# Supplementary material for: Bioinformatic analysis combined with immune infiltration to explore osteoarthritis biomarkers and drug prediction
Source: Medicine (Baltimore). 2024 Jun 21;103(25):e38430. doi: 10.1097/MD.0000000000038430 (PMC11191918; doi:10.1097/MD.0000000000038430)
Supplement: Supplementary file 1 [file medi-103-e38430-s001.xlsx]

## Sheet: sup-table1
Gene Symbol	GSM6265690	GSM6265691	GSM6265692	GSM6265693	GSM6265694	GSM6265695	GSM6265696	GSM6265697	GSM6265698	GSM6265699	GSM6265700	GSM6265701	GSM6265702	GSM6265703
2024-03-01	284.89	124.02	396.94	452.53	229.56	113.41	432.77	221.59	126.97	30.36	186.09	107.03	252.75	109.52
2024-03-02	379.34	202.88	374.84	261.8	345.15	465.74	328.64	560.74	425.99	509.77	454.23	515.48	479.09	660.06
2024-03-03	92.28	290.82	95.98	78.74	87.63	69.13	64.32	60.44	44.91	48.81	30.42	70.5	23.43	69.5
2024-03-04	2.57	10.13	5.13	6.4	8.35	3.5	7.27	12.06	11.52	5.58	8.78	13.59	4.48	3.65
2024-03-05	171.13	214.28	148.63	164.23	151.23	261.4	123.26	94.79	151.78	138.24	175.59	154.29	123.76	100.8
2024-03-06	934.41	956.78	1063.02	1189.89	819.21	1224.76	904.38	607.45	869.57	1752.07	887.31	996.03	888.75	751.86
2024-03-07	1111.99	1396.68	1186.96	1315.8	891.25	1182.05	1122.96	591.4	852.39	1102.71	870.63	880.3	1006.3	525.2
2024-03-08	258.05	135.4	255.64	314.22	186.54	269.95	215.98	334.64	301.82	249.98	362.89	384.76	380.29	287.54
2024-03-09	80.49	57.99	112.62	70.47	100.81	90.68	79.84	87.23	67.67	99.35	80.44	93.72	80.64	114.31
2024-03-10	12.24	2.79	10.07	9.32	1.85	3.71	18.7	1.91	4.48	2.05	11.74	8.52	3.36	1.32
2024-03-11	3.47	2.86	5.6	6.98	4.27	3.24	2.64	3.01	4.35	7.58	8.34	3.74	8.28	13.31
2024-09-15	2698.42	1814.6	2905.52	2507.73	2607.09	2204.28	3169.18	2358.24	2976.87	1387.56	2725.92	2073.38	2565.45	1109.49
2024-12-01	14.05	4.93	9.1	6.27	1.11	4.54	7.8	1.78	2.77	4.58	4.75	3.31	7.42	5.97
A1BG	39.09	48.59	45.52	67.28	67.85	65.65	71.59	85.71	83.24	55.07	65.77	67.08	87.79	70.9
A1BG-AS1	7.77	12.36	4.6	5.04	13.24	17.03	9.31	9.02	15.6	10.08	10.4	6.43	16.61	15.44
A1CF	48.09	41.13	65.94	70.13	52.28	60.9	63.57	53.09	55.17	58.9	44.07	78.44	40.03	64.97
A2M	2573.8	4428.28	2423.03	2668.96	3278.1	1909.05	1959.54	4027.92	2983.81	2346.55	3100.73	3802.66	4231.68	4525.16
A2M-AS1	103	59	82.41	172.62	89.57	134.7	117.09	97.89	129.56	90	78.19	87.16	160.38	156.87
A2ML1	13.44	6.46	7.68	12.8	1	15	20.57	8.21	11.51	4.99	7.01	8.6	4.9	7.3
A2MP1	51.83	49.45	52.21	77.25	65.37	57.84	65.24	60.58	60.22	81.45	56.09	61.22	41.23	86.55
A4GALT	151.31	304.4	47.14	80.38	160.55	177.86	34.96	74.46	127.42	103.05	83.09	126.3	99.35	128.24
A4GNT	38.7	40.98	33.2	35.12	34.87	53.71	41.25	39.2	35.89	42.77	43.79	39.16	27.71	32.67
AA06	64.22	61.48	45.06	61.98	56.15	38.51	64.32	49.01	41.9	73.72	39.86	41.2	29.54	67.45
AAAS	105.25	110.18	109.59	108.79	109.02	122.72	114.77	89.36	95.02	56.68	78.49	79.43	109.75	112.31
AACS	337.71	291.19	266.52	259.57	393.62	255.47	284.33	306.94	220.75	96.52	292.78	298.25	236.63	287.91
AACSP1	11.72	4.45	8.52	1.98	3.77	7.35	3.88	2.92	4.01	3.61	5.23	1.84	5.7	12.88
AADAC	4.34	10.45	4.71	4.03	1	2.81	14.46	3.16	4.78	3.87	2.93	7.22	1	6.44
AADACL2	6.7	5.66	4.93	4.2	8.79	4.5	4.09	6.67	3.56	7.04	7.16	7.73	6.65	3.6
AADACP1	8.01	2.71	9.85	5.06	2.56	5.69	18.44	4.67	1.2	5.49	27.95	9.87	2.82	17.72
AADAT	45.32	66.65	51.83	58.42	44.87	78.28	49.97	27.48	41.03	19.93	36.66	34.28	36.8	27.6
AAED1	296.74	473.15	308.55	225.05	242.94	398.13	254.01	142.84	156.21	93.5	151.65	158.95	126.38	154.97
AAGAB	270.68	218.94	300.44	264.56	193.75	335.35	283.21	250.3	140.02	196.72	261.85	247.76	240.49	208.83
AAK1	530.45	492.67	573.52	600.26	562.99	511.19	424.61	852.23	630.86	752.09	670.89	756.06	858.47	735.79
AAMDC	269.13	283.89	245.51	401.94	250.69	407.17	306.84	325.18	344.76	1524.21	343.71	643.53	342.92	453.46
AAMP	198.1	271.44	175.78	207.68	236.96	208.24	178.16	166.46	140.21	123.36	148.15	164.93	144.55	234.54
AANAT	4.26	2.61	1	2.02	1.19	3.67	1.85	2.98	4	4.96	4.73	13.74	1.44	7.78
AAR2	169.4	200.53	218.76	189.03	194.9	174.09	195.79	220.47	178.19	129.69	168.48	198.73	162.04	233.25
AARS	649.9	798.79	691.64	700.05	821.1	580.88	597.5	634.82	522.52	601.18	653.95	764.75	684.61	883.71
AARS2	96.05	101.19	90.32	96.82	108	98.61	95.76	99.78	82.05	85.99	92.05	102.04	101.27	120.81
AARSD1 /// PTGES3L /// PTGES3L-AARSD1	142.73	133.33	151.64	163.18	141.04	128.25	144.78	112.46	130.2	207.24	121.36	144.41	108.5	172.37
AASDH	264.74	202.3	278.79	379.44	207.46	290.21	273.85	205.16	197.31	159.33	203.96	197.91	230.99	128.26
AASDHPPT	450.73	456.62	393.37	441.43	379.82	444.92	433.64	277.87	277.24	317.87	279.94	286.73	228.25	171.16
AASS	302.09	740.82	254.53	310.02	202.98	350.23	260.63	118.92	219.2	128.64	153.77	141.57	189.55	144.49
AATF	273.36	616.23	225.19	202.18	254.26	218.26	193.84	377.67	248.64	219.57	293.14	334.96	286.57	384.25
AATK	12.34	158.8	23.03	13.15	13.29	8.9	16.47	21.06	24.6	21.11	25.07	17.32	50.19	15.31
AB074162 /// MIR181A2HG	33.46	23.66	24.17	48.41	32.57	26.76	31.46	28.1	16.33	48.98	22.95	48.51	34.03	34.56
AB488780	40.1	42.69	43.68	66.35	55.7	56.07	42.68	46.95	52.79	75.88	46.62	80.71	62.73	65.71
ABAT	134.97	109.71	125.98	171.41	120.54	96.33	134.59	156.55	137.97	44.94	144.15	200.97	201.56	80.91
ABCA1	1225	977.66	971.7	1398.32	1452.38	1187.86	972.12	883.75	1195.51	1055.84	1433.98	901.28	1584.64	633.77
ABCA11P	57.58	65.27	45.16	62.55	38.38	72.95	41.35	21.57	30.63	77.61	34.89	21.41	46.61	23.44
ABCA12	5.63	10.62	10.53	4.23	4.14	8.53	9.84	7.42	11.01	7.93	10.05	5.67	10.17	12.53
ABCA13	7.16	6.83	4.72	2.56	12.51	3.94	6.68	3.76	3.9	4.05	7.02	4.01	3.74	5.85
ABCA17P	43.92	68.69	47.9	33.54	76.4	36.15	42.56	33.69	36.38	21.9	30.42	60.17	40.72	42.27
ABCA2	97.99	101.05	92.89	126.92	135.05	79.09	110.76	190.63	203.13	150.92	180.64	138.31	185.43	144.46
ABCA3	126.44	87.7	108.68	135.18	187.83	118.31	134.34	279.33	138.12	121.98	194.88	268.45	167.57	225.99
ABCA4	21.47	8.43	8.08	18.51	30.15	12.83	26.5	21.33	10.07	23.75	23.09	13.37	12.72	33.23
ABCA5	308.61	558.87	307.33	286.66	211.39	405.3	209.1	123.27	220.97	785.78	208.44	232.87	231.92	123.43
ABCA6	97.18	286.7	34.89	104.18	42.58	83.11	85.63	105.84	102.39	72.67	124.67	53.98	85.52	93.85
ABCA7	83.71	29.21	59.86	88	83.38	98.14	71.61	69.32	71.55	64.16	60.15	77.73	73.64	63.72
ABCA8	1079.15	1140.47	892.5	1430.57	902.57	1427.51	1183.56	701.12	1107.33	1088.5	1026.73	939.51	721.05	819.1
ABCA9	174.21	564	44.73	161.52	34.65	149.6	67.07	46.59	66.04	121.16	57.46	39.52	60.43	91.22
ABCB1	21.3	47.78	12.73	15.83	26.48	32.47	23.96	14.78	14.47	14.64	18.99	21.05	27.88	16.27
ABCB1 /// ABCB4	30.66	51.43	33.4	18.26	36.55	36.55	22.94	22.08	23.4	79.18	24.01	35.25	29.85	24.21
ABCB10	141.13	114.15	158.91	142.34	88.58	95.77	131.08	72.49	75.83	180.2	125.85	106.23	115.19	36.96
ABCB11	7.79	7.23	9.37	4.61	1.35	6.5	2.47	2.26	4.16	6.55	3.65	5.46	1	4.66
ABCB4	18.66	10.8	11.12	12.68	15.92	9.64	7.49	11.63	7.13	65.35	9.54	26.86	15.46	17.78
ABCB5	10.94	5.2	7.11	1.96	6.37	6.39	1.87	4.99	4.24	7.13	4.27	8.36	8.98	9.22
ABCB6	68.39	44.25	48.35	67.84	89.41	47.66	76.69	65.8	69.04	120.99	69.81	89.79	79.83	88.62
ABCB7	203.89	266.98	166.21	245.47	162.32	246.97	218.36	138.76	158.7	209.16	145.74	177.7	175.97	116.18
ABCB8	39.84	56.15	35.61	44.2	34	33.01	39.47	34.04	31.4	37.95	35.74	43.4	32.45	54.85
ABCB8 /// ASIC3	22.55	25.46	27.22	18.3	13.54	8.11	24.62	21.11	22.08	34.07	23.19	21.94	18.71	21.69
ABCB9	49.77	37.88	74.52	51.91	49.78	78.34	41.17	65.72	73.39	95.24	76.46	67.72	53.38	49.35
ABCC1	295.5	211.95	342.15	284.81	280.23	176.59	243.4	304.09	230.28	214.63	331.54	356.35	305.1	253.26
ABCC10	139.24	83.46	148.42	111.26	136.48	91	133.25	197.76	142.85	161.23	176.8	207.68	214.95	127.61
ABCC11	22.95	10.55	25.22	23.39	25.79	8.75	16.04	23.73	13.01	16.88	8.3	18.08	7.68	17.35
ABCC12	9.19	5.79	4.63	8.63	5.88	7.56	10.82	3.5	4.01	3.09	6.95	3.96	6.1	4.78
ABCC13	15.96	19.54	12.23	15.8	4.09	11.08	17.83	12.63	12.1	7.11	16.81	17.7	7.98	8.54
ABCC2	27.09	26.18	22.83	15.95	19.75	31.85	32.86	22.64	24.26	11.66	24.97	21.47	29.27	28.1
ABCC3	212.83	90.47	270.68	174.66	343.48	232.8	226.66	524.49	333.92	43.23	338.14	249.56	510.73	289.52
ABCC4	80.18	76.29	132.9	76.49	67.68	49.29	63.83	105.47	41.6	60.93	65.87	93.69	115.56	40.95
ABCC5	217.58	91	228.54	366.32	201.94	312.09	222.69	212.57	267.46	317.14	227.99	247.17	324.18	257.96
ABCC6 /// ABCC6P1 /// ABCC6P2 /// LOC101930322	162.93	129.56	162.65	193.25	235.07	252.6	164.36	154.59	143.34	104.17	163.5	162.96	110.51	198.56
ABCC6 /// LOC101930322	127.37	12.33	96.86	199.93	204.85	358.03	82.55	60.59	89.26	31.82	85.17	118.95	59.02	170.07
ABCC6P1	19.78	9.2	26.78	22.12	15.19	25.41	24.12	16.5	14.46	18.66	13.77	29.69	12.35	18.61
ABCC8	14.49	11.38	11.78	20.42	13.31	22.78	22.49	8.87	11.56	13.35	9.21	9.11	9.14	24.12
ABCC9	32.84	35.1	32.26	30.24	16.41	19.17	24.27	26.62	21.87	112.32	24.13	41.39	21.48	27.91
ABCD1	71.25	60.42	89.77	85.84	99.53	62.19	88.33	102.23	87.26	95.57	83.67	98.57	73.42	89.25
ABCD1P2 /// ABCD1P2	20.8	32.42	24.77	32.23	25.74	29.8	28.98	19.98	12.19	13.44	11.54	19.09	7.89	26.8
ABCD2	6.06	9.93	7.3	8.47	7.62	8.81	7.79	8.96	4.63	13.71	6.68	8.91	7.55	6.14
ABCD3	512.2	417.99	530.13	591.39	413.81	428.44	537.11	361	405.72	741.31	539.88	584.66	492.8	314.27
ABCD4	194.88	173.11	179.73	214.88	200.47	219.91	143.49	346.56	347.59	188.13	268.26	315.38	248.13	200.14
ABCE1	364.47	320.02	455.77	292.8	312.62	281.82	331.49	253.47	268.84	208.71	415.02	248.21	267.34	158.86
ABCF1	282.12	376.3	274.09	191.14	353.54	247.41	233.42	294.27	208.38	361.88	242.47	272.47	201.71	331.17
ABCF2	175.28	266.07	153.32	83.97	188.56	74.01	139.48	190.6	120.15	197.41	171.72	138.15	120.7	193.03
ABCF3	159.42	161.86	171.53	151.05	143.54	133.06	150.18	134.64	118.85	199.43	127.21	158.75	147.23	241.42
ABCG1	292.25	463.35	164.89	207.54	321.96	312.83	195.06	412.35	341.05	802.09	485.06	457.28	411.39	311.79
ABCG2	45.45	56.43	45.21	28.13	35.85	33.44	42.28	33.69	28.81	34.62	32.35	30.95	34.67	34.33
ABCG4	38.53	40.58	46.69	28.53	33.21	49.06	33.77	40.68	43.92	56.41	45	21.73	33.77	22.56
ABCG5	8.41	5.93	1.44	13.7	4.96	1.25	10.46	12.84	12.13	5.17	8.95	11.1	9.71	3.63
ABCG8	9.23	11.97	5.01	11.52	6.84	17	6.6	3.94	5.13	9.63	6.48	3.37	5.36	9.98
ABHD1	39.39	41.25	49.23	50.37	41.55	34.95	46.92	39.89	33.52	32.95	45.2	48.76	35.1	38.48
ABHD10	257.65	173.2	249.11	313.56	210.56	312.14	303.58	176.54	214.45	138.73	248.62	291.89	243.11	219.46
ABHD11	87.8	83.91	93.74	90.57	107.03	101.41	89.02	88.46	96.83	84.64	97.87	109.84	83.33	110.88
ABHD12	418.9	270.86	376.41	253.44	578.11	209.64	350.46	588.31	369.31	141.15	408.81	363.6	383.62	566.76
ABHD12B /// MIR4454	6.51	7.23	1.97	4.67	4.07	8.28	3.04	3.88	3.73	4.1	6.61	5.12	6.26	8.77
ABHD13	133.53	189.7	151.2	160.49	132.97	192	160.44	62.82	73.45	106.65	119.44	110.4	128.31	68.71
ABHD14A /// ACY1	292.51	89.16	194.54	317.17	430.56	250.52	318.23	354.59	420.19	305.83	326.81	357.46	315.77	464.06
ABHD14A-ACY1 /// ACY1	93.65	84.07	89.89	92.46	121.07	91.12	99.63	154.64	143.38	119.9	99.42	130.71	105.97	146.34
ABHD14B	197.91	247.82	191.53	246.37	196.63	265.85	180.77	283.1	294.58	192.25	257.02	240.18	309.13	476.55
ABHD15	109.36	105.75	123.49	105.47	129	102.85	104.09	175.49	136.12	86.99	126.2	162.28	121.76	210.64
ABHD16A	347.25	208.4	314.21	306.35	369.06	229.46	328.73	513.67	361.38	316.88	343.16	395.92	396.79	457.09
ABHD16B	7.94	10	2.72	11.97	6.78	15.5	13.19	24.85	18.87	31.69	18.13	2.47	19.73	25.68
ABHD17A	612.19	717.19	611.26	672.3	828.38	634.97	536.19	815.41	602.58	733.07	663.47	779.59	639.38	919.54
ABHD17B	196.88	244.44	189.88	154.51	217.41	210.36	193.25	124.26	173.46	244.02	182.79	165.41	164.44	91.66
ABHD17C	65.02	22.45	44.62	80.62	78.37	27.26	52.6	63.22	58.11	21	53.06	91.31	49.13	54.15
ABHD2	600.66	524.67	819.51	410.61	554.18	211.67	542.52	487.21	476.84	565.01	469.81	529.03	537.02	356.4
ABHD3	399.32	232.38	420.34	419.71	357.05	250.3	487.39	452.89	408.51	394.09	405.48	396.84	493.91	157.12
ABHD4	220.43	312.57	156.09	209.38	235.15	319.93	201.17	267.1	257.42	218.38	186.18	243.75	213.59	337.2
ABHD5	75.53	136.14	45.47	41.76	96.83	44.53	45.07	21.58	38.71	64.17	27.07	26.75	30.44	32.2
ABHD6	144.04	106.72	161.8	187.87	164.75	146.11	144.47	289.16	302.43	99.37	260.8	228.74	215.64	236.95
ABHD8	20.67	33	32.33	31.46	25.47	28.32	25.51	46.52	46.76	32.32	36.84	35.74	30.45	37.44
ABI1	583.18	477.69	692.14	477.46	454.37	687.92	596.88	591.46	519.77	432.14	651.59	593.55	556.13	237.49
ABI2	698.34	352.61	789.72	1105.6	679.72	1126.16	823.76	656.28	806.42	440.91	706.24	498.98	679.26	421.59
ABI2 /// RP11-363J17.1	4.88	6.38	4.83	7.72	8.6	3.86	10.58	10.43	8.56	5.29	15.93	2.2	12.81	8.17
ABI3	65.23	55.11	61.95	56.73	107.71	61.28	67.49	167.41	89.3	49.29	96.45	76.92	125.56	130.9
ABI3BP	4706.42	2259.91	5235.9	4982.45	4481.51	3742.32	3761.15	2838.24	5063.71	1890.85	4439.52	3495.36	4298.97	2546.96
ABL1	1114.84	2127.49	827.54	617.72	1350.04	862.33	768.36	943.7	1300.53	720.79	927.97	992.57	802.15	1440.82
ABL2	419.58	505.46	376.27	241.69	693.85	261.75	278.25	237.99	193.56	138.39	272.89	301.47	231	245.11
ABLIM1	1036.54	3586.1	992.16	463.87	488.23	839.09	871.02	355.35	502.63	2001.81	913.49	753.95	426	774.49
ABLIM2	42.71	25.5	22.97	29.07	28.1	22.98	29.05	40.84	35.71	46.92	36.32	34.98	21.07	28.05
ABLIM3	151.85	435.74	92.23	119.95	131.12	132.59	91	170.62	91.35	327.52	143.91	210.3	136.24	331.26
ABO	15.2	17.94	20.94	8.38	11.89	12.96	16.78	39.31	39.33	40.37	38.98	24.23	21.48	30.57
abParts /// IGKC /// IGKV4-1 /// IGKV4-1	199.96	4.42	529.56	406.1	15.83	261.87	4.48	84.83	431.33	2.76	145.03	4.98	69.48	81.1
ABR	459.72	343.47	532.73	462.21	512	497.53	417.32	559.4	542.72	277.07	526.79	552.82	504.47	523.98
ABRA	7.31	2.55	3.12	1.72	9.3	6.27	2.94	3.91	1.62	644.29	1.1	43.65	4.06	3.78
ABRACL	319.31	87.79	369.45	325.09	346.2	184.83	377.06	517	418.58	96.93	438.41	392.23	482.85	193.43
ABT1	117.16	130.11	127.85	118.45	139.31	132.47	122.87	77.84	98.1	65.76	89.53	85.1	61.85	137.69
ABTB1	170.92	350.06	157.11	175.73	109.75	329.73	146	159.22	129.21	275.77	162.73	190.71	204.99	295.07
ABTB2	92.43	124.7	90.12	60.04	130.53	115.24	92.38	53.66	100.48	76.55	78.84	94.13	52.05	92.25
AC000111.3	2.35	7.48	4.53	3.09	4.82	1.31	10.05	2.32	1.61	3.09	6.82	2.5	3.36	3.71
AC002059.10	73	91.63	78.76	62.34	82.73	57.38	54.59	69.61	65.53	144.86	79.88	77.87	77.59	92.13
AC002064.5	11.58	6.67	16.92	6.46	4.87	13.08	5.79	6.35	2.09	7.55	4.87	10.27	5.32	13.48
AC002310.12 /// AK056973	23.49	24.61	26.38	23.3	13.23	16.7	21.14	17.58	16.79	18	22.05	16.14	25.08	17.5
AC002310.7 /// ZNF785	2.28	9.03	9.61	1.3	18.46	2.93	3.3	15.17	13	14.05	14.23	2.44	7.9	10.4
AC003973.4	4.98	1.07	7.93	3.11	4.38	7.75	5.2	7.43	3.85	2.97	9.17	3.1	6.23	7.72
AC003986.5 /// BC043576	20.61	24.41	19.27	23.53	21.79	17.71	17.99	21.8	20.32	24.36	28.68	22.29	16.15	19.49
AC003989.4	11.62	5.35	13.19	7.81	5.27	9.38	9.29	20.64	15.04	10.92	9.75	23.39	12.97	10.32
AC004158.3 /// AK055364	2.64	1.45	6.29	8.97	3.69	8.47	8.54	5.39	3.88	2.59	3.77	2.8	2.89	5.97
AC004490.1 /// AX746733	2.39	1.32	2.9	1.75	2.33	2.74	2.68	1.38	3.34	1	1.77	1	1.7	4.6
AC004538.3 /// BC040327	8.16	16.32	12.47	8.35	7.76	8.5	28.62	10.5	8.7	16.86	8.37	13	16.33	13.17
AC004692.5	42.01	59.49	36.27	37.79	48.8	45	56.15	104.36	69.34	39.74	93.92	37.74	67.46	35.53
AC004941.5	360.34	479.15	345.27	395.12	360.76	406.7	309.55	303.16	311.56	252.95	249.1	225.75	327.55	255.62
AC004951.6 /// AX747182	193.58	168.88	301.25	219.43	250.17	163.77	207.29	219.54	152.46	130.53	332.33	163.93	395.31	324.25
AC005162.4	5.34	2.83	9.62	5.68	2.96	3.55	6.42	3.27	5.24	3.78	13.55	3.19	8.05	3.51
AC005224.2	16.51	15.75	12.54	9.29	18.85	2.57	8.71	10.33	9.33	11.04	5	13.9	8.82	10.02
AC005256.1	11.18	1.72	1.52	13.94	5.52	22.33	13.07	29.95	41.48	48	31.19	16.12	14.22	12.03
AC005306.3	13.84	21.86	22.49	21.65	21.77	27.1	27.18	24.77	26.63	27.73	29.94	22.89	42.57	24.6
AC005498.3	21.11	17.9	25.44	13.17	14.38	13.29	23.65	15.83	16.1	8.96	10.5	7.97	10.64	21.3
AC005523.2	33.74	30.73	36.59	37.52	48.93	18.38	26.02	20.71	19.91	329.01	17.18	104.64	20.94	48.96
AC005523.3	17.35	17.44	18.4	6.89	20.35	28.84	14.5	16.83	18.11	24.8	15.77	6.65	16.61	11.38
AC005537.2	3.24	12.06	7.37	9.15	5.6	4.25	8.69	5.03	6.24	4.23	3.07	3.54	5.92	8.77
AC005592.3	7.47	7.6	8.67	8.17	5.3	8.09	6.6	5.87	7.68	13.82	5.26	10.1	8.36	7.13
AC005606.14	9.27	6.49	9.96	11.61	3.17	7.44	7.51	10.06	7.81	6.26	13.14	12	7.13	7.81
AC005754.7 /// BC016751	23.71	8.66	17.43	20.92	10.25	11.16	19.53	3.68	6.94	5.96	4.9	8.87	8.89	3.7
AC005785.2	25.24	25.21	14.83	18.8	18.6	13.15	38.1	38.08	21.12	39.47	22.37	29.18	21.09	25.98
AC005838.2	5.7	4.84	2.77	2.72	1.41	10.32	1.23	16.2	13.95	14.11	7.48	7.83	17.41	7.35
AC006026.13	23.56	23.59	25.07	29.03	25.28	29.05	19.14	24.69	18.59	29.78	18.48	20.87	23.26	26.84
AC006129.2	1.98	1	11.88	18.02	7.49	1	2.15	4.91	4.12	5.47	6.48	9.45	1.05	5.68
AC006538.1	17.28	22.77	14.4	17.26	13.21	21.37	8.96	20.73	20.62	19.31	17.74	19.84	18.24	22.71
AC007228.11 /// BX647249	28.07	26.32	28.04	26.61	18.6	19.97	23.98	62.34	60.26	61.51	47.65	30.12	46.33	39.76
AC007255.8 /// BC038570	9.83	12.87	1.55	6.23	9.52	3.98	14.08	9.53	20.53	43.06	2.84	12.38	9.37	7.46
AC007292.3	15.5	25.71	24.54	7.19	21.59	24.22	16.36	19.33	14.18	24.93	13.32	20.05	17.93	19.29
AC007349.5	1.44	7.6	2.87	6.45	8.88	4.59	9.32	11.65	8.52	11.69	8.26	11.44	2.28	13.83
AC007362.3	12.82	12.56	7.16	14.66	10.48	7.12	13.66	12.82	9.48	12.4	13.91	11.16	19.79	11.19
AC007364.1 /// FLJ32955	5.74	7.96	8.95	8.84	11.54	13.37	10.01	19.56	10.13	5.99	15.38	9.7	13.67	11.18
AC007365.3	71.24	76.37	56.44	38.09	42.16	86.71	62.41	35.52	35.46	58.35	42.3	50.16	41.83	32.81
AC007389.3	16.66	15.53	8.71	2.69	14.64	7.27	4.25	12.05	5.83	14.72	4.8	9.55	5.73	13.42
AC007401.2	7.77	13.79	16.7	28.01	4.73	13.48	4.09	11.4	33.89	39.92	36.46	13.17	25.67	7.14
AC007557.2 /// BC031974	7.32	7.18	8.37	11.39	3.58	3.3	4.72	15.24	12.45	8.8	12.4	18.72	8.89	3.93
AC007680.2	23.01	14.18	11.62	13.28	14.41	4.12	2.27	17.66	12.48	5.14	2.54	18.22	1.55	15.62
AC007787.2	1	1.46	1	5.38	1	1.84	1	1.67	1	1	1	1	1.14	1
AC007967.3 /// RBMY2TP /// RBMY2TP	13.71	12.38	20.82	13.65	22.39	13.11	14.74	27.46	19.4	30.79	19.47	23.09	16.08	13.42
AC008088.4	11.39	13.3	10.71	17.48	14.43	12.77	16.76	9.27	15.17	12.52	12.94	17.13	11.66	15.93
AC008746.12	10.1	3.22	6.73	26.59	8.55	29.03	15.67	8.48	6.11	11.55	9.81	11.54	16.16	16.62
AC008753.4	47.18	34.34	29.95	51.96	33.96	37.6	45.75	69.99	65.88	11.95	74.79	27.25	44.72	57.88
AC009120.6	74.39	69.26	76.32	83.81	60.05	92.58	85.15	56.95	66.26	51.44	47.18	48.95	80.9	47.28
AC009133.15	31.95	27.32	37.6	24.51	31.78	34.68	42.55	40.31	31.37	20.64	33.9	26.16	29.31	48.08
AC009237.8 /// AK055967	9.48	13.29	10.05	11.91	11.29	18.83	12.72	11.88	10.74	14.78	6.84	14.83	11.22	8.05
AC009502.4	14.29	22.79	12.56	22.08	11.51	13.63	11.96	13.8	14.7	10.59	18.95	9.39	9.7	10.74
AC009947.3 /// RBMY2AP /// RBMY2AP /// RBMY2BP /// RBMY2BP /// RBMY2DP /// RBMY2DP	14.5	10.67	23.53	13.13	16.18	12.87	15.61	28.86	34.34	28.45	23.25	8.49	22.9	17.62
AC010095.5 /// RP13-1039J1.3	4.02	8.61	2.79	2.31	2.37	4.79	8.02	6.76	9.64	10.82	2.41	7.94	11.87	2.86
AC010145.3 /// MYCNUN	7.33	4.97	7.03	10.54	7.64	2.03	3.11	9.29	3.99	3.47	7.09	10.34	8.53	5.96
AC010145.4	1.77	2.98	8.49	7.57	8.72	1	6.59	2.99	2.69	3.69	4.6	10.19	3.36	2.23
AC010524.4	13.29	23.26	16.61	7.86	6.03	10.49	20.48	29.87	23.43	47.22	34.86	24.78	21.41	35.7
AC010980.2 /// LOC440934 /// LOC440934	16.71	19.27	14.3	22.95	16.37	14.88	11.98	18.54	17.94	30.77	17.88	17.33	16.35	28.82
AC011997.1 /// BC021693	10.97	7.42	6.32	11.33	2.44	1.55	7.48	1	5.2	4.01	1.42	2.12	4.62	2.75
AC012065.7	9.92	8.26	12.48	7.46	3.49	3.37	6.59	13.41	23.78	5.32	10.63	10.51	7.31	5.55
AC012360.6	11.13	12.49	8.62	15.42	12.78	3.28	11.75	13.01	7.14	11.89	4.92	7.34	6.24	9.87
AC012499.1	6.12	6.13	5.93	7.83	4.53	4.69	6.22	3.27	5.12	7.56	5.65	5.97	2.46	9.78
AC012531.25	1	5.04	4.45	1.57	8.43	5.85	15.46	4.07	2.18	1	4.48	1.14	1	6.44
AC013463.2	5.67	11.65	14.35	3.22	6.08	10.47	6.6	15.66	10.05	28.01	11.96	4.93	13.43	6.14
AC013733.4	7.93	4.88	1.28	6.9	7.6	2	1.86	5.14	2.2	1.95	4.95	11.81	8.1	2.42
AC016831.7	15.3	18.31	13.05	10.43	23.07	13.06	12.32	11.62	14.88	19.06	8.28	16.35	14.85	14.77
AC016999.2	5.32	3.49	1.16	6.75	7.73	7.87	4.73	12.07	7.45	4.46	7.65	7.35	3.84	4.1
AC017002.2	167.51	159.55	52.73	42.53	297.61	113.8	29.58	15.9	37.84	11.49	14.76	16.18	17.55	23.54
AC017104.6	13.46	12.68	8.7	3.26	10.73	2.57	6.67	2.81	6.46	7.63	3.5	6.23	2.11	7.08
AC018462.2 /// BC071802	3.35	5.4	6.16	7.51	8.88	1	5.45	10.37	8.79	8.76	10.92	5.36	6.54	6.75
AC018755.16	35.22	36.11	40.12	28.96	36.34	31.85	42.85	63.11	42.12	29.66	42.18	47.61	46.07	35.52
AC018755.17	2.02	2.38	1.93	6.14	2.1	5.79	4.56	1.55	3.63	3.24	4.23	6.14	1.42	7.34
AC018766.6	23.48	20.66	26.24	13.36	25.71	18.72	23.14	18.38	20.64	25.76	17.86	30.18	8.83	30.71
AC018816.3	53.08	45.08	81.57	55.71	92.46	26.99	74.17	55.49	43.99	18.28	96.76	55.7	52.84	39.43
AC024560.2	27.96	23.67	10.89	54.61	21.08	1.64	19.4	11.34	39.55	5.99	34.45	20.82	8.26	18.87
AC025442.3	17	28.1	20.24	14.11	25.74	16.15	20.42	21.75	36.68	35.37	25.06	23.23	21.2	20.79
AC064852.4	25.69	12.47	14.17	22.32	18.18	18.61	24.44	28.84	20.22	46.35	25.14	22.91	26.99	27.44
AC067956.1	1.43	4.99	2.88	2.75	6.46	1.9	3.19	1.91	2.02	4.69	2.53	5.41	3.95	3.17
AC068039.4	21.32	28.39	33.77	45.53	36.89	18.78	24.47	34.63	36.84	22.57	51.19	29.78	38.21	20.69
AC068138.1	15.23	12.48	20.12	14.28	20.09	11.54	14.19	16.76	11.74	10.91	8.68	18.08	6.03	11.79
AC068831.3	8.35	7.12	8.97	11.94	7.56	13.02	2.45	10.55	5.1	6.51	7.48	10.15	2.86	29.07
AC069277.2 /// AF279782	8.99	5.12	3.82	5.82	5.95	8.06	6.71	7.21	4.59	2.02	6.24	5.04	5.98	4.42
AC073283.7	31.89	18.77	59.45	29.58	36.82	25.28	30.86	19.23	26.86	11.62	33.88	43.03	37.22	44.48
AC073321.4	12.94	23.29	16.72	11.38	16.65	20.18	16.86	24.1	17.25	19.06	15.82	24.52	22.23	14.64
AC074212.6	16.88	79.73	17.05	15.25	10.37	13.26	7.11	13.55	15.14	53.36	14.14	14.37	10.94	20.48
AC078842.4 /// AK094915	5.42	2.31	2.92	6.35	1.56	4.49	1.73	2.67	3.18	7.92	1.4	6.96	2.94	4.6
AC078883.3 /// AC078883.4	24.26	10.41	16.38	26.2	11.51	21.46	25.21	44.15	38.23	28.17	31.89	37.35	30.62	27.76
AC079305.10	20.86	32.88	18.53	13.17	26.95	23.08	15.1	13	37.08	15.46	24.49	23.57	7.67	13.73
AC079741.2	9.32	4.09	4.17	22.37	10.37	14.17	7.46	5.98	29.9	21.38	21.59	7.51	30.64	14.43
AC079767.4	8.5	5.82	15.98	12.66	4.05	5	2.8	12.4	22.86	13.97	11.08	3.59	11.82	3.38
AC079807.4	23.35	19.32	29.52	9.39	27.68	28.14	15.66	11.18	14.06	19.79	14.67	21.08	15.2	20.81
AC083843.1	13.37	6.86	16.18	27.16	15.78	10.28	9.9	17.66	24.16	45.76	29.53	23.13	35.73	26.13
AC083949.1	26.41	32.48	25.71	37.65	22.75	42.06	31.95	21.45	18.76	13.14	27.63	20.71	23.9	40.14
AC084219.3	13.28	13.16	15.12	14.06	16.21	16.21	23.29	8.43	15.36	14.41	8.77	14.75	11.06	7.99
AC087501.1	3.47	1.78	4.29	8.68	1.12	11.66	4.52	7.09	5.64	5.95	7.55	3.82	2.47	5.87
AC090627.1	5.88	3.39	9.26	4.84	5.76	8.64	3.95	4.28	3.6	4.2	2.82	3.99	7.48	3.47
AC091133.1	69.46	33.16	77.6	64.93	80.46	58.43	60.74	52.35	41.48	26.13	54.45	52.23	51.08	67.49
AC091633.3	12.31	11.82	2	9.06	12.62	5.86	24.82	16.17	15.91	21.97	14.79	10.11	7.1	22.7
AC092155.4 /// BC038779	10.89	10.96	10.59	10.65	6.66	10.4	5.91	12.76	11.85	14.78	9.77	16.15	5.22	8.35
AC092192.1	3.05	2.1	4.56	6.52	5.99	9.89	7.84	2.06	2.38	3.92	4.94	5.8	4.54	3
AC092620.2	92.15	143.2	124.07	123.64	45.68	40.18	73.39	39.78	59.87	72.03	97.12	105.11	113.36	36.6
AC092660.1	20.68	25.29	28.47	17.47	16.28	16.51	11.59	46.37	31.95	30.98	45.12	33.29	28.84	28.75
AC092667.2	2.47	6.52	8.99	3.02	2.57	3.92	2.7	4.17	1.98	4.67	5.61	6.45	6.47	12.8
AC099684.1 /// BC040634	13.28	8.49	12.18	17.34	9.13	12.95	9.73	14.27	17.71	21.29	16.62	6.99	11.96	2.27
AC099850.1 /// BC017255	20.76	17.02	17.58	23.64	13.65	25.89	20.04	13.42	13.71	14.01	17.93	17.03	14.78	21.95
AC100830.4	12.16	4.51	10.27	10.14	11.22	7.17	12.71	18.12	10.57	12.98	15.24	15.25	9.11	16.47
AC104537.2 /// TCEB1P28	2.39	5.05	10.85	8.58	1.32	1.91	11.5	12.6	8.27	8.13	13.85	13.82	7.55	10.97
AC104667.3	3.33	26.62	8.89	5.17	13.27	1	25.8	20.19	2.19	28.86	6.18	1.54	2.13	3.21
AC106801.1	8.76	15.14	7.11	9.29	7.08	11.72	7.34	23.31	22.03	16.72	21.05	12.89	17.41	15.62
AC108056.1	4.95	12.65	6.06	15.41	10.43	6.51	24.49	10.58	3.5	13.38	9.43	16.45	14.62	6.14
AC112198.1	20.75	28.03	25.32	32.48	30.66	22.86	30.51	28.07	21.74	51.28	29.64	38.75	22.94	43.27
AC114730.11	8.1	8.73	1.43	1.28	10.38	3.87	8.03	4.61	5.39	5.09	5.73	5.91	5.25	5.16
AC114752.3	13.38	2.2	10.08	15.35	10.5	12.05	10.05	29.32	27.1	20.25	8.82	20.1	15.18	4.42
AC124997.1	2.3	3.44	1.3	5.88	6.11	11.49	4.25	4.69	3.27	5.7	7.64	6.98	6.82	8.25
AC128677.4 /// CH17-132F21.1 /// IGKV1OR-1 /// IGKV1OR-1 /// IGKV1OR10-1 /// IGKV1OR10-1 /// IGKV1OR2-2	701.04	23.2	1880.26	960.04	47.7	31.1	20.9	190.26	1650.44	9.73	337.49	23.46	250.7	862.28
AC136289.1	6.13	8.15	3.84	10.7	6.61	6.24	3.97	4.44	5.32	18.26	2.87	5.31	7.96	9.36
AC139100.2 /// PARD6G-AS1	13.72	23.03	10.21	14.39	20.02	22.13	5.93	10.3	14.48	11.01	18.1	7.35	13.88	6.08
AC139100.3	2.12	2.33	8.48	3.58	5.33	5.28	5.71	2.4	2.62	3.72	3.43	1.8	2.46	2.98
AC141928.1	22.17	16.73	10.38	16.94	14.56	10.18	21.91	29.91	23.64	25.05	26.21	11.83	22.39	10.66
AC144652.1	18.87	23.6	28.81	16.41	18.19	36.98	17.01	10.76	17.73	16.7	21.85	20.45	15.93	22.91
AC145343.2	23.47	8.11	23.92	13.37	27.02	14.16	21.51	30.81	21.84	15.97	30.55	39.12	23.78	29.3
ACAA1	341.9	357.75	334.98	413.35	395.14	395.72	327.69	487.24	284.12	337.96	413.07	424.81	480.09	480.93
ACAA2	449.96	536.01	391.83	417.22	420.64	437.03	424.84	539.28	362.19	917.46	480.04	599.16	579.06	523.21
ACACA	124.04	105.24	137.19	134.7	133.35	87.06	120.67	179.82	101.22	137.49	138.56	200.46	151.8	214.9
ACACB	193.39	433.27	116.06	161.77	111.59	177.28	145.87	112.09	163.48	1143.18	178.84	268.55	314.06	842.09
ACAD10	59.79	36.05	47.65	48.74	48.35	53.17	41.42	73.45	62.45	85.11	59.61	89.24	77.73	77.66
ACAD11 /// NPHP3 /// NPHP3-ACAD11	377.19	404.1	393.65	323.43	335.6	489.77	344.47	159.39	295.5	216.84	329.74	252.66	375.06	235.16
ACAD8	150.26	142.97	161.17	136.04	130.17	125.24	146.76	140.54	168.15	192.55	143.89	174.82	166.75	177.53
ACAD9	185.66	220.89	187.4	154.85	189.9	168.72	167.77	216.22	204.78	272.6	202.63	232.95	225.17	221.8
ACADL	30.59	356.64	8.6	5.58	2.92	17.09	4.94	4.2	5.18	58.93	11.96	14.04	21.48	19.93
ACADM	573.41	417.87	593.41	614.05	500.45	647.87	500.04	420.23	590.56	2600.92	541.06	838.29	508.97	316.96
ACADS	124.57	173.59	122.45	130.38	170.25	146.17	150.69	165.56	151.46	370.93	149.41	220.66	197.61	275.86
ACADSB	131.73	115.09	133.26	160.43	121.9	166.84	121.38	36.34	107.52	235.09	96.85	105.13	114.29	95.58
ACADVL	910.1	1103.94	767.31	998.27	1116.21	859.57	994.67	1067.24	1132.03	3109.96	1043.6	1443.17	1266.49	1327.29
ACAN	49.35	38.56	72.55	21.11	58.37	23.37	52.61	53.67	36.68	40.15	36.69	98.39	49.06	74.32
ACAP1	16.61	25.54	20.4	15.57	14.98	28.15	11.47	20.91	22.22	33.02	20.19	19.44	24.86	25.28
ACAP2	689.26	633.01	717.91	721.52	512.26	722.56	673.86	636.01	691.39	471.33	892.99	827.49	805.71	388.34
ACAP3	212.91	142.18	215.26	192.52	263.84	277.42	163.28	217.27	269.31	302.6	235.09	247.42	305.58	209.87
ACAT1	966.47	963.19	955.03	884.92	698.42	920.06	1001.99	757.77	808.17	3386.7	755.55	1236.39	814.28	799.54
ACAT2	121.41	89.91	90.35	100.25	138.29	139.28	106.11	76.58	88.58	239.63	80.28	138.99	92.65	135.46
ACBD3	848.13	881.08	851.99	753.17	794.31	1063.81	636.17	521.21	607.43	423.74	656.27	545.4	579.01	348.05
ACBD4	70.25	101.24	60.71	116.9	78.43	136.97	59.3	42.43	64.32	47.91	49.51	72.57	85.98	80.79
ACBD5	524.36	382.65	589.37	476.99	390.59	552.5	500.01	398.51	407.36	577.94	498.28	540.69	512.05	222.72
ACBD6	252.51	286.82	226.1	249.48	250.11	259.7	236.35	267.31	266.11	182.6	232.53	247.71	207.06	284.14
ACCS	179.53	114.99	136.67	249.08	141.87	307.22	113.59	82.87	151.71	44.74	121.35	113.24	173.12	130.83
ACD	140.01	240.8	97.31	104.35	164.27	216.1	135.14	137.83	155.72	118.4	80.9	154.42	133.72	196.51
ACE	32.38	12.66	20.48	15.64	53.68	15.09	27.98	39.72	28.75	23.23	47.63	71.16	51.99	54.83
ACE2	9.9	10.77	15.6	14.47	14.59	16.94	16.46	11.99	16.5	10.37	9.66	11.85	14.19	1.13
ACER1	1.13	9.39	4.71	6.35	5.69	7.57	4.34	2.04	1.13	3.03	3.59	6.13	2.07	2.36
ACER3	274.02	276.51	321.28	262.56	192.83	160.47	234.68	155.76	240.51	90.72	229.37	230.11	295.13	177.39
ACHE	11.17	19.42	17.44	18.49	25.31	16.37	15.94	26.11	20.86	26.83	21.47	17.6	13.95	9.88
ACIN1	215.72	264.64	226.16	225.84	253.19	241.51	209.42	304.77	341.54	323.91	318.95	327.95	347.02	342.58
ACKR1	434.06	2509.73	84.75	82.83	428.45	381.78	133.33	324.63	97.04	138.96	448.66	365.57	234.14	901.68
ACKR1 /// CADM3	1.37	1.06	3.67	4.26	5.77	3.57	1	1.65	1.65	1.37	1	1.7	1	7.35
ACKR2	16.43	17.49	10.29	13.17	21.51	17.05	7.98	18.15	16.56	12.73	17.4	24.02	18.62	1.19
ACKR3	5488.57	5669.75	6536.43	4094.99	4813.74	5912.89	5587.65	1932.63	2584.47	1746.31	3585.61	3796	1760.61	2110.79
ACKR3 /// AK023507	1725	3781.78	1818.86	928.37	1297.63	2510.36	1462.08	541.59	778.73	403.21	984.38	705.74	721.39	425.57
ACKR4	39.26	68.37	13.98	18.57	12.03	72.52	16.92	11.62	16.8	18.26	14.7	19.28	9.65	19.42
ACLY	921.12	728.61	985.35	762.78	1031.81	620.22	854.64	871.34	824.23	500.81	1183.82	1007.38	825.08	952.65
ACMSD	12.85	6.03	9.82	11.21	7.53	11.53	12.98	7.38	7.26	12.53	9.12	9.51	3.66	10.62
ACN9	118.88	87.07	139.56	127.4	123.73	106.69	169.45	110.11	144.4	179.28	168.7	132.5	114.62	57.97
ACO1	422.31	411.01	400.56	280.49	414.03	289.07	417.34	570.93	396.51	392.7	426.57	523.2	610.51	687.59
ACO2	316.29	421.37	299	274.34	394.84	253.28	299.71	390.24	356.15	1867.96	338.04	716.35	374.85	494.81
ACOT1 /// ACOT2	149.18	182.27	136.88	121.46	99.84	145.52	126.94	191.19	146.79	369.65	155.38	259.22	191.6	339.49
ACOT11	60.3	34.65	73.43	62.74	78.39	72.35	70.86	65.31	63.61	48.2	88.12	83.37	64.59	44.43
ACOT12	13.17	9.74	7.26	8.99	5.43	2.04	19.15	8.9	14.65	7.49	13.36	11.28	11.99	3.8
ACOT13	322.46	171.77	362.23	356.8	288.9	314.89	403.95	297.99	304.83	409.57	380.87	340.81	373.98	305.02
ACOT4	56.3	56.58	78.38	70.68	57.21	53.39	83.35	75.42	55.28	47.68	65.46	96.24	85.91	93.93
ACOT6	1.46	8.68	6.05	6.45	2.49	6.65	6.36	3.64	4.42	1.44	5.16	4.94	4.26	9.3
ACOT7	382.23	157.97	596.77	226	491.22	219.2	415.18	349.83	175	109.34	283.82	509.69	393.32	446.87
ACOT8	81.98	81.42	84.82	91.93	108.28	99.2	117.98	80.26	59.37	100.37	60.04	91.58	59.23	90.44
ACOT9	398.04	343.69	451.8	322.85	361.52	331.42	370.42	367.19	233.57	251.93	364.05	328.67	319.25	277.45
ACOX1	206.36	110.24	272.27	224.7	233.08	162.01	231.55	185.6	132.99	297.28	246.29	252.71	201.07	238.79
ACOX2	125.21	72.54	99.28	165.77	122.85	174.43	120.7	92.7	143.41	73.93	106.47	144.87	105.5	136.88
ACOX3	60.83	42.75	48.35	43.01	46.33	52.18	46.39	52.44	43.93	34.92	40	66.26	78.07	68.35
ACOXL	18.66	13.31	17.81	17.16	30.19	12.94	26.02	21.44	17.41	16.23	14.35	18.84	16.39	16.06
ACP1	1004.93	974.92	1051.17	939.62	898	949.23	851.26	562.39	806.97	661.63	819.57	635.44	740.17	481.4
ACP2	548.52	310.7	591.2	532.58	773.45	383.27	542.49	978.73	708.34	250.05	660.2	712.19	946.91	780.34
ACP5	1312.96	155.79	1943.66	390.99	1089.67	454.93	937.75	1245.85	703.63	303.07	1277.78	1261.36	1735.32	847.66
ACP6	84.82	85.18	82.59	97.37	76.66	113.62	94.99	105.07	82.31	80.55	67.47	92.73	90.33	99.69
ACPP	18.28	20.97	11.11	22.14	23.61	11.65	12.4	21.24	46.11	17.01	51.77	28.65	23.45	17.17
ACPT	55.76	81.82	69.9	96.22	84.15	99.61	81.95	34.2	61.26	44.79	63.74	22.31	36.65	69.06
ACR	4.17	37	4.95	5.03	19.36	13.2	4.76	4.61	8.12	6.26	5.25	1.33	5.42	9.03
ACRBP	64.81	55.2	69.73	57.34	72.38	62.61	53.02	70.92	57.61	49.93	49.51	53.04	53.51	83.92
ACRC	62.28	24.01	98.68	44.23	85.85	24.6	50.29	22.01	39.44	62.27	26.72	30.62	39.2	17.53
ACRV1	17.63	11.33	11.12	8.44	9.24	12.52	10.62	18	15.85	16.16	17.37	16.28	11.39	18.33
ACSBG1	8.38	8.85	5	8.48	9.15	5.81	13.97	19.34	20.08	24.15	18.79	8.7	14.23	21.53
ACSBG2	10.74	10.73	9.66	15.05	7.56	9.02	11.79	16.43	8.47	8.83	8.15	18.04	11.97	9.12
ACSF2	65.64	44.39	66.9	65.42	43.83	98.79	75.39	115.07	71.6	147.87	67	131.31	110.04	121.38
ACSF3	34.9	46.4	37.56	40.55	47.79	47.5	44.06	47.94	52.27	46.54	51.71	40.16	63.67	60.33
ACSL1	789.23	1102.81	635.69	370.83	491.6	418.47	467.35	985.24	675.91	4578.18	1149.57	1522.77	1297.64	1180.05
ACSL3	550.14	383.22	461.22	664.99	576.33	707.13	514.07	469.52	763.51	913.1	574.74	455.33	594.83	223.96
ACSL4	609.1	913.4	593.39	544.27	593.66	463.07	627.01	432.73	451.18	230.02	568	510.9	507.5	301.23
ACSL5	174.29	74.85	266.18	100.84	80.81	91.26	132.14	276.57	192.16	73.91	161.69	140.83	162.49	84.52
ACSL6	36.07	24.24	32.53	10.19	37.5	36.64	34.6	49.25	47.29	40.91	34.5	31.54	34.27	35.04
ACSM1	8.93	10.79	5.62	8.62	3.48	1.16	1.46	1	1.78	6.99	2.65	1	1.15	10.16
ACSM2A	4.24	8.26	3.81	6.59	5.51	12.86	3.74	3.68	3.18	5.7	1.58	7.75	3.12	1
ACSM2A /// ACSM2B	12.1	5.49	8.79	9.21	3.92	6.74	11.45	15.61	21.58	10.28	16.34	7.78	9.37	6.17
ACSM2B	8.85	1.82	9.59	6.52	4.48	1.92	8.06	10.9	10.22	6	8.47	12.31	7.65	6.15
ACSM3	14.6	6.67	17.9	12.29	22.64	19.76	15.83	21.17	24.88	28.9	22.91	9.28	15.05	19.04
ACSM5	105.97	101.97	105.26	104.71	82.45	159.29	48.45	68.37	217.27	73.69	125.04	128.99	247.4	141.98
ACSS1	147.32	221.67	115.49	211.59	133.83	303.06	115.34	163.39	149.53	267.98	162.17	199.65	185.49	157.7
ACSS2	200.41	194.79	148.77	173.8	148.97	165.69	162.03	151.76	166.6	759.33	171.99	246.29	193.58	378.55
ACSS3	145.9	218.17	91.44	147.99	86.63	194.81	121.64	64.48	130.97	69.41	128.07	100.23	132.19	102.16
ACTA1	303.17	14.21	9.83	12.14	3.48	4.86	11.06	227.99	39.72	7882.94	135.15	9788.48	39.21	1301.83
ACTA2	1830.62	5183.83	917.43	1133.48	2076.85	1549.65	1025.89	2550.64	1752.28	3113.53	2439.74	2756.62	2297.62	3130.56
ACTA2 /// ACTA2	107.14	215.44	9.13	12.98	22.06	344.73	17.65	13.82	19.55	10.75	22.89	21.96	45.24	11.21
ACTA2-AS1	21.62	18.72	13.85	18.17	21.48	21.71	17.62	25.73	23.33	25.35	27.82	21.29	19.43	21.02
ACTB	10070.9	9765.9	10547.5	9323.34	10578.9	9251.72	9439.82	11439.1	9254.69	9042.05	10069.1	10844.5	10319.1	11066.7
ACTB /// ACTG1	8545.94	7464.61	8749.97	7758.59	9232.53	8662.33	7717.77	8311.16	7551.08	5786.48	8468.92	8292.29	8185.01	8869.43
ACTBP9 /// ACTBP9	312.37	295	239.73	210.31	299.03	265.1	231.78	921.98	599.26	198.02	520.76	324.07	365.6	384.2
ACTC1	231.56	478.31	162.63	144.4	318.28	188.25	194.18	671.39	375.96	3189.49	396.18	499.83	339.72	402.13
ACTG1P4 /// AMY1A /// AMY1B /// AMY1C /// AMY2A /// AMY2B	121.34	179.13	99.76	115.4	76.1	280.59	113.23	33.34	108.96	191.11	87.93	78.52	130.59	44.13
ACTG1P4 /// AMY2B /// RNPC3	231.06	162.29	231.4	281.6	118.94	439.4	215.9	97.32	131.12	147.14	155.58	149.4	252.88	93.95
ACTG2	71.4	367.61	40.92	35.96	81.72	46.52	58.68	162.89	69.06	148.7	132.81	226.95	124.98	167.84
ACTL10	16.81	17.81	8.45	9.02	12.88	11.51	13.24	25.42	9.18	10.67	13.76	13.28	7.05	21.49
ACTL6A	286.65	236.42	300.62	306.06	235.34	306.32	326.25	384.82	330.25	197.6	420.72	327.71	291.46	219.91
ACTL6B	6.85	15.94	6.06	3.17	7.59	6.49	6.54	3.34	4.17	3.15	1.67	11.71	2.4	13.1
ACTL7A	12.27	2.85	5.21	21.69	4.6	7.27	6.94	7.72	13.55	124.28	11.43	28.3	12.36	8.99
ACTL7B	20.99	17.12	7.01	19.85	12.03	10.81	15.2	14.38	13.3	8.76	9.11	7.55	5.61	11.83
ACTL8	1.55	5.65	6.67	4.96	5.5	3.8	5.12	4.63	3.23	7.16	1.39	6.47	3.8	10.7
ACTL9	1.92	5.38	3.23	4.4	2.18	6.75	2.88	8.56	3.06	48.41	4.28	4.1	2.91	2.7
ACTN1	917.09	1485.8	1085.7	504.81	853.71	491.39	935.05	1140.44	577.39	855.2	978.33	1236.55	1148.95	953.12
ACTN2	42.61	3.9	7.56	12.64	8.76	2.18	5.04	7.91	6.16	5616.11	15.18	1633.12	8.89	25.4
ACTN3	16.28	26.24	11.53	14.97	13.86	6.42	14.23	25	16.06	1232.79	13.69	675.93	10.22	26.5
ACTN4	635.92	1123.83	605	594.87	738.14	892.67	548.12	810.64	622	505	843.29	765.83	861.29	1043.12
ACTR10	1150.21	722.72	1045.24	1087.56	894.38	1049.06	1086.98	1122.21	1134.81	1171.49	1109.82	1089.93	769.3	640.18
ACTR1A	323.67	207.65	238.19	228.47	288.02	252.66	269.97	323.12	207.57	324.77	178.36	255.29	200.38	331.96
ACTR1B	452.76	473.43	459.03	461.27	471.21	399.02	405.51	445.67	348.57	773.37	424.84	486.55	437.33	620.1
ACTR2	3058.73	2218.02	3371.1	2985.17	2727.72	2252.9	2714.37	2193.97	2447.66	1606.82	2117.68	2041.53	2660.77	1553.32
ACTR3	2177	2036.38	2450.09	1836.27	1975.45	1728.3	2152.1	1954.21	1686.88	1081.78	2040.04	1692.58	1893.67	1016.3
ACTR3B	135.05	151.59	122.17	142.66	151.29	104.57	113.25	93.85	105.22	69.1	107.26	109.48	107.56	94.76
ACTR3BP2	19.83	34.48	5.36	18.15	23.54	36.92	22.92	47.38	46.46	26.52	60.82	32.8	23.78	25.45
ACTR3BP2 /// ACTR3BP5	6.98	17.34	4.58	9.06	7.83	6.18	3.04	8.91	7.36	9.09	5.24	5.12	5.69	1.66
ACTR3C	11.82	1.93	9.39	6.19	9.35	3.49	4.75	7.24	4.53	6.49	6.9	4.45	5.73	5.88
ACTR3P2 /// ACTR3P2	5.01	2.6	4.41	4.78	2.75	3.6	7.6	11.12	4.33	7.02	3.67	4.29	7.72	3.71
ACTR5	65.54	105.79	81.75	57.25	80.39	65.36	77.12	46.89	47.78	56.52	52.51	70.41	60.04	62.63
ACTR6	283.72	262.61	281.52	329.68	205.17	311.22	363.07	179.41	204.68	183.99	230.32	235.28	206.66	113.51
ACTR8	150.2	106.61	163.34	128.1	172.91	134.35	153.49	148.53	132.91	68.86	140.79	155.65	130.76	157.69
ACTRT2	2.22	13.59	4.08	8.97	3.94	7.42	10.72	2.53	5.03	1.04	2.34	8.96	4.65	7.62
ACTRT3	32.78	29.31	33	21.48	27.4	24.27	21.47	32.03	40.88	35.09	21.83	36.26	36.19	28.54
ACVR1	999.83	639.04	1060.2	887.99	935.11	1104.48	1018.86	860.19	1011.12	644.47	1004.12	1152.66	782.25	701.8
ACVR1B	241.59	702.9	174.54	185.5	260.4	263.11	161.95	226	224.95	231.09	206.44	275.07	228.25	339.72
ACVR1C	24.22	34.99	9.77	25.82	11.43	17.38	12.6	24.59	22.91	141.28	36.07	109.31	95.67	133.79
ACVR2A	128.04	80.09	113.51	212.23	119.72	166.36	146.14	84.81	113.38	171.7	150.03	150.96	110.83	106.1
ACVR2B	47.27	20.62	56.76	112.98	53.59	92	87.35	62.54	111.32	111.85	50.95	119.26	83.01	52.93
ACVR2B-AS1	18.24	26.04	21.75	26.86	21.7	21.22	18.53	20.07	24.7	31.02	25.52	22.93	17.92	35.66
ACVRL1	66.79	128.99	57.89	60.1	102.5	26	42.46	148.76	78.16	77.67	81.46	151.01	66.11	157.9
ACY1	4.73	4.29	4.87	8.04	6.56	1	7.88	9.68	12.8	10.79	15.25	11.46	6.49	8.78
ACY3	26.21	20.85	30.38	21.83	32.71	25	26.83	47.58	63.52	70.51	34.78	27.6	35.91	69.93
ACYP1	178.2	274.16	185.92	196.7	126.37	220.81	281.96	134.78	176.88	185.02	236.03	172.31	185.34	88.97
ACYP2 /// LOC101927144	169.99	88.61	168.74	136.63	108.91	120.05	179.37	195.04	181.38	1839.23	177.5	304.38	165.8	93.69
ADA	134.91	264.22	83.63	105.88	118.49	132.99	133.08	220.05	61.34	79.46	76.26	135.68	89.22	89.45
ADAD1	20.2	7.11	9.74	13.13	9.33	20.97	13.6	26.18	22.1	18.81	16.27	12.28	21.38	19.43
ADAD2	21.1	22.94	19.84	26.11	23.94	24.09	24.14	11.56	24.68	16.74	17.54	16.62	18.12	23.31
ADAL	69.7	54.84	70.08	77.45	62.73	71.76	81.57	85.31	62.55	94.85	68.94	92.02	63.48	62.71
ADAM10	1312.27	862.28	1147.56	1341.42	1134.04	1838.43	1139.72	944.22	1169.43	388.05	1044.83	782.6	1028.71	498.08
ADAM11	29.67	18.44	12.18	24.19	30.41	18.16	28.89	37.1	47.72	36.55	47.2	11.76	14.56	41.23
ADAM12	47.77	8.79	82.25	20.12	78.5	17.55	40.24	124.65	44.5	42.98	36.75	126.17	157.15	25.17
ADAM15	322.64	308.21	302.11	249.68	329.11	199.36	271.93	373.18	253.05	321.86	250.88	269.32	211.7	345.22
ADAM17	408.77	302.95	410.39	274.08	399.23	372.56	325.31	418.08	496.47	191.21	360.83	373.71	382.67	273.82
ADAM18	14.56	16.62	21.66	21.16	16.14	20.91	19.27	14.01	10.35	12.03	14.48	16.86	8.1	9.8
ADAM19	41.96	42.86	64.46	51.27	69.5	32.33	47.75	45.62	33.44	55.06	29.05	61.99	30.44	64.74
ADAM1A /// ADAM1A	42.08	22.57	49.4	48.66	27.8	41.15	42.22	36.57	28.05	33.56	37.52	43.54	61.97	24.62
ADAM2	6.8	2.78	6.94	7.65	9.93	2.8	5.11	7.78	8.19	3.72	4.41	12.46	3.49	10.03
ADAM20	14.94	12.34	20.76	18.9	15.53	15.28	1.32	21.44	20.11	25.04	18.92	30.21	16.47	19.69
ADAM21	11.07	22.76	6.23	10.27	15.65	5.35	2.88	10.53	7.71	15.21	6.55	10.53	13.62	10.25
ADAM22	38.71	19.55	26.74	76.83	29.95	58.8	36.44	20.04	74.89	23.53	52.24	44.6	47.29	29.79
ADAM23	38.48	18.22	11.06	48.49	42.55	135.78	17.74	63.85	23.71	66.5	22.33	55.3	28.88	37.06
ADAM28	41.3	11.46	53.85	38.78	62.11	6.78	26.17	16.7	51.79	3.39	18.22	21.54	67.1	17.43
ADAM29 /// LOC101928551	6.11	5.41	2.48	6.33	3.09	4.22	2.81	7.33	7.94	9.28	2.03	3.46	5.45	7.58
ADAM30	7.62	5.34	16.03	16.43	10.22	15.99	11.87	9.48	17.48	14.92	15.08	11.74	16.3	18.8
ADAM32	34.6	40.53	26.32	42.89	27.54	29.14	30.94	41.52	31.89	20.19	31.99	38.31	27.45	26.67
ADAM33	147.1	281.91	147.32	112.18	153.65	222.33	148.2	148.29	149.7	204.17	277.64	163.15	233.45	119.99
ADAM3A	4.02	7.04	1.96	7.21	6	5.96	4.09	7.71	9.03	6.86	6.07	4.31	4.05	9.61
ADAM3B /// ADAM3B	12.99	12.87	3.95	5.76	8.81	12.1	10.31	2.21	23.54	10.9	4.73	5.57	11.53	9.26
ADAM5	7.27	6.54	9.15	11.89	4	9.03	8.49	6.1	8.56	2.65	10.98	1	4.95	12.64
ADAM6	11.8	7.05	5.5	7.4	2.67	8.55	15.15	4.41	13.25	4.11	5.44	5.03	11.7	2.48
ADAM7	10.04	4.6	3.19	3.09	3.48	6.9	2.9	2.78	1.49	3.33	2.85	5.05	4.54	10.81
ADAM8	53.11	19.99	81.63	27.93	71.14	20.02	52.35	84.04	56.16	10.42	19.16	42.13	207.21	32.82
ADAM9	2027.89	910.98	1963.81	2430.64	1511.31	2311.22	2309.25	1670	1907.14	881.04	2118.41	1553.42	2193.42	646.79
ADAMDEC1	20.28	11.34	35.23	20.61	8.04	11.07	11.96	14.45	16.02	9.08	13.11	13.39	19.44	7.98
ADAMTS1	1265.77	5537.47	271.76	563.77	1601.02	736.12	505.38	512.3	1117.82	608.37	575.56	274.9	504.17	611.89
ADAMTS10	368.2	195.71	246.58	390.59	388.84	866.24	231.36	235.56	389.81	187.19	338.65	322.93	343.83	295.4
ADAMTS12	83.67	94.18	69.79	87.08	125.59	59.84	80.35	79.41	94.61	80.78	103.24	150.31	100.56	128.3
ADAMTS13	35.1	34.63	42.72	35.36	24.17	38.55	47.65	31.75	31.32	21.35	40.33	24.67	25.39	25.42
ADAMTS14	17.87	6.47	27.62	23.03	17.88	16.99	31.74	28.19	31.15	13.9	28.45	30.46	29.54	25.33
ADAMTS15	120.16	141.62	82.84	133.81	200.68	78.73	157.54	224.62	213.39	92.14	84.61	162.96	145.04	166.51
ADAMTS16	68.9	3.23	17.4	116.49	184.03	48.14	91.16	92.78	224.87	12.57	56.81	223.19	69.64	112.1
ADAMTS17	105.63	25.19	114.6	148.84	120.19	165.23	127.2	162.28	187.2	69.61	171.03	193.22	193.11	134.44
ADAMTS18	48.73	38.11	25.38	28.43	50.13	31.69	25.44	41.96	44.97	26.35	55.72	36.1	23.05	39.23
ADAMTS19	15.33	16.76	9.08	33.48	13.82	13.6	19.24	18.01	13.15	15.23	20.95	20.25	12.97	16.84
ADAMTS2	1088.98	716.33	1091.48	597.17	1581.35	497.26	906.86	1142.21	664.37	567.05	1151.83	1796.27	806.78	782.73
ADAMTS20	6.03	2.67	1.56	12.64	2.11	10.88	8	6.33	5.64	2.93	6.07	3.04	6.91	9.94
ADAMTS3	106.82	28.35	103.83	115.28	143.24	105.32	67.32	93.09	50.21	19.55	80.8	121.57	94.33	44.57
ADAMTS4	48	67.82	45.19	28.95	40.13	28.44	41.33	56.23	49.88	37.36	50.16	32.52	35.02	32.21
ADAMTS5	1858.75	3131.65	1385.49	1241.78	622.3	2592.1	1396.64	855.04	711.13	736.95	844.56	1104.41	811.15	951.78
ADAMTS6	265.89	20.45	514.29	78.01	99.28	41.19	258.17	50.84	59.72	45.84	243.95	145.32	137.44	91.8
ADAMTS7	37.98	21.1	47.52	32.86	60.87	49.36	25.17	45.04	60.54	23.15	73.2	56.66	42.8	48.38
ADAMTS8	11.12	7.88	6.45	2.43	2.23	15.87	7.98	9.37	12.67	24.15	10.59	4.42	5.04	3.53
ADAMTS9	101.93	602.22	23.38	38.67	120.16	37.75	28.37	104.57	25.29	96.35	41.91	108.56	49.84	91.2
ADAMTS9-AS2	81.29	133.54	67.51	161.03	62.95	168.73	83.51	38.81	86.29	61.57	58.06	82.35	63.44	91.52
ADAMTSL1	168.96	12.33	25.19	200.27	356.12	350.99	91.54	366.19	257.44	27.06	129.1	331.79	147.9	199.6
ADAMTSL2	32.06	18.47	35.65	24.59	70.02	37.73	31.7	30.04	17.73	14.68	12.96	20.36	48.36	25.11
ADAMTSL3	538.55	196.03	404	994.44	612.47	667.77	635.64	586.52	749.64	206.13	483.68	580.55	494.39	388.69
ADAMTSL4	209.69	445.3	292.8	189.22	254.16	143.58	202.52	302.23	273.56	388.37	348.54	432.15	225.85	378.22
ADAMTSL5	16.14	18.92	17.15	19.34	32.18	3.82	18.21	16.33	15.28	25.63	19.42	13.41	15.35	23.16
ADAP1	541.38	181.77	431.49	438.96	724.85	309.02	567.75	485.5	535.09	385.81	240.65	310.32	297.83	517.73
ADAP2	582.4	181.65	567.18	1069.84	671.4	515.37	581.79	1144.07	850.94	251.92	1158.33	1036.57	1589.63	852.03
ADAR	1461.78	2369.59	1219.41	1601.88	1394.49	1410.03	1315.57	1500.52	1379	705.87	1301.28	1366.4	1486.86	1607.74
ADARB1	150.8	689.86	112.09	97.17	163.68	73.76	76.19	81.5	63.6	87.51	88.84	147.16	133.64	139.84
ADARB2	10.13	5.3	1.59	3.39	1.61	1.68	5.19	12.09	12.92	16.67	10.17	1.78	12.2	5.22
ADARB2-AS1	21.32	2.58	1.22	11.27	18.17	20.14	14.18	14.59	8.26	17.68	15.88	10.67	15.59	37.45
ADAT1	87.63	153.84	102.64	66.24	108.64	66.43	71.26	206.94	64.75	48.24	110.57	126.7	113.22	122.04
ADAT2	53.81	43.91	68.27	47.1	58.43	66.87	78.56	24.46	38.03	22.58	52.4	38.85	50.27	37.92
ADAT3	27.79	38.37	28.81	30.92	37.68	2.88	28.44	48.58	36.7	34.73	30.16	30.79	36.32	37.46
ADAT3 /// SCAMP4	23.07	25.83	30.02	18.94	14.2	22.72	17.52	59.26	49.5	65.28	60.54	29.28	40.1	41.91
ADCK1	39.77	49.58	54.18	38.72	42.22	43.84	50.51	72.36	50.33	75.83	47.43	67.62	89.1	68.86
ADCK2	199.33	179.81	202.56	180.42	255.54	155.02	170.63	320.22	180.01	144.25	199.09	247.8	269.93	279.3
ADCK3	203.75	315.15	165.68	195.3	150.92	251.7	152.24	209.51	195.67	3847.15	182.5	1018.49	293.32	646.19
ADCK4	84.08	119.18	96.78	126.11	92.18	104.58	128.85	118.49	85.75	50.85	93.92	72.18	78.59	101.08
ADCK5	30.53	28.74	28.87	30.42	29.82	24.33	40.28	23.85	27.78	21.31	21.46	25.71	38.06	29.94
ADCY1	85.68	35.83	52.65	86.9	185.73	47.15	55.25	286.38	117.63	79.39	23.2	129.42	155.17	118.62
ADCY10	5.58	14.03	10.59	3.18	2.55	18.69	5.4	11.76	10.32	7.45	4.08	1.58	2.38	2.87
ADCY10P1	34.82	36.4	28.62	38.69	22.03	97.7	34.3	9.77	22.25	20.56	8.63	8.92	21.4	9.69
ADCY2	95.3	491.69	46.43	43.96	46.02	82.84	41.78	46.35	30.33	1136.78	36.92	238.66	44.28	45.05
ADCY3	216.37	704.98	154.66	172.66	270.27	85.89	108.77	194.64	142.73	46.76	120.5	163.08	123.42	222.54
ADCY4	96.46	256.67	38.3	45.76	99.97	109.99	50.08	66.55	59.72	117.92	94.11	127.8	109.48	173.89
ADCY5	34.67	41.32	37.89	30.05	37.29	35.57	38.07	24.2	19.56	43.82	31.14	30.2	29.76	51.55
ADCY6	171.95	128.34	176.11	153.57	185.04	121.67	156.5	235.69	169.88	89.2	231.16	145.12	187.14	261.41
ADCY7	930.11	150.51	1162.79	1034.7	858.04	516.23	1071.65	974.46	703.31	438.31	1137.16	993.33	1124.53	476.89
ADCY8	6.84	9.7	9.67	8.65	11.5	4.21	9.35	26.59	56.33	14.08	17.41	15.81	21.31	24.5
ADCY9	426.51	265.64	404.54	421.7	428.83	403.38	360.14	371.45	405.02	719.96	362.39	631.6	367.74	404.02
ADCYAP1	9.93	4.38	8.93	8.5	17.09	9.6	2.72	8.14	53.35	4.18	63.41	56.97	29.65	3.97
ADCYAP1R1	24.11	6.89	18.73	22.54	20.61	10.82	37.44	34.04	14.39	11.55	27.78	34.24	28.9	33.08
ADD1	1604.4	2084.37	1514.26	1843.57	1798.71	1886.48	1511.56	1637.67	1821.41	2647.68	1932.98	2248.83	2075.47	2306.27
ADD2	14.27	26.88	17.85	20.73	14.08	16.75	16.06	40.27	44.98	26.02	43.75	27.92	26.6	19.04
ADD3	2305.85	1792.33	1817.31	2290.35	1968.89	3065.43	2119.29	996.96	2185	844.47	1933.58	1476.74	1793.7	1159.03
ADD3-AS1	13.54	10.98	14.53	17.49	20.64	23.38	14.07	6.13	5.03	3.72	5.87	24.51	5.51	4.51
ADGB	14.38	4.36	17.34	12.61	16.67	6.41	12.09	12.44	19.13	12	19.67	1.48	11.22	6.36
ADH1A	48.16	308.98	6.69	3.44	3.87	5.97	2.3	5.16	4.37	39.85	8.1	3.55	31.15	80.76
ADH1B	876.65	4634.66	22.2	15.53	13.47	207.66	24.51	74.21	40.27	1022.18	140.84	154.87	540.77	1796.85
ADH1C	316.53	2056.62	64.8	77.99	54.51	363.71	78.98	51.37	81.55	298.27	89.57	110.06	109.69	286.13
ADH4	147.37	708.31	100.93	104.29	78.76	126.14	77.73	125.41	184.34	145.29	172.31	101.66	180.69	56.46
ADH5	1294.84	2742.24	989.54	1039.67	678.37	1202.78	1095.68	978.95	1004.05	1030.05	1114.04	1059.43	893.1	1084.74
ADH6	1.86	10.63	6.3	1.12	10.93	4.22	8.18	1	3.43	4.6	1.81	9.89	2.43	4.18
ADH7	14.15	4.9	10.37	14.81	16.33	6.49	14.22	40.29	26.15	35.96	31.17	22.8	25.21	10.51
ADHFE1	62.56	97.81	49.34	64.47	44.24	96.91	50.17	41.22	86.22	327.05	58.82	106.76	77.12	70.75
ADI1	992.28	699.69	875.04	1172.35	1085.13	998.78	1090.39	941.81	806.9	1932.72	877.34	1271.61	716.32	1374.21
ADIG	23.47	24.33	23.43	24.23	20.4	18.17	20.41	16.77	24.73	24.91	27.26	26.25	24.04	8.11
ADIPOQ	331.82	323.84	47.77	88.7	53.03	46.35	52.54	517.16	253.48	2417.14	469.62	1285.67	1242.3	2667.21
ADIPOR1	420.04	443.95	465.89	335.74	379.02	376.38	395.3	498.36	461.78	416.91	457.37	498.41	372.06	455.71
ADIPOR2	509.45	818.68	440.04	626.88	509.19	400.02	454.33	625.48	571.69	699.27	654.55	817.76	704.4	833.05
ADIRF	2421.32	3785.87	2244.12	2569.17	1881.77	2831.9	2433.35	2491.07	2660.82	4117.43	2997.19	3661.72	3365.97	5678.87
ADIRF-AS1	28.14	57.14	26.68	29.73	36.02	31.02	40.42	40.56	39.66	47.21	35.7	50.32	33.91	32.63
ADK	483.82	194.59	502.42	387.72	321.77	385.47	459.85	502.73	592.25	271.97	376.99	416.12	387.54	373.35
ADM	2591.07	6297.5	227.74	551.22	2311.33	4136.19	149.18	293.64	657.65	408.25	378.23	378.33	533.7	401.35
ADM2	25.26	9.62	17.48	22.34	39.08	22.72	24.21	11.61	12.75	5.89	11.52	23.28	9.11	11.16
ADM5	34.53	147.55	15.02	12.44	41.38	20.46	9.78	33.15	9.68	22.45	26.74	32.09	22.46	83.89
ADNP	486.35	471.16	386.53	537.79	399.34	503.87	408.4	516.74	525.13	503.84	401.26	506.42	415.39	350.53
ADNP2	312.17	450.64	328.77	325	312.36	377.74	241.58	182.92	231.5	72.47	240.33	244.47	217.59	194.61
ADO	310.32	199.02	371.55	393.84	308.44	234.48	350.66	238.23	284.75	256.14	370.41	348.83	289.35	230.18
ADORA1	68.32	70.9	69.35	77.72	80.58	60.28	73.93	52	49.59	73.94	57.53	62.96	49.4	47.74
ADORA2A /// SPECC1L-ADORA2A	28.22	40.72	17.8	24.45	22.97	27.21	23.65	30.48	25.03	41.26	21.21	23.35	21.81	31.99
ADORA2A-AS1	6.58	3.39	2.66	1	5.63	8.53	3.84	7.05	7.81	3.58	8.58	5.24	6.45	9.02
ADORA2B	44.89	9.87	53.93	65.52	47.49	59.88	83.87	47.61	36.72	14.03	43.67	52.88	30.21	62.65
ADORA3	204.5	43.05	414.73	54.2	221.28	171.43	84.01	298.55	147.04	50.39	299.36	290.96	261.92	292.98
ADPGK	516.65	438.67	551.59	465.85	462.29	428.77	458.05	505	525.69	179.68	474.25	506.74	580.18	400.01
ADPRH	130.27	168.04	105.93	125.95	143.57	103.87	138.64	242.22	106.48	129.22	150.63	286.43	169.46	214.89
ADPRHL1	24.31	18.33	22	15.9	21.29	28.83	26.05	17.24	16.46	47.27	16.6	33.74	19.22	21.37
ADPRHL2	188.6	185.78	167.91	178.87	213.25	204.59	171.07	229.03	151.46	216.01	194.97	201.37	179.45	234.09
ADPRM	213.38	255.16	154.38	199.27	125.32	284.67	183.74	145.1	141.82	211.15	147.22	179.09	145.93	136.61
ADRA1A	17.75	30.61	24.8	31.63	17.2	55.07	24.69	42.95	55.64	38.14	41.21	34.18	29.06	22.09
ADRA1B	10.53	11.9	1.26	2.97	1.14	4.66	9.92	3.25	5.34	1.97	2.87	4.6	7.91	10.64
ADRA1D	14.82	1.29	13.97	8.28	17.16	10.49	17.25	12.79	8.18	5.85	12.51	20.73	12.31	10.71
ADRA2A	97.59	718.37	28.38	39	130.27	69.96	34.28	35.05	63.45	66.76	100.04	111.52	108.42	275.92
ADRA2B	17.85	27.81	24.07	23.31	24.2	13.2	16.21	18.87	14.96	9.62	15.62	7.44	8.08	23.61
ADRA2C	10.85	29.38	8.12	3.64	5.86	1.34	8.89	12.2	6.25	19.99	5.63	10.8	10.43	6.63
ADRB1	15.45	17.93	10.64	42.99	7.43	10.93	58.43	46.41	39.65	19.32	27.68	51.59	32.75	83.8
ADRB2	115.25	174.1	99.36	117.11	166.24	56.82	88.63	142.17	152.56	194.88	124.33	175.12	156.44	147.96
ADRB3	8.22	21.17	30.92	6.78	29.2	22.56	15.91	8.01	8.72	12.9	21.75	19.5	8.03	11.17
ADRBK1	150.81	134.54	173.66	133.61	194.15	84.16	167.69	331.12	199.37	130.75	276.52	136.57	240.48	238.55
ADRBK2	148.68	39.52	150.75	200.76	77.16	89.55	136.64	189.13	90.09	87.27	139.04	122.05	243.28	126.74
ADRM1	445.68	596.66	449.08	384.38	542.15	321.12	329.88	488.28	364.78	772.83	400.6	560.52	391.06	569.01
ADSL	469.58	381.38	510.45	479.88	404.25	375.2	566.73	440.18	395.19	1638.07	429.41	884.66	424.12	501
ADSS	446.82	286.96	511.43	383.79	327.36	419.65	439.42	286.4	384.58	192.72	382.5	233.2	340.86	166.29
ADSSL1	211.15	173.63	152.13	120.05	250.35	185.27	172.69	96.35	218.53	5109.33	173.83	1332.61	171.98	179.67
ADTRP	181.87	38.83	430.34	66.13	82.13	23.26	132.26	40.43	36.11	36.82	118.03	91.22	168.45	32.07
AEBP1	991.66	2049.34	983.89	580.82	1168.69	715.66	785.85	905.53	1047.87	517.55	585.35	1326.34	1412.72	1001.17
AEBP2	762.02	1077.58	702.52	836.59	699.15	1051.3	729.57	384.6	688.39	433.36	672.8	546.22	595.77	433.22
AEN	40.17	33.78	23.42	14.88	44.93	17.55	29.01	24.71	16.39	44.82	23.82	22.23	40.82	25.42
AES	446.03	549.19	358.46	555.39	419.28	505.61	398.97	426.84	351.73	833.7	416.8	410.72	442.49	579.52
AF001548.5	28.04	8.65	25.25	13.35	23.34	18.38	23.56	35.93	82.55	4.81	22.41	6.99	34.97	36.95
AF007147	100.9	97.6	98.44	77.86	54.69	119.32	105.26	62.94	48.17	79.8	69.55	75.76	96.07	96.76
AF067845.1	10.34	13.25	15.38	21.36	10.92	13.34	16.98	28.75	17.86	23.48	19.08	6.72	16.36	17.22
AF070581	31.24	32.3	43.44	43.23	22.9	21.01	48.85	123.07	30.91	24.41	12.21	65.89	36.28	42.63
AF075036 /// OR7D2	13.28	10.48	6.87	13.15	5.25	9.68	17.95	14.93	12.46	14.99	12.16	10.92	6.72	7.81
AF086102 /// RP5-994D16.3	4.51	3.81	10.42	4.91	10.26	8.97	7.17	6.53	9.27	9.63	7.18	8.47	6.16	11.31
AF086125 /// RP11-61A14.1	5.99	2.96	2.29	4.91	3.99	4.59	2.14	5	3.75	2.59	4.34	11.22	3.03	3.24
AF086126 /// C16orf52	23.38	23.91	27.32	15.14	21.56	20.38	25.62	7.32	21.9	13.15	20.3	35.83	24.86	18.82
AF086154 /// RP11-432J24.5	12.78	11.42	10.01	21.57	17.23	16.72	15.62	24.08	27.58	22.54	22.63	18.14	21.51	10.55
AF086184	19.66	11.01	14.96	7.2	5.32	18.15	25.71	32.13	30.2	20.48	42.81	16.87	20.38	8.24
AF086219 /// CTD-2647L4.1	4.89	1	11.77	9.74	9.05	3.42	8.39	5.84	1.6	2.18	5.78	1.68	9.1	7.73
AF086288 /// RP11-768F21.1	16.41	24.81	25.98	21.72	11.65	17.55	9.97	14.7	17.45	8.13	14.31	17.31	18.44	18.29
AF086294 /// RP11-485M7.3	4.72	6.44	10.75	2.05	7.53	4.2	6.91	9.15	5.69	4.06	4.32	2.79	7.51	7.84
AF090939	86.28	103.68	60.66	61.38	78.46	51.94	41.23	103.43	65.61	218.9	45.87	87.05	52.27	104.44
AF131215.3 /// C8orf15	13.94	10.31	14.25	32.71	17.09	10.39	21.39	2.96	3.4	19.25	5.69	7.26	10.99	18.66
AF131215.4	42.69	16.27	53.02	26.5	25.46	18.61	41.69	10.77	17.53	6.84	15.75	4.52	19.5	14.73
AF131215.8	8.5	4.18	3.37	2.15	7.12	1.89	3.37	3.09	2.25	4.31	2.06	7.35	3.5	3.56
AF186192.1	15.06	20.89	11.43	19.88	19.52	24.72	12.86	20.37	17.45	22.2	17.65	13.22	17.16	12.9
AF198444	15.41	7.91	12.38	8.08	18.55	14.82	6.11	6.17	22.49	8.24	12.1	12.62	9.49	28.27
AF213884.2	44.94	53.14	32.94	30.33	42.07	34.31	42.72	43.43	54.4	62.17	51.81	26.19	38.87	55.66
AF279780	9.13	6.6	4.09	9.53	4.04	3.8	4.35	14.2	9.93	20.08	15.36	9.51	17.15	6.04
AF289551	34.83	34.52	13.88	36.72	55.56	28.96	30.59	26.27	35.84	27.01	34.28	25	34.32	24.68
AF520793	120.3	70.64	130.98	132.25	95.86	86.09	110.26	52.71	97.41	161.13	99.91	120.55	110.94	101.93
AFAP1	228.52	303.1	240.8	288.81	282.49	266.61	197.65	221.08	222.07	94.12	180.37	315.88	241.38	220.11
AFAP1-AS1	26.43	40.15	50.29	49.58	31.19	22.55	38.03	34.74	20.2	26.89	23	13.24	20.57	33.65
AFAP1L1	50.61	178.56	15.61	7.67	30.35	22.27	15.82	37.98	19.16	74.42	29.13	67.54	41.15	116.34
AFAP1L2	25.67	31.81	20.43	21.78	24.59	27.65	12.87	21.78	21.19	20.74	26.95	22.6	13.82	35.69
AFF1	1501.11	2257.72	1501.02	1385.51	1083.69	1694.82	1471.28	805.5	1370.52	1876.95	1253.61	1293.68	1134.68	868.15
AFF2	4.33	9.33	2.79	3.65	2.46	6.15	6.4	5.33	5.27	8.1	4.07	5.72	4.47	3.55
AFF3	73.22	64.81	25.32	32.28	46.24	88.94	13.06	10.29	59.41	70.87	43.96	33.13	62.38	26.37
AFF4	682.56	688.74	700.49	627.55	647.08	628.78	587.57	542.86	798.87	644.16	703.79	559.22	608.37	266.86
AFG3L1P	152.41	120.87	182.02	170.93	123.68	158.01	124.37	103.64	114.54	115.58	143.03	132.86	140.98	91.16
AFG3L2	653.78	1069.6	652.49	653.93	606.74	638.74	577.26	548.29	570.21	1684.76	711.79	879.45	621	531.69
AFM	24.96	14.38	31.24	8.41	42.13	15.25	35.04	29.11	13.36	20.99	21.07	24.07	14.61	16.25
AFMID	27.34	6.95	27.26	18.14	16.16	31.07	22.4	28.14	13.23	24.53	26.72	9.83	28.74	8.44
AFP	10.37	23.67	13.1	13.75	13.95	16.09	10.91	16.94	14.82	6.73	21.72	11.86	21.51	8.5
AFTPH	512.09	468.35	529.04	557.4	370.56	668.17	551.79	340.25	428.45	329.25	458.04	397.9	454.35	261.7
AGA	276.1	103.23	384.12	190.03	253.93	266.59	232.05	347.78	323.49	97.07	248.52	239.38	188.82	158.59
AGAP1	246.86	194.07	256.62	156.33	242.05	133.81	192.47	139.54	144.88	199.2	178.83	211.12	116.21	147.13
AGAP10 /// AGAP11 /// AGAP4 /// AGAP5 /// AGAP9 /// BMS1P5 /// CTGLF12P /// LOC101060581	472.55	486.45	562.3	369.76	328.84	534.77	349.46	155	268.54	263.85	316.4	250.75	288.92	172.38
AGAP11	70.34	84.3	65.87	63.94	37.58	133.39	63.95	20.87	30.9	52.7	38.98	45.69	91.12	70.63
AGAP11 /// AGAP4 /// AGAP6 /// AGAP7P /// CTGLF12P /// LOC101060581	396.31	410.98	430.88	316.17	260.57	438.05	307.35	173.1	243.58	280.93	273.12	238.68	294.05	144.24
AGAP2	11.08	17.52	23.81	24.57	21.34	23.13	21.98	25.53	24.89	49.02	26.89	17.01	17.64	33.7
AGAP2-AS1	32.21	34.56	24.59	18.44	30.16	39.21	15.93	23.49	19.56	17.39	21.18	21.22	26.75	34.91
AGAP3	616.8	519.35	612.51	646.98	725.11	593.45	535.9	493.33	490.4	336.89	481.77	572.12	602.82	540.76
AGAP4	101.84	90.28	122.29	75.69	82.5	121.81	79.3	95.34	77.64	102.92	83.21	96.56	130.92	69.2
AGAP6	66.35	75.85	79.76	50.01	41.2	77.52	47.04	67.14	60.42	48.69	59.27	57.31	46.25	52.48
AGAP6 /// AGAP9 /// BMS1P5	52.71	70.01	81.18	45.89	35.07	52.73	59.73	69.92	108.38	60.87	54.31	45.89	44.06	36.62
AGAP9	144.97	126.09	189.88	120.79	131.94	146	108.95	151.21	148.36	148.58	226.39	84.78	220.28	66.62
AGBL1	4.08	6.9	6.97	8.48	4.59	6.3	5.85	2.2	5.2	259.76	7.67	29.9	6.35	10.28
AGBL2	7.27	5.9	7.83	15.59	9.74	11.78	20.2	9.63	8.88	9.88	11.63	7.92	11.8	8.25
AGBL3	19.97	14.03	10.64	32.43	15.02	29.62	7.7	7.62	15.08	5.56	14.06	12.78	25.96	3.67
AGBL4	4.95	2.71	12.33	6.71	9.6	19.98	4.95	7.52	6.01	6.6	6.74	9.25	9.21	5.29
AGBL5	50.53	57.25	51.09	41.49	42.36	48.24	43.27	53.88	44.12	40.03	46.24	68.39	40.39	96.45
AGER	8.08	13.56	9.55	19.02	9	15.4	16.01	3.46	9.85	16.06	5.21	14.18	16.61	11.18
AGFG1	801.72	878.02	717.01	948.91	734.73	594.97	905.01	831.48	760.96	494.44	1027.9	850.9	492.76	640.38
AGFG2	61.49	59.67	53.83	61.62	44.17	50.04	53.36	79.52	62.12	39.51	75.04	70.49	67.74	86.67
AGGF1	334.46	329.89	363.29	373.84	287.33	379.24	320.36	156.08	206.08	198.02	249.46	258.02	252.93	199.71
AGK	133.8	108.64	140.57	127.76	116.08	155.06	123.2	69.27	78.41	43.93	105.81	129.53	88.49	84.61
AGL	385.87	215.87	431.47	392.71	233.39	323.17	277.66	209.41	235.2	5121.32	291.75	1016.1	370.65	194.5
AGMAT	55.47	51.41	64.2	39.09	47.67	40.01	50.22	61.44	60.15	52.28	58.21	82.58	49.99	62.62
AGO1	151.76	122.32	133.52	176.9	130.95	127.88	139.89	180.14	152.23	121.84	159.54	180.13	211.67	213.27
AGO2	260.33	397.73	229.69	175.14	256.76	222.44	165.57	219.56	240.24	232.42	193.05	198.94	129.22	226.76
AGO2 /// CASC7 /// CASC7	275.31	285.42	346.36	321.22	249.44	158.46	257.92	246.91	265.44	368.7	281.98	325.58	255.45	185.08
AGO2 /// CASC7 /// CASC7 /// DQ574852	75.71	104.28	81.69	68.34	87.96	61.87	73.22	75.08	60.98	84.27	75.61	91.69	71.69	75.22
AGO3	270.44	271.48	257.71	293.3	204.68	213.56	198.63	230.24	174.87	125.81	137.86	142.16	91.24	126.15
AGO4	236.33	196.59	289.46	219.94	196.43	289.8	230.9	235.24	224.68	178.56	258.67	268.53	294.62	168.4
AGPAT1	191.68	208.86	217.99	200.87	266.68	210.61	185.91	258.43	257.17	218.01	243.78	319.79	232.57	358.54
AGPAT2	140.41	125.66	105.7	98.32	146.09	74.32	99.68	202.32	114.56	250.64	129.51	158.98	164.42	400.59
AGPAT3	137.15	182.16	138.07	109.02	151.87	87.94	103.07	206.48	130.19	184.73	157.04	239.98	176.14	187.62
AGPAT4	206.77	39.57	280.4	208.9	209.5	157.96	215.08	117.79	185.06	64.08	210.9	191.6	125.81	144.74
AGPAT4-IT1	40.09	31.66	47.2	25.9	51.39	34.4	45.69	50.94	74.35	85.72	43.22	95.18	55.6	99.7
AGPAT5	308.51	432.78	325.74	355.16	272.16	217.96	329.84	244.1	172.48	412.65	236.24	347.22	239.16	153.07
AGPAT6	404.74	359	375.33	326.86	365.71	287.93	321.72	385.65	246.62	299.63	281.19	373.65	340.84	351.73
AGPAT9	34.36	82.51	26.04	58.49	63.11	39.19	17.91	28.38	32.38	421.71	31.71	144.07	39.85	42.75
AGPS	280.77	88.71	335.9	291.58	217.79	208.92	277.33	218.52	191.88	139.55	295.63	415.86	226.91	246.72
AGR2	32.89	19.94	32.72	25.26	27.48	31.98	26.6	48.07	30.73	19.01	37.62	40.6	32.07	29.19
AGR3	8.43	3.8	2.21	8.04	14.24	1.16	2.72	5.39	5.75	1.66	6.45	7.09	5.68	1.84
AGRN	115.8	238.11	103.62	118.52	125.12	87.3	107.52	362.26	197.73	101.19	169.37	207.2	243.84	254.57
AGRP	1	2.63	1	1.18	3.28	1.49	3.33	1	2.1	1.65	1	1.88	1	1
AGT	84.07	84.04	37.92	73.81	127.17	29.39	143.03	173.57	65.33	227.75	140.95	195.32	176.45	148.57
AGTPBP1	143.07	149.92	124.68	154.12	114.5	132.42	127.26	102.63	107.63	264.18	120.35	148.23	154.72	74.42
AGTR1	406.02	849.38	263.12	219.67	202.27	899.61	218.7	110.49	221.18	251.31	153.85	206.36	174.09	207.94
AGTR2	23.47	28.57	18.78	24.54	13.96	16.73	21.12	12.16	18.55	85.4	20.26	21.26	19.63	22.71
AGTRAP	213.34	412.13	199.02	232	268.91	208.5	244.77	293.65	229.84	112.66	262.86	225.38	252.72	226.28
AGXT	13.61	6.73	14.1	5.35	1.87	1	9.91	6.04	4.51	6.41	6.28	14.17	3.12	10.69
AGXT2	14.98	13.41	16.66	20.63	6.58	6.11	14.65	7.89	22.42	21.2	8.51	27.31	7.34	8.54
AHCTF1	233.18	486.24	224	204.62	179.46	287.76	238.65	77.65	120.56	218.89	119.1	129.36	120.91	130.2
AHCTF1 /// AHCTF1P1	26.73	49.94	20.84	7.04	20.91	32.27	19.15	12.83	18.45	4.42	8.85	5.7	4.44	11.26
AHCY	255.65	421.48	212.49	183.62	345.2	209.65	298.52	338.45	261.42	286.77	252.91	303.31	250.41	283.98
AHCYL1	1283.88	1390.58	1158.48	1002.87	1197.83	1312.27	1037.65	1187.92	1124.72	1267.65	1212.55	1349.87	1104.04	1508.98
AHCYL2	133.72	53.89	143.2	110.45	107.46	78.19	161.66	165.05	174.74	299.8	141.59	282.38	151.91	89.77
AHDC1	242.96	189.6	190.56	282.81	397.5	323.6	205.8	310.99	335.21	353.92	286.14	346.99	311.3	311.8
AHI1	516.76	382.04	582.91	525.81	392.17	690.87	496.57	229.83	365.02	145.94	331.57	254.63	377.93	257.74
AHNAK	4384.16	3277.59	5041.94	5012.9	4456.64	4480.49	4512.34	3908.17	4321.74	4341.52	4316.46	4620.61	4482.67	5045
AHNAK2	627.02	238.6	875.99	593.99	746.07	502.81	577	399.47	762.73	83.02	517.02	508.42	809.36	821.53
AHR	1504.34	1061.91	1430.46	2625.29	1536.34	1208.02	1544.21	958.48	1892.1	415.35	1660.4	1135.81	1755.06	676.39
AHRR	52.6	41.61	16.89	21.91	119.14	37.31	25.36	29.97	35.88	24.69	75.58	44.01	43.51	44.3
AHSA1	419.68	540.79	410.45	343.31	511.7	318.61	412.3	436.18	332.93	674.28	359.39	374.74	357.35	412.24
AHSA2	707.44	701.98	588.61	650.11	580.34	1025.78	677.99	369.88	827.99	519.04	766.71	570	1019.18	429.44
AHSG	6.77	10.15	3.7	11.26	4.46	3.08	5.24	1.81	1.56	9.52	6	4.16	5.68	5.09
AHSP	11.43	15.43	22.61	14.9	20.09	6.46	13.87	18.39	10.17	29.06	19.55	19.85	15.1	21.3
AICDA	17.62	36.66	14.29	14.5	12.06	15.05	10.74	15.47	23.13	24.75	22.63	10.37	17.43	12.26
AIDA	2066.52	1946.33	2216.54	2379.31	1653.22	1854.02	2315.61	1607.36	1833.86	1750.29	2070.66	1982.37	1955.27	1583.34
AIF1	1575.04	406.58	1668.63	1926.78	2060.03	947	2046.14	1772.38	1303.64	343.19	1647.37	1674.41	2156.4	1464.89
AIF1L	122.16	191.71	86.15	78.4	88.11	109.87	81.27	35.4	69.35	246.15	55.02	132.45	48.35	163.58
AIFM1	94.58	103.42	80.35	79.26	127.54	83.08	91.26	83.06	72.42	136.68	53.32	95.63	91.78	103.52
AIFM2	89.22	127.83	75.56	69.11	73.51	77.92	72.05	72.1	79.72	112.15	74.64	93.53	99.74	136.03
AIFM3	17.03	16.03	11.89	23.11	26.47	26.16	19.02	22.01	30.38	16.22	30.2	24.79	26.26	20.85
AIG1	617.58	306.03	589.32	751.61	607.35	586.48	778.61	447.54	553.23	369.89	611.29	700.89	485.34	665.83
AIM1	309.14	155.07	317.67	337.99	242.17	180.32	258.21	435.37	284.88	129.09	311.71	372.64	361.18	340.48
AIM1L	32.73	21.84	50.2	12.71	19.88	34.59	26.75	32	38.09	72.94	44.07	33.59	30.44	27.07
AIM2	42.5	33.71	45.43	54.29	41.46	36.37	35.46	50.3	45.67	40.68	52.29	50.19	33.73	43.28
AIMP1	390.43	545.32	357.91	347.53	312.15	430.87	404.06	267.87	307.33	322.8	247.79	241.18	288.17	167.94
AIMP2	317.69	262.92	329.01	290.79	330.36	218.64	282.9	363.6	254.11	731.85	335.1	474.57	237.14	322.99
AIP	342.33	555.02	315.38	374.07	366.16	492.46	397.62	366.61	305.25	261.6	348.31	309.95	346.06	385.43
AIPL1	31.13	20.09	29.71	41.74	33.73	20.26	29.88	36.55	27.69	49.62	30.14	38.54	19.42	35.64
AIRE	13.09	13.76	4.31	12.09	14.62	17.25	4.08	20.39	20.48	29.33	16.65	12.69	20.94	12.56
AJ011981 /// DPY19L1	22.34	22.3	11.06	10.01	52.45	32.44	21.44	11.1	32.08	7.6	36.7	3.05	39.83	11.01
AJ420595 /// GOPC	229.08	128.35	221.83	268.09	141.64	269.62	177.75	150.87	220.27	77.07	216.76	145.23	233.28	109.6
AJ606316 /// LOC644135	10.65	5.12	8.14	12.3	9.56	6.64	7.41	8.71	10.63	8.77	8.04	9.99	3.42	9.36
AJAP1	26.76	37.73	29.58	20.52	36.54	33.66	35.29	26.31	38.35	32.52	34.74	38.04	23.2	22.59
AJUBA	42.5	68.77	11.25	31.48	34.17	25.98	23.31	37.8	18.96	14.1	27.74	56.32	37.88	61.47
AK000798	46.64	24.77	53.1	31.82	35.44	33.47	52.83	19.65	28.83	21.14	29.17	37.95	22.14	34.2
AK021537	58.23	44.52	37.72	50.44	61.11	87.12	81.05	74.77	73.46	58.99	86.66	46.5	79.82	90.68
AK021804	967.24	381.45	2130.36	860.18	208.04	452.88	707.75	464.42	441.43	360.04	691.79	822.2	1253.74	275.47
AK021933	23.09	23.45	22.09	44.66	31.91	27.19	36.61	29.98	26.11	32.34	33.1	35.57	39.34	29.98
AK021977	304.1	303.27	254.21	509.71	256.26	369.02	187.14	277.63	295.61	198.61	248.44	368.87	230.82	268.37
AK022030 /// TROVE2	438.41	416.41	417.82	453.14	376.52	499.64	424.52	160.26	293.41	161.75	328.8	244.74	340.56	184.83
AK022793 /// BC043213 /// CTB-175P5.4	2.45	7.08	11.06	6.88	5.58	5.33	6.84	6.43	4.78	4.56	6.07	8.34	7.15	6.97
AK023627 /// TCTE3	25.4	33.01	26.97	26	14.1	92.12	23.69	16.2	11.69	22.83	11.94	23.46	33.54	7.04
AK024119 /// CTC-378H22.2	30.49	28.61	29.57	27.33	36.51	43.46	30.7	49.74	29.24	9.23	33.02	27.53	33.93	32.67
AK024134 /// PPM1H	3.05	1.68	10.36	3.6	1.59	6.3	6.73	7.27	10.27	4.82	5.93	5.37	4.2	2.63
AK024242 /// RP11-758M4.4	4.75	7.81	3.62	3.85	6.25	7.85	2.54	2.46	2.53	3.2	1.62	2.57	3.81	1
AK024936	26.94	30.15	34.49	32.99	31.27	37.11	24.34	20.39	12.72	45.27	28.13	15.79	23.8	23.4
AK025117 /// GPATCH2L	75.91	77.18	57.73	62.13	64.98	75.11	83.64	53.46	66.93	52.58	59.39	60.53	61.36	41.36
AK025288	1146.11	1013.57	803.49	1425.85	1272.38	1608.98	818.35	787.89	1369.66	517.79	821.95	983.33	737.07	793.4
AK025975 /// RP1-74M1.3	24.58	11.78	23.47	22.09	20.45	14.4	13.11	23.29	20.58	14.61	14.29	24.15	21.06	18.19
AK026714 /// PELI1	392.4	712.51	247.39	200.3	294.07	855.8	293.4	136.55	419.67	132.06	213.74	152.42	170.14	166.15
AK026905	23.56	24.97	26.04	17.41	25.11	9.17	15.86	12.59	13.92	21.62	17.1	20.22	14.41	17.68
AK054708 /// RP11-547D24.1	4.24	2.99	6.94	1	1	1	1.55	6.31	13.14	8.74	6.05	2.11	14.06	14.64
AK054988	5.98	7.83	2.03	2.22	3.81	4.64	4.73	3.65	6.32	4.81	3.89	4.39	3.42	6.82
AK054988 /// TPTE2P1 /// TPTE2P1	27.35	10.63	28.72	32.29	41.31	27.68	31.29	41.07	46.26	29.35	27.78	18.26	20.16	42.22
AK055055 /// RP11-752D24.2	13.87	5.27	4.73	7.14	4.21	3.13	9.31	12.28	7.94	7.59	10.02	3.32	7.74	9.99
AK055458	8.92	6.55	10.82	8.66	4.72	11.62	11.82	14.07	7.07	9.03	8.21	13.29	3.22	7.68
AK055910 /// ZBTB1	89.96	44.61	92.54	97.11	118.36	54.54	68.38	53.57	64	61.09	66.46	80.12	104.94	33.79
AK055981	26.3	19.71	27.97	36.87	31.42	13.81	25.33	46.39	30.01	268.6	27.83	103.55	41.65	50.03
AK055981 /// RP11-617F23.1	48.15	16.82	41.14	52.87	35.07	28.97	43.16	89.25	57.71	351.72	49.09	165.01	60.91	65.85
AK056098	24.47	15.06	16.79	20.76	37.58	12.38	20.03	14.51	13.34	9.44	9.97	17.76	15.96	18.08
AK056982	49.67	32.66	48.08	44.39	47.07	37.15	42.43	77.82	64.17	606.03	55.01	155.53	42.77	41.23
AK057259 /// AK096803	11.47	14.91	12.07	11.08	15.68	18.64	5.67	16.59	4.94	11.7	11.87	16.08	11.39	8.24
AK057554 /// RP11-144L1.4	7.58	12.97	11.14	17.69	6.16	2.77	16.14	16.8	8.82	10.87	23.31	13.9	9.2	11.93
AK057657 /// RP11-473I1.9	449.75	489.73	533.74	360.84	449.02	361.49	346.12	481.05	586.06	763.27	577.67	580.79	456.8	360.68
AK057978 /// MKLN1	199.86	456.76	187.26	106.33	255.08	238.08	119.05	68.66	139.4	114.26	163.72	127.48	166.94	89.26
AK074476	35.71	34.14	28.31	39.35	38.27	31.93	22.76	28.88	31.58	51.37	25.75	39.51	23.4	35
AK090844	38.77	27	56.18	41.43	22.23	47.78	47.44	18.64	16.23	25.3	8.51	11.08	21.92	16.75
AK091028 /// GMDS-AS1	53.63	48.01	46.91	63.79	40.87	58.11	50.03	46.96	52.37	34.32	55.12	35.61	45.64	32.43
AK091729	27.72	10.07	14.02	10.9	20.91	13.88	12.97	17.29	14.6	27.92	23.9	27.93	30.16	19.21
AK093205	12.98	14.4	11.4	10.86	13.17	7.55	11.86	11.83	13.64	19.56	19.8	13.38	10.8	2.62
AK093256 /// RP3-486I3.7	10.77	4.93	6.84	4.15	6.75	7.17	16.7	5.98	8.55	11.1	8.61	7.97	6.24	10.01
AK093301 /// RP11-862G15.1	18.41	3.61	21.23	20.77	22.7	3.06	10.7	18.8	10.93	16.88	17.56	14.67	12.39	17.05
AK093356 /// RP11-10L12.4	32.62	18.75	28.82	42.62	36.71	34.33	37.92	17.1	36.61	52.38	43.97	53.38	26.59	33.29
AK093362 /// RP11-774D14.1	12.19	6.19	13.72	5.64	9.95	9.53	4.7	8.53	6.44	12.77	6.92	5.85	6.29	10.18
AK093370 /// CTD-3046C4.1	12.51	19.21	18.63	16.96	14.93	22.16	25.91	22.84	25.53	26.83	8.05	17.75	22.1	16.19
AK094644	26.89	39.57	42.13	41.79	29.62	45.5	37.51	37.94	42.97	44.52	42.73	49.12	37.77	46.87
AK094733 /// RP11-114G22.1	68.88	62.28	68.7	74.83	46.2	124.51	90.27	49.71	46.82	55.61	53.38	47.08	40.22	60.49
AK096159	6.3	6.75	11.18	6.85	15.41	21.06	12.11	7.05	5.49	11.1	5.39	8.86	6.98	4.43
AK096335 /// AP000662.4	6.71	8.46	6.5	3.48	5.23	5.6	3.86	6.22	3.35	7.49	2.17	6.21	6.51	11.78
AK096592 /// YLPM1	156.46	117.52	176.46	174.69	108.24	129.65	104.77	95.29	146.48	86.45	106.25	135.09	135.82	89.99
AK096803 /// RP11-395B7.2	37.91	30.56	69.13	42.89	21.33	61.16	77.01	46.37	44.5	35.35	46.98	42.06	36.07	25.05
AK097119 /// RP11-73M18.6	18.28	15.59	24.72	20.48	21.15	35.8	27.23	12.92	18.48	9.69	17.04	9.98	10.45	9.88
AK097242 /// CTB-127C13.1	9.97	4.04	3.1	1.49	3.04	1.85	6.99	6.04	8.56	8.21	3.25	5.85	1	4.63
AK097370	12.57	29.27	10.33	10.3	11.93	20.84	3.28	8.38	14.31	15.71	10.38	11.71	17.31	18.53
AK097453	7.67	2.9	11.03	3.91	6.69	6.4	12.52	7.43	4.25	7.03	3.73	8.82	7.14	12.09
AK097836 /// RP5-971N18.3	14.64	18.62	11.56	8.98	13.44	10.55	10.02	25.01	19.78	18.34	18.98	18.3	7.83	12.11
AK098263	7.87	16.64	4.7	3.59	6.06	7.04	13.84	6.95	4.95	5.2	6.45	6.1	12.2	4.12
AK1	2143.21	616.55	1928.75	2339.76	2805.36	2591.16	2398.63	1758.68	1546.73	3598.33	1968.16	2726.21	1515.27	2161.86
AK123826 /// RP11-510M2.2	27.75	23.76	29.32	27.95	27.98	18.89	19.95	28.44	36.48	36.51	29.01	25.52	20.09	28.42
AK125860 /// RP11-582J16.4	6.66	9.48	15.09	5.91	12.74	5.88	17.46	7.61	8.99	18.03	8.28	11.42	7.2	16.53
AK126278 /// CUL4A	68.74	93.46	72.4	52.55	81.55	75.1	74.12	41.56	39.1	79.99	71.92	61.08	76.7	70.49
AK128734 /// JAK1	20.5	36.78	13.52	25.47	14.58	29.7	20.58	16.31	13.11	9.51	7.88	15.04	11.07	12.08
AK130486	10.65	13.66	2.42	4.45	2.49	10.15	1	4.79	1.2	6.01	3.39	1.94	2.87	3.82
AK131021	1.52	5.12	3.67	14.28	10.14	5.58	9.56	12.05	9.71	5.72	5.42	12.19	6.34	1.98
AK2	482.56	613.07	394.58	509.64	462.47	415.8	588.53	437.65	415.4	690.23	349.7	445.29	337.45	538.61
AK291611 /// TRGV7 /// TRGV7	17.61	13.29	24.43	13.9	13.03	19.76	14.93	18.59	8.13	13.48	16.47	19.91	8.7	16.52
AK3	1490.1	1686.62	1462.23	1691.88	1068.58	1540.19	1490.35	1156.04	1433.43	3874.99	1377.99	1652.3	1374.07	928.07
AK311120 /// LSAMP	8	11.92	10.27	6.91	11.55	2.82	14.51	6.35	5.12	9.39	7.51	5.85	5.25	7.07
AK4 /// LOC100507855	282.6	263.13	315.67	254.56	349.48	137.38	307.91	243.96	200.67	151.13	249.94	287.02	304.67	295.06
AK5	13.17	56.8	28.92	17.09	32.53	13.81	21.73	10.38	11.24	15.85	16.68	15.5	21.3	17.14
AK6	318.21	289.93	317.79	292.36	276.77	239.38	346.82	134.05	214.27	280.54	235.14	182.65	211.07	93.35
AK6 /// TAF9	538.38	780.37	456.03	443.59	486.12	594.98	443.82	408.73	452.51	474.86	427.81	388.8	371.97	288.56
AK7	22.88	15.73	21.01	14.23	9.12	22.03	11.65	19.15	17.07	20.89	17.44	20.71	23.47	14.16
AK8	37.12	55.35	42.18	76.89	58.18	54.74	69.04	95.33	134.86	29.5	126.7	84.04	74.46	53.2
AK9	54.14	60.88	46.65	58.61	50.11	73.6	48.19	27.25	29.54	35.83	20.97	28.45	30.28	29.26
AKAP1	570.82	667.46	381.78	571.43	411.03	1252.82	371.88	479.95	416.89	1713.46	511.61	805.31	559.45	846.5
AKAP10	297.82	258.08	393.92	429.44	215.99	328.79	287.86	132.39	246.53	191.53	318.72	227.04	390.85	157.32
AKAP11	660.57	482.87	643.7	695.23	490.22	694.03	703.04	442.68	623.83	247.99	601.44	537.23	614.69	366.7
AKAP12	573.94	1784.16	200.02	394.89	464.13	804.69	245.55	285.83	453.93	445.14	368.45	381.84	257.57	371.26
AKAP13	1056.88	884.28	1086.86	621.83	1045.13	1227.35	842.61	736.85	873.9	632.91	822.72	772.67	684.56	888.19
AKAP14	8.48	4.34	5.85	15.71	5.66	5.08	9.82	4.55	3.57	2.35	1.61	2.53	5.77	4.31
AKAP17A	412.38	632.36	374.1	342.06	488.45	425.02	306.62	283.57	383.31	259.03	361.22	352.38	429.77	341.25
AKAP2 /// PALM2 /// PALM2-AKAP2	7.4	11.34	8.73	6.14	11.81	5.42	16.25	8.57	9.34	8.82	8.44	4.66	9.48	12.24
AKAP2 /// PALM2-AKAP2	871.85	1848.84	718.18	735.25	978.65	534.77	748.01	735.14	745.8	953.3	938.82	980.55	901.73	1105
AKAP3	8.36	10.72	7.23	9.01	42.43	11.22	12.91	6.97	2.38	5.34	7.89	5.56	2.32	5.08
AKAP4	18.63	10.18	13.32	6.25	7.3	10.24	18.54	29.32	16.77	25.38	25.35	12.35	14.74	12.25
AKAP5	11.33	4.21	19.52	12.11	13.81	8.8	13.18	15.82	13.22	14.6	11.3	9.39	12.12	23.32
AKAP6	22.66	25.71	16.99	11.14	21.67	25.96	25.31	20.53	28.35	36.44	42.55	28.28	27.22	11.4
AKAP7	131.21	192.66	113.95	118.42	95.64	145.46	117.85	59.08	89.49	133.22	119.64	143.29	134.58	76.44
AKAP8	234.3	401.79	232.27	243.5	212.08	337.05	185.17	146.15	246.56	177.89	245.42	238.42	235.95	174.12
AKAP8L	110.2	200.64	99.99	95.52	130.92	136.92	87.93	113.62	107.2	129.64	87.25	104.74	125.06	133.26
AKAP9	400.25	392.82	424.46	357.31	315.02	534.46	381.52	215.07	288.24	544.39	258.72	356.88	342.87	172.4
AKIP1	285.64	261.72	285.22	314.99	362.9	373.08	311.67	415.31	346.36	215.86	370.18	432.44	394.1	418.17
AKIP1 /// NUAK2	42.56	109.62	39.22	48.39	65.78	38.92	58.62	63.95	48.41	46.79	40.85	57.68	40.74	89.65
AKIRIN1	159.43	253.58	188.14	130.69	210.54	99.59	101.06	148.59	116.09	131.42	114.61	77.34	97.62	122.56
AKIRIN2	492.27	700.64	520.32	487.13	501.81	502.04	441.04	427.17	461.67	893.38	525.02	735.92	427.58	508.21
AKNA	164.54	290.65	148.48	148.36	165.6	167.82	91.59	175.15	181.24	39.82	109.19	138.06	224.45	216.36
AKNAD1	25.87	23.58	12.61	14.7	23.25	35	16.83	3.92	7.27	5.84	8.35	6.35	5.05	8.17
AKR1A1	1452.15	772.79	1796.42	1472.49	1595.29	1258.51	1651.31	1645.8	1237.26	630.59	1456.57	1303.38	1541.03	1684.41
AKR1B1	2126.3	1601.5	2399.95	1986.29	2105.16	1861.2	1906.71	1794.02	1799.17	3174.84	1983.53	2229.01	2369.4	2090.54
AKR1B10	40.8	53.44	27.5	56.26	21.78	112.45	31.52	25.17	105.48	98.51	50.73	13.99	29.97	29.42
AKR1C1	3573.71	1784.11	4051.2	3382.12	2772.92	2879.32	4647.73	1957.8	2143.52	4237.75	3675.25	3094.45	2579.92	4079.9
AKR1C1 /// AKR1C2 /// LOC101930400	214.46	79.29	206.27	171.39	178.48	131.78	263.29	127.79	176.76	238.74	348.48	170.01	220.02	125.88
AKR1C2 /// LOC101930400	3252.76	1565.09	3728.95	2909.57	2549.54	2346.66	4344.45	1696.48	1911.74	3930.47	3224.48	2776.65	2427.66	3607.63
AKR1C3	623.87	324.02	686.16	516.2	481.94	503.41	717.21	572.51	726.63	1050.98	909.14	823.7	619.71	1038.87
AKR1C4	5.19	3.22	5.52	4.95	2.53	3.48	9.44	5.42	4.01	3.06	8.51	3.54	10.89	3.94
AKR1C6P	21.08	16.46	21.24	13.39	13.38	13.24	29.29	41.4	17.58	24.7	23.67	28.8	18.32	26.37
AKR1D1	12.12	12.29	4.74	13.43	5.15	13.56	10.83	12.3	9.13	4.56	7.93	10.81	6.25	3.08
AKR1E2	16.75	10.55	11.9	11.44	5.76	8.28	13.79	10.22	3.67	4.59	10	18.01	2.62	5.63
AKR7A2	341.49	190.73	351.97	373.76	362.3	358.42	308.48	570.54	518.08	543.42	484.92	693.16	489.7	510.31
AKR7A3	166.18	99.91	161.66	169.67	234.26	190.16	172.91	213.97	230.71	222.28	201.43	195.4	186.56	269.33
AKT1	393.18	507.93	375.2	346.76	461.12	370.77	298.64	667.37	536.1	449.91	860.06	659.98	626.52	787.56
AKT1S1	107.22	144.66	100.73	87.1	144.42	98.64	50.39	162.98	146.86	270.9	137.49	134.75	75.53	202.54
AKT2	319.63	219.62	362.59	306.46	380.47	247.48	336.3	406.52	401.77	618.22	399.52	487.44	431.43	433.77
AKT3	350.36	412.61	437.65	359.23	271.73	322.65	384.06	147.03	248	143.38	257.59	286.02	267.95	211.12
AKTIP	242.37	203.89	217.55	207.98	171.74	220.25	194.11	175.07	148.89	485.07	177.86	234.7	192.54	130.31
AL022341.3	33.44	24.25	23.22	27.93	18.49	36.75	33	27.14	33.86	31.77	28.55	25.05	30.88	42
AL022344.5	16.41	9.6	17.29	21.69	18.84	17.27	19.43	20.47	27.91	10.35	28.74	10.5	16.97	26.53
AL109706	26.15	14.44	16.28	15.91	25.06	26.01	19.03	33.2	23.36	38.86	32.01	22.18	19.56	19.32
AL110181 /// RP11-390E23.6	44.24	51.5	29.17	29.27	34.92	43	27.51	30.76	35.19	42.59	33.96	43.53	24.31	32.38
AL132709.8	126.25	53.48	131.45	194.41	166.08	132.04	163.52	134.63	285.11	33.07	132.87	92.92	66.23	145.67
AL133493.2	4.56	20.91	6.49	14.41	8.59	13.45	10.45	4.38	7.43	8.92	6.82	8.68	9.42	14.82
AL590762.11	67.95	69.9	61.24	53.92	58.81	64.76	44.94	89.83	113.55	109.97	97.99	84.65	103.75	67.86
AL831948 /// RP1-197B17.3	1	1	1	1	2.51	1	1	1	1	6.83	1	1	1	1
AL832163	3.91	2.9	8.19	4.48	8	3.93	2.58	2.08	4.25	3.04	9.32	1.98	3.51	1.55
AL832615 /// AX747639	2.56	2.21	9.42	8.31	1.74	1.59	4.4	9.54	14.17	10.17	10.74	11.39	9.53	8.22
AL832909 /// LINC00984	56.37	71.19	56.49	35.78	70.95	22.65	53.91	101.4	64.39	72.71	61.27	61.49	81.84	71.32
AL832909 /// LINC00984 /// LINC00984 /// LINC00984	112.76	149.42	132.2	115.63	155.45	63.78	112.51	226.78	152.63	129.8	170.82	190.45	164.81	174.94
AL833181	14.27	8.25	9.81	22.75	8.31	15.97	15.17	20.73	19.83	12.95	11.95	22.77	12.87	8.09
AL928742.12	13.29	5.99	20.55	16.03	9.74	13.93	11.53	31.69	33.96	46.13	33.29	18.9	27.83	19.15
AL928768.3 /// Ig alpha 1-[alpha]2m /// IGH	13.54	9.81	20.62	24.49	19.54	29.6	10.68	16.21	16.97	12.98	37.03	11.54	12.8	11.7
ALAD	291.85	205.96	293.35	271.88	299.86	308.15	320.69	381.32	324.13	350.16	319.62	321.85	312.3	328.35
ALAS1	168.21	203.5	130.17	131.65	239.43	132.24	122.08	265.63	168.79	505.93	199.79	278.02	214.82	295.1
ALAS2	15.78	8.4	12.56	16.3	14.92	18.66	26.1	31.57	38.91	19.13	22	9.9	6.55	9.98
ALB	11.94	19.43	8.69	8.53	2.11	10.09	11.38	8.57	8.64	9.4	8.39	2.35	6.33	9.38
ALCAM	878.09	624.58	1171.36	981.17	748	642.37	773.25	599.6	549.01	298.4	618.9	499.24	1169.57	462.35
ALDH16A1	75.78	94.31	74.88	74.52	90.59	53.79	59.89	105.76	68.24	24.54	84.8	76.05	91.93	107.83
ALDH18A1	516.37	215.67	638.86	500.96	556.49	373.37	444.29	623.09	485.9	186.02	513.22	539.16	491.14	485.57
ALDH1A1	780.08	230.94	1023.03	748.12	656.28	467.21	571.27	747.3	1055.77	387.23	932.8	744.55	1062.99	501.76
ALDH1A2	30.85	16.25	21.49	39.03	28.73	33.76	35.32	32.84	32.64	54.36	37.1	28.33	28.16	24.06
ALDH1A2 /// LOC101928635	340.52	158.34	395.77	470.55	216.37	302.86	396.58	274.22	354.28	240.59	396.06	412.15	227.63	205.5
ALDH1A3	1043.73	260.29	781.89	976.1	1314.53	1350.54	1123.88	1623.47	1609.31	239.98	1414.28	1398.98	1183.09	1136.2
ALDH1B1	61.97	50.24	60.01	57.01	65.11	54.05	50.53	58.78	83.15	103.88	56.81	73.88	54.88	56.42
ALDH1L1	80.75	84.12	77.09	85.04	62.04	90.26	89.15	76.08	82.8	309.37	113.51	142.04	96.95	162.34
ALDH1L1-AS2	10.84	11	8.02	9.53	14.85	11.4	15.31	14.04	9.88	23.05	8.85	17.15	15.22	17.99
ALDH1L2	96.88	78.96	119.72	97.86	54.92	57.75	76.61	71.06	111.37	44.79	137.38	134.91	101.7	27.53
ALDH2	3146.92	2377.41	3239.68	2519.13	3834.22	1825.74	2656.56	3277.35	2483.8	5159.95	3530.78	3614.25	3734.22	4479.68
ALDH3A1	22.82	16	21.91	18.84	29.21	26.23	11.06	14.39	33.47	40.12	17.49	16.61	16.31	17.64
ALDH3A2	654.57	357.33	685.18	1094.66	459.36	827.82	923.27	612.97	977.07	740.41	831.87	770.02	753.66	737.12
ALDH3B1	178.41	81.18	159.68	159.81	176.12	328.3	143.73	215.71	204.91	29.49	221.58	254.33	174.08	308.18
ALDH3B2	8.18	8.47	7.44	9.08	4.17	4.76	2.5	1.46	1.99	1.64	4.56	7.62	2.07	3.1
ALDH4A1	21.53	13.68	13.93	9.13	15.18	20.31	12.39	30.18	42.04	99.01	24.47	49.24	32.13	40.82
ALDH5A1	39.98	27.5	35.41	70.68	27.65	77.8	38.23	48.69	74.78	566.58	37.78	114.33	78.19	65.97
ALDH6A1	207.56	356.87	130.38	215.71	200.59	255.62	193.81	235.4	297.92	255.59	207.12	238.22	221.83	346.49
ALDH7A1	196.88	193.75	196.65	207.31	158.44	260.14	215.73	199.01	361.52	119.17	161.42	194.97	255.27	237.25
ALDH8A1	15.5	22.85	32.27	16.04	11.03	12.28	43.63	4.87	10.06	27.72	10	12.66	16.75	13.15
ALDH9A1	950.61	782.77	787.58	1416.35	1000.19	1136.83	796.18	1508.53	1370.21	2033.13	1275.16	1588.32	1490.18	1618.69
ALDOA	3163.54	2970.15	3288.75	2429.44	4252.99	2424.83	2612.97	3110.56	2440.39	7449.93	3272.37	6106.33	3037.68	3956.39
ALDOAP2	8.95	4.42	6.18	14.27	9.1	5.82	3.96	9.69	9.85	5.93	8.11	4.92	5.71	1.11
ALDOB	163.71	161.85	168.77	244.39	198.22	223.09	266.56	140.61	108.02	215.11	172.29	216.57	150.61	203.5
ALDOC	181.23	142.25	128.91	166.81	164.16	184.01	196.83	149.7	144.3	94.33	126.5	148.79	144.62	197.06
ALG1	116.98	95.5	111.01	143.02	114.69	99.05	131.79	154.6	96.65	70.37	101.27	100.16	84.76	153.08
ALG1 /// NAGPA-AS1	39.42	17.87	39.73	47.04	29.17	28.75	32.73	50.69	35.08	19.47	43.86	44.58	47.22	43.38
ALG10	24.61	8.82	14.28	16.32	11.71	4.88	19.87	13.54	13.16	11.84	13.91	17.24	17.21	6.12
ALG10 /// ALG10B	74.79	72.79	73.41	64.89	48.17	89.34	79.86	24.79	44.02	34.16	30.04	27.44	42.92	30.55
ALG11 /// UTP14A /// UTP14C	211.36	241.69	225.79	235.01	207.19	177.84	221.11	226.47	207.95	168.73	206.88	181.67	160.5	166.39
ALG11 /// UTP14C	453.4	350.72	522.98	439.44	462.34	381.89	528.02	303.85	318.37	208.94	360.12	347.45	316.6	207.81
ALG12	51.8	42.62	41.05	48.84	81.29	31.61	27.6	62.92	36.04	17.88	58.22	60.03	34.97	75.53
ALG13	410.08	313.58	428.76	585.7	273.37	497.85	428.58	370.79	445.79	244.22	350.59	345.26	437.99	208.23
ALG14	229.46	141.09	252.01	201.91	213.04	201.01	201.88	152.27	196.36	73.44	212.87	205.54	181.72	161.62
ALG2	375.67	246.35	371.02	343.57	380.2	270.05	320.21	498.85	374.29	151.6	390.52	399.07	360.92	309.21
ALG3	142.95	148.57	141.72	103.01	203.44	66.64	117.91	163.47	88.01	84.61	121.69	121.05	130.2	176.74
ALG5	956.45	971.42	1105.33	821.25	954.15	765.82	1084.17	783.18	731.9	377.95	871.49	869.38	762.81	745.34
ALG6	116.06	115.11	94.1	115.11	103.5	132.68	120.61	95.46	87.12	63.59	94.42	114.76	114.53	71.76
ALG8	291.84	295.8	275.1	226.44	294.63	226.61	281.92	260.67	269.9	135.84	295.47	284.23	278.97	249.2
ALG9	155.4	128.22	178.43	141.06	150.23	148.84	149.15	122.49	122.63	70.91	115.53	156.9	117.57	169.19
ALK	25.48	14.25	28.34	29.66	27.07	19.41	23.69	33.88	40.86	27.42	34.9	21.9	29.13	5.57
ALKBH1	128.08	136.2	109.19	123.32	89.99	174.05	109.42	126.09	104.31	129.22	119.1	120.79	123.76	126.21
ALKBH2	103.65	207.2	100.82	99.77	80.01	106.25	92.57	101.25	99.92	124.69	93.49	91.38	84.28	100.53
ALKBH3	207.32	199.93	180.05	202.76	195.14	239.63	179.77	163.66	160.62	145.56	163.32	192.57	158.92	198.97
ALKBH3-AS1	25.24	19.66	23.02	16.31	45.01	15.16	29.35	15.87	16.72	21.37	16.26	42.11	17.65	26.53
ALKBH4	26.96	34.02	40.94	25.62	42.12	33.15	33.04	46.81	36.99	40.95	37.03	40.29	34.69	59.54
ALKBH5	1537.26	1666.23	1554.2	1552.33	1952.31	1366.79	1274.95	1282.68	1129.04	2776.4	1347.02	1741.78	1251.93	1701.86
ALKBH6	87.61	183.9	89.73	94.86	111.37	112.27	86.99	111.21	100.33	81.83	109.04	122.41	142.25	100.08
ALKBH7	259.8	179.64	206.6	301.73	340.87	290.17	295.41	365.9	314.71	396.74	217.06	242.93	204.28	361.6
ALKBH8	111.3	100.95	102.42	125.44	75.44	113.23	108.05	54.08	43.96	37.73	51.42	51.46	49.96	45.28
ALLC	3.74	12.08	10.75	10.02	3.53	5.56	3.38	3.59	8.07	6.33	3.92	10.04	3.1	7.6
ALMS1	132.87	143.01	141.86	166.52	116.64	167.32	121.27	77.23	80.76	54.88	110.43	100.03	126.89	71.99
ALMS1-IT1	27.11	37.39	20.84	23.72	23.88	45.47	30.48	26.87	38.96	20.8	27.65	27.26	25.56	17.2
ALMS1P	36.12	36.59	35.38	36.96	41.38	31.65	48.14	56.52	60.08	26.75	55.38	44.7	41.82	37.31
ALOX12	4.68	3.93	11.82	2.48	4.69	5.48	10.98	11.55	3.34	19.5	3.61	10.62	20.77	4.24
ALOX12B	2.3	4.6	1.25	4.69	3.42	2.74	5.32	3.43	2.16	5.84	1	5.94	1.4	8.91
ALOX12P2	11.67	4.27	3.38	1	1.44	4.74	1.82	1.63	1.13	3.49	3.37	7.41	4.72	8.86
ALOX15	3.48	7.1	1.56	8.13	12.46	1.17	5.53	5.53	12.2	1.65	2.89	19.23	3.47	9.89
ALOX15B	35.73	53.99	21.63	30.48	52.53	47.43	34.32	39.26	58.24	27.64	44.67	26.32	28.27	41.39
ALOX5	579.12	250.95	766.56	528.54	643.67	201.01	588.24	1011.83	515.59	124.65	490	662.46	650.55	446.06
ALOX5AP	1133.63	254.04	1036.29	804.64	1363.56	613.91	1909.04	1688.85	748.33	293.96	1049.76	1097.36	1183.73	1443.23
ALOXE3	4.83	10	3.58	1.81	2.89	1.07	2.19	1	3.68	2.68	1.03	4.56	5.11	6.9
ALPI	7.24	9.05	19.03	16.6	15.46	22.3	14.23	20.46	18.4	20.47	22.72	5.84	17.99	17.01
ALPK1	141.01	179.1	121.31	192.69	114.1	106.89	102.77	126.29	129.14	20.54	103.07	130.68	116.31	85.66
ALPK2	9.99	12.94	10.71	18.99	16.81	20.78	21.91	15.15	15.97	275.28	15.82	82.27	13.6	20.18
ALPK3	18.27	17.37	30.35	4.99	20.69	10.92	15.48	7.33	9.72	650.38	9.66	100.2	14.99	21.98
ALPL	30.45	46.39	17.16	27.56	51.94	38.95	42.59	44.68	37.38	30.47	57.44	89.99	21.46	62.33
ALPP	1	1	1	1	1	1	1	1	1	1	1	2.63	1	1
ALPP /// ALPPL2	22.81	97.96	11.08	15.27	20.21	23.13	24.24	28.28	25.14	24.83	17.55	19.43	16.44	26.18
ALPPL2	50.34	47.28	52.25	32.48	57.68	60.64	48.13	90.53	56.94	56.64	57.29	69.74	48.61	62.27
ALS2	152.66	154.3	149.64	174.52	129.54	174.67	165.45	136.76	122.8	222.05	163.85	201.59	154.21	83.09
ALS2CL	92.85	90.36	108.94	135.3	140.64	100.6	115.24	113.71	112.83	143.72	97.97	93	75.44	143.36
ALS2CR11	14.55	7.03	4.53	11.22	5.71	4.45	9.17	9.14	6	10.97	11.91	8.32	10.72	8.13
ALS2CR12	9.32	9.05	7.33	12.56	6.26	12.06	4.95	4.73	9.34	8.32	6.68	6.87	9.31	6.83
ALX1	7.38	4.94	8.19	8.18	6.83	4.02	6.88	7.37	8.87	3.42	5.14	15.14	13.52	3.55
ALX3	6.88	4.49	10.34	7.28	18.17	6.88	11.64	18.01	8.89	26.86	13.97	6.03	13.18	20.67
ALX4	29.07	27.59	37.06	23.38	38.3	38.48	33.09	29.28	31.99	33.98	31.02	29.32	17.9	36.55
ALYREF	516.84	620.81	524.56	520.23	693.56	332.2	539.57	462.04	417.9	302.02	463.42	377.54	371.27	428.61
AMACR	17.39	6.11	16.41	22.09	11.45	17.32	20.07	18	28.65	15.11	17.86	19.98	17.34	13.3
AMACR /// C1QTNF3-AMACR	98.84	31.24	79.73	82.87	107.03	205.59	119.52	56.51	104.51	54.43	89.17	191.06	122.14	70.75
AMBN	22.96	23.38	35.1	4.81	15.97	10.53	19.23	27.49	17.34	12.49	23.7	19.84	13.35	33.75
AMBP	28.14	20.99	12.86	22.84	21.97	21.52	20.33	25.05	30.89	14.61	8.84	22.35	18.41	18.69
AMBRA1	203.33	246.06	155.26	182.11	197.68	271.62	171.85	277.1	220.47	194.52	241.63	244.93	218.96	292.34
AMD1	742.84	774.84	738.85	576.65	803.15	468	651.1	401.49	371.18	392.49	463.55	494.15	445.97	308.98
AMDHD1	20.27	10.73	26.97	15.44	12.36	36.97	11.33	19.04	10.63	6.8	13.59	14.5	47.04	19.59
AMDHD2 /// CEMP1	49.17	39.71	44.58	82.2	50.98	40.71	66.67	50.03	70.02	43.71	47.05	64.38	49.78	69.69
AMELX	22.83	12.68	16.74	12.53	22.94	13.14	19.62	20.35	57.13	31.34	16.93	29.78	10.71	19.02
AMELY	18.25	13.67	12.31	16.45	16.54	7.64	17.22	28.98	59.46	18.31	22.82	19.86	10.99	25.66
AMER1	3.06	12.24	9.8	5.38	5.08	11.36	11.76	11.44	9.11	8.3	10.85	10.95	11.99	7.64
AMER2	10.71	6.02	7.08	6.92	10.42	7.36	11.34	12.4	19.56	8.55	10.52	17.21	12.77	10
AMER3	27.14	38.91	34.25	24.55	33.98	22.74	23.37	30.21	31.78	20.38	37.36	25.13	18.92	26.81
AMFR	279.93	278.07	325.34	345.33	277.65	224.56	337.59	209.11	200.35	161.68	248.95	293.06	215.17	263.55
AMH /// MIR4321	16.97	25.08	23.12	22.9	12.93	23.88	20.33	30.7	32.26	40.68	38.74	14.62	31	18.96
AMHR2	3.36	1	2.01	1	7.09	1	1.88	4.7	1	4.56	1.01	1.45	10.35	1.76
AMICA1	56.53	23.13	25.1	115.23	80.16	51.1	32.43	104.14	118.63	38.38	71.26	39.2	102.01	84.44
AMIGO1	77.03	70.79	65.66	102.83	67.84	92.6	93.41	63.02	60.32	159.66	50.69	97.22	62.45	115.84
AMIGO2	213.21	219.65	180.23	157.24	134.81	318.91	191.86	135.74	166.49	80.43	180.72	162.33	191.79	108.78
AMIGO3 /// GMPPB	133.32	128.46	139.27	106.93	205.06	109.3	92.99	124.65	93.93	84.47	138.2	111.56	134.16	97.82
AMMECR1	140.11	136.04	169.92	171.77	117.02	166.97	117.85	63.32	94.19	72.94	113.01	120.87	134.05	61.93
AMMECR1L	277.66	364.45	261.18	245.59	298.58	236.97	223.11	165.66	197.17	130.45	218.64	215.26	192.84	218.62
AMN	44.36	11.12	50.42	36.22	80.27	41.57	61	37	48.05	5.3	16.74	17.36	24.8	22.23
AMN1	43.2	52.88	28.05	56.49	23.34	47.55	34.58	28.84	39.33	53.92	34.62	42.72	37.84	40.49
AMOT	3.24	3.44	2.89	6.45	9.31	12.26	7.41	3.79	9.18	13.49	5.88	18.96	3.09	8.91
AMOTL1	206.55	260.6	263.33	174.61	147.8	75.09	229.58	170.74	129.68	943.72	186.08	320.14	191.05	217.76
AMOTL2	1319.39	1736.29	832.59	1258.01	869.43	1160.01	650	607.45	1337.65	1401.68	848.15	996.1	991.2	899.09
AMPD1	26.14	10.72	28.13	18.91	15.79	9.68	15.65	23.53	19.57	5733.37	9.67	1787.38	14.67	46.88
AMPD2	584.59	428.81	490.28	634.3	705.64	817.61	427.65	525.08	555.79	203.82	530.37	555.5	660.46	770.22
AMPD3	97.45	43.7	98.87	90.54	128.19	67.91	82.29	218.91	99.75	483.37	88.01	155.92	249.48	109.71
AMPD3 /// CAND1.11	33.24	7.43	2.95	6.92	23.26	18.1	16.19	38.41	35.14	23.36	27.71	23.59	24.35	18.11
AMPH	45.8	177.05	8.98	18.47	12.04	16.72	22.87	17.27	16.76	44.04	9.57	29.85	16.41	29.69
AMT	133.42	98.02	121.1	150.82	143.3	228.39	130.42	86.88	155.41	138.59	88.92	115.03	130.41	124.27
AMZ1	76.3	71.31	90.6	90.02	87.14	82.93	92.62	87.19	73.84	78.92	70.83	71.58	64.83	79.55
AMZ2	454.65	394.74	402.76	512.54	416.86	378.46	461.23	466.31	559.13	691.29	377.59	436.83	457.56	353.53
AMZ2P1	269.96	207.04	222.94	215.58	279.08	239.75	262.28	210.1	299.49	190.39	186.01	174.28	217.74	143.19
ANAPC1 /// LOC101930107 /// LOC285074 /// LOC730268	196.65	204.51	163.63	186.63	167.25	177.72	167.8	79.03	130.63	91.06	98.52	131.75	102.68	142.35
ANAPC1 /// LOC730268	121.91	163.15	106.61	131.98	117.75	148.17	116.92	120.48	117.75	204.86	129.24	124.36	95.66	118.27
ANAPC10	168.68	159.64	173.18	183.6	132.42	189.08	212.15	154.15	215.34	154.37	199.96	172.95	162.34	78.28
ANAPC11	896.77	733.71	882.99	1007.51	913.33	812.12	966.38	1344.84	1087.44	1961.04	1099.18	1221.85	1043.94	1135.95
ANAPC13	1064.02	1118.56	891.6	1026.82	897.44	984.53	1245.95	1111.16	1291.49	1381.18	1255.02	1393.33	883.37	1094.3
ANAPC15	112.85	118.76	147.49	106.96	161.57	103.6	156.85	132.93	90.62	203.67	103.91	177.62	116.97	176.86
ANAPC16	4770.14	5591.53	5249.13	4876.67	5503.02	5295.89	4820.88	4523.8	4811.87	5856.61	5500.67	4313.11	5402.61	4670.93
ANAPC2	81.89	141.06	95.26	99.08	129.51	112.29	71.63	156.63	127.6	133.73	135.3	152.94	150.78	160.48
ANAPC4	473.77	379.16	487.56	563.25	369.25	663.78	451.4	280.79	371.28	212.91	408.43	341.16	490.36	238.31
ANAPC5	1494.43	1369.55	1730.59	1542.52	1481.94	1483.81	1380.93	1032.59	1340.03	1589.51	1467.98	1450.52	1320.87	1210.65
ANAPC7	283.97	287.44	251.49	325.13	290.73	303.95	315.68	315.88	270.23	312.51	249.38	365.23	379.49	330.42
ANG	304.72	380.58	290.73	202.65	265.9	429.71	293.96	159.27	163.55	120.99	191.11	207.03	167.12	304.52
ANGEL1	116.89	129.27	98.92	133.7	88.03	106.7	114.89	170.97	166.3	102.04	161.2	119.63	149.35	129.4
ANGEL2	396.42	513.88	419.91	495.17	299.17	438.81	379.35	342.01	374.02	324.45	383.05	439.87	390.96	314.53
ANGPT1	227.22	212.93	148.14	590.19	223.37	300.71	203.55	151.23	556.16	325.24	283.93	270.28	451.48	278.76
ANGPT2	66.54	205.22	28.83	18.32	103.21	24.53	11.76	33.64	13.01	48.7	27.84	40.99	35.1	19.2
ANGPT4	1	3.03	1.82	1.1	1	1	1	2.18	1	1.25	3.24	1	4.18	1.95
ANGPTL1	1740.72	1863.21	2091.23	2318.19	953.11	2411.93	2076.76	374.43	1419.77	1416.67	1303.55	1005.39	733.69	367.45
ANGPTL2	3308.17	1115.64	4496.09	2893.73	3578.36	1963.9	3379.82	2157.04	2266.33	1788.32	3391.31	3868.16	2422.84	3081.38
ANGPTL3	9.82	14.6	14.84	15.02	16.36	20.32	12.08	19.64	15.9	34.59	25.4	24.66	18.35	40.69
ANGPTL4	336.52	567.57	312.36	97.16	496.69	340.29	402.65	292.39	211.14	307.34	248.11	306.59	242.25	299.73
ANGPTL6	41.04	7.41	58.02	16.23	18.86	6.87	39.35	19.15	25.39	6.64	15.95	37.44	28.15	26.19
ANGPTL7	257.37	2796.74	84.69	13.91	15.22	19.57	45.72	10.62	27.56	33.06	8.96	22.46	31.93	36.28
ANHX	11.05	1	2.55	7.15	21	13.15	5.34	13.85	10.77	19.98	1.06	10.55	10.12	18.3
ANK1	110	91.41	92.59	91.07	91.68	74.31	87.24	97.58	86.2	1088	74.17	219.12	61.24	103.55
ANK2	1776.53	1126.47	2028.57	1800.66	1065.81	1526.84	1760.21	617.66	1344.07	1198.82	1038.72	1307.62	744.09	527.02
ANK3	1012.97	211.89	1066.19	1681.3	677.93	1837.81	929.02	690.22	1496.67	1444.32	824.53	990.91	1326.59	536.15
ANKAR	8.8	16.97	13.83	11.83	9.44	14.14	17.56	9.06	7.47	8.04	10.62	10.6	6.84	6.38
ANKDD1A	162.46	135	160.55	186.78	143.53	251.99	150.32	65.43	113.33	45.92	113.04	77.78	136.79	77.01
ANKEF1	17.21	6.16	3.84	1	8.4	6.47	2.75	10.54	4.73	10.27	6.56	2.08	13.75	11.04
ANKFN1	5.2	3.22	6.47	6.42	4.12	6.71	5.12	6.2	8.69	9.12	6.22	8.22	5.94	6.63
ANKFN1 /// BC037494	8.49	5.34	4.82	12.05	7.11	5.5	5.8	6.11	3.97	4.78	6.37	9.31	8.14	4.46
ANKFY1	405.68	386.79	397.35	450.36	430.13	377.21	428.4	443.94	375.09	254.99	378.8	419.09	414.39	371.12
ANKH	3164.97	370.48	4370.94	2056.19	3876.38	788.16	2986.7	2986.07	3046.4	1295.06	2965.47	3207.17	3509.05	3088.21
ANKHD1	190.46	263.39	187.15	169.13	223.3	277.41	119.71	100.06	185.62	93.14	198.57	130.13	164.17	89.69
ANKHD1 /// ANKHD1-EIF4EBP3	1070.27	1177.82	1043.16	1151.73	1155.38	1008.52	817.25	714.7	949.03	738.13	899.23	850.26	954.49	540.54
ANKHD1 /// ANKHD1-EIF4EBP3 /// EIF4EBP3	373.14	509.23	311.94	352.75	309.04	482.76	307.38	369.71	272.67	333.96	365.66	385.43	356.63	433.66
ANKIB1	580.39	442.74	608.19	673.36	549.75	582.47	588.01	410.54	439.9	324.26	408.82	538.58	443.59	623
ANKLE1	8.41	4.65	1.22	2.5	10.8	6.3	8.7	5.91	1.91	10.01	8.44	11.94	7.55	2.31
ANKLE2	218.62	195.63	260.73	231.68	206.99	186.49	184.01	207.96	237.24	202.48	246.85	304.15	268.53	166.92
ANKMY1	59.22	37.71	49.23	53.55	48.62	47.15	30.35	78.48	88.58	29.72	101.37	81.95	109.83	77.65
ANKMY2	556.2	245.01	437.07	857.11	461.43	832.46	427.09	406.6	583.24	306.89	402.4	450.13	455.14	332.47
ANKRA2	210.84	281.32	185.05	250.96	148.37	271.22	173.48	137.74	183.12	148.59	188.39	196.28	226.12	102.85
ANKRD1	4.39	8.82	13.63	1.02	8	3.61	1.38	5.17	5.52	14.39	2.37	4.83	1.73	4.93
ANKRD10	1232.55	1001.87	1247.48	1202.94	804.37	1291.74	993.73	874.87	993.3	1514.95	1026.17	1116.15	1138.44	680.23
ANKRD10-IT1	510.76	856.57	469.28	402.53	517.51	1036.88	347.55	411.3	691.94	552.66	706.81	533.67	747.52	358.41
ANKRD11	683.57	1146.18	594.65	662.99	861.49	704.31	458.78	450.73	497.21	594.2	518.5	538.55	561.91	539.66
ANKRD12	849.64	443.37	770.5	907.65	539.31	852.84	635.45	216.87	329.8	401.61	247.53	184.25	327.33	127.7
ANKRD13A	796.24	825.04	845.41	865.49	660.86	861.18	709.26	590.17	571.15	373.87	806.31	811.12	676.43	684.91
ANKRD13B	27.18	31.56	32.45	41.33	39.87	36.04	32.82	46.96	39.85	38.41	46.76	42.12	31.66	45.33
ANKRD13C	201.53	196.65	182.67	188.78	173.51	154.41	138.81	86.48	155.74	81	127.09	97.3	87.48	85.23
ANKRD13D	171.27	111.1	196.19	267.76	146.86	127.63	179.5	209.45	166.08	119.61	174.48	207.2	244.8	174.97
ANKRD16	45.89	50.22	39.59	38.93	43.46	34.5	36.67	35.65	41.93	30.64	33.05	32.35	38.34	48.8
ANKRD17	693.51	739.01	669.3	814.5	625.13	642.74	595.85	655.14	733.23	562.11	735.16	646.65	708.99	370.39
ANKRD18A	12.56	13.28	12.58	9.99	11.88	11.19	6.42	2.91	2.05	8.8	4.93	8.58	5.5	6.57
ANKRD18B	18.54	13.81	23.8	18.51	10.77	23.41	20.09	23.82	20.93	23.01	20.91	25.12	8.72	21.48
ANKRD19P	24.35	24.96	33.05	22.77	30.22	17.42	20.96	21.89	23.93	53.84	38.3	34.62	22.42	39.82
ANKRD2	15.57	10.52	2.7	1.21	10.63	5.02	4.56	15.1	9.81	3747.59	7.09	160.48	2.49	12.96
ANKRD20A1 /// ANKRD20A11P /// ANKRD20A2 /// ANKRD20A3 /// ANKRD20A4 /// ANKRD20A5P /// ANKRD20A9P /// LOC102723891 /// LOC102725051	123.29	120.33	171.9	189.02	54.17	127.04	110.51	21	62.14	110.23	40.87	79.92	173.7	70.37
ANKRD20A1 /// ANKRD20A12P /// ANKRD20A2 /// ANKRD20A3 /// ANKRD20A4 /// ANKRD20A5P /// ANKRD20A8P	13.25	12.96	18.21	6.98	7.42	21.73	6.42	2.7	4.62	11.12	5.6	13.85	14.01	10.32
ANKRD20A1 /// ANKRD20A2 /// ANKRD20A3 /// ANKRD20A4	5.37	3.62	2.96	9.89	6.97	3.1	7.55	1.91	4.04	3.92	6.42	1.39	3.05	11.16
ANKRD20A11P	77.4	80.69	94.44	107.97	39.52	103.15	63.07	29.7	36.11	62.06	37.77	68.61	77.12	46.32
ANKRD20A12P	41.49	38.17	42.64	33.36	51.85	56.25	50.26	35.17	40.06	42.79	61.1	37.41	47.21	47
ANKRD20A12P /// LOC101059949 /// LOC101060632 /// LOC101927345	13.69	21.44	6.36	11.83	5.87	23.42	20	10.79	7.84	16.9	11.08	14.84	14.83	14.2
ANKRD20A5P /// ANKRD20A5P	3.47	12.22	21.25	12.76	13.11	16.42	26.9	18.83	19.78	13.7	28.53	32.24	18.05	14.74
ANKRD22	18.15	10.84	16.93	17.58	11.65	15.33	18.93	20.56	15.5	11.9	18.07	21.81	16.45	23.1
ANKRD23	14.74	16.52	17.38	39.22	20.13	22.15	11.93	13.89	25.21	319.8	24.18	75.69	30.8	7.7
ANKRD23 /// ANKRD39	66.31	23.52	13.02	14.76	11.29	40.03	17.5	25.8	14.83	5566.31	25.68	2653.67	15.43	69.88
ANKRD24	53.15	57.45	54.51	61.77	64.76	56.88	52.69	93.28	90.56	52.27	92.26	49.41	92.91	57.85
ANKRD26	27.97	23.56	18.08	32.57	22.34	35.55	21.06	14.74	23.19	26.28	13.46	12.87	22.65	9.12
ANKRD26P3	11.15	11.83	20.1	17.38	3.68	15.57	9.26	13.82	8.91	16.08	16.44	23.65	11.31	13.46
ANKRD27	413.07	298.43	485.44	583.2	308.96	429.13	416.43	327.7	255.2	361.64	363.78	408.8	323.2	304.31
ANKRD28	951.62	968.7	1191.32	555.57	556.58	758.52	970.35	269.79	740.1	609.64	577.67	539.22	426.57	286.5
ANKRD29	80.19	109.99	62.89	42.76	87.7	96.39	24.21	51.87	41.07	40	42.44	52.99	73.84	77.73
ANKRD30A	6.98	7.21	3.29	7.38	3.69	1.41	3.59	1.45	4.53	1.54	1.63	3.93	3.49	4.83
ANKRD30B	6.26	6.22	4.58	2.54	6.29	4.41	8.37	3.51	4.55	4.24	7.9	3.77	7.66	5.33
ANKRD30BL /// ANKRD30BP2 /// LOC100132004 /// LOC100132154	21.67	5.24	22.3	18.71	17.41	1.17	16.67	30.85	39.3	44.83	30.73	20.38	34.18	24.37
ANKRD30BP2	36.2	34.52	25.08	11.44	27.56	38.91	40.85	27.81	23.39	14.74	35.44	37	20.89	31.35
ANKRD30BP3	26.97	15.71	25.2	16.58	17.15	25.84	19.94	20.5	12.01	25.33	17.05	24.35	14.26	22.58
ANKRD31	11.14	1.83	6.06	1.36	2.35	1.78	1.68	1	1	1	3.7	1	1	1
ANKRD32	74.66	81.87	58.45	98.48	45.49	74.17	69.15	32.42	59.3	43.75	59.9	25.57	48.75	19.44
ANKRD33	8.16	19.24	16.52	8.66	9.34	12.1	12.84	6.31	6.48	16.99	9.05	10.73	7.78	9.51
ANKRD33B	16.15	77.13	7.98	16.04	21.24	11.11	16.08	16.52	20.53	31.55	17.44	12.38	14.16	28.42
ANKRD34A	9.7	5.59	9.92	21.02	1.61	12.28	7.14	21.79	21.46	12.67	21.82	9	17.33	9.27
ANKRD34C	9.1	9.3	3.76	7.11	22.85	4.12	10.84	4.63	3.81	7.97	8.02	7.96	5.27	9.48
ANKRD35	198.68	242.08	164.24	247.04	170.44	181.91	229.47	191.72	194.56	222.39	167.54	211.16	207.38	298.29
ANKRD36	569.8	274.15	487.94	900.91	421.64	929.24	465.59	122.76	344.46	170.31	261.11	141.98	249.45	171.14
ANKRD36B	673.39	335.98	535.67	1169.11	554.59	943.71	627.94	309.91	796.99	314.64	495.5	422.71	719.03	301.97
ANKRD36BP2	55.18	26.13	89.28	62.72	42.99	51.68	44.01	39.79	36.28	29.56	40.54	38.79	38.88	34.31
ANKRD36C	27.43	10.01	29.34	29.94	15.94	63.76	16.58	13.83	27.06	12.53	17.83	23.02	34.92	20.76
ANKRD37	367.31	629.92	235.28	194.45	341.15	331.68	461.22	248.08	178.81	852.75	149.61	221.32	182.54	224.29
ANKRD39	42.43	42.14	50.22	44.96	44.66	50.3	38.59	48.62	32.69	42.97	40.84	52.53	37.75	37.47
ANKRD40	387.01	661.6	328.64	376.18	407.83	419.49	279.65	341.18	296.13	1075.04	384.21	511.89	432.93	575.55
ANKRD44	197.76	99.92	253.8	303.68	142.71	156.3	213.72	329.76	240.96	121.65	255.19	302.04	297.25	205.78
ANKRD44-IT1	8.53	19.44	12.88	11.46	16.33	12.58	4.23	7.3	5.17	3.15	23.99	13.36	13.97	5.04
ANKRD45	7.46	1.47	3.93	13.02	14.01	14.18	13.52	10.33	10.52	2.47	9.48	12.2	7.14	1.72
ANKRD46	204.7	131.74	185.61	221.57	91.6	229.07	248.22	158	178.91	614.98	186.27	232.37	212.22	127.07
ANKRD46 /// GAPDHP62	101.26	94.85	129.42	122.68	100.94	72.03	140.48	199.12	108.61	701.06	157.55	232.19	164.11	118.23
ANKRD49	252.65	269.73	282.44	253.96	152.83	219.39	220.49	133.19	155.25	96.47	198.44	154.15	189.94	85.35
ANKRD50	305.95	140.28	331.86	370.38	241.15	366.16	324.95	242.42	319	233.53	329.9	377.22	417.21	146.39
ANKRD52	145.01	108.52	164.57	173.86	180.13	113.56	129.93	142.4	105.75	160.08	127.07	173.49	174.68	198.51
ANKRD53	25.62	37.44	38.01	22.07	34.7	26.36	25.4	36.27	35.32	36.17	28.06	29.85	18.53	50.48
ANKRD54	96.35	95.2	109.62	94.89	104.88	83.34	97.15	126.2	89.74	92.47	113.7	107.74	120.97	112.24
ANKRD55	15.46	11.33	18.84	20.59	5.58	2.34	15.48	5.22	4.04	14.94	2.76	4.82	7.64	4.27
ANKRD6	125.93	80.96	132.4	109.51	119.93	185.93	111.53	82.71	79.35	45.79	95.46	107.22	97.04	66.78
ANKRD60	1.66	2.61	1	4.97	7.84	3.31	1	1.57	1	4.57	1.19	4.84	1.57	1.73
ANKRD65	69.12	59.88	71.2	78.1	75.47	99.62	77.91	100.2	114.28	89.37	106.03	111.47	63.29	103.98
ANKRD7	8.77	13.78	8.41	8.63	7.89	3.74	7.24	4.75	6.93	9.31	2.83	6.44	6.07	5.87
ANKRD9	176.47	227.94	165.35	108.21	166.01	102.62	140.55	231.32	142.82	1802.98	148.98	532.47	205.54	148.25
ANKS1A	229.28	243.88	194.79	234.8	220.29	208.25	211.92	214.8	177.32	212.89	220.12	260.09	218.52	297.75
ANKS1B	15.84	40.49	20.47	25.18	13.94	13.39	18.72	13.39	15	22.12	19.45	21.39	14.82	19.06
ANKS3	91.33	86.48	94.92	124.01	99.71	115.91	104.15	68.68	89.9	60.6	93.81	89.27	102	93.92
ANKS4B	6.72	10.6	19.01	5.03	13.33	14.36	15.78	7.16	11.58	5.3	7.71	8.96	5.17	5.2
ANKS6	139.65	154.61	111.37	155.8	143.59	148.49	108.63	116.92	127.82	84.2	131.41	132.63	99.2	178.63
ANKUB1	26.15	45.12	25.58	27.17	34.4	49.3	33.12	83.29	49.64	30.08	34.93	31.31	28.13	35.22
ANKZF1	140.53	258.52	150.39	175.53	107.6	181.59	180	97.45	123.96	152.15	131.03	137.12	160.91	133.66
ANLN	27.55	8.37	35.22	23.27	25.48	10.6	39.58	64.16	38.79	25.05	24.65	126.65	70.49	20.61
ANO1	101.8	121.08	124.08	60.25	81.52	56.17	90.35	85.39	93.53	63.67	54.3	111.8	129.11	91.13
ANO10	117.9	127.35	134.53	98.3	117.58	117.18	112.35	242.97	189.37	154.58	205.11	233.65	174.27	145.42
ANO2	19.79	32.41	26.89	40.77	20.72	18.76	16.7	23.88	24.94	90.37	27.68	26.8	26.79	55.48
ANO3	26.42	18.91	30.63	28.04	29.88	28.37	30.91	27.74	20.46	22.78	26.4	19.01	25.11	14.89
ANO4	8.56	15.48	11.25	7.2	7.51	10.91	6.05	13.02	11.7	11.51	14.14	13.23	14.25	12.74
ANO5	50.8	24.35	57.7	96.97	46.2	43.3	51.78	62.8	65.44	828.73	67.32	152.2	53.32	43.1
ANO6	752.25	551.78	784.64	777.05	629.17	574.34	730.36	809.3	841.74	1254.51	872.58	1060.55	1000.13	675.67
ANO7	1.87	1.7	1	1	1.5	1	1	2.6	2.24	4.08	5.64	1	2.6	2.24
ANO8	17.96	24.01	26.44	24.52	36.27	26.65	27.05	29.38	32.32	32.1	21.82	35.43	38.63	27.4
ANO9	16.74	52.88	15.84	26.92	8.79	33.25	6.17	3.35	28.5	68.07	20.86	22.2	30.07	49.11
ANP32A	805.5	959.81	580.7	920.49	695.71	934.11	753.63	596.52	648.99	444.26	556.97	452.11	584.55	502.83
ANP32A-IT1	18.56	23.21	19.38	13.95	14.99	27.68	18.06	28.24	19.43	16.65	28.1	25.42	45.74	30.22
ANP32B	2606.33	3602.79	2355.95	2673.5	2332	2471.04	2329.02	1972.84	2180.33	1886.13	2129.86	1713.81	2493.78	2526.69
ANP32C	3.74	5.04	2.16	11.54	10.25	8.23	1.15	5.09	2.82	1.39	1.29	1.84	1	10.86
ANP32D	10.81	11.27	7.78	8.27	5.05	6.45	11.01	3.4	5.77	7.18	2.07	8.18	5.95	1.87
ANP32E	845.04	958.38	775.64	906.95	705.32	1062.87	791.02	480.96	913.51	879.46	773.34	677.59	713.35	405.06
ANPEP	779.58	446.83	850.17	562.32	1034.67	624.17	535.05	1715.6	1076.68	237.3	1190.14	1196.31	803.77	907.02
ANTXR1	2468.04	1997.11	2946.25	2157.51	2026.49	1732.73	2513.48	1311.6	1938.7	1257.57	2061.2	2425.05	1783.96	1250.83
ANTXR2	780.57	1091.37	593.09	908.91	742.67	751.17	636.46	629.78	795.09	300.01	521.74	700.11	592.03	455.09
ANXA1	5737.74	3942.12	6477.28	5531.97	5540.58	4624.32	6432.12	3576.7	4978.02	3035.27	5234.78	4632.45	4024.51	2776.6
ANXA10	5.58	10.55	1.91	8.68	2.93	1.05	4.54	6.62	4.33	9.04	5.66	6.58	1.6	5.66
ANXA11	1339.39	1441.04	1198.77	1263.05	1655.89	1579.22	982.19	1405.45	1442.35	1649.63	1324.48	1810.89	1374.64	1953.46
ANXA13	9.28	9.77	6.68	11.3	9.99	7.48	3.36	5.55	4.11	4.26	4.37	1.12	3.37	10.43
ANXA2	6927.3	4254.01	7492.44	6466.25	6598.87	5912.55	7421.48	6388.2	5525.29	4824.38	5810.24	6507.31	5609.06	6462.27
ANXA2 /// NHP2L1	1178.54	1177.82	1100.96	1218.79	1205.47	1016.07	1281.95	1176.58	1101.64	1515.56	1010.41	1100.73	878.98	1403.83
ANXA2P1	20.18	17.58	30.19	28.33	16.52	37.86	39.58	75.64	43.22	25.65	69.05	50.29	52.06	23.15
ANXA2P2	4308.11	2308.12	5112.96	4158.08	4249.64	3398.52	4952.12	4186.52	3756.25	2878.09	3722.49	4301.98	3892.16	4343.82
ANXA2P3	1.87	8.3	4.52	7.17	4.38	2.27	5.73	1.13	2.72	1	1	15.71	1	2.42
ANXA2R	45.73	70.08	47.07	69.42	49.91	71.49	61.61	51.49	59.39	57.27	52.59	62.89	64.19	63.84
ANXA3	27.72	107.04	4.72	18.83	17.72	21.7	11.54	12.96	17.18	124.57	18.66	46.73	25.94	22.02
ANXA4	1692.86	757.09	1900.94	1624.6	1357.56	1819.23	1911.28	1290.57	1307.46	625.71	1267.29	1194.02	1106.56	1005.67
ANXA5	3355.88	2270.95	3942.4	2755.03	3461.57	3258.53	2693.81	3574.42	2989.2	1992.72	3279.19	3172.94	3118.65	3196.18
ANXA6	870.01	753.14	803.67	943.48	751.99	1014.59	793.23	923.92	945.54	1416.42	794.59	994.55	797.24	1081.61
ANXA7	1923.45	1569.19	2016.24	1855.33	1884.98	1936.92	2045.42	1418.92	1554.17	1664.26	1598.29	1486.95	1266.24	1270.84
ANXA8 /// ANXA8L1	36	27.09	21.35	33.64	24.78	55.53	29.36	36.21	28.72	47.41	31.95	49.9	26.88	31.48
ANXA8 /// ANXA8L1 /// LOC100996760 /// LOC102725207	14.57	13.79	10.95	13.54	16.68	12.18	10.81	7.88	10.93	7.77	5.95	15.06	8.23	12
ANXA9	5.85	6.68	3.88	12.41	6.41	6.62	5.59	3.96	15.04	3.06	8.92	9.62	12.8	13.08
AOAH	63.06	20.6	30.53	64.4	81.23	23.17	55.62	150.63	93.91	29.78	89.85	78.64	109.62	64.35
AOC1	24.87	4.97	25.75	37.96	5.41	16.97	12.36	7.39	7.92	6.62	96.97	16.76	17.25	54.54
AOC2	28.92	41.15	38.56	15.93	15.09	14.04	16.93	24.56	12.21	31.88	29.74	33.89	30.37	42.54
AOC3	580.92	1122.29	223.72	297.37	648.8	457.35	307.66	1023.65	573.63	2694.91	1275.57	1438.8	1430.74	2588.13
AOC4P	18.58	30.09	18.32	18.31	22.07	19.03	12.23	15.82	15.22	24.48	13.33	15.47	9.21	21.59
AOX1	565.77	1398.08	356.95	609.17	278.83	158.56	684.89	285.64	389.46	110.02	398.89	290.84	354.71	192.57
AOX2P	10.97	3.14	6.51	11.06	7.53	10.4	7.23	16.42	6.64	13.18	11.25	4.86	10.17	14.22
AP000230.1	9.73	28.41	12.6	8.1	5.05	15.73	11.23	17.31	14.88	10.81	11.07	14.77	7.55	5.51
AP000253.1	19.76	14.09	15.49	25.95	18.39	17.64	13.98	12.43	13.36	14.72	10.53	25.72	18.32	15.61
AP000265.1	8.7	4.32	7.01	4.93	14.65	7.14	13.83	5.79	11.24	12.66	10.67	7.85	10.26	3.13
AP000266.7 /// BC034802 /// LOC100128198	8.05	9.02	15.01	5.94	12.27	7.22	11.12	5.5	6.89	12.97	7.16	14.18	3.43	7.9
AP000347.2	13.26	28.34	18.51	28.93	23.26	25.72	15.57	34.87	34.96	48.84	50.92	40.15	54.21	20.16
AP000462.1	6.42	5.47	3.87	2.57	8.92	5.9	6.7	4.81	7.34	3.22	4.68	5.97	5.84	11.37
AP000473.8	24.14	7.14	17.76	49.42	21.9	38.66	21.89	17.96	28.48	2.59	17.51	18.85	20.97	13.11
AP000525.9	100.43	38.77	64.59	135.96	130.66	108.14	140.65	53.27	84.42	102.91	120.99	85.54	234.02	88.94
AP000696.2	4.53	4.03	2.36	4.95	2.29	5.93	8.97	20.9	9.72	5.54	1.82	6.11	8.95	1.4
AP001062.7 /// C21orf2	14.28	20.04	12.11	16.27	19.66	17.54	11.53	21.54	13.29	25.61	20.33	21.15	16.99	30.29
AP001063.1	25.86	20.67	16.37	19.73	36.55	23.53	13.77	22.05	23.5	18.84	13.52	15.04	16.67	15.82
AP001171.1	15.4	5.11	3.37	9.29	9.49	7.85	18.4	11.44	8.23	7.76	23.02	17.32	7.58	12.01
AP001189.4	9.61	12.53	7.32	26.78	18	22.19	15.38	2.22	1.86	2.94	3.63	5.23	7.03	2.2
AP001347.6 /// BC024173 /// BC048201	28.18	29.56	19.89	30.89	20.56	39.14	22.63	21.18	25.94	12.44	22.68	11.84	21.43	14.16
AP001462.6	31.91	24.63	26.3	24.25	26.68	37.12	30.72	26.25	15.9	19.03	14.55	15.71	38.09	32.88
AP001604.3 /// BC043580	10.42	6.55	5.84	3.19	4.08	17.05	11.49	8.14	1.74	3.74	1.92	6.15	4.35	11.21
AP001605.4	3.43	6.04	7.51	2.75	5.74	4.77	8.98	1	1.21	4.77	7.66	4.29	5.29	1.91
AP001630.5	1	1	1	1	3.33	1	1	1	1	1	1	1	1	1
AP006216.10	4.1	12.32	30.22	11.69	8.72	9.23	1.6	8.89	7.51	6.87	4.82	8.27	2.12	10.17
AP006216.12 /// APOA1-AS	8.05	10.72	7.66	9.37	5.5	6.73	2.01	6.05	2.34	3.38	6.06	4.44	3.08	7.01
AP006222.2	48.49	40.61	39.44	39.3	24.18	42	39.08	95.6	73.62	134.31	74.73	43.32	64.43	51.62
AP006547.3	4.46	1.43	4.04	1	2.88	4.37	1	1.08	1	1	1	8.47	1	1
AP1AR	127.08	138.69	140.26	93.91	111.83	98.71	123.19	51.21	44.43	43.94	84.9	56.36	83.76	46.18
AP1B1	139.44	30.86	153.59	75.59	205.08	61.48	124.59	317.17	172.9	48.31	184.39	195.32	311.34	200.29
AP1G1	550.53	526.82	636.1	664.86	546.81	472.16	537.92	478.34	435.91	495.65	535.14	620.61	519.99	421.84
AP1G2	89.17	68.96	116.2	79.42	62.36	78.3	99.8	80.07	55.8	41.13	82.47	109	121.74	86.06
AP1G2 /// JPH4	36.44	9.52	58.88	34.37	33.37	41.53	40.79	77.71	39.65	33.29	54.02	43.18	53.29	44.3
AP1M1	298.06	419.17	293.12	244.95	293.24	241.93	235.63	381.46	285.52	233.4	317.59	338.89	317.7	403.81
AP1M2	12.12	16.69	33.15	26.82	21.57	28.26	24.66	33.75	22.64	10.6	35.49	30.09	22.86	24.4
AP1S1	52.9	21.59	45.21	50.58	60.15	41.73	48.2	104.65	71.98	53.32	90.25	112.5	84.6	79.37
AP1S2	1526.01	839.61	1661.49	1495.04	1480.66	1127.45	1947.17	1269.22	1109.79	1885.39	1277.75	1396.9	1501.54	763.71
AP1S3	32.62	29.18	40.33	41.23	28.53	25.08	36.51	40.13	38.25	36.68	36.52	67.62	23.52	41.58
AP2A1	123.31	120.54	124.64	110.25	129.54	198.37	209.69	200.82	146.67	143.83	208.7	137.67	160.01	244.22
AP2A2	480.53	345.25	495.66	481.79	555.32	357.17	588.67	743.68	465.23	231.38	477.68	652.45	661.27	510.88
AP2B1	461.77	321.51	481.62	575.4	462.72	451.43	502.36	612.42	623.97	370.52	633.2	605.6	549.74	564.36
AP2M1	1138.22	1064.59	1132.3	1010.63	1343.51	863.16	1098.13	1570.98	1440.39	683.92	1223.79	1047.42	1247.55	1625.64
AP2S1	1367.55	1261.79	1377.34	1509.54	1670.03	911.62	1544.36	1853.72	1395.17	1021.08	1445.61	1589.28	1698.83	1916.63
AP3B1	202.15	192.81	234.66	157.34	167.86	176.02	211.66	184.84	181.81	61.03	164.16	161.39	202.37	166.38
AP3B2	17.2	21.34	18.53	13.24	4.04	12.52	1.01	1.53	10.73	3.97	5.88	9.98	9.4	3.59
AP3D1	1347.14	1478.61	1412.11	1472.89	1757.54	1018.75	1204.68	1306.86	1099.7	1536.58	1373.88	1640.08	1537.3	1619.42
AP3M1	267.33	209.79	279.88	253.6	256.92	274.89	268.29	322.59	283.91	164.01	267	305.08	283.92	210.24
AP3M2	81.2	76.43	86.1	120.59	53.77	109.94	102.51	83.21	78.95	69.48	70.54	113.3	99.2	81.32
AP3S1	2893.31	2009.85	2941.36	2597.84	2287.93	2862.3	3331.32	1906.7	2220.46	1425.86	2353.38	2375.58	2189.87	1627.99
AP3S2 /// C15orf38-AP3S2	365.11	446.95	392.41	441.45	428.02	345.64	357.24	367.32	410.21	397.84	279.82	455.06	394.85	422.04
AP4B1	240.68	152.63	268.94	322.12	234.04	246.48	273.05	187.55	209.84	145.81	204	237.18	276.75	199.29
AP4E1	124.7	181.67	132.26	122.66	93.66	105.39	113.85	104.81	68.8	154.88	119.96	144.58	140.23	86.99
AP4M1	69.63	71.99	67.3	73.49	62.68	72.76	72.37	72.33	89.53	81.72	76.07	77.94	81.81	85.47
AP4S1	116.85	116.34	101.5	108.14	111.92	120.77	106.32	192.32	218.4	242.32	225.96	148.45	214.88	117.47
AP5B1	17.66	24.83	26.4	24.52	28.13	17.64	15.93	21.52	18.94	27.93	18.48	15.88	18.56	18.96
AP5M1	397.29	224.16	521.04	467.74	245.56	279.42	451.82	267.43	294.32	342.55	382.42	401.08	387.01	172.59
AP5S1	109.27	88.38	106.82	110.66	126.37	112.92	105.55	148.77	91.53	142.06	121.53	170.37	144.6	165.81
AP5Z1 /// MIR4656	257.78	147.8	252.9	168.15	246.27	171.74	198.88	302.68	321.12	289.8	265.45	233.71	371.79	223.58
APAF1	166.9	137.69	181.4	201.79	153.03	193.26	161.64	124.94	169.83	60.82	158.02	151.35	225.9	95.84
APBA1	17.33	16.52	28.98	13.96	20.52	26.18	16.51	34.68	21.16	24.32	33.84	39.03	37.59	34.65
APBA2	14.49	36.35	8.32	10.07	12.89	18.56	20.99	20.69	27.77	507.58	17.43	56.07	21.71	16.27
APBA3	192.24	157.85	154.57	137.63	216.7	157.32	145.49	267.92	192.96	238.25	184.87	201.42	192.22	180.84
APBB1	26.15	80.72	27.77	21.45	37.23	58.85	32.63	28.79	21.43	36.25	22.96	32.67	34.84	66.87
APBB1IP	1432.26	586.02	1139.55	1244.19	1717.15	1856.27	1253.28	2005.21	1642.21	519.85	1725.69	1933.36	1814.56	1546.53
APBB2	157.85	248.42	123.84	89.81	99.99	177.29	70.95	78.39	161.25	168.29	93.76	131.25	136.7	153.95
APBB3 /// MIR6831	113.28	135.98	80.51	123.34	108.99	191.44	87.39	84.44	154.93	117.16	98.86	109.27	118.73	104.48
APC	238.71	139.57	221.28	221.54	189.43	227.26	217.87	88.8	127.45	184.57	146.1	120.05	173.99	74.43
APC2	8.7	15.64	9.66	2.91	9.13	19.48	10.03	20.33	15.89	9.15	17.25	8.82	13.28	14.32
APCDD1	130.65	439.85	53.35	79.38	65.57	164.2	72.01	53.73	36.41	364.88	148.41	255.53	192.74	257.66
APCDD1 /// LOC100130468	7.93	7.5	2.83	3.56	7.86	2.97	2.06	10.85	3.99	5.35	8.03	11.7	5.01	4.07
APCDD1L	139.53	83.81	181.14	116.41	225.56	77.61	126.84	170.43	159.09	78.85	142.12	92.15	109.89	107.73
APCDD1L-AS1	63.93	37.96	66.68	47.52	55.59	41.67	58.9	91.8	94.34	69.71	63.27	59.54	49.97	56.67
APCS	31.37	13.49	40.58	22.61	11.42	21.22	29.26	24.77	27.74	38.86	18.32	10.75	13.56	36.6
APEH	135.7	80.67	176.71	168.36	145.97	91.97	176.28	178.16	96.34	247.49	109.57	202.62	178.64	164.47
APELA	7.04	5.5	2.99	10.55	10.56	5.68	9.89	7.25	2.27	4.13	11.44	16.54	9.85	4.67
APEX1	705.87	947.23	615.06	650.82	744.42	608.1	652.17	781.46	782.53	625.24	753.48	637.77	702.14	903.53
APEX2	103.94	106.61	131.61	104.53	110.52	86.48	108.94	125.44	74.6	98.1	98.45	117.85	99.11	145.14
APH1A	487.65	509.62	511.61	535.82	534.09	526.39	356.46	633.1	561.64	223.18	625.58	606.47	349.18	665.37
APH1B	140.99	141	145.56	211.76	100.9	180.07	120.04	127.01	176.17	67.27	157.9	157.12	177.47	98.01
API5	899.27	969.33	856.13	974.46	778.54	771.37	926.32	830.7	863.02	825.92	898.28	985.48	934.33	544.32
APIP	261.28	161.73	323.14	241.38	207.68	176.46	281.66	297.97	222.26	463.38	264.25	347.85	348.46	168.74
APITD1 /// APITD1-CORT	61.63	56.92	70.28	79.41	63.28	64.19	70.96	48.76	37.61	22.62	40.81	67.4	44.76	43.08
APLF	26.26	15.06	24.52	28.49	14.57	24.94	25.11	11.51	13.53	24.02	18.53	23.74	23.04	12.75
APLN	13.58	28.52	12.79	24.18	19.21	19.02	24.53	32.92	24.96	18.68	15.1	33.24	18.71	22.22
APLNR	72.54	6.77	27.05	107.58	156.88	79.78	61.2	579.02	157.64	116.71	122.66	463.16	231.55	380.61
APLP1	25.38	29.29	30	41.45	31.94	32.51	20.74	17.25	10.23	11.68	11.63	24.28	5.55	9.68
APLP2	3608.27	2186.3	3776.66	3692.9	4193.09	3871.48	3431.23	4275.49	4157.9	1654.33	3871.69	4041	3767.23	4282.3
APMAP	611.63	552.68	580.07	629.34	736.63	353.4	667.41	853.62	696.02	496.04	660.81	804.47	816.53	1077.02
APOA1	81.52	51.73	76.08	101.37	95.71	86.52	108.75	65.42	77.87	160.91	94.47	71.31	61.66	101.71
APOA1BP	391.88	396.74	405.25	401.4	414.19	396.57	455.21	440.93	392.6	431.97	467.94	512.71	404.16	546.88
APOA2	16.54	4.8	23.05	18.72	5.84	12.58	15.54	8.89	15.07	11.82	12.29	17.68	12.46	17.27
APOA4	33.3	46.75	48.15	43.14	57.37	40.93	39.2	46.46	33.28	59.38	31.87	33.83	33.49	41.15
APOA5	13.34	23.85	12.37	28.64	14.85	30.14	23.69	15.68	23.59	26.6	20.35	20.77	21.11	20.02
APOB	50.04	134.55	15.52	86.55	36.76	79.4	43.98	21.81	14.77	26.41	46.77	19.93	14.53	25.75
APOBEC1	11.38	11.46	7.02	15.49	6.48	12.58	14.31	12.59	10.61	30.49	14.76	10.42	8.93	13.37
APOBEC2	48.03	28.44	42.09	29.26	27.12	34.45	37.06	55.13	33.26	1661.84	51.05	255.49	38.44	44.8
APOBEC3A /// APOBEC3A_B	20.21	8.1	13.02	16.44	14.13	12.64	12.8	18.9	14.42	14.08	7.21	14.48	15.28	11.2
APOBEC3B	20.45	10.77	18.76	21.72	13.32	12.26	19.43	68.53	30.87	15.43	17.55	71.19	42.67	17.08
APOBEC3C	240.03	226.92	230.16	235.89	319.17	352.05	233.27	397.95	362.46	301.77	329.3	211.24	393.15	213.71
APOBEC3D	22.76	20.56	28.99	29.54	17.97	20.47	26.35	19.32	20.17	17.15	18.39	34.02	16.1	18.22
APOBEC3F	35.21	17.01	26.44	40.9	15.65	30.11	33.44	45.61	41.88	38.33	40.43	42.21	46.34	38.03
APOBEC3F /// APOBEC3G	65.73	44.78	51.93	64.5	58	88.48	61.83	202.88	91.63	67.4	68.83	44.51	64.89	47.49
APOBEC3G	183.01	110.08	200.87	344.63	151.93	354.79	166.88	212.77	211.51	38.4	175.82	159.35	335.09	130.05
APOBEC4	22.56	29.84	23.22	12.35	11.81	20.84	10.55	62.13	42.36	29.13	31.36	26.48	23.88	14.39
APOBR	25.06	13.83	42.1	10.43	31.35	11.47	17.49	38.92	20.03	8.03	21.91	25.46	42.96	37.18
APOC1	1019.05	90	1009.6	218.93	2382.99	698.4	208.99	1157.56	1901.03	255.27	598.35	501.27	3635.11	1062.37
APOC2	11.32	9.78	8.31	16.94	13.33	23.12	9.73	6.27	7.69	11.67	6.19	17.01	11.14	6.39
APOC2 /// APOC4 /// APOC4-APOC2	59.77	13.19	76.02	2.72	162.3	3.69	5.17	11.2	60.71	18.91	4.82	9.23	233.47	7.67
APOC3	16.59	2.26	7.93	9.74	2.82	50.87	7.14	7.75	14.81	19.17	2.3	9.31	8.14	6.55
APOD	2662.86	9167.56	186.02	128.59	63.02	677.53	83.41	126.43	125.94	1716.21	483.76	546.71	362.17	1604.35
APOE	5861.14	2273.87	5369.14	3464.13	7426.95	5577.66	3588.11	6490.05	6789.5	4586.32	5485.95	4558.13	7482.59	6274.95
APOF	9.5	12.75	4.54	9.37	6.89	7.08	10.02	5.17	7.68	9.81	11.56	11.84	8.95	9.62
APOH	12.53	8.22	3.39	11.26	9.75	2.92	12.77	6.05	3.79	6.48	5.79	6.09	3.92	6.25
APOL1	248.89	363.08	246.36	312.63	412.45	207.12	330.95	379.48	179.6	68.96	203.75	286.83	267.32	350.47
APOL2	114.78	214.79	102.21	165.32	135.59	119.28	130.25	198.1	106.43	65.94	135.91	159.05	138.61	181.36
APOL3	237.9	1080.31	151.18	294.87	218.42	263.73	196.46	381.24	288.2	151.03	222.72	303.11	332.76	436.52
APOL4	52.07	96.85	33.55	42.5	45.14	43.71	65.56	31.13	23.73	10.74	15.46	8.1	11.86	66.15
APOL5	1	1	2.45	1	1	7.09	1	1	1	4.76	1.94	5.67	2.88	1
APOL6	145.13	251.69	155.32	196.34	79.87	198.68	132.64	207.45	240.7	166.54	224.2	215.98	192.9	313.83
APOLD1	724.34	4471.02	140.67	73.26	331.02	458.87	169.53	167.24	285.07	388.66	101.15	171.87	93.33	637.91
APOLD1 /// DDX47	638.6	1231.75	564.7	530.95	617.8	665.84	564.91	604.13	590.05	496.78	598.22	589.63	502.47	527.03
APOM	97.14	79.71	10.21	66.16	72.86	34.5	46.77	18.42	35.41	27.36	47.63	33.1	52.63	97.11
APOO	123.52	116.13	129.05	114.78	137.91	105.15	152.97	139.46	114.47	335.14	112.12	186.9	141.26	148.78
APOOL	276.48	322.61	277.81	297.23	258.8	326.18	315.81	157.2	201.54	373.03	245.99	264.28	234.82	179.03
APOPT1	2353.09	2754.29	2648.9	2601.11	2570.23	2768.49	2194.59	2355.58	2586.22	3082.21	3042.01	2109.12	3301.53	1992.89
APP	5952.37	4825.14	5273.18	5556.51	6409.5	5604.09	5461.27	6208.71	6566.14	4256.65	6630.21	6047.02	5575.55	4905.6
APPBP2	238.82	293.28	191.82	235.28	193.29	316.91	201.29	138.28	219.18	115.43	193.81	206.95	186.52	143.17
APPL1	491.08	342.71	533.06	572.1	441.69	446.33	467.45	392.29	401	426.48	455.1	398.58	500.37	264.17
APPL2	344.04	324.71	354.26	288.42	265.71	352.17	252.94	200.77	370.82	118.92	267.44	229.45	300.68	180.75
APRT	460.44	631.03	452.38	464.16	662.32	433.68	475.85	526.88	431.6	214.08	472.23	402.73	438.94	355.82
APTR	71.06	60.58	44.28	66.21	62.55	84.63	60.59	40.56	44.27	43.98	44.19	49.02	47.58	51.4
APTX	182.84	179.83	170.57	208.22	139.42	197.39	196.7	172.26	144.79	104.48	169.64	150.22	173.67	192.83
AQP1	3503.96	2602.84	4205.85	2985.51	3764.53	2317.67	3168.65	1988.54	1826.86	1722.88	2497.35	3823.49	1958.19	3103.99
AQP10	3.63	11.92	1.72	5.45	5.28	5.03	1.31	4.37	7.25	5.3	5.47	2.08	2.11	4.91
AQP11	10.32	12.72	9.58	12.36	6.55	12.62	10.53	11.25	12.76	10.99	12.74	16.3	12.93	7.46
AQP12A /// AQP12B	144.44	152.95	99.52	141.54	120.51	143.84	151.46	152.01	168.58	227.44	154.14	138.56	111.82	136.51
AQP2	24.05	19.27	28.66	22.87	23.17	11.99	29.9	43.44	45.78	31.77	37.55	28.93	39.06	28.61
AQP3	547.73	169.42	435.83	387.12	1007.73	492.54	252.1	545.46	248.78	214.34	318.55	572.13	428.6	437.75
AQP4	11.07	3.92	6.08	14.73	2.61	5.67	8.62	6.27	4.77	598.9	6.53	71.47	3.42	7.32
AQP4-AS1	4.4	8.11	3.69	3.21	3.7	9.3	3.29	2.87	3.66	5.29	1.77	3.2	2.56	4.2
AQP5	3.36	7.17	1	3.39	1	1.63	1.91	2.01	2.01	8.16	1	1	1	1
AQP6	44.4	51.77	48.07	74.44	66.05	57.41	45.04	27.65	33.07	39.13	24.35	52.73	32.24	22.97
AQP7 /// LOC100509620 /// LOC101930168	21.56	27.28	11.33	7.76	10.72	25.71	11.35	52.15	16.91	271.03	40.92	47	82.42	265.14
AQP8	3.09	1.33	5.16	1.44	11.81	8.15	6.71	1	1.21	6.31	1.71	2.95	3.21	1.73
AQP9	72.5	44.89	159.19	11.45	143.76	6	65.12	142.09	26.34	12.07	22.27	23.26	184.6	23.59
AQPEP	77.93	68.46	40.38	69	7.62	197.48	150.21	36.93	36.26	54.17	38.5	29.66	77.81	32.67
AQR	222.23	262.41	206.9	189.54	197.51	263.96	217.64	225.6	227.8	135.91	214.2	200.42	223.51	172.72
AR	156.77	279.33	133.74	224.44	126.43	202.38	116.87	135.66	219.31	314.62	128.16	183.73	124.61	136.41
ARAF	223.09	335.11	218.44	229.91	254.12	221.23	224.11	317.85	243.21	560.41	273.09	398.3	270.34	349.02
ARAP1	241.64	109.36	268.93	334.91	298.92	214.99	258.44	398.22	356.03	141.06	322.47	323.44	403.29	438.03
ARAP2 /// LOC101928667	114.13	44.44	142.37	99.92	105.5	58.86	97.92	88.92	60.14	24.29	88.91	120.79	139.91	60.76
ARAP3	73.1	101.02	54.6	40.97	84.97	55.18	42.35	69.74	37.56	94.7	63.01	116.41	82.41	127.97
ARC	134.14	65.44	27.43	25.14	445.64	50.21	37.84	18.89	34.05	13.8	27.93	44.58	18.16	33.49
ARCN1	946.61	821.13	870.98	749.75	863.99	854.36	732.63	970.75	1060.11	622.05	1030.12	812.26	1039.72	726.46
AREG	27.64	54.78	22.3	9.41	36.71	25.28	17.64	19.93	29.34	35.82	13.85	11.84	15.66	12.89
AREL1	81.43	107.71	105.18	75.59	86.04	57.33	75.75	106.88	66.74	79.7	88.43	124.13	104.79	111.11
ARF1	116.89	269.39	83.95	69.18	118.9	197.55	58.37	63.97	104.8	55.95	127.38	89.11	107.74	110.04
ARF1 /// MIR3620	3073.34	3389.25	2804.91	2420.05	3299.05	2439.76	2399.11	3850.03	3240.85	3418.07	3405.01	3506.73	3452.46	3431.41
ARF1P1 /// ARF1P1	32.58	18.53	27.03	22.56	31.69	20.1	29.6	39.9	37.76	20.72	21.27	23.46	14.9	27.27
ARF3	706.3	655.94	615.43	630.72	760.87	518.02	524.31	1201.15	864.78	300.04	931.84	1059.43	966.48	1210.08
ARF4	3252.95	2127.56	3779.58	2725.4	3255.92	2342.95	2904.65	3018.6	2698	1562.67	3067.27	2631.54	2777.29	2150.73
ARF5	460.38	441.67	512.2	527.45	573.51	494.63	516.18	383.46	308.83	275.93	326.29	459.23	300.91	513.17
ARF6	1100.08	666.93	1090.79	1080.31	787.76	798.88	983.32	1225.51	1014.25	579.43	1210.53	883.27	1334.88	533.38
ARFGAP1	136.91	164.43	141.73	152.25	155.33	143.36	136.25	169.1	135.09	112.76	141.21	140.8	217.14	152.93
ARFGAP2	250.59	329.93	194.59	249.09	221.14	228.55	211.22	255.62	209.48	308.54	198.24	272.77	238.38	289.97
ARFGAP3	524.13	316.34	586.06	358.32	447.32	495.81	472.4	426.96	491.69	265.35	610.47	306.8	443.69	168.04
ARFGEF1	357.6	293.74	412.43	435.34	296.64	488.52	368.65	261.21	326.72	250.32	340.19	341.97	380.94	249.95
ARFGEF2	577.04	523.55	749.01	640.78	468.14	476.06	549.94	314.03	349.95	476.47	413.47	401.45	456.05	293.73
ARFIP1	734.66	633.66	714.96	859.35	619.25	857.19	835.94	542.54	697.95	287.21	759.73	715.79	737.65	455.13
ARFIP2	394.58	508.01	407.02	398.88	496.05	432.29	363.71	404.93	336.02	255.29	405.94	427.17	342.83	557.36
ARFRP1	74.56	38.29	90.81	67.11	152.19	51.08	68.64	108.11	54.84	36.73	45.74	42.48	55.33	156.76
ARG1	7.87	2.84	5.46	3.59	3.61	4.48	4.55	4.49	10.32	5.36	7.35	4.08	10.78	5.75
ARG2	32.66	19.46	40.33	24.88	28.03	34.13	35.66	16.1	16.72	23.09	14.82	26.43	17.59	28.92
ARGLU1	1266.5	1855.69	1178.98	1374.37	1114.18	1666.98	1132.48	452.85	1159.94	954	1150.75	747.09	1075.19	562.18
ARHGAP1	3108.21	2784.82	2308.89	3017.65	3177.46	4620.41	2059.88	3223.81	3083.13	1962.42	2963.33	3072.54	3163.92	3800.38
ARHGAP10	177.83	339.28	161.88	98.27	152.2	202.81	130.73	122.08	96.67	257.91	130.26	165.8	144.32	171.83
ARHGAP11A	3.41	3.66	6.18	4.2	10.96	11.2	10.81	3.29	2.07	2.59	5.68	10.33	8.26	7.07
ARHGAP11B /// LOC100288637	12.09	10.51	7.55	9.18	8.2	11.38	12.98	11.44	10.62	29.34	7.33	22.57	13.39	6.37
ARHGAP12	317.17	200.98	230.82	381.4	238.03	548.69	261.25	150.4	250.9	178.19	225.34	207.28	259.16	95.91
ARHGAP15 /// LOC101928361	127.29	118.99	144.68	173.47	116.39	96.02	159.44	118.98	173.17	43.35	94.1	151.88	155.31	84.26
ARHGAP17	459.05	595.85	504.44	508.58	524.42	555.71	379.75	360.43	417.14	457.85	611	551.33	436.38	566.89
ARHGAP18	854.21	284.48	943.45	1130.53	759.04	663.69	1116.96	827.47	848.47	333.01	932.04	959.49	1101.45	530.97
ARHGAP19	146.81	172.9	126.45	198.94	98.29	155.82	105.23	143.18	133.84	102.85	109.08	176.19	154.62	139.08
ARHGAP20	563.71	251.56	192.34	742.33	763.62	1287.09	324.87	497.11	1119.12	79.48	859.05	382.53	479.32	512.9
ARHGAP21	807.24	559.19	943.44	894.55	705.88	792.11	938.28	504.53	699.58	518.75	753.51	696.1	651.67	426.45
ARHGAP22	125.02	15.49	178.45	176.76	160.96	74.67	154.19	154.78	175.93	37.13	109.27	183.28	267.9	166.68
ARHGAP22-IT1	2.89	16.8	2.88	12.25	9.97	18.37	9.08	5.33	5.71	12.92	1.46	6.18	2.88	10.89
ARHGAP23	198.34	431.19	154.07	149.15	254.03	174.57	103.09	120.7	146.61	57.05	139.1	213.59	122.35	271.21
ARHGAP24	555.33	434.33	742.04	406.59	419.98	484.27	512.64	210.1	362.84	200.09	297.74	303.01	326.59	216.36
ARHGAP25	77.13	34.41	102.57	101.99	48.65	53.09	83.52	194.51	126.76	23.83	126.36	113.32	201.08	126.61
ARHGAP26	122.12	290.87	98.07	113.82	125.86	100	92.02	91.02	80.64	110.19	78.82	111.45	65.42	75.21
ARHGAP26-AS1	21.86	19.71	8.04	2.49	11.37	6.47	8.42	35.46	23.48	21.22	18.1	11.58	18.41	5.07
ARHGAP27	100.34	64.77	135.03	133.83	116.69	103	77.67	128.34	143.82	49.6	140.34	124.9	163.6	119.89
ARHGAP28	382.26	44.78	115.66	495.34	431.57	1219.91	200.92	259.3	382.38	85.13	273.09	307.65	333.59	195.79
ARHGAP29	568.88	1362.94	228.3	516.8	361.58	1215.13	284.82	277.26	280.16	557.26	326.6	386.23	447.1	415.01
ARHGAP30	229.53	65.06	316.22	224.1	254.8	73.72	213.53	481.97	239.97	75.11	271.45	343.09	376.46	316.1
ARHGAP31	152.42	170.3	206.47	124.77	171.2	142.27	121.8	306.12	160.73	121.27	224.74	303.11	215.89	343.95
ARHGAP32	53.49	62.61	55.49	46.3	61.72	88.66	48.26	59.6	61.19	65.67	64.52	93.52	51.14	85.53
ARHGAP33	46.25	32	33.1	36.9	42.63	48.8	45.72	22.28	54.33	24.86	39.5	35.88	44.8	26.99
ARHGAP35	278.61	298.15	265.27	355.01	323.87	199.05	257.88	302.49	344.63	282.57	328.21	345.41	335.46	337.38
ARHGAP36	3.44	2.35	2.23	4.15	1.53	1	1.98	3.67	6.64	77.04	5.2	19.77	3.52	2.83
ARHGAP39	41.12	38.18	35.08	28.81	39.13	29.36	49.71	35.92	34.67	34.56	29.37	31.93	31.29	57.11
ARHGAP4	66.73	55.65	76.13	114.12	85.49	84.12	71.76	107.36	88.62	63.69	103.73	86.7	139.18	101.04
ARHGAP42	41.64	91.66	25.83	36.4	37.16	51.76	35.35	8.31	38.81	11.81	20.38	12.44	30.76	19.28
ARHGAP44	97.27	43.49	87.19	119.49	144.88	138.55	52.32	88.59	58.47	57	155.64	182.05	90.9	110.37
ARHGAP5	356.16	384.38	313.13	348.17	336.83	524.34	314.84	234.94	357.59	174.08	365.16	287.28	359.66	189.2
ARHGAP5-AS1	30.07	24.74	17.98	18.33	39.11	26.33	26.93	25.58	23.89	22.65	22.54	34.02	23.49	37.27
ARHGAP6	307.93	721.13	353.01	231.93	197.06	283.51	367.98	160.37	180.98	205.83	290.93	276.69	209.73	178.02
ARHGAP8 /// PRR5-ARHGAP8	37.42	53.54	40.62	24.91	39.12	31.67	25.3	32.06	46.16	34.39	48.38	33.19	29.59	31.11
ARHGAP9	263.21	200.02	262.25	296.59	274.67	235.4	217.37	399.44	285.64	668.26	397.44	424.64	336.62	477.44
ARHGDIA	646.99	1029.25	804.54	585.77	1000.17	647.78	619.56	1052.04	758.17	569.89	1099.22	979.14	1020.23	1307.88
ARHGDIB	2056.38	1616.76	2366.57	2194.1	2150.03	1311.61	2058.72	3132.08	2449.32	1341.56	2271.97	2236.65	3185.09	2829.53
ARHGDIG	29.66	17.77	21.11	18.72	27.62	24.72	40.55	24.45	15.72	22.47	29.06	17.48	18.4	36.07
ARHGEF1	129.56	167.82	110.95	105.46	93.88	174.52	109.79	181.54	199.28	183.64	268.8	195.04	227.65	103.91
ARHGEF1 /// LOC100505585	138.72	152.76	130.97	123.13	151.03	116.14	105.77	202.55	194.75	191.2	196.51	152.16	220.43	163.49
ARHGEF10	511.79	505.87	514.4	573.07	621.83	580.11	528.5	292.95	399.88	251.11	439.73	569.71	435.9	372.98
ARHGEF10L	605.09	396.41	608.32	621.41	600.21	626.96	495.78	590.25	412.57	588.86	640.67	543.62	619.34	550.47
ARHGEF11	179.91	209.74	218.96	216.08	257.71	164.77	165.65	390.1	244.84	148.31	316.9	262.86	311.91	195.14
ARHGEF12	1433.74	1263.77	1362.52	1427.89	1239.58	1509.14	1365.16	1160.77	1601.78	1725.83	1506.02	1286.71	1240.18	760.45
ARHGEF15	57	231.34	25.71	33.84	43.19	60.44	36.75	96.22	55.95	68.76	53.49	78.92	62.7	158.57
ARHGEF16	34.71	59.58	44.84	34.61	31	44.46	44.11	31.65	35.02	41.4	31.03	36.56	25.64	35.97
ARHGEF17	65.6	192.36	38.49	66.1	94.91	70.73	39.72	85.53	104.36	81.39	69.46	99.7	123.34	103.09
ARHGEF18	229.51	221.69	180.88	243.39	306.53	180.57	200.25	339.13	266.37	139.12	297.85	340.19	334.03	384.06
ARHGEF19	28.6	73.33	12.89	33.01	15.36	5.53	12.02	34.1	22.34	24.59	29.46	20.92	29.2	18.14
ARHGEF2	426.22	348.4	394.27	477.21	429.09	458.73	327.18	570.43	495.92	359.92	492.99	549.84	571.1	679.76
ARHGEF25	42.17	79.44	46.06	39.27	47.68	87.88	40.49	49.22	47.02	36.11	46.36	41.37	58.55	33.6
ARHGEF26	117.92	192.43	191.07	77.64	59.35	55.29	179.69	70.58	130.51	43.3	86.39	58.77	59.2	60.14
ARHGEF26-AS1	17.23	22.13	18.23	25.14	19.02	22.68	16.2	24.03	17.71	7.97	18.28	10.81	14.08	25.6
ARHGEF28	48.86	63.8	33.7	36.53	38.22	36.86	36.9	41.88	33.67	49.34	38.78	48.37	36.32	58.82
ARHGEF3	463.88	459.97	407.68	416.69	308.25	795.91	504.36	530.9	419.51	158.89	410.17	466.46	575.55	399.18
ARHGEF33	11.07	9.93	11.76	13.93	12.36	21.13	11.53	9.5	13.76	10.52	9.5	1.89	5.9	21.09
ARHGEF34P /// OR2A4 /// OR2A7	9.82	10.09	7.88	8	5.76	11.27	5.19	8.22	7.06	38.68	5.14	11.94	3.27	10.47
ARHGEF37	33.38	85.3	28.05	33.01	37.16	29.23	30.92	38.55	35.92	138.87	36.96	106.2	59.9	60.38
ARHGEF38	7.84	3.23	5.28	11.31	5.07	13.13	7.55	6.36	6.99	4.12	8.92	5.09	6.05	14.34
ARHGEF39	17.55	17.07	22.61	23.36	16.33	15.67	15.07	29.89	24.09	22.76	33.28	21.39	22.38	20.77
ARHGEF4	3.09	13.73	1.93	9.2	18.66	14.5	5.66	2.77	6.77	6.53	10.64	1.88	3.53	5.9
ARHGEF4 /// LOC101930241	32.23	20.72	37.75	51.55	43.25	33.53	44.69	19.48	17.44	62.83	23.37	39.4	27.5	46.14
ARHGEF40	374.38	147.36	388.86	330.38	472.72	452.1	279.41	515.15	522.88	234.29	455.2	444.13	448.21	381.72
ARHGEF5	96.5	102.56	101.3	86.05	144.73	90.34	105.52	84.93	50.33	88.77	90.53	98.74	55.53	152.23
ARHGEF6	663.22	399.65	633.47	850.49	593.98	989.53	664.64	530.37	750.74	1017.81	651.96	798.23	753.38	724.89
ARHGEF7	322.33	722.22	254.96	258.98	304.57	480.34	251.29	227.79	248.3	410.9	286.23	321.82	284.72	383.12
ARHGEF7-AS2	8.28	5.34	4.45	9.34	8.95	5.63	13.7	7.28	6.65	11.9	10.49	6.42	9.42	11.54
ARHGEF7-IT1	6.43	8.18	11.68	10.32	7.08	9.72	9.65	16.55	11.19	23.48	16.04	15.15	8.36	14.42
ARHGEF9	58.81	44.48	67.5	64.75	58.36	55.1	64.06	72.33	70.54	44.78	55.17	93.03	76.21	64.57
ARID1A	467.18	640.65	469.28	434.83	629.57	462.33	375.82	729.18	712.61	678.86	690.9	747.45	811.74	872.05
ARID1B	425.56	589.81	324.19	490.68	304.09	501.17	293.43	526.57	721.34	792.38	664.61	559.74	641.19	243.89
ARID2	241.23	321.39	279.01	330.82	199.31	339.29	252.36	249.9	231.14	270.01	295.87	346.67	322.56	217.99
ARID3A	88.31	160.88	97.16	110.45	93.26	60.18	77.61	97.39	91.75	47.78	136.83	108.72	134.66	81.52
ARID3B	20.15	23.55	27.35	36.73	33.78	24.97	27.4	28.84	14.87	22.37	20.02	27.18	23.64	15.05
ARID4A	161.65	200.3	125.37	161.11	118.99	205.19	152.55	67.34	119.91	91.53	115.54	99.7	150.28	81.15
ARID4B	579.94	648.01	535.94	534.96	489.38	745.74	558.25	284.03	459.04	318.79	424.91	362.02	522.08	249.78
ARID4B /// RBM34	403.39	508.29	394.22	397.43	352.58	365.91	422.11	194.43	278.56	292.92	307.6	244.72	288.4	141.47
ARID5A	199.96	361.08	156.39	127.56	242.46	556.65	130.86	137.02	135.36	228.08	123.13	187.23	142.57	211.28
ARID5B	963.13	2540.48	685.87	677.3	923.76	918.54	730.86	669.76	1078.53	885.92	702.28	675.06	624.65	862.62
ARIH1	515.17	679.77	511.98	559.45	408.68	597.04	454.84	447.11	481.18	595.53	481.61	566.55	495.63	373.94
ARIH2	361.77	365	379.14	420.49	343.95	307.19	336.42	286.66	306.56	636.24	363.98	460.47	354.31	318.63
ARIH2OS	9.41	11.86	7.31	9.25	22.98	13.25	3.37	8.57	7.42	5.16	8.95	4.21	12.17	16.77
ARL1	1264.69	617.88	1482.08	1357.31	1228.33	1440.97	1239.86	836.9	924.3	895.65	1071.97	877.97	946.71	796.81
ARL10	129.27	52.99	127.18	148.59	103.76	114.34	125.21	127.88	78.66	124.78	88.44	158.7	121.41	115.88
ARL11	53.54	9.08	78.79	50.59	67.24	25.57	67.85	165.07	66.02	7.93	82.37	54.08	81.88	41.6
ARL13B	178.17	151.53	161.1	124.63	148.8	134.51	145.15	65.02	108.1	51.61	137.54	92.55	113.65	48.2
ARL14	7.91	2.32	4.77	1.78	4.6	2.35	17.64	2.18	3.32	2.94	2.58	8.9	6.5	7.81
ARL14EP	244.06	200.26	298.06	352.89	165.03	213.4	337.31	172.72	263.5	200.97	295.9	229.3	293.19	104.21
ARL15	297.97	349.35	281.36	300.39	249.14	315.16	322.85	284.22	286.74	195.54	278.06	393.38	341.7	368.75
ARL16	86.22	102.95	65.29	95.14	118.24	106.76	99.51	82.1	92.21	68.38	92.91	87.47	87.29	116.81
ARL17A /// ARL17B	70.1	29.75	54.65	112.09	53.83	116.76	59.76	64.01	37.51	75.31	59.84	81.93	67.31	93.97
ARL17A /// ARL17B /// LOC100294341	157.63	102.13	154.39	216.54	78.59	228.57	169.32	215.36	364.45	343.08	160.19	154.43	208.45	195.34
ARL2	871.89	911.67	849.85	937.79	816.15	948.32	1013.51	761.08	676.75	761.22	754.96	770.07	531.91	1074.81
ARL2BP	674.38	482.02	638.15	608.77	652.28	589.71	540.22	527.62	462.01	254.57	377.31	408.3	345.31	462.58
ARL3	697.42	626.51	656.64	898.62	758.93	746.99	827.47	636.73	580.59	324.33	733	695.74	459.63	673.72
ARL4A	492.41	489.19	393.7	261.19	697.44	427.79	346.81	210.51	270.95	55.01	200	172.39	212.91	145.42
ARL4C	452.22	731.42	298.97	180.15	808.92	241.36	334.34	239.28	301.67	143.28	242.6	442.16	347.6	255.55
ARL4D	327.54	164.6	195.58	166.28	424.97	467.51	227.94	313	220.59	77.17	302.39	253.66	157.6	284.81
ARL5A /// LOC101929356	1639.22	1333.68	1756.39	1909.96	1577.55	1425.91	1505.03	1723.05	1736.13	2089.35	1807.58	2003.58	2300.33	917.04
ARL5B	429.78	603.26	300.49	363.69	388.21	654.95	304.04	165.51	350.6	187.06	241.18	227.7	256.19	195.79
ARL5C	24.14	5.85	20.3	22.26	13.13	21.88	16.54	31.1	22.6	40.37	29.96	29.21	22.05	35.2
ARL6	68.31	36.53	81.2	71.34	63.7	57.75	96.13	41.06	33.69	31.95	54.28	58.1	58.88	37.68
ARL6IP1	1294.71	1082.18	1054.76	1068.49	1516.13	1062.54	1119.86	1287.29	1262.51	635.93	1144.45	1237.47	1375.56	887.83
ARL6IP4	639.08	902.83	592.57	672.42	761.18	716.84	602.18	596.55	545.35	732.79	616.55	645.66	661.91	808.68
ARL6IP5	4359.62	2227.92	4994.57	4466.68	3567.46	3869.24	5107.57	2714.03	3761.28	3881.39	3992.66	3950.17	3818.25	2414.22
ARL6IP6	471.49	386.85	465.63	492.73	390.58	603.15	483.3	267.39	309.04	296.78	357.9	377.81	319.65	182.84
ARL8A	84.48	116.88	111.21	70.64	79.58	65.9	77.33	157.16	97.5	115.97	143.49	165.61	140.48	115.51
ARL8B	1132.23	1210.4	1178.54	999.01	961.95	1063.96	1037.64	898.33	874.89	913.09	883.64	999.33	925.96	602.29
ARL9	33.3	14.92	25.02	27.11	35.41	13.35	32.28	28	7.62	6.3	26.21	49.63	34.16	19.36
ARMC1	614.86	544.96	617.71	707.84	376.11	592.65	705.46	419.04	469.11	822.45	522.04	523.96	629.4	355.49
ARMC10	464.36	431.87	438.72	572.2	476.31	445.01	457.77	459.53	483	251.64	461.72	550.7	587.8	396.81
ARMC12	49.62	39.15	28.99	40.61	33.17	25.98	56.31	35.29	52.69	30.79	32.48	31.02	28.32	33.42
ARMC2	23.17	20.57	16.18	15.11	16.87	19.06	22.51	14.67	18.06	12.62	17.43	12.76	11.45	3.69
ARMC2-AS1 /// ATP5J2	1557.11	872.11	1840.86	1603.55	1729.91	1204.98	1840.04	2316.21	1831.52	3407.25	1951.11	2540.92	2083.39	2039.24
ARMC3	22.7	9.83	12.14	18.28	7.43	11.37	23.76	27.73	31.41	27	19.37	18.24	14.32	2.67
ARMC4	25.78	19.33	22.07	27.61	28.63	25.66	33.89	36.91	22.44	24.51	22.77	29.29	22.02	29.91
ARMC5	53.07	58.67	40.42	38.59	52.15	34.06	25.16	60.9	70.78	81.97	65.51	61.12	58.87	77.3
ARMC6	51.94	52.37	52.06	39.83	91.5	59.61	77.83	82.62	53.54	71.6	62.49	64.5	37.52	102.87
ARMC7	71.32	77.31	57.38	82.42	64.3	68.95	74.15	80.02	95.76	96.71	86.6	70.8	64.85	66.76
ARMC8	243.29	250.88	239	245.32	168.94	224.2	218.34	243.36	219.49	394.8	276.2	302.34	227.97	164.33
ARMC9	49.65	34.32	64.72	65.95	63.22	27.43	62.8	56.01	39.61	20.24	64.63	83.11	91.97	42.7
ARMCX1	746.29	724.69	575.92	724.28	578.92	1197.71	715.78	496.84	698.75	707.08	620.6	626.58	691.9	363.11
ARMCX2	411.13	269.88	322.09	502.37	502.25	484.1	381.16	554.66	565.94	147.79	350.27	424.57	574.48	317.11
ARMCX3	919.47	752.08	805.03	948.16	693.37	1081.81	902.63	890.23	706.23	771.74	736.8	809.94	917.74	545.71
ARMCX4	92.77	53.66	97.87	95.65	84.26	121.37	100.53	68.62	66.38	99.88	63.74	89.65	69.71	71.29
ARMCX5	141.56	119.43	115.17	184.81	98.8	167.5	143.47	102.35	120.21	47.11	157.73	158.38	144.57	81.17
ARMCX5-GPRASP2 /// GPRASP2	376.27	254.27	291.58	550.68	330.93	503.41	342.23	281.62	449.87	135.38	245	338.97	339.27	339.26
ARMCX6	792.96	346.85	720.64	1071.75	758.76	945.24	884.48	992.07	783.41	592.18	724.1	1081.12	1044.11	1005.1
ARNT	182.26	195.93	155.35	240.99	125.99	292.21	192.9	225.35	221.25	179.58	218.63	193.69	217.62	205.37
ARNT2	23.52	27.07	24.17	26.32	25.28	12.84	11.81	13.05	9.8	27.52	9.17	34.57	14.87	20.26
ARNTL	114.57	311.75	50.72	135.24	147.76	40.59	39.28	72.64	50.82	133.37	45.01	117.29	64.21	67.34
ARNTL2	122.74	43.69	118.58	108.9	134.21	201.97	110.31	63.58	70.61	17.12	69.86	66.72	44.72	50.01
ARNTL2-AS1	4.61	8.12	2.64	5.39	3.07	1.06	12.28	6.83	3.61	8.85	10.35	8.56	7.23	3.7
ARPC1A	462.4	401.74	434.19	464.35	574.52	358.04	426.73	541.66	431.19	330.15	371.84	411.15	363.01	573.73
ARPC1B	2266.79	1317.87	2902.48	2617.88	2699.86	1207.65	2476.92	3087.5	2071.04	862.99	2414.27	2811.3	3146.62	2661.91
ARPC2	3111.42	1889.95	3949.25	3120.53	2836.81	2278.28	3126.3	3531.11	2755.7	3004.76	3214.22	3486.76	3760.08	3267.59
ARPC3	1446.81	881.89	1873.63	1415.38	1345.88	909.92	1687.03	2396.01	2025.84	809.04	1793.94	1482.82	2141.47	1129.88
ARPC4	457.29	391.75	523.73	513.44	541.23	386.72	525.31	574.17	433.84	295.12	503.1	567.8	596.37	683.63
ARPC4 /// ARPC4-TTLL3	167.66	156.83	135.26	129.05	203.57	108.11	185.57	234.06	125.28	50.5	100.19	77.75	64.19	196.07
ARPC4 /// ARPC4-TTLL3 /// TTLL3	207.44	141.58	153.5	208.71	225.25	303.26	160.29	108.97	254.72	76.69	160.02	133.92	178.16	156.8
ARPC5	2045.01	1557.86	2655.73	2395.79	1428.04	1489.6	2523.49	1859.09	1388.68	764.68	1644.9	1928.59	1739.44	1787.05
ARPC5L	381.06	438.97	404.95	354.83	405.64	221.68	306.86	450.62	273.78	539.47	374.12	463.68	335.25	461.47
ARPIN	229.73	230.35	235.98	234	275.02	287.61	218.57	215.52	186.66	156.65	199.11	199.38	203.17	295.94
ARPP19	836.26	1145.56	967.28	787.79	653.46	699.06	776.4	987.52	843.73	1420.3	1081.39	1204.36	1067.48	963.26
ARPP21	9.46	8.45	7.87	4.54	8.79	2.87	3.57	6.88	5.77	60.75	7.51	11.57	8.75	9.65
ARR3	7.94	13.86	19.24	16.43	15.76	3.62	12.73	24.98	17.91	13.41	18.98	9.47	19.3	16.01
ARRB1	137.37	99.42	158.93	184.75	163.62	208.69	170.57	237.4	158.85	133.26	184.16	176.54	155.33	262.17
ARRB2	268.58	127.48	350.07	227.58	354.54	188.53	266.7	637.57	352.7	78.37	372.88	304.28	484.93	459.12
ARRDC1	75.46	68	58.07	57.92	89.31	51.8	68.62	74.23	49.79	50.21	59.18	81.01	77.48	80.8
ARRDC2	380.07	369.63	382.43	375.48	333.51	410.67	373.63	344.78	417.29	616.83	346.53	466.44	387.41	450.46
ARRDC3	2122.19	2269.79	1712.14	2193.53	1246.59	3216.99	2793.19	1199.55	2218.33	1201.09	1702.19	1388.03	1380.82	1092.97
ARRDC3-AS1	5.7	51.02	4.97	8.54	28.65	10.81	6.85	7.2	8	74.3	5.14	34.97	6.98	32.72
ARRDC4	538.13	277.78	716.66	540.52	438.19	675.42	424.43	530.45	475.58	440.6	592.87	446.48	617.88	353.04
ARSA	37.94	22.39	38.49	46.96	26.98	30.99	36.57	36.8	30.04	19.66	40.09	30.98	37	38.76
ARSB	60.61	28.08	82.15	30.33	51.19	12.98	57.46	113.69	70.58	19.99	95.37	104.36	87.64	50.05
ARSD	111.93	67.45	110.38	87.28	112.56	80.4	72.03	187.79	146.11	33.66	62.32	93.78	114.59	154.74
ARSE	12.21	4.6	9.97	7.7	19.87	10.98	16.16	8.7	16.62	12.27	18.32	10.44	5.92	17.93
ARSF	27.37	20.65	30.59	26.97	28.31	17.87	31.92	39.47	26.71	20.86	28.01	29.34	19.25	26.1
ARSG	74.05	70.4	92.89	59.91	86.8	67.91	73.11	125.19	132.61	93.78	104.95	77.1	89.43	93.49
ARSI	56.62	62.03	113.99	70.94	103.28	82.72	85.27	47.09	48.59	45.99	58.99	66.11	38.45	78.26
ARSJ	52.8	36.26	50.04	52.1	45.56	30.43	50.41	33.34	49.06	30.17	45.58	65.46	37.61	41.04
ARSK	120.21	110.71	131.03	129.28	87.45	129.68	133.2	82.15	74.47	70.97	66.94	95.34	71.01	115.48
ART1	17.56	31.18	12.87	13.12	13.2	21.31	8.63	11.45	14.44	15.35	8.62	13.81	13.42	26.65
ART3	12.02	51.5	6.87	8.01	8.46	11.24	6.3	3.27	8.4	1828.42	5.19	440.41	8.61	10.53
ART4	7.94	10.36	16.69	9.76	12.33	6.58	3.88	9.45	11.75	11.28	11.34	13.56	5.43	2.29
ART5	2.85	1.74	1	3.2	1.63	4.68	10.23	1	1.02	8.37	1.81	3.03	3.63	1.52
ARTN	36.89	23.17	21.61	23.95	29.68	23.28	33.47	45.69	40.79	13	45.4	38.46	32.15	36.01
ARV1	304.08	172.08	340.9	276.76	264.86	273.88	304.3	294.74	317.52	232.53	335	335.82	276.05	195.4
ARVCF	83.54	11.95	28.72	87.89	101.39	354.18	9.35	88.58	150.69	60.99	42.21	79.63	95.98	71.76
ARX	31.81	47.56	46.78	55.54	27.69	31.27	35.46	24.59	24.77	17.79	20.71	31.82	10.17	34.26
AS3MT	49.28	56.72	36.49	68.39	55.68	77.47	26.06	52.97	54.58	63.03	43.13	90.88	25.09	52.12
ASAH1	4170.71	2082.49	4912.3	4099.24	4098.2	2597.51	3850.63	4021.55	3924.97	3224.77	4036.58	4246.72	4864.66	3366.55
ASAH2B	33.69	39.15	23.98	30.87	27.68	37.05	37.56	25.58	25.29	39.98	33.78	25.84	35.4	23.15
ASAP1	645.74	849.73	668.37	605.97	510.27	524.87	533.34	655.93	507.25	361.82	599.75	598.16	608.55	464.99
ASAP1-IT1	141.59	102.89	125.69	109.59	200.35	68.6	63.02	89.82	109.13	53.5	63.95	102.02	89.02	87.46
ASAP1-IT2	43.54	42.72	42.27	21.19	60.22	69.49	35.14	28.23	40.09	35.74	53.74	30.54	39.88	32.55
ASAP2	1280.33	489.76	1400.23	1250.69	969.56	1452.12	1266.14	786.84	1129.83	527.93	1432.85	1105.37	742.91	582.02
ASAP3	274.08	331.21	255.65	330.98	339.55	301.46	231.86	251.4	282.92	244.48	272.73	372.16	260.94	414.52
ASB1	145.12	123.45	160.88	194.22	145.12	88.6	129.77	165.83	114.22	205.76	131.74	178	177.54	189.12
ASB10	7.08	7.7	6.02	9.34	3.76	5.16	10.1	3.03	4.38	127.98	5.43	52.75	7.6	4.74
ASB11	10.14	30.41	15.62	16.75	12.78	21.52	19.08	40.17	39.97	44.23	40.52	21.99	35.08	35.11
ASB12	5.54	5.58	2.36	5.77	18.93	12.05	4.95	6.4	11.82	126.46	9.48	5.74	3.86	13.01
ASB12 /// MTMR8	19.22	14.25	19.52	14.34	8.72	14.62	12.98	5.26	7.19	10.75	7.95	9.39	4.25	9.76
ASB13	223.54	312.95	245.82	252.29	237.56	200.78	264.58	200.87	151.09	98.21	223.08	234.9	199.32	243.64
ASB14	24.7	16.04	29.76	30.87	36.52	33.25	33.13	23.59	25.92	28.92	29.17	19.72	19.61	30.13
ASB15	4.75	13.46	8.16	9.55	4.72	1.59	6.73	6.29	6.27	69.6	9.95	15.48	9.58	11.26
ASB16	9.97	12.77	18.97	7.57	2.08	1.27	3.78	29.44	14.99	31.95	25.85	27.61	15.6	2.4
ASB16-AS1	17.38	26.36	16.16	18.45	20.68	19.43	21.31	25.93	22.47	22.41	24.99	29.79	15.17	18.15
ASB17	4.04	14.18	4.73	5.28	5.19	6.58	3.05	5.34	2.06	8.28	7.95	10.03	4.36	6.88
ASB2	9.63	8.89	10.95	11.29	6.94	9.15	16.5	12.44	10	257.5	10	52.83	12.17	15.78
ASB3 /// AX747197	14.18	7.73	24.8	9.33	14.79	15.19	21.36	19.43	10.94	9.38	17.3	25.33	12.81	5.55
ASB3 /// GPR75-ASB3	163.77	193.43	146.44	193.22	144.67	257.51	167.13	154.05	167.55	81.76	133.55	153.73	136.55	109.94
ASB4	9.54	13.63	6.5	10.79	1.83	1.89	4.55	14.13	3.84	29.27	8	4.79	1.75	7.48
ASB5	8.61	7.69	2.92	9.86	1.51	7.65	9.54	4.86	3	5922.85	5.29	583.05	2.54	5.68
ASB6	54.67	65.54	52.7	47.16	85.77	38.72	50.76	56.19	51.43	60.26	51.65	60.12	45.59	67.54
ASB7	115.14	86.93	143.8	147.38	101.8	98.91	118.75	78.5	62.59	74.33	98.4	115.79	113.25	59
ASB8	217.96	202.16	223.62	275.98	165.67	297.45	227.66	219.39	217.92	1307.41	238.4	446.22	257.84	222.6
ASB9	76.7	119.1	62.46	69.93	62.04	80.97	74.33	52.99	48.4	53.21	52.84	69.89	49.61	75.45
ASCC1	195.52	290.67	184.25	181.95	149.69	224.44	257.5	173.73	165.62	227.68	179.91	203.08	149.33	151.76
ASCC2	134.07	157.63	135.25	122.23	152.59	126.02	101.54	134.31	114.74	160.97	113.76	173.19	152.23	213.75
ASCC3	211.16	184.61	249.04	205.19	232.04	152.29	234.92	182.08	163.42	111.97	205.89	182.63	189.85	68.57
ASCL1	15.05	4.89	12.27	18.37	11.12	10.66	9.05	14.35	14.25	17.81	13.94	6.21	11.39	14.48
ASCL2	15.19	1	1.27	4.2	4.79	9.68	3.36	6.67	3.6	5.03	3.07	2.47	1	9.84
ASCL3	14.35	17.18	17.48	5.89	15.1	10	12.42	8.77	9.44	9.38	12.6	5.1	5.2	10.34
ASCL5	13.16	16.56	12.25	10.93	13.44	17.77	9.14	8.55	8.66	13.29	11.41	4.7	2.96	3.75
ASF1A	130.55	132.11	132.88	164.48	102.57	162.3	148.64	62.65	149.86	155.32	135.73	102.35	161.16	52.94
ASF1B	24.46	25.94	25.4	24.28	24.24	28.74	26.08	37.14	31.44	20.18	36.18	42.32	24.56	40.23
ASGR1	26.47	18.55	18.56	9.16	35.7	11.16	23.14	19.13	10.23	6.32	12.66	28.07	32.1	24.58
ASGR2	10.29	11.57	8.5	15.04	17.23	6.17	10.69	18.23	5.68	6.81	17.36	29.59	13.27	17.75
ASH1L	1329.35	1317.74	1201.56	1312.82	926.8	1289.82	1015.98	1097.06	1131.64	1237.89	926.96	1138.08	1126.76	817.34
ASH1L-AS1	72.75	115.24	55.18	73.52	103.67	147.13	58.13	71.27	81.81	77.44	64.22	61.36	58.38	83.53
ASH2L	264.21	302.7	242.18	285.15	257.51	301.13	260.09	306.67	253.49	318.87	216.37	282.66	259.55	273.31
ASIC1	26.46	30.54	38.48	48.17	34.96	41.95	53.47	28.22	23.91	25.75	32.57	31.03	22.42	54.31
ASIC2	5.3	2.67	1	6.51	3.83	6.81	4.44	8.46	8.87	5.07	7.16	9.54	7.48	3.45
ASIC4	7.14	1	5.52	2.76	1.8	1	9.7	1.65	3.11	4.58	1	9.6	6.41	11.53
ASIC5	2.35	6.37	1.93	15.94	4.88	11.1	3.47	5.28	5.88	5.52	2.64	9.8	3.84	8.24
ASIP	4.32	11.77	7.69	8.04	9.38	10.71	13.11	4.02	4.1	9.44	8.53	7.21	12.55	10.49
ASL	176.97	204.25	199.63	156.17	214.05	132.83	172.93	138.94	104.52	65.15	117.6	140.09	126.22	173.75
ASMT	17.07	26.88	19.35	19.51	14.16	9.53	16.28	30.24	16.14	36.99	24.82	27.91	20.17	13.07
ASMTL	505.47	384.39	426.48	521.55	542.7	602.84	463.28	584.9	554.55	240.18	614.94	572.77	573.4	740.21
ASMTL-AS1	44.63	12.59	36.61	41.43	35.7	8.29	32.7	88.06	90.4	22.52	66.87	30.6	51.17	43.68
ASNA1	186.4	209.17	188.55	151.8	240.92	145.66	192.73	283.55	215.59	126.72	217.43	171.38	153.48	265.64
ASNS	226.74	232.46	208.41	197.36	229.29	264.61	156.53	117.82	206.15	99.7	157.4	144.51	179.07	114.07
ASNSD1	516.13	686.24	480.99	416.23	440.45	557.17	601.95	245.38	303.33	652.74	364.15	372.47	333.21	181.28
ASPA	47.14	67.93	38.14	78.39	30.52	78.87	50.29	19.33	43.49	96.35	28.08	44.01	68.94	37.03
ASPDH	5.96	21.2	17.43	16.22	21.88	27.77	10.21	9.22	13.63	11.96	8.64	8.01	11.17	19.43
ASPG	4.33	1.47	10.02	1.85	2.45	2.51	3.53	2.63	2.4	3.56	5.77	3.69	2.96	5.21
ASPH	1852.23	2048.93	1232.5	1746.89	1576.4	2880.7	1345.21	1352.78	2104.77	1327.9	2196.38	1522.63	2027.13	1617.64
ASPHD1	19.41	9.8	13.95	15.75	12.84	8.84	17.7	25.11	11.15	1.57	8.07	10.51	22.2	17.66
ASPHD2	63.32	51.88	63.92	46.75	34.72	30.95	61.47	106.98	79.91	50.05	106.67	92.75	75.92	45.4
ASPM	17.28	6.35	9.56	15.37	7.96	15.24	19.58	12.89	9.23	7.04	19.12	8.87	30.9	7.34
ASPN	4374.84	310.87	5416.94	1420.42	3892.58	2327.11	5003.63	648.69	503.28	3267.78	2280.07	2751.63	2675.23	614.74
ASPRV1	80.5	86.46	76.8	93.77	92.58	99.5	97.01	103.77	103.6	96.11	86.01	92.54	78.19	103.83
ASPSCR1	55.64	72.5	32.27	43.54	62.46	51.13	39.09	52.81	27.64	56.2	46.67	51.73	35.1	76.61
ASRGL1	52.09	89.18	41.67	47.44	52.02	38.61	35.37	55.9	57.27	34.56	46.27	56.56	93.13	57.96
ASS1	964.29	690.41	756.75	852.11	1248.22	1290.87	823.06	1714.12	1303.01	752.09	1257.16	1305.21	1179.54	1728.56
ASTE1	110.71	66.01	114.7	164.37	72.96	125.7	114.59	73.76	75.28	39.19	72.58	104.94	92.32	100.96
ASTN1	10.65	1.29	1.87	7.25	2.81	3.97	4.58	9.07	8.74	6.92	8.37	7.17	7.05	4.33
ASTN2	39.27	43.63	27.7	63.86	54.8	36.71	50.51	69.86	44.69	30.7	24.99	49.64	59.76	38.65
ASUN	376.75	315.4	403.46	374.18	319.25	301.96	395.29	256.88	242.71	300.93	328.99	293.77	309.04	185.16
ASXL1	294.4	378.43	268.28	294.61	259.84	365.61	285.67	275.23	319.25	294.09	308.17	302.99	288.52	364.93
ASXL2	371.73	259.75	454.29	392.35	347.71	256.65	358.32	477.07	381.97	404.07	437.08	542.42	401.27	371.9
ASXL3	20.33	18.54	9.75	12.03	8.49	17.46	6.88	10.82	13.11	7.35	11.7	21.01	13.07	8.97
ASZ1	8	6.06	1.88	10.57	6.74	7.85	3.79	3.45	2.77	6.21	4.48	6.36	3.67	3.39
ATAD1	451.54	362.21	539.09	474.06	340.36	412.56	488.63	273.11	453.84	534.52	449.48	353.96	380.72	181.73
ATAD2	70.19	96.71	61.14	77.22	57.96	41.06	42.14	72.76	50.52	23.79	47.63	76.15	68.36	28.55
ATAD2B	109.64	120.65	81.45	113.48	77.36	152.29	101.61	37.04	66.84	40.8	70.12	62.01	87.63	49.32
ATAD3A	60.13	88.21	69.34	44.21	94.44	56.8	62.5	68.12	46.73	60.65	57.38	53.85	69.64	48.31
ATAD3A /// ATAD3B	60.73	77.23	61.11	59.94	66.06	54.73	59.24	65.97	49.16	70.87	49.42	35.41	56.28	58.71
ATAD3B	172.06	196.99	153.84	134.4	183.32	117.57	126.71	135.74	124.55	32.15	131.01	25.28	145.48	143.29
ATAD3C	5.3	12.33	10.28	10.71	6.18	13.2	1.88	10.68	5.86	7.43	7.7	15.87	6.77	15.07
ATAD5	17.84	22.77	19.71	22.04	18.58	21.99	19.88	14.68	22.97	10.69	32.78	7.71	21.38	23.12
ATAT1	69.53	72.3	113	74.43	63.8	75.07	89.28	71.37	90.93	85.56	68.2	89.16	57.18	75.12
ATCAY	17.71	1.48	9.91	13	10.35	9.79	11.39	15.13	21.93	16.07	14.98	3.08	12.14	4.72
ATE1	626.14	516.22	608.09	718.46	452.97	689.56	673.3	376.55	426.61	812.09	495.87	517.43	480.06	250.18
ATF1	542.77	497.88	528.95	624.12	434.53	614.99	557.22	190.52	364.48	518.07	414.01	306.09	340.78	187.9
ATF2	741.99	804.13	781.27	904.84	558.67	928.57	817.7	425.34	602.94	655.8	688.88	686.38	793.99	405.67
ATF3	2350.06	2783.78	207.55	250.52	2102.54	6415.5	199.61	81.88	1192.36	673.85	407.99	144.52	66.37	889.76
ATF4	2955.5	3741.52	2472.88	2415.49	3166.96	3129.31	1884.84	1856.47	1851.23	3609.66	1820.07	2265.74	1985.73	2798.95
ATF5	88.51	227.26	99.56	76.29	96.7	75.08	75.45	139.94	98.54	95.21	78.9	96.39	139.05	104.69
ATF6	405.13	547.65	480.46	335.38	369.58	347.21	396.37	288.4	361.7	198.93	444.97	377.77	357.19	193.95
ATF6B	93.17	130.63	82.06	83.81	82.3	132.92	81.36	104.98	115.42	270.69	132.87	106.81	104.25	97.51
ATF6B /// TNXB	7.15	14.68	2.88	8.58	18.21	12.48	12.32	15.46	19.25	8.89	24.35	7.19	27.17	19.81
ATF7	141.01	192.18	146.54	118.2	127.31	168.72	118.64	155.34	155.95	193.97	160.84	161.25	165	227.09
ATF7IP	541.78	515.76	561.68	530.85	533.18	737.1	502	546.42	763.57	630.32	860.56	497.52	833.35	350.73
ATF7IP2	72.31	24.76	74.49	46.23	79.4	51.82	54.01	41.75	44.93	27.76	54.49	47.67	54.35	49.2
ATG10	88.57	81	94.89	82.51	78.01	92.01	92.75	69.43	56.72	44.63	76.79	71.56	113.22	96.98
ATG101	224.91	226.28	224.84	250.63	300.5	209.15	228.74	244.43	133.26	117.54	191.71	184.01	157.29	242.71
ATG12	709.95	868.84	616.53	646.38	661.07	910.22	710.03	512.23	495.49	290	778.83	478.27	538.99	286.64
ATG13	176.8	221.51	163.43	194.09	155.11	163.5	181.99	215.31	247.29	176.35	215.49	265.67	215.75	256.91
ATG14	284.2	277.65	247.25	283.66	220.68	350.1	241.66	188.53	314.94	398.49	293.98	314.81	321.99	193.77
ATG16L1	46.05	34.06	54.99	49.38	34.75	49.12	55.77	38.08	43.89	35.34	54.55	39.36	61.67	45.06
ATG16L2	86.27	38.16	119.85	93.96	72.56	103.17	79.07	76.9	90.81	67.2	79.19	97.15	132.79	89.96
ATG2A	153.94	306.63	105.39	107.88	180.68	129.97	87.37	125.83	122.44	183.08	127.57	156.74	126.61	163.55
ATG2B	458.9	381.55	463.18	499.07	261.19	409.73	388.34	333.35	431.75	905.91	407.47	494.42	348.9	514.53
ATG3	1158.05	1185.95	1249.33	1208.24	1123.02	942.13	1157.42	993.88	950.21	620.11	1116.04	1080.59	1001.11	660.88
ATG4A	93	89.52	105.06	85.82	76.24	84.32	94.29	99.55	81.24	125.34	102.25	129.52	87.92	69.83
ATG4B	236.99	333.73	218.11	209.01	253.16	243.5	190.93	178.17	178.45	146.4	162.86	174.18	224.7	220.69
ATG4C	117.62	84.37	126.1	184.84	113.57	129.38	186.54	92.11	90.21	43.17	127.58	109.76	172	65.8
ATG4D	61.45	95.27	57.45	55.95	59.56	59.63	52.65	61.44	44.19	204.74	54.82	90.35	70.43	78.5
ATG5	410.26	246.94	352.79	409.03	348.65	291.64	410.68	293.68	309.3	217.5	302.9	311.12	265.79	142.38
ATG7	159.34	86.76	183.87	145.84	138.82	113.6	148.16	248.16	161.01	76.27	158.43	166.36	199.49	177.69
ATG9A	115.41	172.62	118.16	99.53	116.1	71.34	125.31	128.53	84.25	341.31	116.59	195.26	125.33	176.59
ATG9B	15.81	7.39	1.72	10	9.58	12.95	10.52	13.99	15.4	8.36	14.58	11.95	10.89	7.92
ATHL1	70.21	102.12	42.99	56.81	59.62	94.61	79.29	53.3	80.87	56.83	63.26	66.87	73.18	54.2
ATHL1 /// LOC101930595	23.81	26.06	22.21	21.49	17.89	17.92	13.79	1.77	12.22	19.42	13.27	18.92	13.51	18.45
ATIC	496.62	615.39	541.8	474.43	443.78	331.57	612.1	595.39	415.88	737.57	528.69	465.45	545.32	643.68
ATL1	147.42	136.41	148.44	123.6	97.11	144.79	154.81	87.73	98.7	58.86	84.45	128.11	131.01	56.71
ATL2	400.61	518.46	305.05	266.44	376.61	464.07	309.75	204.54	286.26	422.13	241.72	274.18	223.31	213
ATL3	1927.85	1929.76	2188.34	1952.37	1611.54	1346.23	2057.36	1421.54	1595.58	697.94	1957.49	1801.46	1682.73	1050.99
ATM	244.9	129.25	285.73	266.37	189.88	237.37	275.71	157.32	292.1	109.1	237.32	186.96	318.76	98.26
ATMIN	297.78	265.41	308.81	283.44	262.56	221.63	200.81	233.86	183.73	148.73	188.23	267.5	175.71	190.89
ATN1	38.52	70.47	35.02	40.56	51.77	55.51	22.66	60.77	64.26	48.92	91.24	50.65	70.55	102.11
ATOH1	14.65	2.16	16.85	9.55	11.22	9.44	6.68	15.13	18.57	14.47	11.2	18.41	12.67	15.75
ATOH7	12.68	23.57	17.08	10.91	20.96	13.91	23.33	18.81	18.36	13.95	12.93	11.37	17.06	26.14
ATOH8	65.04	468.29	24.97	44.68	43.02	29.12	46.65	27.71	22.53	115.57	25.82	49.19	30.48	83.9
ATOX1	404.2	306.53	483.09	493.57	497.72	361.78	523.53	514.99	418.89	191.76	365.26	445.72	470.63	543.84
ATP10A	65.65	69.86	105.26	30.84	38.43	30.04	63.4	56.96	30.74	64.08	34.48	75.18	43.76	38.56
ATP10B	65.31	52.57	62.45	51.33	62.24	52.18	52.65	67.23	87.97	57.61	58.29	57.58	40.04	82.49
ATP10D	249.66	237.12	226.18	292.51	208.98	247.55	208.42	225.98	263.89	65.39	205.46	179.49	229.17	128.18
ATP11A	221.61	164.74	254.36	188.33	171.76	105.28	192.29	317.73	182.49	216.45	301.37	289.29	273.4	97.79
ATP11A-AS1	5.01	2.73	9.22	3.4	4.6	10.61	8.81	4.63	6.07	6.8	6.8	8.95	4.53	3.2
ATP11B	349.94	270.83	360.37	350.75	279.39	317.53	349.27	237.7	332.22	253.91	294.61	299.82	310.91	162.91
ATP11C	300.64	330.41	297.64	379.1	252.75	322.52	309.88	317.74	239.03	130.68	284.72	275.01	285.14	143.91
ATP12A	18.51	12.94	23.39	17.86	5.3	4.03	21.82	25.32	67.04	44.09	3.02	25.27	18.63	28.87
ATP13A1	146.57	177.48	162.34	134.5	208.88	123.89	126.93	229.3	170.56	97.08	149.86	183.57	177.59	223.3
ATP13A2	37.43	24.29	41.84	34.77	61.71	18.08	36.02	66.79	35.36	42.88	34.99	52.05	66.57	81.61
ATP13A3	397.65	462.14	437.36	324.02	366.78	296.23	265.24	246.94	204.94	255.6	261.99	352.23	377.13	148.05
ATP13A4	19.03	19.75	15.42	14.54	18.86	6.32	21.55	22.66	20.23	3.18	24.35	18.75	11.1	20.24
ATP13A4-AS1	7.8	10.98	5.9	3.51	8.5	2.91	1	2.66	3.52	8.68	6.51	1.95	5.85	4.84
ATP13A5	20.18	3.21	17.95	19.56	14.43	18.2	18.34	26.14	29.49	22.56	19.94	16.41	17.54	22.52
ATP1A1	967.78	1796.95	1019.05	856.2	1101.45	630.71	912.9	959.56	855.68	403.12	786.42	745.08	939.15	1027.77
ATP1A1-AS1	23.06	15.35	16.8	11.49	3.71	54.74	24.18	14.8	17.13	7.44	15.91	13.54	13.11	30.09
ATP1A2	45.33	127.6	21.07	26.19	36.94	48.92	39.93	32.85	115.13	6413.82	152.48	1324.24	145.72	283.03
ATP1A3 /// LOC101927137	15.18	12.51	9.16	6.83	16.26	8.1	14.52	12.21	14.71	28.88	10.71	11.66	12.89	13.62
ATP1A4	20.28	15.34	20.06	14.19	19.23	10.8	24.89	33.34	28.95	32.7	27.45	9.78	14.66	18.87
ATP1B1	439.02	149.83	458.2	623.63	555.39	272.43	288.15	458.71	899.18	6375.42	414.91	1216.01	446.32	392.45
ATP1B2	33	18.82	21.53	24.39	22.59	34.43	16.4	42.59	79.31	29.15	32.94	25.18	57.15	87.61
ATP1B3	2011.17	2213.02	2389.91	1456.44	2215.09	974.16	1979.62	2429.14	1756.32	925.77	1902.3	1996.99	2238.34	1626.52
ATP1B4	15.02	8.04	13.45	3.85	8.56	9.35	9.76	9.63	14.39	368.18	11.45	66.37	7.06	14.32
ATP2A1	18.3	7.83	10.61	6.65	3.2	10.44	18.29	20.79	9.3	7582.07	21.57	1834.04	11.99	73.12
ATP2A2	1064.92	1687.02	993.54	624.8	1527.05	778.12	749.79	1079.61	749.79	367.77	932.45	1126.41	965.11	887.85
ATP2A3	49.93	27.14	60.44	38.13	46	31.26	37.99	65.25	64.74	59.71	64.98	78.39	83.12	103.45
ATP2B1	521.89	289.99	668.69	596.28	373.53	452.39	440.87	367.25	469.16	275.27	458.41	422.61	463.92	185.22
ATP2B2	17.36	1.39	14.25	5.11	6.71	3.14	4.62	9.28	6.16	121.42	1.83	54.5	2.11	5.35
ATP2B3	9	5.49	11.54	2.63	3.98	3.07	3.18	2.84	3.65	2.78	3.25	5.54	7.13	4.5
ATP2B4	878.15	420.28	1019.45	944.74	652.59	761.69	790.4	873.43	947.1	691.12	880.56	1002.17	713.63	724.4
ATP2C1	334.64	220.53	357.98	471.24	363.46	312.75	519.87	384.33	404.02	270.3	383.82	468.57	387.65	251.25
ATP2C2	28.43	12.88	14.47	17.88	10.35	11.31	23.91	21.21	13.1	25.96	11.65	10.07	12.67	8.06
ATP4A	7.25	1	9.49	3.8	13.69	4.05	5.41	1.8	1	4.59	2.3	7.18	6.52	1.65
ATP4B	3.67	5.27	2.32	4.83	4.52	4.37	13.33	2.25	3.45	2.47	3.42	3.91	5.47	7.86
ATP5A1	3006.97	2711.18	2833.98	2796.23	2804.3	2520.04	3079.74	3032.85	3003.51	6420.05	3072.97	3315.79	3083.48	2976.43
ATP5B	1654.45	1930.74	1584.22	1431	1776.39	1316.13	1578.13	1669.62	1484.49	4139.11	1637.81	2048.53	1666.99	2083.25
ATP5C1	1718.12	1590.01	1829.09	1627.3	1642.17	1531.03	1881.15	1671.15	1641.24	3654.2	1728.53	1994.01	1599.5	1551.09
ATP5D	484.27	579.08	486.05	462.88	617.93	388.54	473.32	654.67	530.22	1878.88	537.43	671.12	581.67	680.42
ATP5E	5089.08	3558.16	5825.84	5689.84	4848.52	3830.76	6143.05	5270.18	4742.98	6185.82	5381.53	5408.38	5757.31	4223.37
ATP5F1	2316.59	1820.95	2410.87	2273.75	1983.82	1873.93	2653.65	2143.78	2039.55	3158.42	2093.12	2377.31	1974.94	1757.65
ATP5G1	176.87	173.31	215.51	227.86	231.13	161.74	269.79	202.2	171.75	516.02	189.79	281.39	183.8	204.61
ATP5G2	1505.08	1700.26	1389.02	1591.61	1642.51	1882.58	1421.88	1456.46	1474.86	2978.91	1382.14	1512.51	1524.97	1569.62
ATP5G2P1 /// ATP5G2P1	41.01	50.56	31.3	45.5	36.69	31.45	39.02	76.7	70.55	160.96	59.82	55.38	66.07	52.05
ATP5G3	2436.65	1994.94	2751.48	2486.47	2591.08	2087.64	2743.57	2506.76	2403.69	3890.53	2505.42	2950.05	2882.17	2738.18
ATP5H	2367.03	2365.2	2599.41	2242.44	2352.91	1902.37	2727.27	2526.18	2130.22	4644.95	2458.8	2940.96	2212.48	2509.44
ATP5I	1913.16	1469.8	2077.45	2134.59	1730.61	1744.78	2184.67	2381.92	2260.59	4210.82	2326.64	2465.49	2867.39	2147.04
ATP5J	1551.37	1385.76	1648.89	1644.99	1444.19	1396.12	1773.74	2134.72	2022.69	4673.37	2198.2	2270.08	2198.77	1573.4
ATP5J2	1.8	3.96	4.06	1.56	1.11	4.22	2.81	3.44	2.87	4.33	1.21	8.7	10.3	4.05
ATP5J2-PTCD1 /// PTCD1	101.7	96.62	100.91	93.2	128.46	104.53	99.3	96.05	88.94	175.33	65.13	124.96	73.27	127.52
ATP5L	1804.4	1663.46	2151.07	2173.09	1970.66	1743.83	2291.28	1938.61	1868.88	2524.12	1887.1	2130.9	2142.93	2346.2
ATP5O	2005.72	1783.77	1902.32	2011.51	1909.94	2138.95	2442.7	1895.88	1833.19	4162.33	1977.25	1954.09	1891.02	2182.87
ATP5S	149.57	162.22	112.61	132.15	155.24	168.72	114.32	102.1	108.03	197.68	117.54	134.37	93.93	104.64
ATP5SL	295.93	388.85	277.71	258.82	261.68	246.63	243.07	353.47	246.32	457.03	303.77	374.26	297.88	330.64
ATP6	10166.3	10088.1	10956.6	10547.8	10368.7	9911.3	10429.3	8879.69	9387.11	7806.01	8962.17	10287.6	9486.99	10900.8
ATP6AP1	779.99	610.17	794.86	707.93	923.46	545.06	707.46	1089.16	964.58	537.37	807.79	988.31	1130.66	985.19
ATP6AP1L	65.25	64.32	65.48	145.84	41.14	74.54	76.6	57.62	86.11	58.03	54.13	103.91	103.31	84.68
ATP6AP2	3191.12	2350.15	3524.25	3153.51	2464.58	2110.26	3539.73	3031.7	3199.83	1747.14	3561.42	3124.33	3867.59	1621.69
ATP6V0A1	337.15	328.53	370.88	381.86	271.73	381.81	300.48	409.07	358.7	373.84	373.34	426.77	378.97	361.7
ATP6V0A2	109.22	62.76	163.59	112.65	93.29	53.55	66.48	93.19	118.93	70.44	139.76	116.59	143.39	88.81
ATP6V0A4	2.44	10.84	6.18	12.78	12.15	5.59	12.78	9.31	13.71	9.7	15.2	13.26	8.94	11.73
ATP6V0B	987.18	528.73	1202.02	917.25	1034.32	571.37	1169.38	1435.43	871.68	701.07	1116.53	1201.13	1241.1	1175.16
ATP6V0C	1082.76	1200.59	1147.01	800.56	1412.85	842.38	888.35	1499.26	1108.15	1002.46	1095.15	1171.67	1364.19	1495.64
ATP6V0D1	958.57	706.25	918.88	868.68	1382.76	738.41	816.94	1580.67	1043.49	952.5	964.59	1002.62	1136.86	1240.04
ATP6V0D2	32.71	16.52	31.43	28.42	19.09	20.72	23.66	49.05	46.96	43.49	57.57	58.52	38	39.19
ATP6V0E1	2811.08	2415.52	3144.07	2943.19	2665.26	2323.49	2608.75	3642.03	3219.7	2506.99	3342.66	3755.81	3734.83	3065.85
ATP6V0E2	103.48	61.21	113.54	99.21	125.16	130.05	104.29	235.66	153.3	95.64	126.81	185.25	198.82	206.37
ATP6V0E2-AS1	8.23	6.17	11.12	7.15	11.3	14.72	7.53	6.19	8.51	7	8.82	8.42	8.42	17.28
ATP6V1A	896.1	518.02	1219.36	787.24	837.55	629.56	853.5	922.49	848.84	403.23	829.08	954.01	1056.31	524.19
ATP6V1B1	24.75	19.17	30.16	23.68	27.36	22.35	27.57	39.27	35.27	40.5	33.12	19.86	39.14	30.95
ATP6V1B2	667.03	574.55	656.84	621.34	484.75	611.02	550.69	799.88	494.82	424.46	479.44	563.17	653.5	706.78
ATP6V1C1	341.5	256.23	368.5	308.34	246.6	247.25	455.02	353.22	218.1	267.73	196.15	200.32	272.87	152.24
ATP6V1C2	15.33	8.94	13.87	11.7	17.39	14.9	17.83	11.86	6.44	10.5	10.85	15.98	14.34	17.78
ATP6V1D	610.19	421.05	621.55	478.94	473.67	394.11	648.9	513.56	363.6	464.85	370.45	383.41	418.46	420.79
ATP6V1E1	1222.86	1463.91	1201.36	1227.92	1131.32	1069.48	1416.5	925.14	877.48	1071.18	1101.07	946.66	939.86	1034.08
ATP6V1E2	36.67	24.04	34.2	35.03	34.34	27.63	42.64	61.55	74.3	62.45	43.48	36.69	41.38	46.14
ATP6V1E2 /// FLJ41757	10.81	9.52	9.33	12.96	17.07	7.99	17.53	10.2	11.82	13	8.45	12.08	7.87	12.6
ATP6V1F /// LOC101927180	1036.39	817.31	1367.12	810.48	1084.33	894.11	1020.03	1537.13	1069.09	924.21	1121.31	1060.36	1254.77	1283.93
ATP6V1G1	1747.29	1413.61	1980.99	1715.91	1572.37	1755.35	1853.58	1581.98	1749.92	1368.65	1476.59	1623.83	1158.68	1143.92
ATP6V1G2	17.49	33.31	8.29	21.96	22.29	11.59	17.07	13.3	22.98	19.21	21.73	15.36	13.62	6.8
ATP6V1G2-DDX39B /// DDX39B /// SNORD84	1606.14	2341.01	1483.22	1912.52	1533.27	2151.76	1541.1	1510.51	2007.88	1887.36	1922.97	1652.84	1927.8	2096.92
ATP6V1G3	19.15	4.62	2.82	36.77	8.33	14.36	16.97	34.56	37.17	1.82	29.59	3.85	15.78	24.52
ATP6V1H	292.46	266.19	342.26	253.68	356.79	263.65	312.25	396.37	320.83	342.14	353.85	412.37	353.34	250.97
ATP7A	160.16	113.76	156.65	195.63	120.47	212.39	176.33	100.16	153.14	52.87	142.58	148.6	160.78	90.88
ATP7B	35.93	45.23	39.11	41.71	53.26	46.57	54.86	32.3	29.26	40.42	35.79	40.21	31.52	38.1
ATP8A1	60.68	107.57	48.49	95.86	33.34	107.85	54.57	29.48	55.2	607.85	77.21	159.72	103.51	101.58
ATP8A2	16.4	18.22	9.86	12.04	7.5	18.31	16.74	14.29	15.44	14.08	16.33	20.88	14.55	12.86
ATP8B1	195.41	208.37	123.16	153.88	164.1	237.54	100.84	179.97	172.34	71.27	192.17	135.92	209.75	116.2
ATP8B2	1435.75	1006.51	1623.68	1597.84	1586.41	1342.07	1337.94	1276.96	1336.68	491.19	1483.75	1501.27	1205.51	1482.69
ATP8B3	26.87	29.75	30.49	34.32	46.1	39.54	38.54	75.45	59.54	28.57	48.05	65.98	45.56	43.79
ATP8B4	65.21	26.59	60.83	60.22	35.55	36.15	77.15	56.79	42.99	23.18	63.92	55.51	66.05	72.96
ATP8B5P	13.93	12.68	3.34	5.29	10.32	4.82	4.05	17.67	7.29	8.98	7.51	3.93	9.02	11.95
ATP9A	493	342.96	484.54	608.67	434.18	463.86	518.18	249.03	422.66	736.46	457.65	440.29	499.09	770.29
ATP9B	125.87	100.54	148.47	127.98	118.91	121.75	95.04	256.8	160.56	112.64	177.18	229.15	211.64	168.14
ATPAF1	247.01	154.64	214.54	283.8	246.72	201.1	293.68	291.75	298.45	1064.61	257.62	440.2	259.95	309.52
ATPAF2	73.2	71.84	79.23	83.53	76.44	62.5	74.6	63.73	60.65	74.62	49.14	118.11	103.85	75.19
ATPIF1	1283.23	726.93	1350.13	1652.76	1201.04	1130.64	1454.49	1993.51	2095.66	3843.97	1892.66	2067.05	1891.46	1361.04
ATR	303.43	316.15	355.24	348.22	257.3	253.21	356.91	179.03	255.08	169.32	344.85	285.08	319.73	137
ATRAID	2482.32	2361.31	2600.39	2816.24	2478.55	2220.99	2978.08	1987.69	2314.55	1672.05	2131.82	2271.09	2192.37	2675.08
ATRIP /// TREX1	179.98	263.86	189.06	190.04	212.86	190.95	152.88	278.02	233.17	162.11	196.61	225.15	218.81	241.76
ATRN	203.81	113.38	251.28	192.72	245.53	126.35	166.84	254.65	253.75	97.51	270.44	221.46	217.87	258.37
ATRNL1	12.19	3.97	10.25	10.42	14.27	12.89	17.17	19.84	17.92	16.13	24.12	26.88	17.75	11.19
ATRX	689.12	608.58	555.06	743.64	476.77	805.54	612.13	148.9	242.66	332.37	211.79	122.38	475.98	99.81
ATXN1	528.07	145.74	606.15	666.93	427.83	326.99	689.99	660.44	649.09	693.84	604.46	793.78	614.12	374.45
ATXN10	1308.65	1500.38	1280.88	1399.66	1221.01	1333.11	1341.51	1191.23	1161.05	1352.58	1229.45	1252.31	1214.74	1133.77
ATXN1L	350.22	560.78	336.81	354.74	299.52	356.02	237.87	303.62	255.38	289.69	360.11	380.6	320.58	449.78
ATXN2	392.9	392.41	335.35	367.47	352.33	443.48	344.61	351.94	418.49	460.79	355.66	394.14	438.55	361.86
ATXN2L	43.95	57.33	45.84	33.58	43.27	53.67	31.46	52.78	36.29	51.12	54.59	65.35	68.12	62.6
ATXN3	316.32	191.84	355.99	367.4	329.04	385.56	430.2	266.72	303.71	311.05	305.72	295.24	372.66	319.42
ATXN3L	8.71	9.18	5.77	10.05	6.74	10.18	6.53	7.54	1.14	6.29	5.23	8.58	8.09	5.73
ATXN7	330.22	391.3	312.58	294.77	297.43	358.68	247.25	247.6	400.14	395.3	309.79	339.53	327.29	150.56
ATXN7L1	144.84	210.46	149.13	213.02	120.9	211.51	149.49	149.02	152.58	91.57	130.56	209.44	149.74	174.44
ATXN7L2	16.8	17.73	20.5	11.5	32.32	19.83	20.56	16.83	18.52	18.33	16.26	6.39	18.96	21.39
ATXN7L3	146.78	136.52	147.71	147.11	146.29	127.03	159.39	209.83	171.33	153.53	167.29	159.76	146.49	192.68
ATXN7L3B	602.44	622.67	540.42	720.65	690.1	734.14	592.33	805.33	937.15	745.59	842.21	936.77	783.07	746.7
ATXN8OS	4.58	1.36	2.32	2.13	2.17	2.75	5.02	3.37	1.16	1.4	1.15	4.83	4.05	2.04
AUH	241.22	308.03	210.55	224.06	204.85	334.18	236.53	128.66	181.71	265.12	165.54	218.63	167.76	170.94
AUNIP	25.56	44.04	22.18	29.18	28.05	22.67	24.85	9.98	9.28	17.03	6.76	34.29	11.57	45.71
AUP1	550.11	673.8	606.03	457.18	637.49	376.94	546.49	607.09	442.88	512.1	488.05	485.61	580.83	684.89
AURKA	33.11	30.64	35.83	26.26	29.6	21.82	36.84	41.02	24.96	30.14	23.71	68.63	43.88	37.08
AURKAIP1	607.67	710.87	534.19	562.04	662.82	538.18	545.13	702.08	506.43	1295.39	535.87	721.36	573.48	821.12
AURKAPS1 /// RAB3GAP2	528.55	469.48	567.12	481.17	406.22	570.29	472.22	318.95	388.46	458.08	400.91	471.47	512.34	358.17
AURKB	29	14.91	28.09	27.6	19.07	18.5	23.55	23.17	43.51	24.4	32.23	24.92	30.95	26.79
AURKC	51.32	33.69	70.52	87.57	65.87	45.08	25	48.05	31.88	48.47	14.71	63.82	30.02	27.34
AUTS2	1581.46	1187.77	1660.76	918.41	1920.58	1057.23	1342.92	1173.65	1451.91	744.46	1027.62	1393.63	1571.14	977.9
av27s1 /// TRAV39 /// TRAV39	8.56	13.23	5.86	6.26	3.81	11.32	8.14	5.04	15.15	9.64	10.74	14.57	2.51	1
AV2S1A1 /// TRAV12-2 /// TRAV12-2 /// YME1L1	53.72	10.98	49.71	45.57	41.37	25.97	34.12	46.29	43.66	55.43	34.62	43.44	40.92	55.19
AV4S1 /// TRAV26-2 /// TRAV26-2	9.5	7.59	10.12	11	6.77	8.41	10.69	12.24	10.03	12.91	13.54	13.24	11.63	2.96
AV8S2 /// TRAV13-2 /// TRAV13-2	2.94	1	10.01	20.28	2.83	4.95	6.86	9.67	7.78	18.17	10.11	15.91	12.73	9.88
AV8S2A1N1T /// hADV36S1 /// TCR-alpha /// TCR-alpha /// TCRA /// TRAC /// TRAJ20 /// TRAJ20 /// TRAV36DV7 /// TRAV36DV7 /// YME1L1	2.79	9.89	7.12	14.45	3.22	2.81	2.98	7.65	6.27	11.95	5.13	8.21	4	2.94
AVEN	132.56	202.83	123.8	83.17	135.56	81.55	91.46	106.38	41.14	186.05	91.61	140.42	86.59	112.51
AVIL	48.72	21.67	64.63	56.8	42.82	23.21	38.7	35.46	30.77	67.79	46.69	50.06	46.52	25.11
AVL9	194.91	190.67	168.31	192.86	140.13	153.74	144.19	131.96	127	83.91	151.54	152.91	178.88	94.65
AVP	11.65	6.89	12.5	16.72	10.26	5.18	3.38	2.27	1.7	7.65	4.48	9.18	5.68	17.98
AVPI1	391.88	398.5	347.99	204.62	454.11	503.58	373.8	227.57	327.06	258.21	317.58	296.35	248.81	391.43
AVPR1A	82.08	222.62	64.72	53.93	67.98	68.48	60.17	113.87	57.44	129.61	83.91	118.47	110.78	103.22
AVPR1B	8.99	12.21	13.41	13.19	2.02	2.31	8.29	17.05	5.92	1.69	20.14	9.41	13.27	9.99
AVPR2	9.14	13.15	9.21	6.65	10.37	7.05	2.95	9.38	3.64	13.56	4.94	10.76	7.15	12.92
AWAT1	10.09	5.25	1	12.14	1	8.1	10.21	14.2	30.43	1.81	13.54	2.76	13.38	32.85
AX746492 /// TNPO1	47.22	37.9	42.06	52.35	35.91	44.32	29.69	14.7	17.91	19.85	16.97	13.75	12.54	12.3
AX746627	5.51	9.27	8.79	3.75	8.01	7.73	4	5.25	10.55	4.17	5.52	1.5	8.33	27.9
AX746670 /// RP11-171I2.2 /// TTN	35.61	22.34	38.91	44.11	28.71	32.68	42.42	37.27	37.25	17.61	36.2	48.05	29.87	25.52
AX746690 /// RP4-564F22.5	4.15	3.04	1.52	5.78	3.1	3.9	4.32	2.9	1.35	8.5	3.41	10.93	1.36	7.35
AX746699	11.87	7.02	13.83	16.76	12.77	4.77	13.14	5.35	3.72	3.57	9.71	9.7	6.66	6.06
AX746710	7.04	5.6	9.25	8.08	4.64	4.68	11.54	23.35	14.83	26.54	20.53	9.9	18.57	16.32
AX746755 /// RP11-774O3.3	61.19	28.68	67.34	133.12	59.83	44.82	66.52	95.48	83.66	38.54	84.21	76.19	79.19	86.89
AX746823	172.87	98.31	215.49	66.63	293.65	166.46	115.06	152.4	246.31	73.71	145.39	147.98	191.95	115.7
AX746830	22.77	8.18	11.01	6.53	15.48	11.4	4.9	24.06	9.2	42.33	21.89	15.24	17.92	19.84
AX746903 /// PDE5A	20.5	23.68	18.38	15.57	17.21	35.02	21.99	34.51	38.6	35.89	28.47	39.83	29.24	18.62
AX746968	6.45	7.21	4.65	10.72	4.92	15.95	3.32	4.43	11.67	14.6	9.87	4.65	9.79	8.47
AX747031	11.05	6.26	10.25	6.3	3.36	9.74	7.88	26.49	19.26	72.37	23.02	29.83	20.58	11.02
AX747064	10.78	3.07	8.12	4.23	6.81	9.55	6.3	10.87	10.69	9.68	8.81	12.14	5.93	10.48
AX747132 /// RP11-458D21.1 /// RP4-791M13.3	103.96	171.1	107.54	92.53	82.18	97.96	68.94	39.4	94.27	1714.72	70.06	349.13	104.19	58.41
AX747135 /// RP11-863K10.7	11.85	5.28	5.84	4.96	5.71	9.2	2.09	3.41	5.03	4.52	4.8	2.83	6.82	5.25
AX747140 /// TMEM198B	37.14	28.76	38.29	18.85	25.17	22.88	40.71	31.57	26.92	22.47	40.32	30.39	27.29	22.3
AX747191	9.19	5.69	6.1	16.21	7.06	9.51	2.66	15.55	13.34	9.1	13.31	15.86	7.9	4.75
AX747192 /// RP11-783K16.14	5.77	6.06	5.45	8.36	11.61	9.76	5.34	13.09	8.57	22.58	7.34	9.83	2.81	5.66
AX747250	6.19	14.79	23.6	30.26	12.13	11.47	18.65	22.17	21.69	37.92	21.38	28.34	20.61	12.8
AX747261	42.73	41.97	24.26	38.2	3.41	31.88	32.99	3.04	26.43	38.46	26.19	21.28	8.8	26.44
AX747405	13.98	18.8	21.04	14.23	19.06	17.12	15.54	15.67	13.68	15.24	13.53	24.93	4.91	15.89
AX747444	2.47	6.86	2.58	11	5.66	2.56	14.19	3.54	3.23	6.34	6.59	6.18	1.28	4.59
AX747507	48.53	23.3	58.56	59.81	26.13	34.97	37.47	46.08	39.56	29.21	58.4	57.07	64.03	29.13
AX747517 /// CST6	4.23	3.41	2.47	5.04	4.07	2.16	1	1.75	2.01	4.77	1.8	2.63	1.7	3.96
AX747544 /// JRK	6.52	9	10.19	1.39	11.75	12.68	16.79	1.42	7.04	11.62	12.1	6.92	5.04	7.67
AX747630	4	5.66	1.02	17.44	8.3	10.87	16.07	15.41	10.59	12.18	8.02	3.62	8.17	12.36
AX747652	57.74	65.58	78.19	59.93	39.62	70.12	65.71	50.06	66.06	50.17	61.17	49.48	53.75	19.31
AX747730	19.21	14.76	16.41	10.22	17.54	18.16	5.56	17.83	11.04	8.41	17.08	12.68	16.2	20.53
AX747750 /// RP11-532F6.3	20.78	16.25	17.76	13.99	5.73	11.47	11.91	5.91	16.04	24.29	36.29	11.47	21.56	15.04
AX747826	49.12	51.73	44.86	32.35	72.35	91.02	35.43	30.5	34.64	18.01	31.25	31.58	27.98	33.31
AX748066 /// RP11-709D24.6	1.25	4.96	10.72	1.39	5.68	6.02	12.32	4.91	2	1.39	1.2	2.2	4.11	9.53
AX748157	18.63	12.71	7.83	10.37	16.36	11.11	15.78	21.97	21.98	20.43	14.65	15.59	13.61	18.29
AX748267	24.76	16.75	21.19	21.17	23.3	23.1	15.96	22.07	28.9	15.47	29.02	31.69	37.05	34.73
AX748273	20.28	35.92	8.07	14.57	17.21	10.47	15.47	9.92	10.26	10.95	16.99	12.72	17.35	10.43
AX748292	10.79	17.34	11.16	19.77	13.18	9.46	24.44	19.72	7.26	19.27	13.54	13.43	8.02	23.98
AX748294 /// RP11-1006G14.1	13.01	11.36	16.45	5.49	18.16	9.11	13.43	16.33	17.27	17.64	10.45	12.88	11.21	15.74
AX748339	21.47	20.92	24.3	17.52	22.61	35.69	18.46	30.79	24.96	28.79	30.8	25.57	39.81	25.35
AX748417 /// CAMK1	26.96	10.31	38.48	27.77	54.57	31.33	38.38	6.85	6.43	10.5	19.51	28.64	14.33	7.23
AXDND1	4.35	10.99	1.12	2.53	10.36	5.11	7.26	1.85	4.76	3.95	4.42	5.22	5.28	4.86
AXIN1	111.26	132.04	107.71	121.91	115.8	102.26	70.76	114.28	105.88	112.63	107.35	113.17	92.61	98.5
AXIN2	53.8	65.5	44.01	39.46	50.45	27.38	47.73	27.88	30.87	84	29.36	43.47	38.02	26.57
AXL	1969.89	1626.03	1731.81	1856.36	1579.03	3135.98	1410.09	1179.22	1436.15	674.24	1801.14	1837.99	979.67	1854.69
AY927499	11.46	1.66	8.29	6.16	8.96	4.98	4.12	3.99	1.88	6.41	7.26	8.32	3.13	8.84
AY940074	83.8	145.45	120.36	106.06	82.4	148.13	92.16	99.73	81.65	86.08	131.56	88.05	154.76	106.43
AZGP1	18.71	20.23	6.45	3.36	8.88	11.75	7.53	14.53	10.64	57.89	10.69	18.74	15.93	88.94
AZGP1 /// AZGP1P1	22.59	36.87	8.28	37.52	17.59	21.09	21.08	30.54	21.76	44.2	22.04	43.43	23.24	61.12
AZGP1P1	3.68	11.93	6.01	7.53	5.02	6.99	10.64	1.77	3.58	2.31	6.94	3.81	1.92	3.31
AZGP1P1 /// RP4-604G5.3	18.52	6.95	20.59	4.75	22.19	3.07	18.06	8.91	20.29	14.16	11.82	18.15	2.43	16.98
AZI2	246.64	353.65	166.84	216.22	168.32	209.36	264.52	122.78	157.55	126.74	138	135.15	197.78	100.7
AZIN1	717.43	722.44	728.49	545.58	775.37	769.61	677.88	561.01	633.31	619.2	615.25	515.61	558	445.51
AZIN2	100.92	57.77	91.9	87.55	73.89	86.16	89.93	87.46	79.38	70.98	67.28	74.58	85.73	78.06
AZU1	7.19	9.33	6.68	19.83	22.39	18.22	19.85	9.56	14.22	18.61	12.22	14.79	16.77	13.33
B2M	10806.5	10306.6	10709.6	10264.6	10364.4	9673.8	11232.5	10721.7	9187.99	6997.08	8812.71	8164.77	8976.08	9128.16
B3GALNT1	119.1	22.02	135.78	181.62	98.11	120.7	195.38	136.5	144.28	28.78	126.15	161.3	163.73	80.01
B3GALNT2	243.35	309.75	246.4	261.24	182.73	154.89	286.36	236.68	208.26	961.36	196.37	507.54	316.54	135.5
B3GALT1	11.3	10.76	19.87	8.24	21.29	10.56	5.02	18.12	20.92	10.59	18.24	16.42	17.19	18.59
B3GALT2	6.6	1.82	4.15	6.65	5.8	9.54	5.7	6.56	4.23	11.98	8.48	4.77	10.85	1.52
B3GALT4	123.04	93.1	125.67	134.01	103.08	125.46	121.71	186.56	91.59	61.01	131.21	236.32	155.17	214.8
B3GALT5	10.31	11.61	16.8	4.26	12.96	8.61	13	10.78	7.6	7.51	10.03	10.85	8.88	4.77
B3GALT6	157.78	156.26	128.95	130.39	264.97	96.29	127.6	236.99	138.09	87.47	140.39	178.2	161.29	228.65
B3GALTL	85.71	76.84	104.79	90.5	57.02	128.91	135.35	73.25	50.1	56.93	66.68	147.27	41.45	54.12
B3GAT1	5.42	8.52	8.12	6.25	7.9	10.38	5.66	4.53	2.77	17.3	1.73	8.31	1.22	1.83
B3GAT2	16.71	8.44	15.26	13.38	6.44	12.1	12.64	17.18	18.88	18.85	10.09	20.36	5.58	9.38
B3GAT3	124.29	63.68	118.85	197.62	68.37	114.12	146.73	95.47	240.85	127.25	118.66	129.64	107.08	144.04
B3GNT1	333.06	368.72	272.63	506.06	363.36	417.3	344.91	396.01	457.69	538.58	366.99	562.58	448.08	602.82
B3GNT2	254.73	237.76	285.3	182.34	268.25	222.32	212.74	334.39	237.99	105.47	336.14	252.37	347.22	140.14
B3GNT3	10.22	7.87	5.43	7.63	6.72	5.97	12.44	30.43	19.2	22.76	10.03	16.63	17.8	11.32
B3GNT4	45.38	55.36	13.93	11.08	58.42	37.65	62.54	17.28	58.25	89.42	40.5	14.81	32.42	46.91
B3GNT5	175.95	250.53	185.93	114.8	206.83	171.65	108.59	53.39	89.17	106.71	74.1	66.85	77.84	50.72
B3GNT6	27.86	20.2	24.35	64.06	29.84	20.01	30.81	15.02	22.03	23.87	14.91	17.08	13.65	18.06
B3GNT7	169.92	16.46	279.44	102.7	157.11	58.1	176.14	252.39	120.77	40.86	223.6	393.51	270.88	133.61
B3GNT8	7.71	8.42	16.18	18.99	9.68	11.62	13.4	15.2	4.05	12.82	10.69	21.46	13.36	14.31
B3GNT9	361.69	86.02	340.07	338.19	453	257.67	320.88	441.93	695.5	161.48	421.81	469.34	412.6	352.5
B3GNTL1	27.9	18.81	33.18	43.07	37.1	46.45	35.25	45.92	27.97	20.52	25.65	33.15	56.41	21.36
B4GALNT1	20.2	27.44	16.67	7.72	15.77	12.41	13.47	30.07	22.83	30.22	28.58	22.36	26.34	24.81
B4GALNT2	8.8	11.77	22.89	13.75	20.17	18.52	22.5	31.52	22.04	16.06	17.64	14.55	26.01	28.36
B4GALNT3	91.82	19.55	129.14	75.25	127.51	89.52	107.49	44.07	43.51	35.46	64.45	81.31	43.29	109.8
B4GALNT4	16.29	14.86	18.93	12.86	15.82	9.79	4.38	17.78	12.73	18.1	12.33	15.26	12.6	21.55
B4GALT1	331.3	377.88	213.28	336.62	599.82	294.94	278.58	367.01	392.12	131.52	326.42	299.17	251.9	303.08
B4GALT2	268.23	114.43	315.64	250.9	311.71	170.33	301.79	355.1	256.85	333.82	336.54	329.9	351.31	372.16
B4GALT3	80.78	126.58	96.3	84.91	92.93	98	76.8	80.02	82.08	99.78	67.54	86.04	94.87	114.56
B4GALT4	179.63	126.58	205.48	154.85	157.1	163.83	176.55	142.49	172.64	61.41	125.44	118.83	132	88.68
B4GALT5	361.89	615.77	337.49	241.43	548.92	266.3	205.53	356.49	257.89	728.68	195.15	241.12	250.6	447.58
B4GALT6	77.47	112.63	100.17	126.15	78.68	49.61	98.42	67.35	54.94	50.71	68.01	96.06	97.87	47.34
B4GALT7	132.26	121.76	126.04	144.09	177.22	107.35	132.32	169.71	126.91	80.26	127.35	181.44	182.56	168.29
B9D1	106.12	56.84	77.3	136.58	131.74	113.35	136.71	119.07	99.44	46.08	75.82	79.95	65.81	128.09
B9D2	84.3	76.36	87.72	86.68	90.58	76.54	100.74	71.12	64.44	111	61.2	57.27	56.44	91.88
BAALC	11.53	23.28	25.69	27.47	19.25	18.78	22.3	14.56	20.57	13.93	10.85	17.97	25.83	30.67
BAALCOS	12.48	12.56	14.98	19.01	6.97	27.73	25.73	13.01	12.3	5.54	10.48	17.65	10.31	21.65
BAAT	9.34	14.87	14.18	13.75	5.2	8.38	8.42	14.78	21.25	12.3	23.35	20.36	17.88	23.67
BABAM1	315.23	291.67	297.77	303.2	317.23	286.61	321.25	295.47	224.44	437.34	225.51	290.1	273.03	333.18
BACE1	384.69	255.73	372.62	399.01	353.45	288.78	357	312.05	393.84	134.66	392.47	393.91	348.39	287.16
BACE2	298.14	523.61	241.29	213.37	381.23	185.93	215.13	317.01	227.49	171.88	256.39	336.82	230.16	414.93
BACH1	835.34	769.73	783.05	767.21	902.99	952.4	684.77	365.66	488.14	494.18	503.89	461.57	524.65	238.67
BACH1 /// GRIK1-AS2	26.16	9.12	18.85	16.72	28.11	30.36	22.77	17.14	20.16	9.67	11.91	11.88	11.43	11.83
BACH1 /// GRIK1-AS2 /// LINC00189	2.35	4.72	2	3.64	4.6	1.25	5.04	4.33	7.65	6.97	2.57	6.18	4.39	4.69
BACH2	43.73	93.78	38.45	31.09	16.8	63.11	72.09	13.4	25.63	76.4	21.31	38.5	19.05	28.21
BAD	264.97	202.46	238.95	319.64	277.98	310.85	298.28	283.41	242.34	165.86	253.94	275.29	228.4	358.74
BAG1	595.88	834.85	537.17	483.65	543.16	583.41	508.98	466.4	423.88	705.73	492.18	529.6	408.86	636.2
BAG2	244.81	255.14	163.59	222.07	196.44	334.32	228.71	102.04	132.86	294.14	146.58	123.02	82.01	55.08
BAG3	703.78	1516.73	384.81	293.3	1030.13	1134.33	325.77	420.55	546.2	3236.49	481.2	699.16	322.94	637.69
BAG4	318.89	251.7	328.69	369.48	264.93	382.34	378.31	239.14	362.96	249.68	378.75	305.57	370.61	169.43
BAG5	487.01	626.99	460.14	460.11	427.06	386.92	405.63	392.46	373.93	293.81	431.73	519.51	352.79	440.78
BAG6	705.18	755.08	701.16	590.6	866.08	723.11	519.73	844.75	745.11	1124.39	745.52	977.82	796.52	1078.25
BAGE	31.12	21.8	39.78	31.67	28.67	31.01	48.04	29.72	20.33	26.96	16.95	23.52	23.29	17.29
BAGE2 /// BAGE3 /// BAGE5 /// KMT2C	42.66	33.12	24.3	28.88	36.6	31.8	19.64	23.82	17.46	12.62	13.91	12.65	14.72	12.42
BAGE2 /// BAGE4	51.71	53.03	37.85	40.08	45.56	48.73	35.65	14.53	9	12.16	9.9	3.05	7.85	5.68
BAHCC1	63.49	57.96	43.8	42.28	63.56	51.99	23.79	61.33	55.65	37.87	52.74	53.76	62.19	37.2
BAHD1	76.46	61.99	95.59	99.92	82.72	94.3	80.9	85.44	75.97	41.8	77.68	101.31	89.68	101.76
BAI1	1	7.35	1.18	1	8.36	3.4	1	1.12	1	1	3.4	4.25	3.02	1
BAI2	33.79	57.55	49.44	39.91	64.8	46.76	43.38	54.32	45.1	54.56	48.89	47.44	37.84	77.3
BAI3	96.98	24.32	144.21	180.49	80.05	39.1	134.44	43.76	210.39	20.3	136.83	68.54	196.97	56.17
BAIAP2	102.1	131.55	113.34	119.63	149.35	137.23	105.48	130.08	151.91	85.01	117.43	117.38	110.67	141.46
BAIAP2-AS1	158.92	60.22	195.3	192.39	165.69	137.82	191.11	160.67	165.32	83.46	174.72	146.1	150.41	185.91
BAIAP2L1	31.34	68.97	17.64	15.25	18.52	17.98	12.28	11.12	11.08	14.75	13.4	24.51	7.87	16.03
BAIAP2L2	17.15	21.41	23.16	17.25	17.12	31.5	15.31	25.14	23.53	28.08	22.57	25.63	25.49	28.36
BAIAP3	95.25	96.55	47.68	54.39	93.39	101.97	91.36	69.97	94.73	96.58	24.67	72.76	48.65	104.11
BAK1	88.8	73.86	131.67	113.2	104.95	61.21	100.21	172.57	107.99	84.44	142.29	127.39	134.74	138.75
BAMBI	111.9	111.35	36.2	42.21	190.22	85.29	34.94	55.1	34.77	43.25	25.33	86.27	34.1	37.07
BANCR	31.24	33.71	20.85	13.84	12.13	21.57	25.16	18.58	11.28	15.32	14.12	19.82	18.64	34.8
BANF1	1143.29	1085.65	1093.52	1078.62	1549.13	1018.17	1153.38	1603	1394.28	3088.03	1435.21	1695.15	1383.53	1767.08
BANF2	4.71	2.82	8.73	2.92	3.53	7.91	7.52	8.08	6.11	2.15	6.99	10.7	4.89	3.63
BANK1	181.58	33.92	187.1	189.49	191.26	283.84	168.21	114.22	124.78	27.38	178.06	126.91	111	128.09
BANP	170.37	216.75	120.67	198.02	226.03	202.31	147.21	130.48	118.29	126.42	131.03	153.08	183.74	166.73
BAP1	183.27	253.61	183.97	171.66	219.34	168.17	161.63	266.46	193.87	296.39	245.31	263.52	235.19	294.27
BARD1	76.79	148.95	68.74	97.06	49.23	178.17	49.28	82.36	62.89	147.83	68.42	148.59	63.2	73.98
BARHL1	31.64	26.7	21.09	14.98	14.18	43.39	16.88	16.82	14.51	37.13	12.08	30.64	2.27	16.7
BARX1	17.86	10.19	32.59	19.52	22.57	22.32	17.23	19.75	17.42	24.59	24.15	13.99	15.83	25.78
BARX1-AS1	22.89	11.77	17.47	16	13.64	17	12.5	18.31	21.14	18.22	12.52	11.93	9.15	17.16
BARX2	19.03	9.67	8.05	11.65	14.73	11.01	17.93	11.45	6.79	11.52	12.3	13.2	11.96	4.37
BASP1	1764.14	1519.94	1751.82	2036.42	2158.15	1427.16	2364.89	1942.83	1369.43	783.16	1606.33	1650.77	2657.94	1436.18
BATF	73.61	77.58	103.09	105.26	78.59	65.18	122.84	92.12	50.2	62.67	62.99	78.85	75.56	75.27
BATF2	38.6	12.28	33.08	78.66	46.49	68.47	49.76	83.61	49.08	21.74	53.2	89.11	79.48	74.68
BATF3	109.62	91.19	129.54	85.22	124.82	140.09	121.46	92.84	73.91	45.78	66.7	129.72	45.15	94.04
BAX	81.06	60.38	67.34	54.86	83.38	42.73	64.42	145.61	91.02	34.48	91.55	117.49	116.71	86.37
BAZ1A	483.11	610.84	444.97	355.99	511.71	411.53	320.76	251.57	333.45	277.23	452.28	315.47	440.86	177.43
BAZ1B	235.92	341.24	294.05	264.95	239.58	299.99	234.01	234.3	225.92	253.41	292.32	307.2	275.35	262.01
BAZ2A	280.82	324.3	259.19	278.94	363.29	262.76	320.86	349.22	379.41	192.31	243.77	273.01	209.2	334.22
BAZ2B	385.08	383.5	354.72	512.24	303.84	714.48	381.98	194.87	335.34	293.72	284.36	321.73	401.82	230.68
BBC3 /// MIR3190 /// MIR3191	147.13	143.64	93.21	128.52	159.44	260.01	87.2	100.61	98.85	125.79	130.77	141.68	148.12	130.41
BBIP1	404.36	503.22	308.35	366.95	316.71	467.58	390.68	160.16	309.79	133.31	289.02	263.14	252.68	205.88
BBIP1 /// LOC100130175	51.45	42.5	35.59	51.4	22.44	61.77	32.56	31.5	26.73	20.3	21.43	22.11	27.95	23.46
BBOX1	7.65	6.13	5.54	5.44	10.32	6.9	4.92	7.84	6.44	9.16	4.28	7.79	9.43	16.16
BBS1	276.31	313.09	223.09	254.09	277.26	339.28	188.76	276.48	351.74	162.79	321.52	360.68	298.26	425.08
BBS10	218.23	198.26	192.73	197.23	151.6	292.13	266.85	155.36	221.62	188.56	252.36	251.72	233.93	134.13
BBS12	84.36	69.5	98.26	61.46	46.54	82.61	126.55	35.7	36.47	12.85	64.07	59.15	49.59	31.57
BBS2	425.71	275.69	389.65	511.17	335.68	530.98	435.72	283.31	407.39	313.99	363.01	301.26	330.62	293.47
BBS4	220.98	171.59	208.27	270.88	218.37	266.73	221.86	145.15	201.36	105.28	178.17	155.47	164.63	188.43
BBS5	25.32	31.71	24.38	26.91	32.99	30.61	30.67	15.63	14.43	10.76	12.17	14.81	15.07	10.17
BBS7	149.32	186.49	164.54	170.37	66.5	219.68	147.65	38.68	71.32	64.54	90.24	67.27	95.51	45.29
BBS9	208.94	149.75	194.44	202.36	182.41	262.65	195.19	200.75	223.11	131.18	216.9	222.9	232.64	138.03
BBX	885.12	675.72	836.71	1012.97	743.02	1051.22	791.89	629.87	620.5	364.9	654.59	619.36	707.91	531.35
BC005081 /// RP11-284F21.10	2.36	4.65	2.28	1	2.12	2.63	4.73	7.59	5.93	17.29	7.06	12.27	5.68	1.4
BC010186	31.71	18.53	30.66	19.8	18.43	28.45	32.45	28.11	16.88	133.28	21.96	49.07	23.67	38.34
BC012193	3.64	13.53	16.39	15.74	19.67	13.59	10.31	17.63	15.1	19.01	15.3	12.47	25.23	16.85
BC015159	22.4	19.35	13.98	26.03	21.33	21.02	14.33	24.31	13.89	10.93	17.29	15.64	16.95	21.38
BC015774 /// SEPT7P2	107.03	123.81	131.83	114.13	100.14	102.36	126.84	130.76	134.06	152.35	95.58	120.05	89.05	100.62
BC016361	3.03	14.63	6.54	6.71	9.91	12.33	8.88	5.52	5.84	7.46	9.22	6.12	10.7	4.45
BC016656 /// RP11-168O16.1	12.96	5.62	13.52	6.65	8.25	3.51	4.49	5.46	7.6	12.05	7.48	5.24	4.97	6.08
BC016972 /// RP11-443B7.1	3.93	10.69	9.7	3.88	5.95	2.98	14.52	12.65	8.13	5.14	9.56	12.45	11.53	10.28
BC017209	4.28	1.56	4.18	1.24	2.33	4.22	1	3.61	3.04	1.6	3.35	1	2.54	2.93
BC017398 /// CTD-2314B22.3 /// DQ786293 /// DUXAP10 /// LL22NC03-N64E9.1	60.69	18.75	46.27	53.61	59.61	38.75	143.65	27.36	63.39	63.2	107.64	37.07	174.33	25.12
BC017988 /// RP11-308N19.1	3.96	1.66	5.52	12.66	10.58	10.12	9.63	10.52	14.09	12.37	12.16	8.94	7.93	9
BC019672 /// USP32P2	7.95	7.16	13.08	9.21	17.17	13.71	18.25	24.37	19.86	24.45	20.39	14.61	11.79	18.92
BC021061	8.62	9.15	7.23	6.76	4.89	8.83	3.8	7.12	12.13	14.57	7.81	4.48	10.07	13.45
BC022047	362.59	304.69	405.3	363.99	285.29	452.62	360.65	274.64	330.42	459.59	337.51	410.27	303.46	297.93
BC022568 /// CTC-265F19.1	15.05	5.02	12.25	3.36	2.48	6.72	3.05	2.38	3.14	9.26	9.04	8.7	2.67	2.19
BC022892	64.24	25.42	49.11	39.59	25.22	85.61	52.87	10.64	15.09	16.15	9.59	6.17	11.49	8.16
BC023201	21.38	23.69	13	24.45	21.96	16.18	19.43	21.56	22.72	4.56	40.16	33.38	15.7	19.79
BC024027 /// RP11-268G12.1	11.16	2.11	27.88	8.7	9.64	7.16	14.64	13.29	5.13	5.77	6.41	6.88	5.51	13.47
BC024169	6.23	10.09	12.2	8.67	11.98	8.38	8.16	8.17	4.93	10.19	11.57	8.47	8.07	9.05
BC027448	19	8.31	11.24	4.29	7.66	15.93	11.39	17.72	19.81	9.75	12.53	6.12	11.14	9.25
BC027619 /// RP11-236J17.3	29.27	22.3	24.79	36.48	25.62	20.95	22.61	30.26	36.4	17.15	19.82	42.82	31.55	38.3
BC028044	6.73	2.75	14.75	5.5	5.27	8.73	11.97	4.17	10.06	10.5	11.15	8.32	5.55	7.28
BC028670	13.42	6.69	6.52	12.99	6.72	6.11	10.43	7.64	4.84	6.52	6.09	6.9	7.99	6.28
BC030116 /// RP11-716O23.1	8.25	20.31	3.19	3.87	11.57	11.85	6.48	9.37	8.84	7.5	8.52	15.03	4.3	3.73
BC030152	34.54	20.76	22.95	26.03	26.51	47.67	32.51	23.04	19.99	32.45	22.16	26.03	27.72	23.47
BC031255 /// RP11-260O18.1	7.45	11.22	7.7	14.43	1.05	15.28	6.21	6.49	10.01	11.49	2.08	3.42	11.46	1
BC031864 /// LOC100507330 /// RP11-588H23.3	6.38	4.99	13.45	7.17	8.55	10.45	14.49	20.4	12.63	13.08	18.32	10.54	10.8	11.62
BC031952 /// RP11-540O11.1	10.32	2.15	11.85	5.39	4.38	16.24	12.51	9.33	15.95	24.62	10.08	13.5	12.15	15.29
BC032026 /// RP11-526I2.1	2.81	9.51	9.05	5.28	9.65	13.59	5.89	6.86	6.2	10.41	12.08	7.16	11.75	10.09
BC032415	20.15	36.41	32.78	15.01	29.62	34.29	17.31	10.82	12.23	20.1	17.33	23.9	29.12	28.53
BC032899 /// RP11-396C23.2	12.86	7.88	7.13	3.62	5.19	15.83	4.26	11.24	2.27	11.41	3.8	12.23	5.11	11.12
BC032916 /// RP11-400D2.2	1.25	8.88	1.54	2.26	17.35	2.18	12.28	1.37	1.25	1.53	10.99	5.9	14.92	2.46
BC033164	20.9	17.58	18.28	21.62	7.82	11.53	22.9	13.93	20.25	11.55	23.31	17.48	26.3	16.45
BC033241	3.61	2.75	10.76	4.99	4.15	6.97	9.36	4.61	4.16	7.43	7.07	7.91	8.6	3.08
BC033323 /// CEP290	24.86	22.93	40.45	27.33	23.63	16.35	28.88	34.4	31.3	13.11	25.26	27.2	27.7	26.05
BC033528 /// U73166.2	43.14	70.42	26.75	44.61	51.41	87.11	52.19	68.88	79.56	97.17	101.69	59.88	96.41	72.51
BC034319 /// RP11-11N9.4	72.1	3.48	67.16	91.09	88.33	70.97	107.48	55.14	56.05	18.95	47.55	75.77	77.79	32.59
BC034416	5.04	9.34	2.73	6.7	7.2	4.64	4.7	1.52	10.45	3.92	2.63	3.75	4.76	10.67
BC034423 /// RP11-966I7.2	9.67	8.94	11.97	4.02	10.72	8.9	9.88	8.89	6.37	10.14	9.97	1	5.49	7.71
BC034444	6.43	15	10.01	10.83	12.56	17.24	3.73	15.36	11.25	6.62	11.83	3.25	1.32	1.59
BC034456 /// RP11-229P13.25	15.4	20.26	8.35	22.74	30.01	11.62	34.73	12.33	18.45	14.84	19.26	14.34	13.82	16.7
BC034578 /// RP11-411B10.2	7.22	6.85	9.22	20.09	14.94	6.94	8.5	6.02	2.64	6.05	1.86	9.83	7.82	7.94
BC034636 /// CTB-113P19.4	23.7	16.21	14.82	21.89	13.24	18.8	18.56	16.45	17.59	8.53	14.17	14.88	18.37	10.62
BC034788	9.29	5.29	5.44	1.19	2.32	4.7	5.39	6.22	7.52	3.6	11.08	5.36	9.94	6.71
BC035096 /// RP11-433J8.1	3.1	11.67	4.73	8.37	2.02	6.62	7.75	2.83	3.23	3.59	2.65	4.59	3.18	1.75
BC035247 /// RP11-18H7.1	7.38	2.74	3.4	10.38	3.04	9.59	4.2	10.28	7.54	5.37	6.89	7.74	5.27	1.89
BC035400	19.27	5.4	27.54	24.27	20	15.27	11.14	12.68	17.24	10.79	14.66	15.3	27.9	15
BC036055 /// PREX2	7.04	16.81	4.6	5.07	10.53	11.72	2.12	11.02	6.12	9.02	9.8	12.87	9.58	18
BC036209	6.16	9.24	7.85	8.43	6.39	3.42	4.44	1.58	8.75	5.7	5.56	4.28	3.63	3.02
BC036261 /// GS1-18A18.2	3.77	11.32	11.59	6.93	12.17	13.24	12.48	16.35	13.08	16.72	14.02	10.85	12.07	16.43
BC036308 /// RP1-117O3.2	5.26	6.22	4.23	2.65	2.61	14.39	6.36	5.05	3.69	4.78	6	3.79	5.65	3.97
BC036309 /// RP11-298H24.1	8.66	1.61	1.35	4.49	10.3	4.15	2.91	1.58	3.71	2.9	1.63	5.98	1.76	4.22
BC036311	7.78	3.36	6.86	3.45	5.3	6.53	3.54	9.78	7.37	8.37	6.11	10.67	7.17	8.55
BC036778 /// NCOA3	10.31	2.62	2.46	9.68	5.06	6.61	8.87	2.9	1.97	2.9	6.47	4.3	5.83	10.16
BC036830 /// OVAAL /// RP11-522D2.1	9.5	2.52	6.79	8.28	5.38	8.55	4.72	5.9	3.4	8.63	8.61	8.88	6.25	6.8
BC037214 /// RP11-58G13.1	14.67	14.22	17.56	14.62	9.7	15.79	15.51	9	4.83	8.42	9.95	17.56	11.51	21.4
BC037833 /// RP11-492E3.2	53.1	19.43	26.49	52.34	42.91	40.57	52.43	47.35	40.28	30.09	44.39	43.27	35.74	49
BC037861 /// CTD-2036P10.3	32.67	41.27	38.71	42.78	38.29	26.67	42.24	38.05	48.29	35.56	43.26	34.91	29.36	45.18
BC037892 /// RP11-1129I3.1	5.99	6.51	5.35	5.75	4.15	4.22	7.16	5.8	7.03	2.07	2.58	6.81	3.2	1.27
BC037970 /// RP11-94M14.2	2.63	6.33	9.85	3.68	3.77	4.04	8.33	1.61	3.84	6.31	4.06	5.66	6.87	2.22
BC038194 /// RP11-550P17.5	19.42	3.44	12	10.57	5.89	8.17	1.46	2.3	4.84	14.74	5.04	1.78	2.4	3.19
BC038205	2.48	6.3	4.74	5.24	6.58	3.74	3.6	3.77	3.8	10.95	6.87	1.96	11.61	10.15
BC038731 /// CTD-2284J15.1	16.03	19.53	15.35	23.35	9.13	17.47	21.97	11.56	12.57	10.5	14.39	23.22	15.7	14.78
BC038755 /// PRKRIRP5 /// PRKRIRP5	2.48	9.87	5.47	5.99	10.08	3.78	6.28	4.01	6.01	4.35	4.76	7.29	14.91	17.28
BC039122	12.74	14.05	11.11	8.62	7.59	9.13	16.06	19.78	11.41	15.61	7.94	25.06	3.64	9.98
BC039319	6.44	18.77	10.42	4.45	10.88	7.42	8.89	6.55	9.33	129.86	16.49	17.59	15.07	14.35
BC039357 /// RP11-661G16.2	16.86	5.77	9.8	9.66	11.95	7.1	10.96	6.86	9.17	11.23	2.81	6.18	5.58	12.8
BC039485 /// LOC284930	11.07	3.73	6.7	9.22	12.59	2.36	16.6	12.03	13.02	4.32	17.04	4.05	7.08	4.27
BC039487	8.68	10.47	8.96	6.84	4.27	13.27	7.17	8.15	8.07	11.11	6.12	7.76	6.14	5.46
BC039537 /// RP11-30L15.6	14.09	8.38	12.96	9.02	12.96	6.19	13.59	27.16	23.74	19.6	25.18	21.27	30.11	21.95
BC039545 /// RP11-1008C21.1	27.1	35.13	25.64	29.74	27.73	33.7	31.49	45.55	29.45	21.27	29.59	31.72	22.05	28.94
BC039673	10.65	10.07	10.04	9.73	7.4	14.89	8.84	4.98	12.59	11.19	6.01	13	4.01	10.68
BC039681 /// RP5-1157M23.2	8.45	17.59	15.02	11.67	10.42	21.55	5.52	15.6	6.07	25.59	8.46	33.85	12.75	6.11
BC039686	9.32	6.26	7.32	6.58	11.91	4.6	9.07	5.04	4.85	8.14	2.13	2.67	7.29	2.34
BC040311	25.47	15.33	29.54	34.3	7.28	29.54	19.19	38.07	36.5	26.83	31.33	34.64	30.06	25.87
BC040412 /// CTC-400I9.1	4.3	7.95	4.04	1.92	5.96	5.52	5.12	5.06	3.84	3.79	3.29	10.02	4.88	5.54
BC040577 /// RP11-10K16.1	23.45	15.31	9.24	13.88	16.13	16.38	22.6	24.36	19.24	34.09	22.22	17.59	13.86	23.43
BC040624 /// FOXP1-AS1 /// FOXP1-AS1	4.34	6.81	10.91	2.07	6.09	3.91	7.71	6.06	11.55	24.76	9.44	4.02	8.74	6.38
BC040646 /// RP11-732A21.2	5.93	6.77	13.75	11.97	11.1	6.18	9.53	13.93	7.43	5.95	9.74	10.43	6.56	12.16
BC040734	1	2.1	17.55	4.79	3.01	5.41	12.08	5.54	3.54	6.16	2.92	2.82	3.26	7.04
BC040833	5.72	5.06	3.95	8.5	1.8	6.5	1.04	11.08	12.72	11.98	9.61	7.63	6.96	9.68
BC040886 /// RP11-804F13.1	10.9	9.41	6.94	9.57	9.82	6.86	2.4	4.08	4.68	2.02	9.22	5.89	4.19	3.17
BC040898 /// RP11-244K5.6	3.71	1.29	10.94	4.16	1.57	6.05	2.05	3.5	2.57	6.19	2.65	2.06	3.22	21
BC040901 /// CTC-241N9.1 /// LOC100996419	38.32	51.16	21.87	35.29	50.86	55.2	37.02	19.95	37.5	31.42	27.8	31.27	36.83	13.23
BC041003 /// RP11-495P10.3	10.5	11.06	1.43	4.93	6.18	16.06	8.03	5.11	8.57	7.43	6.45	5.56	7.45	4.59
BC041025	76.75	91.9	125.98	66.19	143.44	47.86	79.83	132.03	68.62	75.88	125.47	74.57	211.46	172.33
BC041347 /// FLNB-AS1 /// FLNB-AS1	16.43	26.09	28.71	10.6	19.48	24.86	24.02	15.79	19.01	24.22	25.91	31.8	13.49	24.64
BC041363	12.66	14.54	14.18	13.01	7.37	12.16	8.45	14.62	13.5	8.49	13.87	10.6	14.71	3.67
BC041448 /// RP11-422J15.1	1.71	7.22	7.63	4.97	8.95	14.94	6.69	5.84	5.43	5.88	11.15	6.77	8.61	4.76
BC041451 /// RP1-206D15.3	4.48	3.83	4.35	1.56	8.29	4.82	1.82	6.08	6.65	3.32	2.66	2.68	4.51	3.16
BC041484 /// RP11-90K6.1	3.11	7.67	2.51	4.36	5.59	2.25	4.59	2.78	3.04	7.75	4.2	7.69	2.32	6.62
BC041947 /// RP4-630C24.3	13.5	16.03	16.06	13.31	7.36	13.5	16.05	13.13	7.75	11.53	12.28	14.84	7.41	18.52
BC041998	7.35	22.96	4.96	2.53	12.57	5.15	13.63	15.52	17.51	24.32	17.42	9	15.99	15.54
BC042022 /// LOC100506331	7.03	14.06	10.96	7.07	9.62	13.48	8.81	6.35	8.51	3.68	4.32	6.53	4.34	6.31
BC042029	4.99	3.19	1.98	7.88	9.57	1.72	4.74	4.07	4.47	6.96	6.24	7.02	4.89	3.26
BC042091 /// RP11-752D24.2	5.13	3.42	18.34	18.08	15.95	5.57	12.63	22.69	15.7	9.94	14.84	19.45	22.78	18.83
BC042366	8.17	6.4	7.35	6.11	8.32	8.27	6.64	4.25	3.15	3.1	2.68	9.05	4.64	7.34
BC042372 /// RP11-45P15.4	33.63	24.8	37.66	32.27	35.56	48.42	11.55	46.86	38.58	14.21	41.53	39.41	23.29	40.77
BC042374	21	24.87	1	14.79	12.66	17.07	25.43	20.35	22	14.63	15.27	10.34	10.73	11.47
BC042382 /// RP11-408H20.3	5.28	9.2	3.05	8.63	2.21	3.64	11.27	7.33	3.14	4.41	7.17	11.99	7.74	13.55
BC042590	17.58	19.5	28.68	34.99	26.76	19.53	38.39	24.19	18.77	30.24	16.4	40.41	28.37	32
BC042811 /// RP11-340I6.8	13.78	16.92	3.49	5.87	9.73	12.6	29.75	33.01	33.61	32.92	28.19	7.21	17.66	12.67
BC042825 /// RP1-179N16.6	9.99	3.72	6.66	6.32	2.94	2.74	14.6	5.43	3.15	6.84	5.88	3.19	3.77	5.15
BC042855 /// RPS11P6 /// RPS11P6	13.73	7.64	9.31	23.88	12.3	5.42	16.79	38.69	35.14	19.98	23.63	14.87	18.91	15.82
BC043223 /// RP1-274L7.1	16.76	12.51	2.65	7.68	4.64	17.5	10.77	11.99	10.41	3.82	9.22	8.42	10.31	17.16
BC043227	7.88	24.48	5.25	3.39	4.31	8.47	5.28	1.6	3.53	3.47	5.32	4.78	1.04	7.28
BC043266 /// RP4-568F9.6	12.36	12.2	15.8	7.07	12.72	11.81	10.48	15.51	10.56	18.52	15.15	12.95	12.55	13.8
BC043291	7.09	7.61	4.31	2.61	7.42	11.14	3.33	5.84	2.87	4.75	3.07	3.35	6.1	1.78
BC043355 /// RP11-481J13.1	25.98	45.79	34.18	39.2	43.29	43.12	36.96	12.06	6.04	20.06	17.9	18.84	28.02	39.92
BC043356	8.02	12.42	9.62	8	4.28	10.36	11.49	18.69	11.88	10.65	14.58	13.5	12.47	4.4
BC043400 /// RP11-875O11.1	27.69	27.79	18.48	27.31	26.72	51.81	21.12	29.12	24.31	13.1	22.36	25.29	32.01	38.23
BC043540	61.17	53.12	47.76	46.93	41.84	37.56	69.75	61.7	71.32	50.86	57.28	44.04	48.16	69.53
BC044596	115.91	133.9	118.57	83.63	104.04	174.63	102.53	120.53	158	145.37	192.64	97.23	115.64	78.92
BC044611 /// RP13-539F13.3	3.68	1.8	3.71	11.72	1.88	9.07	6.59	9.01	3.57	4.74	13.15	8.11	11.42	7.88
BC044614	9.8	10.2	2.75	6.79	4.68	12.97	5.05	4.69	5.85	4.34	5.34	4.87	2.13	5.2
BC044765 /// RP11-96B5.4	3.33	2.95	6.39	5.42	4.15	4.49	7.84	3.98	4.1	4.96	3.42	13.5	6.72	9.03
BC045559	6.67	17.05	6.15	9.57	2.93	2.61	5.95	17.49	14.08	14.59	24.23	22.52	22.39	6.3
BC045560	15.37	3.71	10.01	19.42	12.03	8.07	9.29	9.32	13.72	10.81	12.93	6.23	9.91	3.5
BC045779	10.68	19.36	15.62	2.23	2.56	9.78	20.35	6.87	8.82	3.48	5.23	9.15	5.64	7.22
BC045784	11.61	8.83	7.1	9.14	13.79	4.48	17.96	12	18.56	15.97	14.19	13.98	14.73	18.07
BC045788	2.36	3.12	2.88	6.8	6.93	1.81	7.05	5.56	1.91	4.87	6.79	9.63	7.78	6.3
BC045789	51.29	31.66	54.2	50.64	75.81	18.38	40.41	40.77	44.94	29.54	64.84	39.09	46.98	24.01
BC045791	7.39	3.52	3.41	1.78	8.48	6.52	9.29	1.58	2.75	3.26	1.58	3.46	4.82	2.79
BC045805	5.81	7.75	8.91	13.4	9.27	1.77	9.96	4.7	5.33	4.2	5.41	7.6	7.02	11.28
BC045810 /// RP11-38F22.1	2.54	4.64	3.67	3.11	1.47	12.21	3.29	3.74	2.75	4.34	7.19	3.16	6.46	3.95
BC047364	8.29	6.73	11.61	14.4	8.59	10.15	6.4	13.33	13.08	13.83	12.96	11.98	16.01	7.87
BC047484	269.48	256.33	209.79	295.8	268.83	344.61	239.97	172.81	225.14	218.04	159.75	293.58	209.34	227.57
BC047615	9.67	2.51	5.53	4.73	1.06	4.59	4.61	2.4	1.5	2.75	5.41	8.29	2.3	4.61
BC047626	2.06	2.88	11.79	2.53	6.39	1.75	3.27	9.57	7.94	14.22	6.42	20.71	8.79	5.19
BC047644	7.49	12.96	5.08	8.6	13.14	19.09	14.25	8.63	14.49	14.59	6.38	5.89	11.74	7.75
BC047651	6.23	9.98	3.81	11.42	8.25	14.93	11.08	5.6	7.24	9.63	6.03	8.86	18.82	4.57
BC047942 /// RP11-122K13.14	7.02	7.99	11.41	8.14	5.43	11.34	13.54	9.83	16.97	19.33	11.77	8.2	15.99	14.51
BC048103 /// CSGALNACT1	88.46	55.94	106.97	56.19	89.79	71.82	121.13	80.27	91.56	52.27	83.64	96.02	63.84	82.21
BC048132	8.31	10.69	7.41	5.81	9.65	1.42	10.69	11.01	12.41	13.98	10.75	10.4	9.12	14.02
BC048141	38.18	29.82	57.86	66.54	50.7	42.23	54.81	56.08	43.18	54.41	31.11	59.23	33.65	50.73
BC048420	5.59	9.48	5.78	6	3.54	4.81	8.02	3.15	2.99	2.51	3.52	2.66	6.51	4.51
BC048982 /// RP11-1102P16.1	20.15	14.33	14.74	18.08	20.61	15.11	10.45	31.58	27.57	88.38	52.38	21.92	16.93	37.07
BC048997	9.06	3.5	4.51	9.84	6.98	6	17.28	5.16	6.47	6.01	7.45	4.67	1.67	9.15
BC052578 /// RP11-398G24.2	10.18	8.57	1.84	10.96	2.38	9.33	5.67	4.77	10.57	9.54	6.98	4.63	8.1	8.83
BC052775 /// FNTB	37.63	26.16	46.52	35.5	40.81	33.64	41.71	25.72	40.9	29.22	50.25	44.03	39.42	25.79
BC053951	4.06	9.36	3.57	7.87	6.01	3.3	2.05	6.62	9.75	6.35	2.31	5.29	5.3	3.92
BC062753	158.95	95.43	205.4	205.4	140.64	81.15	176.85	176.13	104.26	120.86	157.59	197.97	174.4	127.85
BC062763	25.7	23.43	31.52	22.54	20.71	13.95	18.99	20.11	20.13	8.84	23.29	34.27	17.6	19.86
BC063675 /// CTD-3138B18.5	45.65	27.57	28.98	45.76	53.55	41.81	43.82	39.08	41.57	31.74	37.22	37.03	44.25	56.25
BC065766 /// MALSU1	97.26	94.97	111.27	85.45	82.38	158.31	99.42	68.08	56.11	71.64	62.27	80.55	65.07	45.84
BC069004	22.77	16.48	11.3	9.56	28.59	26.93	22.63	33.11	24.51	20.99	33.27	14.88	23.94	24.12
BC069739	10.53	14.11	11.69	20.92	21.98	16.71	6.74	9.9	12.42	10.79	7.57	5.52	8.24	2.79
BC069756	4.27	3.52	3.16	10.24	2.65	3.38	3.77	2.71	3.68	3.5	3.25	3.12	1.83	3.8
BC069776	14.6	7.24	12.34	12.01	10.55	8.45	10.91	8.92	12.41	10.24	16.69	8.37	10.97	14.02
BC069782 /// STAMBPL1	4.16	15.9	8.06	11.87	1.67	7.17	7.26	3.8	5.66	5.41	7.9	2.12	8.12	4.63
BC069804 /// SMAD1	47.23	40.07	43.26	38.86	27.7	53.59	26.48	42.96	30.99	44.83	50.79	52.24	44.26	28.24
BC070118	1.63	2.45	6.58	1.74	2	1.56	1	1	2.29	7.63	4.87	1	5	1.63
BC070363 /// RP11-108M9.4	378.26	326.78	265.36	612	426.17	605.18	523.63	455.78	412.96	367.36	375.91	507.72	492.57	545.64
BC070490	16.5	13.24	20.39	9.85	10.68	6.75	29.35	29.25	27.22	3.97	6.23	14.01	13.72	28.5
BC079832	1	4.55	2.32	8.48	13.97	18.87	1.51	2.91	1	2.01	2.62	5.89	9.8	1.46
BC089413 /// IGLVI-70 /// IGLVI-70	2.96	2.61	1.51	5.63	5.89	1.09	4.23	2.95	2.98	2.05	7.02	1.2	7.62	1.11
BC113958	29.39	84.35	27.44	28.3	27.81	60.7	24.63	14.67	16.6	48.37	25.27	33.8	24.92	38.6
BC127192 /// SHANK2	16.13	9.47	14.73	9.5	16.67	12.32	13.79	19.49	16.9	11.37	27.09	16.2	14.61	20.27
BC130595	28.71	49.07	16.36	19.82	40.53	35.07	28.81	47.98	57.64	31.84	36.25	23.99	16.16	32.07
BC150507 /// SCAMP5	1.52	1	1	1	4.88	2.8	1.53	1	2.53	2.53	2.54	2.02	1	2.28
BCAM	29.27	75.17	19.34	18.9	36.66	40.11	15.44	49.29	34.14	61.22	68.43	76.69	66.42	164.88
BCAN	28.8	14.92	19.83	22.85	7.52	19.4	30.21	37.8	37.51	24.07	38.44	18.21	33.21	33.93
BCAP29	655.08	549.16	727.4	551.45	431.56	485.38	637.14	278.51	327.97	407.63	352.79	356.54	342.23	234.59
BCAP31	1105.49	978.36	1264.96	1078.05	1120.94	930.04	1136.44	1297.53	1013.59	766.72	1040.98	1161.79	1351.96	1406.23
BCAR1	28.76	32.54	21.26	24.09	24.32	14.86	17.34	42.92	24.8	51.4	37.1	22.57	29.31	26.39
BCAR3	88.67	172.21	78.44	127.35	131.12	119.06	86.55	74.71	89.32	249.74	66.97	97.87	81.09	94.22
BCAR4	7.72	9.85	8.96	12.63	3.66	9.28	7.57	14.02	13.68	19.32	9.44	13.16	9.88	7.31
BCAS1	19.46	21.56	15.64	21.19	15.9	25.79	18.52	19.49	25.54	20.83	23.76	8.83	22.57	11.5
BCAS2	805.9	765.43	748.54	655.35	623.74	984.4	702.79	347.11	669.76	752.22	534.83	458.64	497.54	271.25
BCAS3	60.56	76.69	63.82	55.6	51.68	65.71	71.06	70.02	72.15	73.7	69.31	91.82	46.19	93.05
BCAS4	25.24	19.8	26.21	23.26	27.26	13.88	18.55	29.75	19.39	29.91	21.84	23.43	19.34	16.65
BCAT1	3754.24	1575.05	4537.75	3134.93	2821.21	4885.27	3559.21	2259.32	2994.15	1172.26	3660.74	3352.18	3176.1	2774.84
BCAT2	165.25	202.62	160.96	192.38	160.13	148.99	158.22	138.58	117.78	163.79	99.52	179.81	112.74	154.41
BCCIP	418.24	587.27	421.84	333.25	345.32	288.8	344.75	213.14	222.28	382.61	291.77	311.91	212.46	154.21
BCDIN3D	48.17	37.83	49.35	70.49	39.62	80.76	63.33	37.66	33.9	18.41	39.28	44.32	36.55	36.5
BCDIN3D-AS1	11.75	11.69	24.85	13.63	12.26	16.13	23.99	44.33	47.18	58.32	47.45	32.31	38.44	38.78
BCHE	8.67	5.17	5.46	10.18	3.54	5.38	3.09	7.14	3.85	18.08	5.34	18.21	6.57	4.99
BCKDHA	148.39	273.99	113.1	140.75	203.01	164.31	147.46	147.74	152.9	261.47	139.67	172.26	131.18	238.5
BCKDHB	91.93	46.28	94.28	80.13	66.43	98.05	92.96	35.18	61.49	35.39	42.84	37.37	62.18	33.97
BCKDK	240.89	246.28	236.93	280.46	286.03	211.04	241.43	427.21	269.71	353.61	311.71	407.3	332.21	442.46
BCL10	454.01	458.79	467.75	317.65	407.29	444.82	374.35	323.25	353.75	184.52	383.06	375.91	333.82	259.81
BCL11A	29.51	55.97	21.24	36.75	69.58	29.21	47.85	26.13	17.05	3.8	6.22	19.47	16.87	11.18
BCL11B	23.84	9.11	23.82	38.82	16.9	11.57	17.33	19.23	17.82	11.37	17.41	12.23	54.92	14.57
BCL2	96.57	199.93	117.22	94.05	65.04	78.94	67.78	70.72	88.75	426.11	83.59	205.09	133.69	152
[truncated: 21,519 more rows]
