# Supplementary material for: Bioinformatic analysis combined with immune infiltration to explore osteoarthritis biomarkers and drug prediction
Source: Medicine (Baltimore). 2024 Jun 21;103(25):e38430. doi: 10.1097/MD.0000000000038430 (PMC11191918; doi:10.1097/MD.0000000000038430)
Supplement: Supplementary file 2 [file medi-103-e38430-s002.xlsx]

## Sheet: 差异基因
Tag	logFC	AveExpr	t	P.Value	adj.P.Val	B
ACTA1	5.07784	6.32735	3.75919	0.00192845	0.0381089	-1.26647
CKM	5.07448	5.22592	3.42495	0.00381308	0.0534806	-1.91319
TNNT1	5.00948	4.87763	3.32509	0.00467538	0.0587008	-2.10586
MYL2	4.88355	5.00131	3.16478	0.00648321	0.0690546	-2.41384
GPD1	4.49944	6.03333	5.73768	4.09914e-05	0.00778133	2.39757
MYH1	4.43893	5.33037	3.40319	0.00398631	0.0543667	-1.95521
MYL1	4.29129	4.74461	2.70738	0.0163402	0.112586	-3.2761
MYH6 /// MYH7	4.14636	4.12467	2.70294	0.0164858	0.112806	-3.2843
MYH2	4.0379	6.22775	3.08665	0.00760028	0.0750707	-2.56313
MYBPC1	4.02586	5.14424	2.69843	0.0166349	0.11343	-3.29261
TNNC1	3.94095	4.71007	2.48424	0.0254311	0.142267	-3.68233
MYBPC2	3.89067	4.79986	2.97425	0.00954773	0.0847334	-2.77669
LEP	3.88293	5.15177	5.72194	4.21886e-05	0.00778133	2.37039
PLIN1	3.87387	7.72892	6.0199	2.4604e-05	0.00657542	2.87854
LIPE	3.64088	6.31137	4.98326	0.000169049	0.0120464	1.05378
PLIN4	3.56011	7.47441	6.27152	1.57528e-05	0.00507499	3.29691
MYLPF	3.53835	6.03618	2.65776	0.0180407	0.118053	-3.36746
TTN	3.40044	6.02717	2.4486	0.0272726	0.148129	-3.74604
ADIPOQ	3.33743	8.20312	5.3518	8.38303e-05	0.00925136	1.72038
ATP2A1	3.28179	4.86355	2.45271	0.0270537	0.147451	-3.7387
TNNC2	3.23011	6.83164	2.71355	0.0161396	0.111803	-3.26469
TCAP	3.07414	5.74124	2.40896	0.0294685	0.154627	-3.81643
STAC3	3.04099	6.39012	3.5552	0.00292275	0.0469516	-1.66133
TMEM132C	2.88224	4.60186	5.29082	9.40334e-05	0.00961437	1.61138
ATP1A2	2.82034	6.80229	3.10368	0.00734167	0.0735355	-2.53065
HLA-DRB4	2.8048	6.49355	2.80486	0.0134398	0.101796	-3.09514
NEB	2.78733	5.98565	2.16251	0.0473355	0.200737	-4.24259
DGAT2	2.75918	5.89019	7.14166	3.60413e-06	0.0023545	4.66649
HRC	2.70245	3.89463	2.34115	0.0336187	0.165546	-3.93574
HFE2	2.69979	4.31566	2.17549	0.0461849	0.198267	-4.22068
TUSC5	2.6237	4.23642	4.15379	0.000867554	0.0256643	-0.505623
ENO3	2.62015	6.05419	2.30319	0.0361771	0.172877	-4.00189
KLHL31	2.6079	4.10984	2.63218	0.0189829	0.121348	-3.41434
XIRP1	2.5932	4.89442	2.45853	0.0267468	0.146522	-3.72831
CIDEA	2.57185	5.6657	4.59287	0.000361784	0.0171888	0.328707
CRYBB1	2.55576	4.05792	6.42425	1.2069e-05	0.00447371	3.54597
SRL	2.48732	3.16131	2.16165	0.0474123	0.200872	-4.24403
C8orf22	2.47802	5.36938	2.23261	0.0414258	0.187068	-4.12355
PPP1R1A	2.47381	8.27084	3.7825	0.00183914	0.0372475	-1.22137
MIR1-2 /// MIR133A1 /// MIR133A1HG	2.46683	3.50676	2.47335	0.0259809	0.143821	-3.70184
LOC100507537	2.45679	4.51762	2.63504	0.0188753	0.121022	-3.40911
CIDEC	2.454	7.40065	3.77829	0.00185494	0.0374137	-1.22951
S100A1	2.44147	4.97929	2.44949	0.027225	0.148007	-3.74445
LOC100507477	2.40915	4.52195	4.83467	0.000225367	0.0139846	0.779941
PLEKHG4B	2.39126	3.37176	5.74121	4.07277e-05	0.00778133	2.40366
MYH7B	2.36434	3.99688	3.58138	0.00277068	0.0458424	-1.61066
KCNIP2	2.32583	5.9598	3.90492	0.00143427	0.0329901	-0.984738
HSPB7	2.32578	6.01422	2.46713	0.0262997	0.144784	-3.71296
KLB	2.29547	5.99885	12.0091	4.85293e-09	0.000114131	10.3737
DEFB119	2.28731	2.68041	4.4017	0.000528297	0.0202683	-0.0324641
SERPINA7	2.28246	3.41425	3.19267	0.0061251	0.0670937	-2.3604
AQP7 /// LOC100509620 /// LOC101930168	2.27461	5.03292	4.04093	0.00108915	0.0288129	-0.7225
APLNR	2.22462	6.82569	3.61266	0.00259939	0.0445571	-1.5501
DES /// SUPT20H	2.22356	6.72813	2.54418	0.0225996	0.133508	-3.57444
IQCJ-SCHIP1-AS1	2.2222	4.17656	5.45756	6.87675e-05	0.00884642	1.90817
FABP4	2.20127	10.7309	3.42747	0.00379348	0.0533957	-1.90831
GNGT1	2.19973	2.65794	4.75289	0.000264301	0.0152723	0.628071
LOC100506127	2.19206	4.46817	4.59448	0.00036064	0.0171783	0.331729
EGFL6	2.1751	4.46718	4.12218	0.000924551	0.0265664	-0.566299
DDX4	2.15991	2.81867	4.2075	0.000778817	0.0245157	-0.402714
H19 /// MIR675	2.15933	7.45109	2.46218	0.0265563	0.145753	-3.7218
G0S2	2.14581	9.63032	3.4768	0.00343002	0.0510229	-1.81298
HHATL	2.10555	3.96632	2.27308	0.0383351	0.179047	-4.05401
TMEM52	2.10397	4.49197	2.58833	0.0207093	0.127662	-3.49435
UCP3	2.09159	5.03149	3.10319	0.00734899	0.0735598	-2.53158
CD28	2.08515	5.55908	3.67394	0.00229409	0.04147	-1.43148
UCN2	2.08242	4.47459	5.17227	0.000117721	0.0101413	1.39798
SLC7A10	2.08002	3.44525	4.32136	0.000620057	0.0217548	-0.185255
CACNG1	2.07648	2.85478	2.5224	0.0235915	0.136702	-3.61375
MYOM1	2.06544	6.19994	2.37984	0.031188	0.159591	-3.86785
IL1F10	2.05025	3.1261	4.77069	0.000255272	0.0150087	0.661202
KIR2DL5A	2.03548	2.31174	3.24834	0.00546796	0.063416	-2.25354
DUSP27	2.03288	4.38199	2.16074	0.0474946	0.201113	-4.24557
LOC440704	2.02934	3.15599	5.23112	0.000105274	0.00996726	1.50416
BCL7A	1.99945	5.458	5.96072	2.73586e-05	0.00680591	2.77872
LGALS12	1.99688	3.64794	3.79141	0.0018061	0.0370129	-1.20413
AK054708 /// RP11-547D24.1	1.96704	1.99658	3.74866	0.00197022	0.0385167	-1.28684
TNK2-AS1	1.96699	3.3011	5.49357	6.43055e-05	0.00869158	1.97173
RPS10P2 /// RPS10P2	1.96093	5.33582	5.77436	3.83363e-05	0.00775051	2.46078
CPZ /// GPR78	1.95108	4.52035	2.99158	0.00921836	0.0831892	-2.74388
TMEM38A	1.94111	5.66341	2.58943	0.0206644	0.127455	-3.49236
CACNA1S	1.93792	4.32352	2.16492	0.0471202	0.200284	-4.23853
GFRA4	1.92651	3.68688	6.58811	9.10129e-06	0.00378003	3.80908
GLRA2	1.9061	2.39753	3.9073	0.00142737	0.0329754	-0.980147
PEBP4	1.88348	5.17647	2.29094	0.0370412	0.175543	-4.02314
RPL35P8 /// RPL35P8	1.87736	3.92147	3.75577	0.00194192	0.0382177	-1.27309
CTC-527H23.4	1.86937	2.55452	3.34209	0.00451594	0.0578464	-2.0731
IGFBP2	1.86654	7.16525	3.21361	0.0058692	0.0655831	-2.32024
RP11-5N11.2	1.86507	2.2148	3.31779	0.00474551	0.0590779	-2.11991
ARHGAP36	1.86434	2.04992	2.92399	0.01057	0.0890347	-2.87165
EPO	1.85947	4.00351	5.46309	6.80626e-05	0.00884642	1.91794
CHAD	1.85644	2.96434	2.68079	0.0172313	0.115454	-3.32513
FAM230C	1.85067	2.52378	3.42346	0.00382468	0.053541	-1.91606
MARC1	1.84908	6.19654	3.73262	0.0020356	0.0391859	-1.31788
AC005256.1	1.84739	3.6843	3.10545	0.00731534	0.0734843	-2.52727
ACVR1C	1.83913	5.06174	3.90806	0.00142516	0.0329566	-0.978668
LYPD6B	1.82863	2.88016	3.39502	0.00405331	0.054848	-1.97097
FSD2	1.81919	3.43736	2.43615	0.027945	0.150048	-3.7682
C10orf113	1.81292	3.36413	3.90648	0.00142974	0.0329901	-0.981728
AC005838.2	1.80703	2.59797	4.18546	0.000814056	0.0248026	-0.444922
TCN1	1.80499	2.90154	3.58767	0.00273533	0.0456561	-1.59847
LOC101928583	1.80045	2.73892	3.7441	0.00198861	0.0386338	-1.29567
PRAP1	1.79337	3.12697	3.48827	0.00335057	0.0502973	-1.79079
HSPB6	1.78964	8.65938	2.99103	0.00922871	0.0831892	-2.74493
RFFL	1.78291	5.05029	8.14577	7.44261e-07	0.00179419	6.10092
TRIM72	1.78101	4.00896	2.40867	0.0294855	0.154682	-3.81695
FAM69C	1.78008	1.79103	2.98282	0.00938346	0.0838285	-2.76048
SMTNL1	1.77334	4.97241	2.53729	0.0229088	0.134726	-3.58688
DBNDD1	1.77148	4.05756	5.6332	4.96547e-05	0.00801453	2.21641
LOC100288175	1.76332	2.13392	3.48539	0.00337036	0.0504297	-1.79637
PPP1R1B	1.76275	3.99987	3.27079	0.00522322	0.0617596	-2.21039
LINC01296 /// LOC100653149 /// LOC102725127	1.7607	3.52015	4.19558	0.000797687	0.0247078	-0.425549
SCT	1.75786	1.50278	2.48512	0.0253872	0.142122	-3.68076
TEX40	1.7565	3.44128	3.84842	0.00160853	0.035055	-1.0939
AX747031	1.75505	3.75404	4.89044	0.00020225	0.0132726	0.883039
TNNT3	1.74848	7.08991	2.71654	0.0160434	0.111432	-3.25916
RGS9BP	1.745	3.1018	2.71986	0.0159374	0.111075	-3.25304
FHL3	1.73813	6.09883	2.53709	0.0229179	0.134746	-3.58725
GYG2	1.73646	5.17824	4.14195	0.000888475	0.026066	-0.528346
LOC400684	1.72106	3.51709	5.58469	5.43051e-05	0.00842901	2.13174
RGAG1	1.71579	3.87532	3.4991	0.0032773	0.0497524	-1.76985
EPHX3	1.71008	2.82203	3.50274	0.00325304	0.0497524	-1.76281
FAM83C-AS1	1.68828	2.99579	5.07126	0.000142761	0.0113232	1.21461
LOC100505902	1.68784	3.44312	3.3612	0.00434309	0.0564334	-2.03623
RS1	1.68355	4.26712	3.08316	0.0076545	0.0753847	-2.56979
DLK1	1.68233	5.01809	5.71433	4.27806e-05	0.00778133	2.35723
RAB25	1.6821	2.21661	2.76581	0.0145358	0.105859	-3.16784
TBX1	1.68084	5.07964	2.20656	0.0435363	0.192028	-4.16799
CD247	1.67767	4.20086	3.50605	0.00323118	0.0496348	-1.75642
KCNA4	1.67479	3.08494	3.46537	0.00351098	0.0517687	-1.83507
TRPC5OS	1.66633	2.15034	3.04047	0.00834794	0.079228	-2.65107
LOC100289092	1.66526	4.19575	2.92656	0.0105152	0.0888913	-2.8668
HEPACAM /// HEPN1	1.65736	4.55573	5.51294	6.20304e-05	0.00863806	2.00584
NGB	1.65148	3.77176	3.09347	0.00749576	0.0744762	-2.55013
CD300LG	1.64582	5.21636	2.36873	0.0318684	0.161153	-3.8874
GAFA3	1.64232	2.67326	4.61357	0.000347329	0.0169299	0.367597
C19orf73	1.63857	4.1404	4.42477	0.000504597	0.0196708	0.0113234
TDO2	1.6312	5.35497	2.50466	0.0244307	0.139389	-3.64569
RDH16	1.6303	4.60954	4.33672	0.000601326	0.0215696	-0.155992
AOC3	1.62961	9.64053	4.18023	0.00082265	0.0249545	-0.454937
CLEC2L	1.62936	4.42856	4.70326	0.000291241	0.0156706	0.53554
LIMD2	1.61876	4.18277	5.31077	9.05606e-05	0.00955069	1.6471
CDC45	1.61087	2.47664	3.00344	0.00899926	0.082288	-2.72139
AL832615 /// AX747639	1.60784	2.57483	4.22424	0.000753101	0.0239502	-0.370689
LRRC16B	1.60494	2.99561	2.31734	0.0352026	0.170286	-3.97729
LOC101928779	1.60251	2.97589	3.12003	0.00710148	0.0724881	-2.49942
PGLYRP1	1.60124	3.59919	3.92162	0.00138652	0.0324459	-0.952492
SPINK6	1.60085	3.31545	4.33474	0.000603712	0.0215777	-0.15977
SLC39A2	1.59575	3.59415	4.61362	0.000347294	0.0169299	0.367693
DKK4	1.59278	3.48681	4.34776	0.000588223	0.0215577	-0.134974
RP1-31B8.1	1.59113	2.39892	2.41677	0.0290232	0.15318	-3.8026
LCN2	1.58968	2.12186	3.94615	0.00131929	0.0313392	-0.905157
LINC00698	1.58228	4.64635	4.32392	0.000616899	0.0217515	-0.180384
EEF1A2	1.58187	6.97619	2.24421	0.040517	0.184977	-4.10368
KLK8 /// KLK9	1.58091	3.48218	4.31836	0.000623781	0.0218305	-0.190968
DDR1-AS1	1.57996	4.28931	4.57179	0.000377139	0.0174606	0.289062
LOC100505774	1.57645	3.7202	4.82185	0.000231054	0.0141543	0.756192
SERPINB12	1.5751	2.74812	3.4973	0.00328941	0.0497524	-1.77334
ASB16	1.57301	3.28337	2.35433	0.0327714	0.163572	-3.91267
SPATA4	1.57281	2.71507	2.9067	0.0109459	0.0905225	-2.90424
RP11-661A12.9	1.57009	2.62036	3.38109	0.00417028	0.0554733	-1.99786
KRTAP4-11	1.56881	2.95923	2.89054	0.0113091	0.091847	-2.93465
LINC00868	1.56861	4.24958	4.16088	0.000855275	0.0254935	-0.492029
GPAM	1.56683	7.47057	3.79646	0.00178764	0.0368464	-1.19436
NNAT	1.56233	5.30668	4.67547	0.000307552	0.0161033	0.483584
RP11-218F4.1	1.55989	3.76966	3.27571	0.00517105	0.0614652	-2.20092
RTN2	1.55783	7.36403	2.76683	0.0145062	0.10572	-3.16595
KBTBD12	1.55539	4.3752	2.25248	0.0398805	0.183328	-4.08948
LOC101927274	1.55392	3.67256	3.56315	0.00287569	0.0464176	-1.64594
FAM153A /// FAM153B /// LOC100507387 /// LOC102725213	1.55054	3.99294	4.22391	0.000753601	0.0239502	-0.371321
ODF3	1.54962	2.83517	3.82118	0.00170004	0.0359641	-1.14655
TRAC /// TRAJ17 /// TRAV20 /// TRDV2	1.54575	5.45932	3.84481	0.00162036	0.035187	-1.10087
ZG16B	1.54464	2.88217	3.07744	0.00774404	0.0759801	-2.5807
MUSTN1 /// TMEM110 /// TMEM110-MUSTN1	1.54457	8.16963	2.23112	0.0415442	0.187325	-4.12611
ANKRD30BL /// ANKRD30BP2 /// LOC100132004 /// LOC100132154	1.54048	4.19016	2.7428	0.0152222	0.108385	-3.21057
HBG1 /// HBG2	1.53715	7.31447	3.28958	0.00502672	0.0607494	-2.17423
LAD1	1.53642	4.64742	4.87437	0.000208649	0.0134601	0.853367
SEMA6A	1.53505	5.93296	5.10384	0.000134132	0.0109153	1.2739
HNRNPCL1 /// HNRNPCL2 /// LOC101060301 /// LOC649330	1.53415	3.57014	4.6504	0.000323064	0.0163638	0.436662
NR1I2	1.52795	3.47938	2.70706	0.0163505	0.112586	-3.27668
DUSP13	1.52526	4.77518	2.47816	0.025737	0.143319	-3.69324
MEST	1.52467	8.6436	3.55199	0.00294191	0.0470261	-1.66753
LOC101927703	1.52162	3.91054	5.84977	3.34257e-05	0.0074161	2.59006
LPL	1.52131	8.36144	2.50967	0.0241909	0.138527	-3.63668
TAS2R50	1.51223	3.45761	4.47253	0.000458955	0.0187703	0.101772
DNM1P46	1.51187	3.7011	2.3514	0.0329577	0.163973	-3.9178
RPRD2	1.50874	8.77036	6.98007	4.70301e-06	0.00240536	4.4212
RP11-465B22.8	1.50682	2.41668	2.76303	0.0146172	0.106068	-3.17301
LOC101928787	1.50479	2.55677	4.20467	0.000783252	0.0245542	-0.40813
LINC01082	1.50379	3.46183	4.27421	0.000681347	0.0227936	-0.275177
FAM78A /// LOC101927137	1.50309	6.24844	3.40149	0.00400016	0.0544105	-1.95849
LOC285423	1.50226	3.80221	3.96143	0.00127909	0.0306956	-0.875679
MORC1	1.50011	2.16325	2.98498	0.00934237	0.0837012	-2.75637
LOC100862671 /// SRCAP	1.49952	6.66583	3.77068	0.00188388	0.0376041	-1.24423
WDR62	1.49849	4.23913	3.82073	0.0017016	0.0359641	-1.14743
SCN4B	1.49758	5.73047	7.00063	4.5456e-06	0.00240536	4.45262
RP11-1007O24.2	1.49564	3.5231	4.38212	0.000549286	0.0208357	-0.0696357
GYLTL1B	1.49456	2.77915	4.62156	0.000341913	0.0168224	0.382584
GPR45	1.49309	2.88371	3.88449	0.00149496	0.0338387	-1.0242
ALDH4A1	1.49116	4.61591	5.28196	9.56203e-05	0.00962152	1.5955
SPN	1.49062	2.92015	3.15104	0.00666707	0.0701425	-2.44013
VN1R4	1.48929	3.40387	3.69943	0.00217798	0.0404914	-1.38213
FAM166B	1.48927	3.78827	2.69723	0.0166748	0.113486	-3.29482
LOC100996694	1.48882	4.18564	3.76578	0.00190277	0.0378393	-1.25372
LOC101928162	1.48847	1.80355	3.24374	0.00551946	0.0636619	-2.26238
RP11-91I8.1	1.48735	3.70277	3.19564	0.00608809	0.0670235	-2.3547
HBA1 /// HBA2	1.48294	11.224	3.30487	0.00487232	0.0595258	-2.14479
OLIG2	1.48054	3.04738	3.10809	0.00727605	0.0733154	-2.52222
BCDIN3D-AS1	1.47181	4.69556	7.00334	4.52523e-06	0.00240536	4.45677
LOC101929459	1.47114	1.78048	3.64779	0.00241969	0.0426584	-1.4821
ADCY8	1.46235	3.7684	4.92502	0.000189158	0.0128202	0.946773
CNGA4	1.46131	3.4156	3.02285	0.0086519	0.0808404	-2.68455
FOLR1	1.46049	4.84442	4.9536	0.000178997	0.0124916	0.999344
C8G	1.45689	2.36483	2.50961	0.0241936	0.138527	-3.63678
LOC101927702	1.45669	1.81169	2.993	0.00919177	0.083127	-2.74118
GPT2	1.45543	4.25041	2.65937	0.0179829	0.11786	-3.3645
NR2F1 /// NR2F2	1.45538	3.95932	2.56631	0.0216321	0.130858	-3.53435
REXO1	1.45239	3.41475	3.65495	0.00238463	0.0423896	-1.46824
CTB-12A17.3	1.44461	6.59117	7.45694	2.16583e-06	0.00219546	5.13341
ITGA7	1.4445	8.13535	2.65746	0.0180515	0.11809	-3.36801
IGF2 /// INS-IGF2	1.44305	7.78899	2.53598	0.0229683	0.134991	-3.58925
EPHX1	1.439	9.67633	7.47871	2.092e-06	0.00219546	5.16508
LRRC4	1.437	2.75618	4.03931	0.00109272	0.028848	-0.725616
RP3-522P13.1	1.43492	2.9588	3.77369	0.00187239	0.0375868	-1.23842
LOC100996542	1.43035	3.05192	4.32903	0.000610636	0.0217091	-0.170649
LOC100133920	1.42911	5.31716	4.22985	0.000744678	0.023763	-0.35996
TCEB1P3 /// TCEB1P3	1.42851	3.86303	3.45778	0.00356585	0.0522177	-1.84975
S100Z	1.42656	3.89132	3.71576	0.00210672	0.0398201	-1.35052
BC047626	1.4263	2.5217	3.42919	0.00378015	0.0533514	-1.90498
PKHD1	1.42563	4.03852	4.00257	0.00117692	0.0295714	-0.796361
KRT13	1.42253	3.52195	3.9887	0.0012104	0.0299862	-0.823091
MMP12	1.4212	3.24421	4.02754	0.001119	0.0290541	-0.748265
HOXA-AS3	1.41842	4.25686	3.2396	0.00556625	0.0639195	-2.27033
TPM2	1.41479	9.55525	2.22146	0.042317	0.188932	-4.1426
CCL17	1.41328	3.86676	2.84171	0.0124792	0.0977307	-3.02626
NANOS1	1.41326	5.55949	3.23755	0.00558962	0.0640627	-2.27428
FLJ41170	1.41026	4.35022	3.76562	0.00190339	0.0378393	-1.25403
P2RX5	1.40812	5.95008	4.49597	0.000438118	0.018603	0.146098
LOC102725454	1.40729	3.66185	3.34017	0.00453362	0.0578523	-2.07679
LRRC38	1.40715	4.08752	5.66121	4.71607e-05	0.00799349	2.26513
CLPB	1.40523	5.84649	4.08554	0.000995382	0.0274436	-0.63668
TBC1D10C	1.40509	5.31437	2.80544	0.0134241	0.101737	-3.09406
OGDHL	1.40494	3.11576	2.23031	0.0416082	0.187423	-4.12749
BC045559	1.4038	3.30423	3.47473	0.00344453	0.0512064	-1.81698
C19orf80	1.4038	3.48496	2.7391	0.0153353	0.108795	-3.21741
GPR144	1.40361	3.32669	4.15175	0.000871132	0.0257378	-0.509548
LOC692247	1.39724	3.94097	2.66732	0.0177003	0.117095	-3.3499
CTD-2083E4.7	1.39688	3.97284	2.27222	0.0383986	0.179072	-4.0555
TRIM58	1.3966	4.99917	2.73664	0.0154111	0.109037	-3.22198
MTNR1B	1.39641	1.94155	2.2786	0.0379304	0.177943	-4.04447
LOC643355	1.39631	3.0577	4.53752	0.000403543	0.0179369	0.224517
PAX7	1.39243	3.74683	3.14021	0.00681575	0.070926	-2.46085
LPAR3	1.39161	2.67872	3.30543	0.00486677	0.0595258	-2.14372
MIR34A	1.39151	6.44241	3.17099	0.00640165	0.0686207	-2.40194
LOC101928521	1.3881	4.3056	5.2012	0.000111422	0.00996726	1.45024
RP11-495K9.3	1.38791	3.05635	2.51622	0.0238807	0.137621	-3.62489
KB-1000E4.2	1.38729	2.54141	3.41046	0.00392754	0.0540163	-1.94116
KCNJ5	1.38634	5.93324	2.55283	0.0222168	0.132638	-3.55879
HOOK1	1.3863	3.82433	4.70423	0.000290689	0.0156706	0.53735
DEPDC4	1.38567	3.53444	4.01153	0.0011558	0.0293542	-0.7791
LINC01159	1.38538	3.64232	2.94304	0.0101705	0.087279	-2.83571
BC005081 /// RP11-284F21.10	1.38086	2.02843	2.89169	0.0112828	0.0918012	-2.93248
FERMT3	1.38026	8.15902	3.52525	0.00310696	0.0485835	-1.71927
DAB1	1.38006	3.74963	3.92916	0.0013655	0.0320818	-0.937946
MMP21	1.37997	4.0988	2.50364	0.0244794	0.139497	-3.64751
TMEM155	1.37944	4.56129	3.60822	0.00262306	0.0447672	-1.55871
LOC101929319	1.37335	3.18339	3.22199	0.00576976	0.065082	-2.30415
LOC101930114	1.37267	4.74359	2.68609	0.0170498	0.114795	-3.31536
DKFZp451B082	1.37084	4.74564	4.01357	0.00115104	0.0292968	-0.775174
AX746710	1.36892	3.46932	5.38874	7.8214e-05	0.00905641	1.78616
MED15P9	1.3684	3.96122	2.82275	0.0129646	0.0998366	-3.06172
AK055981 /// RP11-617F23.1	1.36766	5.85079	3.33866	0.00454767	0.0578964	-2.07971
PPP1R14A	1.36644	6.77132	2.26058	0.0392658	0.181378	-4.07555
MME	1.36613	5.6131	3.86867	0.00154372	0.034478	-1.05476
GS1-164F24.1	1.36338	4.15848	3.30683	0.00485286	0.0594425	-2.14102
ADARB2	1.36133	2.39325	2.56414	0.0217255	0.131127	-3.5383
PRKAR2B	1.35967	7.30265	2.52303	0.0235624	0.13669	-3.61262
RP11-388M20.1	1.35713	4.77409	3.73741	0.00201588	0.0390524	-1.30862
CYP4F30P	1.35668	2.62151	2.70502	0.0164174	0.11259	-3.28046
PCDHB11	1.3565	3.09671	2.60341	0.0200994	0.125484	-3.46689
ACTC1	1.35589	8.49914	3.03161	0.00849939	0.0799554	-2.6679
IFNW1	1.35509	3.41069	2.39934	0.0300264	0.156264	-3.83345
STH	1.35415	4.94821	3.4402	0.00369617	0.0528108	-1.88373
CFLAR-AS1	1.35351	3.28509	4.23372	0.000738909	0.0237076	-0.352542
LOC102724257 /// TMC5	1.35334	4.19267	3.1059	0.00730866	0.0734552	-2.52642
CYP2S1	1.35303	5.51313	4.53289	0.000407257	0.0180009	0.215776
C11orf16	1.35296	2.21915	2.28652	0.0373575	0.176456	-4.03079
BC040833	1.35176	2.60866	3.38855	0.00410727	0.0551822	-1.98347
RBP4	1.3479	9.05137	2.81875	0.0130694	0.100217	-3.0692
FANCD2OS	1.34563	3.50674	4.00638	0.00116789	0.029454	-0.789021
RPLP2P1 /// RPLP2P1	1.34541	3.00109	2.66704	0.0177101	0.117095	-3.3504
LOC285043	1.3444	4.08222	3.57609	0.00280075	0.0459651	-1.62089
ZNF572	1.34418	4.11016	4.25098	0.000713799	0.0231228	-0.319563
LOC146513	1.3436	3.13133	5.42646	7.28804e-05	0.00905641	1.85312
ME2	1.34217	8.86225	4.07675	0.00101319	0.0277395	-0.653588
NES	1.34097	6.05432	2.59458	0.0204545	0.126872	-3.48298
RP11-613M5.1	1.34021	3.00791	3.1046	0.00732791	0.0735204	-2.52889
TRIM78P	1.33777	3.44878	5.0252	0.000155946	0.011643	1.13056
LINC01069	1.3374	3.24638	3.61556	0.00258406	0.0444239	-1.54449
SLC6A17	1.33622	5.69641	5.39906	7.67151e-05	0.00905641	1.80451
GFRA1	1.33413	6.20082	3.24723	0.00548035	0.0635142	-2.25568
GAL3ST4	1.33296	8.97926	2.18163	0.0456503	0.197177	-4.2103
BOK	1.33167	6.67322	5.2264	0.00010622	0.00996726	1.49566
JSRP1	1.33167	4.4473	2.88721	0.0113853	0.0921129	-2.9409
KIAA1614	1.32953	3.2883	3.43135	0.00376356	0.0532631	-1.90082
SPI1	1.32818	6.08449	2.79268	0.0137726	0.102826	-3.11784
CAND1.11	1.32812	2.30347	2.95956	0.00983606	0.085771	-2.80449
UNC5A	1.32709	2.59849	2.92232	0.0106059	0.0891051	-2.87481
KCNRG	1.32426	4.18393	4.57657	0.000373597	0.0174376	0.298062
SLFNL1-AS1	1.32112	2.78732	3.83923	0.00163883	0.0354247	-1.11166
CCDC105	1.31103	4.6587	2.38599	0.030817	0.158451	-3.85701
FLJ38773	1.31044	3.50824	5.05109	0.000148386	0.0114781	1.17785
LOC100505776	1.30863	2.69175	3.45302	0.00360067	0.0523684	-1.85895
TMEM132E	1.3078	4.52856	3.98178	0.00122748	0.0301965	-0.836437
C10orf126	1.30541	4.17354	4.07068	0.00102568	0.0279512	-0.665264
SYT7	1.30524	5.05836	3.79501	0.00179292	0.0369227	-1.19716
CD4	1.30495	8.86387	2.90454	0.0109937	0.0906179	-2.90829
C19orf45	1.30494	4.25347	5.16801	0.00011868	0.0101586	1.39027
LRTM2	1.30488	2.88437	2.65417	0.0181702	0.118471	-3.37404
RGSL1	1.30272	4.35163	4.46422	0.000466584	0.0188866	0.0860451
DQ576800	1.30095	2.42622	3.34738	0.00446743	0.0574754	-2.06289
DPP10-AS3	1.29872	3.15793	2.74956	0.0150174	0.107546	-3.19803
OR1C1	1.29757	4.14918	6.04157	2.36688e-05	0.00654873	2.91497
SERPINA9	1.29381	3.4965	3.3985	0.00402467	0.0546491	-1.96427
TF	1.29372	5.9216	3.16269	0.00651089	0.0692211	-2.41785
ZNF526	1.29038	5.30365	4.10126	0.000964335	0.0269991	-0.606469
DLX6-AS1	1.28848	3.29764	3.5041	0.00324405	0.0497524	-1.76019
LMTK3	1.28544	2.98488	5.51332	6.19863e-05	0.00863806	2.00652
KRTAP2-3 /// KRTAP2-4	1.28517	3.64626	2.45251	0.0270645	0.147475	-3.73907
CTD-3064M3.3	1.28486	4.85081	4.56444	0.00038265	0.0175344	0.275226
ACTL7A	1.2847	3.47189	2.20585	0.0435953	0.192143	-4.1692
KCNN1	1.2842	2.73137	2.35975	0.0324285	0.162612	-3.90316
SPTBN4	1.2836	4.53081	3.42482	0.00381404	0.0534806	-1.91343
MLXIPL	1.28248	4.74619	2.2174	0.0426461	0.189845	-4.14953
LOC101928306	1.28247	4.21876	3.44329	0.00367291	0.0526045	-1.87775
LOC152578	1.28201	2.94135	3.0139	0.0088105	0.0812408	-2.70155
OCR1	1.28124	2.46509	2.98272	0.00938544	0.0838285	-2.76067
LOC646736	1.28069	3.81274	4.46991	0.00046134	0.0187897	0.0968266
LOC102546294	1.27723	5.76214	4.65777	0.000318422	0.0163638	0.450462
AV8S2 /// TRAV13-2 /// TRAV13-2	1.27334	2.8949	2.49177	0.0250577	0.141253	-3.66883
SLC9A3	1.27185	2.74044	3.32884	0.00463972	0.0585705	-2.09863
IGDCC4	1.27029	6.75682	2.16645	0.0469831	0.200123	-4.23594
VTCN1	1.26961	2.53065	3.97593	0.0012421	0.0304606	-0.847721
CSTL1	1.26855	1.26079	2.86313	0.011952	0.0950581	-2.98612
MYLK4	1.26656	4.56255	4.33826	0.000599483	0.0215696	-0.153063
CYP2J2	1.26572	3.15767	2.31267	0.0355212	0.171186	-3.98541
LOC100996286	1.26542	1.95954	2.3849	0.0308822	0.158647	-3.85893
ADCK3	1.26473	8.26319	2.18636	0.0452423	0.196276	-4.2023
LOC101929181	1.26313	2.31181	2.794	0.0137363	0.102784	-3.11539
GDPGP1	1.25955	3.27579	2.84945	0.012286	0.0967012	-3.01176
LOC283387	1.25724	5.33221	4.40245	0.000527507	0.0202683	-0.0310363
ADH7	1.2566	4.04771	3.81049	0.00173737	0.0361588	-1.16722
ODF1	1.25536	3.25555	5.42744	7.27472e-05	0.00905641	1.85486
SGCA	1.25445	7.10055	2.77218	0.0143515	0.105149	-3.15602
PDILT	1.25305	1.32852	2.73047	0.0156026	0.109634	-3.2334
F11	1.25006	2.63903	3.1203	0.00709768	0.0724881	-2.49892
CDH24	1.24804	3.87837	4.85508	0.000216606	0.0136207	0.817715
CETN1	1.24802	3.50281	4.54288	0.000399291	0.0178188	0.23462
IDH2	1.24793	7.61243	2.19569	0.0444464	0.194375	-4.18647
FCRLB	1.24611	4.42668	4.68717	0.000300571	0.0159141	0.505475
C1QTNF6	1.24384	2.99745	2.80399	0.0134632	0.101875	-3.09676
AC010524.4	1.24359	4.28462	4.18554	0.000813933	0.0248026	-0.444777
ACSL1	1.24207	9.77771	3.43265	0.00375357	0.0532427	-1.89831
TCL1B	1.24198	2.89733	3.77249	0.00187696	0.0375868	-1.24073
AC104537.2 /// TCEB1P28	1.24106	2.76218	2.67206	0.0175339	0.116519	-3.34119
P2RX3	1.24075	2.9318	3.0661	0.00792451	0.0768848	-2.6023
RP11-513N24.1	1.23928	2.97891	3.97075	0.00125519	0.0305635	-0.857707
ZNF106	1.23794	8.92451	2.56646	0.0216259	0.130858	-3.53409
AL928742.12	1.2378	4.23175	4.61124	0.000348926	0.0169299	0.363223
RP11-274B18.4	1.23773	3.10055	3.69103	0.00221557	0.0407256	-1.39839
LOC644090	1.23766	3.46103	2.26205	0.0391556	0.181058	-4.07302
CIB3	1.23751	3.4666	3.22429	0.00574281	0.0650041	-2.29974
SLC24A3	1.23625	6.26308	4.88601	0.000203993	0.0133264	0.874863
SCIN	1.23568	5.32022	2.95511	0.00992504	0.0863548	-2.8129
CENPBD1 /// RP11-566K11.5	1.23186	3.53549	3.54562	0.00298044	0.0473307	-1.67986
AZGP1	1.2318	3.84729	2.35172	0.0329373	0.163906	-3.91724
MCAM	1.23095	8.74073	2.58383	0.020895	0.128107	-3.50255
LOC285593	1.22961	4.08924	5.04584	0.000149888	0.0114781	1.16826
IDH1-AS1	1.22934	3.31262	4.36085	0.000573069	0.0214268	-0.110073
SLC6A2	1.22802	6.35556	4.05328	0.00106232	0.0282713	-0.698724
ERCC6L	1.22736	3.01417	3.92169	0.00138631	0.0324459	-0.952354
DNAH10	1.22649	4.27006	2.58244	0.0209524	0.128107	-3.50506
AK055981	1.22544	5.24873	2.82042	0.0130255	0.100163	-3.06608
CD209	1.22459	7.21479	2.64777	0.0184032	0.119058	-3.38578
NRROS	1.22458	5.48493	3.03738	0.00840048	0.079438	-2.65694
PRM3	1.22388	1.51507	2.36488	0.0321075	0.161762	-3.89416
FAM83H	1.22336	4.2235	2.91657	0.0107298	0.0896461	-2.88564
IL17F	1.2226	3.46292	3.28781	0.00504497	0.0608137	-2.17764
INHBE	1.22255	2.83292	2.76431	0.0145799	0.105961	-3.17065
RP11-65J3.14	1.22209	4.35525	4.77264	0.000254303	0.014995	0.664825
LOC101927499	1.22134	2.52014	3.37367	0.00423392	0.0558147	-2.01218
KCNG1	1.21964	3.27868	2.35037	0.0330239	0.164038	-3.91961
NOBOX	1.2171	1.93452	3.32438	0.00468213	0.0587008	-2.10722
LOC101927460	1.21558	3.70477	3.34781	0.00446352	0.0574754	-2.06207
LOC93444	1.21531	4.333	3.94007	0.00133564	0.0315694	-0.916885
SHC1P1 /// SHC1P1	1.21343	3.66165	3.11516	0.00717228	0.0728981	-2.50874
LOC101928205	1.21231	2.99244	4.87668	0.000207717	0.0134601	0.857633
FTCD	1.21006	4.93339	3.57884	0.00278506	0.0458424	-1.61556
LOC102725016 /// PPP2R3B	1.20917	4.96748	2.24227	0.0406674	0.185208	-4.107
LOC284669	1.20849	3.75881	3.04313	0.00830291	0.0789194	-2.646
TMEM75	1.20796	2.55196	2.92794	0.010486	0.0887724	-2.86421
TAL2	1.20749	4.30423	3.78701	0.00182234	0.0370983	-1.21264
GS1-279B7.1	1.20508	3.01619	2.6225	0.0193516	0.122837	-3.43204
FLJ11710	1.20282	5.23906	3.09714	0.00744	0.0741415	-2.54313
LGR5	1.2008	4.33741	2.56574	0.0216568	0.130865	-3.53539
MCM10	1.20058	4.71668	3.97655	0.00124053	0.0304538	-0.846512
NAT8B	1.20025	3.11428	2.3736	0.0315684	0.16049	-3.87883
KIAA0195 /// MIR6785	1.19964	6.97857	6.30565	1.48383e-05	0.00484676	3.35289
TPT1P8	1.19792	3.37962	2.15023	0.0484476	0.202847	-4.26324
GLDC	1.19776	3.57713	2.65835	0.0180194	0.118012	-3.36637
LOC101929570	1.19593	2.10239	2.23774	0.0410211	0.18616	-4.11476
PRPH2	1.19587	4.79531	2.85482	0.0121539	0.0959988	-3.00171
BRSK1	1.19454	3.2433	2.66257	0.0178686	0.117558	-3.35862
ZBTB42	1.19403	3.12626	4.01822	0.00114027	0.0292566	-0.766214
METTL7B	1.19222	4.18497	3.35536	0.00439525	0.0568376	-2.04751
BCAM	1.19157	5.46548	3.20865	0.00592883	0.06602	-2.32975
ACY1	1.19151	2.78516	3.06769	0.00789896	0.0767318	-2.59927
MGC15885	1.1908	4.14412	2.30636	0.0359563	0.172322	-3.99638
LOC101927377	1.18827	3.53754	3.42272	0.00383043	0.0535756	-1.91749
RLBP1	1.18636	3.66873	2.76726	0.0144939	0.10572	-3.16516
JUP	1.18606	7.35791	3.17362	0.00636752	0.0684703	-2.39691
HIST1H4H	1.18603	3.6129	2.50179	0.0245689	0.139838	-3.65085
LOC149703	1.18506	3.7941	3.97465	0.00124531	0.0305074	-0.850176
ABO	1.18419	4.43247	5.37343	8.04929e-05	0.00905641	1.75892
SOX9-AS1	1.1822	3.82543	2.13772	0.0496057	0.205031	-4.28422
DEFB126	1.18215	1.96996	3.16803	0.00644048	0.0688088	-2.40763
UCP2	1.18117	9.99955	3.01453	0.00879924	0.0812408	-2.70036
FRRS1L	1.18008	4.11828	2.58611	0.0208008	0.127912	-3.4984
FLJ25694 /// LOC101929344	1.17911	4.10128	4.41806	0.000511379	0.0198132	-0.00141322
LINC00029	1.17662	2.89108	4.42246	0.000506921	0.0196989	0.00694021
TSPAN18	1.17635	6.54563	5.07011	0.000143075	0.0113232	1.21252
DKFZP434L187 /// DKFZP434L187	1.17553	2.54245	3.12029	0.00709771	0.0724881	-2.49892
CTD-2553C6.1	1.17457	4.52354	4.558	0.000387543	0.0175344	0.263105
ADAT3 /// SCAMP4	1.17408	4.99201	5.56017	5.68258e-05	0.0085848	2.0888
SCD	1.17398	9.81968	3.3806	0.00417443	0.055497	-1.9988
BC039537 /// RP11-30L15.6	1.17366	3.99299	5.95573	2.76052e-05	0.00680591	2.77027
CYP2W1	1.17259	4.14616	5.3981	7.6854e-05	0.00905641	1.80279
LOC101927237	1.1719	1.64412	2.31099	0.0356369	0.171533	-3.98834
NEK5	1.1717	3.9864	3.81948	0.00170591	0.0359641	-1.14983
LINC00842	1.1688	2.1045	3.22589	0.00572412	0.0649083	-2.29667
SLFNL1	1.16778	4.2554	4.69034	0.000298708	0.0158937	0.511403
FNDC5	1.16739	5.35637	2.7808	0.0141053	0.104186	-3.13998
NTNG1	1.16678	5.08529	2.13517	0.0498454	0.20548	-4.28849
SLC16A8	1.16585	3.71054	3.1041	0.00733543	0.0735247	-2.52985
C2orf15	1.16543	2.41005	2.24746	0.0402651	0.184431	-4.09809
LCNL1	1.16459	3.38243	2.19146	0.0448055	0.195317	-4.19365
SMAD1-AS2	1.16429	2.28288	2.77351	0.014313	0.105061	-3.15353
SLC22A7	1.16321	3.44189	2.53545	0.0229921	0.135014	-3.59021
CYP4F22	1.16222	3.82021	3.62177	0.00255156	0.0441556	-1.53247
LINC01214	1.1595	3.61802	3.50048	0.00326808	0.0497524	-1.76718
KNG1	1.15869	3.30314	2.36775	0.0319293	0.161279	-3.88912
TSTD1	1.15808	6.79529	3.5855	0.0027475	0.0456971	-1.60269
AF279780	1.15622	3.04368	3.85223	0.00159613	0.034984	-1.08654
ELFN1-AS1	1.15507	4.70874	5.1234	0.000129213	0.0106774	1.30943
LOC101928087	1.15484	3.06585	3.24426	0.00551359	0.0636619	-2.26137
OR5V1	1.15387	3.36635	3.22668	0.00571489	0.0648662	-2.29515
B3GNT3	1.15286	3.52863	4.49339	0.000440367	0.0186142	0.141214
RP11-161D15.1	1.15134	3.45598	4.0538	0.0010612	0.0282713	-0.697717
PRODH2	1.15079	4.57333	7.33275	2.64281e-06	0.00219546	4.95133
VPREB3	1.1504	3.39962	4.13009	0.000909934	0.0262253	-0.551103
MUC8	1.15011	5.02462	6.22342	1.71429e-05	0.00519377	3.2177
MAL2	1.14978	3.11448	3.4304	0.00377086	0.0532631	-1.90266
AMPD3 /// CAND1.11	1.14957	4.15113	2.59939	0.0202602	0.12612	-3.47422
CNFN	1.14809	3.7565	3.77742	0.00185824	0.0374483	-1.2312
HBB	1.14778	11.0555	3.6292	0.00251316	0.0438136	-1.51808
MYH13	1.14716	4.2297	4.61525	0.000346187	0.0169299	0.370739
RAMP1	1.14666	5.79418	2.29527	0.036733	0.174699	-4.01562
RP5-1061H20.3	1.14435	5.18886	4.60157	0.000355637	0.0170806	0.345051
LOC101928647	1.1441	4.45936	3.72418	0.00207091	0.0394731	-1.33422
FCN2	1.14248	4.93243	3.39449	0.00405775	0.0548578	-1.97201
ETV4	1.13711	5.00386	4.99321	0.00016584	0.0119978	1.07202
PTH2	1.13658	4.01864	2.36466	0.0321212	0.161762	-3.89455
NEURL3	1.13551	3.74486	2.79192	0.0137936	0.102846	-3.11926
CEBPA	1.13542	8.36383	3.42483	0.00381397	0.0534806	-1.91341
FAM83A	1.13441	4.1134	3.04784	0.00822399	0.0785155	-2.63706
PLA2G4C	1.13256	6.81014	2.18308	0.0455249	0.19692	-4.20785
RP3-334F4.2	1.13221	3.46251	4.1375	0.000896473	0.0260931	-0.536892
SEMA6C	1.13209	3.81115	2.18115	0.0456923	0.197214	-4.21112
C18orf12	1.13206	2.96768	2.66382	0.0178243	0.11752	-3.35634
LOC101060429 /// LOC101930013 /// LOC101930075 /// LOC399491 /// NPIPA1 /// NPIPA2 /// NPIPA3 /// NPIPA5 /// NPIPA7 /// NPIPA8 /// PKD1 /// PKD1P1	1.13103	1.62004	3.46419	0.00351949	0.0517968	-1.83737
E2F1	1.13067	5.08619	4.18654	0.000812287	0.0248026	-0.442847
PPARGC1B	1.13054	5.5176	3.52574	0.00310385	0.0485835	-1.71832
RP11-384P7.7	1.1301	4.0407	3.6504	0.00240686	0.0425599	-1.47705
MIRLET7BHG	1.13009	5.12069	4.46157	0.000469037	0.0189208	0.0810416
NKAPP1	1.1294	4.82182	4.16925	0.000841001	0.0252601	-0.475979
LOC283484	1.12842	3.23891	2.6287	0.0191146	0.121886	-3.4207
LDHD	1.12718	3.52382	2.73367	0.0155029	0.10939	-3.22747
AANAT	1.12716	1.63551	2.51045	0.0241538	0.138387	-3.63528
CD36	1.12709	8.74476	2.552	0.0222531	0.132673	-3.56029
LOC642620	1.12499	3.26606	2.51236	0.024063	0.13823	-3.63184
TMC6	1.12455	6.41288	3.1802	0.00628273	0.068044	-2.38431
C6orf99	1.12327	2.78366	3.64525	0.00243224	0.0428155	-1.48701
ADRB1	1.12233	4.72737	2.49365	0.0249652	0.1409	-3.66546
STAP1	1.12217	4.0022	3.15686	0.00658856	0.0697772	-2.42899
SLC22A2	1.12146	3.51724	3.56468	0.00286674	0.0463841	-1.64298
KRT16	1.12109	3.31409	3.18116	0.00627044	0.067989	-2.38246
LOC388882	1.11917	4.52906	3.3863	0.00412616	0.0552929	-1.98781
FAM63A	1.11872	7.63984	4.71137	0.000286656	0.0156067	0.55067
LOC101927166	1.1177	7.43905	5.46244	6.81441e-05	0.00884642	1.9168
PDLIM2	1.11647	8.57407	5.80027	3.65698e-05	0.00761104	2.50529
LOC100128751	1.11552	3.79445	2.41056	0.0293771	0.154389	-3.81361
KCNA5	1.11476	5.38703	4.66034	0.000316822	0.0163638	0.455268
GRK1	1.11431	3.26578	4.36823	0.000564708	0.0211815	-0.0960515
OIP5	1.11402	4.74563	3.8239	0.00169068	0.0359182	-1.1413
DUSP4	1.11359	5.85101	4.42565	0.000503718	0.0196708	0.0129877
BC048982 /// RP11-1102P16.1	1.11295	4.54216	3.57934	0.00278222	0.0458424	-1.6146
RBM38	1.11162	5.73115	2.36976	0.0318049	0.161031	-3.88559
TMEM201	1.11006	5.66542	2.57413	0.0212999	0.129522	-3.52016
LINC00841	1.10983	2.71842	3.29647	0.00495655	0.0601487	-2.16096
CSF1R	1.10975	10.0626	2.24407	0.0405279	0.184977	-4.10392
CYB561D1	1.10648	6.23776	2.68856	0.0169661	0.114405	-3.31082
DEPTOR	1.10644	7.63139	2.29026	0.037089	0.17558	-4.0243
FAM106A	1.10573	6.32954	4.86182	0.000213791	0.013589	0.830179
PABPC1P1 /// PABPC1P1	1.10493	3.62072	2.57394	0.0213079	0.129522	-3.5205
CATSPERB	1.10177	3.90444	4.01249	0.00115355	0.0293289	-0.777247
PLCD3	1.10168	6.0278	3.49734	0.00328915	0.0497524	-1.77327
BRS3	1.09962	4.05134	3.32627	0.00466415	0.0587008	-2.10358
RGR	1.09859	4.15579	2.66873	0.0176505	0.116931	-3.3473
RNF150	1.09828	6.92802	2.7382	0.0153629	0.108869	-3.21908
RP11-400N13.1	1.09823	3.04869	3.63715	0.00247275	0.0433452	-1.50269
THNSL2	1.0967	6.94755	3.13631	0.00687009	0.0712633	-2.46831
TMEM158	1.09559	5.35967	3.07547	0.00777504	0.0762	-2.58444
ALDH5A1	1.09516	5.93607	2.23103	0.0415511	0.187325	-4.12626
LOC286087	1.09504	2.80482	2.47499	0.0258972	0.143644	-3.6989
ACSBG1	1.09314	3.56874	4.29058	0.000659399	0.022475	-0.243943
LOC646484	1.09112	2.76759	2.26442	0.038978	0.180485	-4.06894
FAM64A	1.09107	3.81129	4.26108	0.000699494	0.0230857	-0.300252
RP11-307P5.2	1.09083	3.76117	3.44793	0.00363825	0.0523728	-1.86878
SUSD3	1.08925	3.27848	4.06631	0.00103474	0.0280036	-0.673653
RP11-521I2.3	1.08846	3.20875	3.56873	0.0028431	0.0462681	-1.63513
LRRC25	1.08789	5.66011	5.53479	5.95636e-05	0.00863806	2.04427
RHEBL1	1.08677	4.27007	4.47632	0.000455513	0.0187703	0.108953
RCSD1	1.08676	7.52474	3.79458	0.00179449	0.0369227	-1.19799
CRYBA4	1.08668	2.70021	2.78456	0.0139993	0.10373	-3.13298
SEBOX /// VTN	1.08514	4.8534	4.7421	0.000269932	0.0152885	0.607973
FRK	1.08443	5.38776	3.90521	0.00143342	0.0329901	-0.984176
SLC5A7	1.08419	2.59004	2.55156	0.0222725	0.132673	-3.56109
LOC101927675	1.08394	3.32181	2.77832	0.0141755	0.104442	-3.14458
AC083843.1	1.08394	4.24881	3.84069	0.00163399	0.035385	-1.10884
C11orf40	1.08214	2.67524	2.76472	0.0145679	0.105939	-3.16988
DEGS2	1.08148	3.01492	4.38723	0.000543728	0.0207251	-0.0599321
NATD1	1.08079	6.64972	3.57325	0.00281701	0.0461353	-1.62638
SDC3	1.07873	8.26901	2.87832	0.0115913	0.0932616	-2.9576
NOXO1	1.07825	3.17333	4.08715	0.000992161	0.0273869	-0.63359
RHD	1.07736	4.41652	2.16819	0.0468292	0.199864	-4.23301
ASB11	1.0749	4.63135	4.65816	0.000318181	0.0163638	0.451187
CTD-2194D22.4	1.07306	2.85167	3.56208	0.00288197	0.0464871	-1.64801
RPL7AL2	1.07255	5.35135	5.45703	6.88364e-05	0.00884642	1.90723
FGF4	1.07249	4.21081	2.6491	0.0183544	0.118904	-3.38334
FUT3	1.07083	3.4511	2.54782	0.0224378	0.13302	-3.56786
TRIM62	1.07	4.89285	4.66257	0.000315433	0.0163638	0.459458
NDUFA3	1.06974	9.49185	4.71338	0.000285528	0.0156067	0.554429
KIF1C	1.06959	7.70981	2.2551	0.0396803	0.182623	-4.08497
OR51E1	1.06893	5.32471	4.76777	0.000256733	0.015057	0.65576
SIRT4	1.06872	3.69112	2.90501	0.0109834	0.0906179	-2.90742
PFN4	1.0685	4.80823	3.32935	0.00463484	0.0585486	-2.09763
LOC100130232	1.06827	4.42478	2.7584	0.0147534	0.10651	-3.18161
AK056982	1.06766	5.94845	2.20318	0.0438174	0.192528	-4.17374
KIR3DL1 /// KIR3DL2	1.06671	3.63443	3.90198	0.00144284	0.0330845	-0.990412
LOC100506374	1.06658	4.81633	3.70001	0.00217542	0.0404759	-1.38101
AGT	1.066	6.71374	2.93785	0.0102778	0.0877363	-2.8455
RP1-263J7.1 /// RPL7P27	1.06467	2.61214	2.50091	0.0246115	0.139945	-3.65243
C5orf55	1.06417	4.18323	3.40088	0.0040051	0.0544147	-1.95966
LOC101928730	1.06335	2.66306	2.33863	0.0337836	0.165906	-3.94016
FHOD1	1.0627	7.40097	3.3577	0.0043743	0.0567116	-2.043
CTD-3193O13.1	1.06086	3.347	4.09183	0.000982846	0.0272577	-0.624597
SSTR5	1.06074	3.67163	4.37289	0.000559488	0.0210529	-0.0871915
LOC284578	1.05987	2.81938	2.74702	0.0150938	0.107828	-3.20273
C15orf59	1.05982	4.52061	3.72369	0.00207296	0.0394752	-1.33517
LBX1-AS1	1.0589	2.66149	2.72073	0.0159097	0.111061	-3.25142
KRT83	1.05867	3.10097	2.37915	0.0312294	0.159733	-3.86906
CTB-113P19.1	1.05652	2.16228	2.61085	0.0198048	0.124604	-3.45332
KRT223P /// KRT223P	1.05483	3.42608	2.77189	0.0143597	0.105149	-3.15654
UBASH3A	1.05394	2.6951	2.62864	0.0191171	0.121886	-3.42082
TTYH3	1.05107	7.34078	2.80007	0.0135698	0.102123	-3.10408
JUP /// KRT17	1.0507	4.34656	2.79856	0.013611	0.102237	-3.10689
NR1H4	1.05069	2.71464	2.39263	0.0304212	0.157345	-3.8453
ANO7	1.05068	0.847273	3.32481	0.00467803	0.0587008	-2.10639
CD96	1.0506	1.80564	2.32297	0.0348218	0.169037	-3.96748
GABRA6	1.05047	2.47847	3.56104	0.00288806	0.0465215	-1.65001
SLURP1	1.05014	4.69538	3.34912	0.00445155	0.0573652	-2.05953
MAGEC2	1.04958	4.72827	2.89626	0.0111791	0.0913201	-2.92388
THEM5	1.04893	2.93298	3.10839	0.00727165	0.0733025	-2.52165
MIR29B2 /// MIR29C	1.04806	7.4358	2.20525	0.0436457	0.192199	-4.17023
LOC284014	1.04716	4.41507	3.92037	0.00139004	0.0324945	-0.954912
TMEM119	1.0461	8.29258	2.72255	0.0158519	0.110756	-3.24806
ILDR2	1.04548	4.38471	4.17849	0.000825543	0.0249873	-0.458285
BRD1 /// LOC90834	1.04447	2.50128	3.40367	0.00398241	0.0543577	-1.95428
GPR32	1.04356	4.00735	2.21434	0.042896	0.190273	-4.15475
VWA7	1.04331	3.23384	3.3102	0.00481962	0.0593798	-2.13453
SNX31	1.04282	2.62498	2.59372	0.0204894	0.126889	-3.48455
GZMH	1.03957	3.27935	2.78448	0.0140013	0.10373	-3.13311
NLRP5	1.03842	3.89934	3.47998	0.00340783	0.0508859	-1.80684
C22orf34	1.03802	4.56639	2.66711	0.0177076	0.117095	-3.35027
NUSAP1	1.03721	6.01328	2.77565	0.0142517	0.104741	-3.14955
CEACAM5	1.03425	4.51942	3.77183	0.0018795	0.0375868	-1.24202
SELENBP1	1.03393	9.25851	3.05168	0.00816012	0.0781709	-2.62975
LINC01180	1.03378	2.46606	3.58996	0.00272258	0.0455727	-1.59404
LOC401052	1.03317	3.54398	2.33565	0.0339785	0.166515	-3.94535
CHCHD10	1.03146	9.54325	3.31977	0.00472637	0.0589993	-2.11609
RASGRP3	1.03111	6.67964	2.1386	0.0495236	0.204872	-4.28275
TMEM45B	1.03015	5.62296	4.46572	0.000465192	0.0188627	0.0888944
LINC00642	1.02766	3.8536	3.47078	0.00347242	0.0514259	-1.82462
SLC46A1	1.02726	6.67074	4.19648	0.000796242	0.0247078	-0.423819
AMPD3	1.02594	6.88932	2.87957	0.0115622	0.0931552	-2.95526
ZNF541	1.0256	4.50097	2.76167	0.0146571	0.106096	-3.17554
NBPF3	1.02446	6.51881	4.00663	0.00116732	0.029454	-0.788553
DRAXIN	1.02294	4.21647	4.53165	0.000408255	0.0180009	0.213443
PLEKHS1	1.02249	3.87521	2.31062	0.0356625	0.171601	-3.98898
SORBS1	1.02235	10.0656	4.08886	0.000988742	0.0273645	-0.630299
C12orf55	1.02217	3.44251	3.3164	0.00475906	0.0591562	-2.1226
CLC	1.02185	2.72328	2.45639	0.0268593	0.146867	-3.73214
MUC7	1.02174	3.00974	2.39348	0.0303709	0.157257	-3.84379
BTF3P12 /// BTF3P12	1.02149	4.18199	2.39937	0.0300244	0.156264	-3.83339
RENBP	1.02009	6.84242	5.38839	7.82647e-05	0.00905641	1.78554
PRKACG	1.01875	5.17969	6.45582	1.14271e-05	0.00433454	3.59699
MAZ	1.01871	8.22729	7.37865	2.45481e-06	0.00219546	5.0189
ANLN	1.01841	4.92519	2.25932	0.0393611	0.181722	-4.07772
FAM153A	1.01793	5.47778	4.34801	0.000587932	0.0215577	-0.134502
ISY1-RAB43 /// RAB43	1.01711	6.73072	4.49426	0.000439605	0.0186142	0.142864
C4orf17	1.0171	4.24229	2.99676	0.00912203	0.0827844	-2.73406
FAT2	1.01555	3.74155	3.85396	0.00159054	0.0348939	-1.08319
OR52K3P	1.01546	2.51201	2.48614	0.0253368	0.142064	-3.67894
DKFZp779M0652	1.01533	5.05124	3.66382	0.00234191	0.0418838	-1.45107
BC041998	1.0152	3.48381	2.49863	0.0247221	0.140262	-3.65653
PHEX-AS1	1.01493	4.12328	3.11226	0.00721466	0.0730589	-2.51427
TLN1	1.01482	8.89679	5.27922	9.61163e-05	0.00962152	1.59058
FREM2	1.01455	3.45438	2.21608	0.0427542	0.190098	-4.15179
LOC283177	1.01445	5.31454	2.62021	0.0194401	0.123266	-3.43623
PCDH1	1.01441	5.24259	3.01379	0.00881234	0.0812408	-2.70175
ISM2	1.01406	5.10728	4.29061	0.000659352	0.022475	-0.243874
RHOBTB1	1.01393	8.11625	2.49764	0.0247702	0.140274	-3.6583
LRRC61	1.01297	5.18329	2.76219	0.014642	0.106096	-3.17458
CHRM1	1.01232	2.77167	3.00939	0.00889134	0.0814974	-2.7101
SLC43A2	1.01108	7.52509	2.92261	0.0105996	0.0891051	-2.87426
SERPINA12	1.01103	4.54172	2.63429	0.0189033	0.1211	-3.41047
COL18A1-AS1	1.0104	2.03149	2.34132	0.0336078	0.165526	-3.93545
MTUS2-AS1	1.00997	4.16056	4.5472	0.000395903	0.017735	0.242748
WNT2	1.00907	4.15499	3.80712	0.00174933	0.0363434	-1.17375
SCAF1	1.00838	5.09042	5.20434	0.000110761	0.00996726	1.45589
LTB	1.00802	6.02559	2.95801	0.00986695	0.0859448	-2.80742
CACNA1H	1.00752	4.70247	5.30296	9.19041e-05	0.00960622	1.63313
LRFN1	1.00739	2.66236	2.47758	0.025766	0.14339	-3.69427
LHPP	1.00656	5.92304	4.74669	0.00026752	0.0152885	0.616531
HYAL4	1.00633	2.54543	2.56102	0.0218596	0.131381	-3.54394
GYS1	1.00602	7.18462	2.17222	0.0464729	0.199046	-4.22621
GFRA2	1.00568	5.31732	3.23255	0.00564693	0.0643744	-2.28388
MAGI1-IT1	1.00485	4.23594	4.88016	0.00020632	0.0134411	0.86406
PAN3-AS1	1.00425	4.07562	2.79519	0.0137033	0.1027	-3.11316
RP11-353N14.2	1.00379	2.73239	2.96295	0.00976881	0.0855972	-2.79808
LOC101927292	1.00318	2.64225	2.24828	0.0402021	0.184375	-4.09669
KRTAP9-2 /// KRTAP9-8	1.00312	3.24017	3.43879	0.00370684	0.0528781	-1.88645
PSCA	1.00142	4.37904	2.50387	0.0244685	0.13947	-3.64711
PXT1	1.00105	3.72142	2.51607	0.023888	0.137621	-3.62517
BPY2	1.00079	2.48778	2.71696	0.01603	0.111372	-3.25839
PPP1R16B	1.00052	5.51545	2.38052	0.0311464	0.159529	-3.86665
LENEP	1.00022	2.37793	2.34397	0.0334358	0.164997	-3.93081
HOOK2	0.999751	7.09385	5.07833	0.00014084	0.0113232	1.2275
CDHR1	0.99942	4.10821	3.94652	0.00131831	0.0313392	-0.904444
PCDH12	0.997487	6.48502	2.38574	0.030832	0.158459	-3.85745
KIAA0125	0.996364	4.00631	2.50504	0.0244123	0.139318	-3.64501
HJURP	0.995539	3.05812	2.92077	0.0106391	0.0892652	-2.87773
AC007228.11 /// BX647249	0.994147	5.09609	5.40729	7.55422e-05	0.00905641	1.81911
SLC22A3	0.993422	9.19099	4.64855	0.000324241	0.0163638	0.433193
LINC01210	0.992624	6.94576	3.17061	0.00640663	0.0686429	-2.40267
CT47A1 /// CT47A10 /// CT47A11 /// CT47A12 /// CT47A2 /// CT47A3 /// CT47A4 /// CT47A5 /// CT47A6 /// CT47A7 /// CT47A8 /// CT47A9	0.992181	3.66969	4.19029	0.0008062	0.0247522	-0.435674
HOGA1	0.992157	6.13274	6.97069	4.77678e-06	0.00240536	4.40682
ACTG2	0.991372	6.63428	2.27077	0.0385052	0.179214	-4.05799
PGLYRP3	0.99074	2.8679	2.20538	0.0436346	0.192199	-4.17001
KRT3	0.989562	3.22257	3.7452	0.00198415	0.0386175	-1.29354
LOC153910	0.989213	5.00638	4.55683	0.000388444	0.0175344	0.260891
SYCP1	0.987843	3.69624	2.96156	0.0097963	0.0857149	-2.8007
GAD1	0.985782	2.28179	3.17269	0.00637961	0.0684777	-2.3987
TYMS	0.985147	6.44839	2.2718	0.0384292	0.179072	-4.05621
PAGE4	0.984543	4.65886	4.72139	0.000281085	0.0155854	0.569379
AC106801.1	0.984527	3.68472	4.90004	0.000198525	0.0131687	0.900745
TGM4	0.983866	4.6917	4.49637	0.000437777	0.018603	0.14684
MGC4294	0.983608	3.66545	3.22164	0.00577386	0.065082	-2.30482
IL12RB1	0.982545	5.65963	3.37632	0.00421114	0.0557017	-2.00708
PPDPF	0.982481	7.87879	6.23737	1.67269e-05	0.00519377	3.24072
RP4-680D5.8	0.982178	3.44865	2.14659	0.0487824	0.203596	-4.26935
ANKRD34A	0.981672	3.43456	2.17274	0.0464266	0.198918	-4.22533
TP63	0.980108	5.29287	2.1454	0.048892	0.203728	-4.27135
IQCF3	0.979889	2.96549	3.01106	0.00886127	0.0813107	-2.70693
LOC101928525	0.979158	3.60442	2.77639	0.0142307	0.104717	-3.14818
LINC01049	0.979104	3.1061	3.71001	0.00213155	0.0401941	-1.36166
RP11-791M20.1	0.978756	3.0087	2.30905	0.0357704	0.171789	-3.99171
SAPCD1-AS1 /// SAPCD1-AS1 /// XXbac-BPG32J3.18	0.97868	4.07128	5.38155	7.92757e-05	0.00905641	1.77337
ZNF671	0.978647	5.192	5.04583	0.000149892	0.0114781	1.16824
CORIN	0.978417	3.09082	2.85473	0.012156	0.0959988	-3.00186
GFI1	0.977862	1.98494	2.42798	0.0283945	0.151287	-3.78271
LOC101930026	0.977671	4.89737	5.17416	0.000117299	0.0101413	1.40139
PTPRR	0.977266	3.46732	2.78508	0.0139846	0.10371	-3.13201
REPIN1 /// REPIN1	0.974411	2.95579	2.69618	0.0167097	0.113512	-3.29676
COL23A1	0.973492	4.29734	3.52126	0.00313234	0.048818	-1.72698
SOX18	0.972644	4.30702	2.65816	0.0180263	0.118024	-3.36672
LOC284219	0.972492	4.2992	2.4996	0.024675	0.140111	-3.65478
CLDN19	0.9723	4.07838	2.28029	0.0378072	0.177546	-4.04155
ATP6V0D2	0.971117	5.06738	5.33036	8.72792e-05	0.00933015	1.68213
NEDD4L	0.97104	6.60216	2.72623	0.0157356	0.110173	-3.24126
NACC1	0.969437	6.54765	5.55904	5.69448e-05	0.0085848	2.08682
BC042855 /// RPS11P6 /// RPS11P6	0.967614	4.00349	3.01604	0.00877231	0.0812408	-2.69749
CBLN3	0.967422	5.13717	3.36064	0.00434804	0.0564334	-2.03731
LINC01106 /// LINC01123	0.967402	5.48574	3.17896	0.00629859	0.0681058	-2.38668
CCDC85C	0.967094	5.85219	5.34542	8.4841e-05	0.00927817	1.70901
SUOX	0.966864	6.72569	6.96701	4.80603e-06	0.00240536	4.40119
RP11-560A15.4	0.965708	3.63506	3.13614	0.0068724	0.0712633	-2.46863
C3orf33	0.965521	3.06159	4.46942	0.000461794	0.0187897	0.0958892
SSU72P8 /// SSU72P8	0.965016	4.05636	3.34614	0.0044787	0.0575472	-2.06527
RP11-619L12.4	0.96453	4.79833	3.38862	0.00410669	0.0551822	-1.98334
COX6B1P3 /// COX6B1P3	0.963595	3.51534	3.99381	0.00119797	0.0299085	-0.813251
LINC00560	0.962452	3.31314	2.34728	0.0332225	0.164349	-3.92503
TENM4	0.962185	4.36231	3.79388	0.00179707	0.0369307	-1.19936
PDK2	0.961195	6.74531	2.85835	0.0120677	0.0957346	-2.99508
ZNF154	0.960824	3.76021	4.55965	0.000386286	0.0175344	0.266203
LINC01121	0.960581	2.3925	2.15871	0.0476769	0.201485	-4.24898
ASTN1	0.960353	2.36821	2.43241	0.02815	0.150564	-3.77484
UBBP2 /// UBBP2	0.960154	4.31371	3.86166	0.00156586	0.0347346	-1.06831
PRL	0.959901	4.90707	2.83502	0.0126483	0.0985959	-3.03878
CALB2	0.958989	5.43194	3.49911	0.00327727	0.0497524	-1.76984
NXNL2	0.958947	4.81966	3.63103	0.00250382	0.0437479	-1.51455
APOBEC3B	0.957959	4.49114	2.63111	0.0190233	0.121474	-3.41629
LOC100507033	0.957554	3.55097	2.94242	0.0101833	0.0873122	-2.83688
OR8D2	0.957405	2.76759	2.42172	0.0287442	0.152322	-3.79383
SH2D3C	0.957391	6.31462	5.00672	0.000161588	0.0119129	1.09675
MRPL49P1 /// MRPL49P1	0.956426	3.11165	5.33445	8.66097e-05	0.00930085	1.68944
CERCAM	0.956296	8.19768	2.98963	0.00925476	0.0833283	-2.74756
PKMYT1	0.955672	3.714	2.50809	0.0242662	0.138821	-3.63953
OR2B2	0.954958	3.09875	3.04559	0.00826164	0.0786527	-2.64133
RHOBTB2	0.954565	5.92588	5.25443	0.000100728	0.00987047	1.54609
LRRC10B	0.954385	4.65256	2.40611	0.0296327	0.155077	-3.82147
RP11-134L10.1	0.954109	5.68716	4.99652	0.000164788	0.0119978	1.07808
HMGB3P1	0.95409	5.10322	2.44495	0.0274677	0.148673	-3.75253
TMEM2	0.953789	6.79902	3.02223	0.0086628	0.0808833	-2.68573
EGFL7	0.953455	6.03019	2.44756	0.027328	0.148327	-3.74789
RP11-798M19.6	0.953101	3.59947	2.22906	0.0417076	0.187584	-4.12962
EPS15P1 /// EPS15P1	0.952473	2.16649	2.7654	0.0145478	0.105859	-3.16861
EEF1DP5 /// EEF1DP5	0.951695	4.44826	3.69247	0.00220906	0.0407256	-1.39559
C21orf15 /// LINC00417	0.950239	4.45769	5.34308	8.52149e-05	0.00927817	1.70484
DPEP3	0.949794	3.35015	3.96688	0.00126505	0.0306716	-0.865162
NYX	0.949221	4.64732	2.26127	0.0392135	0.181255	-4.07435
ASMTL-AS1	0.947902	5.17986	2.23056	0.041588	0.187423	-4.12705
METTL21EP	0.946985	3.25676	2.27962	0.0378559	0.177704	-4.0427
H2AFY2	0.946866	6.47232	2.45386	0.0269926	0.147288	-3.73665
OR5P3	0.94681	2.92373	2.76025	0.014699	0.106236	-3.17819
ATP1B2	0.945581	5.03764	3.22913	0.00568636	0.0646985	-2.29044
MCHR1	0.943719	4.32278	3.57824	0.00278848	0.0458598	-1.61673
LOC286059	0.943145	2.90752	3.52226	0.003126	0.0487515	-1.72506
KRT31	0.942332	4.69706	2.65289	0.0182166	0.118664	-3.3764
BLOC1S1-RDH5 /// RDH5	0.942136	5.82928	2.37316	0.0315954	0.160495	-3.87961
ERN2	0.940729	3.34307	2.20392	0.0437559	0.192454	-4.17249
AX746830	0.940653	3.82248	2.64508	0.018502	0.11941	-3.39072
CDH2	0.940212	5.99692	2.20882	0.0433498	0.191456	-4.16416
HRASLS2	0.940168	3.67469	2.92496	0.0105494	0.0890347	-2.86983
LOC400568	0.939278	3.08335	3.88233	0.00150151	0.0339075	-1.02836
PRMT7	0.93902	7.03816	4.58819	0.00036514	0.0172784	0.319901
SEPT5-GP1BB	0.937886	4.32837	2.61856	0.0195036	0.123635	-3.43923
COL1A1	0.937502	12.4399	3.1236	0.00705006	0.0722613	-2.4926
PVRL1	0.936633	5.18157	5.35621	8.31378e-05	0.00922281	1.72825
MIR205HG	0.936483	3.48676	2.52228	0.0235973	0.136702	-3.61397
NCEH1	0.93641	7.90363	2.3488	0.0331245	0.164237	-3.92236
PSD	0.936362	4.15728	3.18695	0.00619696	0.0675035	-2.37138
NEURL1B	0.935779	7.93166	2.45063	0.0271641	0.147744	-3.74241
PRAMEF11	0.935711	3.76565	2.32213	0.0348784	0.169212	-3.96894
TPX2	0.935527	3.96527	2.92088	0.0106368	0.0892652	-2.87752
ZCCHC5	0.934884	5.38224	3.4175	0.00387153	0.0536646	-1.92758
LOC100507054	0.93455	4.13447	2.6118	0.0197672	0.124527	-3.45158
RPS4XP3 /// RPS4XP3	0.934079	4.98755	2.41334	0.029218	0.153931	-3.80868
RPL23AP32	0.93266	8.30345	5.66024	4.72444e-05	0.00799349	2.26345
LOC100128644	0.932183	4.23105	3.94063	0.00133412	0.0315653	-0.915803
HMGCS2	0.93207	5.02536	4.43503	0.000494416	0.0195423	0.0307703
ISL1	0.931389	3.09474	2.72852	0.0156635	0.109766	-3.23701
LOC441081	0.930088	6.71006	2.37451	0.0315124	0.160378	-3.87723
CCL22	0.929699	2.29885	2.38976	0.0305917	0.157891	-3.85036
KDM4D	0.929116	4.18156	3.32716	0.00465567	0.0587008	-2.10187
MRAP	0.929093	4.46469	3.05214	0.00815247	0.0781709	-2.62887
MCAM /// MIR6756	0.92862	9.97028	2.67692	0.0173648	0.115953	-3.33225
CCDC169-SOHLH2 /// SOHLH2	0.927937	2.92624	3.50248	0.00325482	0.0497524	-1.76333
PLAC8	0.927514	4.23909	2.76694	0.014503	0.10572	-3.16575
ZP4	0.927372	4.5483	3.07369	0.00780323	0.0763002	-2.58784
KIAA0922	0.926809	5.57438	4.13908	0.000893617	0.026066	-0.533849
LOC401312	0.926666	4.16396	2.50683	0.0243265	0.138997	-3.64179
PRSS37	0.925619	4.34491	3.50945	0.00320879	0.0494679	-1.74983
OR1Q1	0.924067	4.7614	3.8178	0.00171176	0.0360082	-1.15309
LOC100507630	0.923941	4.15359	2.47404	0.0259458	0.143744	-3.70061
TMEM151B	0.922764	5.06085	3.583	0.00276156	0.0458337	-1.60753
DUSP9	0.922167	3.53473	2.95209	0.00998602	0.0865127	-2.81862
RP11-354I10.1	0.920956	3.84517	2.36925	0.0318364	0.161123	-3.88649
AP1S1	0.919612	5.91709	4.05427	0.00106021	0.0282713	-0.696826
LOC101928669 /// LOC101930100 /// LOC644450	0.919588	5.22806	5.7303	4.15484e-05	0.00778133	2.38483
SOHLH1	0.919123	4.97186	2.90649	0.0109506	0.0905225	-2.90464
H2BFM	0.918642	3.14621	2.21918	0.0425021	0.189455	-4.1465
ACE	0.918335	4.95498	2.78326	0.0140358	0.103803	-3.1354
LOC101927121	0.918001	2.45517	2.47611	0.0258404	0.143566	-3.6969
SGK223	0.917694	7.48094	2.74412	0.015182	0.108263	-3.20812
LOC100130642	0.917469	2.55304	2.54821	0.0224203	0.132984	-3.56714
EIF1B-AS1	0.91716	6.83028	4.6487	0.000324148	0.0163638	0.433467
TBKBP1	0.916653	5.42488	4.47169	0.00045972	0.0187703	0.100184
KRT73	0.915991	3.82235	2.34391	0.0334399	0.164997	-3.93092
LOC101927133	0.915187	3.57654	3.45082	0.00361686	0.0523684	-1.8632
SLC4A11	0.914714	4.43	3.41547	0.00388761	0.0537184	-1.9315
LOC441461	0.914327	8.62842	2.95398	0.00994777	0.0864534	-2.81503
PIP5K1A	0.913727	7.07657	5.21529	0.000108481	0.00996726	1.47565
AP006222.2	0.913235	5.71631	3.88965	0.00147938	0.0336156	-1.01423
CACNG7	0.912868	3.88863	2.9087	0.0109017	0.0903724	-2.90046
SMLR1	0.912701	3.95244	4.13243	0.000905668	0.0262022	-0.546622
PIGO	0.911415	6.43014	5.75392	3.97931e-05	0.00778133	2.42558
TH	0.911353	2.71346	3.73685	0.00201815	0.0390641	-1.30969
KLHL4	0.911138	3.6193	2.50774	0.024283	0.138848	-3.64016
POLDIP2	0.909653	7.83369	3.45433	0.003591	0.0523254	-1.85641
C4orf45	0.90935	3.84931	2.47059	0.0261219	0.144176	-3.70677
OR1F1	0.908838	4.20372	5.13708	0.000125885	0.0105358	1.33425
TICRR	0.90815	4.11587	3.57146	0.00282735	0.0462101	-1.62986
LOC101928135	0.907646	3.01674	2.65116	0.0182794	0.118664	-3.37957
LINC01165	0.907308	3.23125	3.91321	0.00141037	0.0328143	-0.968736
OOSP2	0.906865	3.56285	2.6549	0.0181437	0.118409	-3.3727
C8orf49	0.906282	3.30706	3.27522	0.00517619	0.0614652	-2.20186
LOC100291666	0.905087	4.61238	2.3163	0.0352737	0.17039	-3.9791
CENPVP1 /// CENPVP2	0.903668	3.85307	3.75302	0.00195284	0.0383363	-1.27842
CNDP1	0.902971	3.27829	3.01829	0.00873237	0.0812408	-2.69322
BREA2	0.902706	4.06117	2.67662	0.017375	0.115988	-3.33279
SLC9A3R2	0.902623	4.27248	3.98394	0.00122212	0.0300962	-0.832271
RFPL3	0.902538	4.69838	4.03619	0.00109962	0.028854	-0.731614
PIK3C2G	0.901819	4.47808	3.38509	0.00413639	0.0553669	-1.99015
RP11-357G3.2	0.901543	2.98684	2.45695	0.0268301	0.146834	-3.73115
LRP1	0.900314	10.031	3.22915	0.00568617	0.0646985	-2.29041
AOAH	0.899313	5.87252	2.35856	0.0325036	0.16285	-3.90525
BAAT	0.898521	3.76986	3.69264	0.00220833	0.0407256	-1.39528
KLHDC8B	0.898161	7.90435	5.37643	8.00412e-05	0.00905641	1.76426
CACNG5	0.898053	4.17	4.34733	0.000588737	0.0215577	-0.135807
NEU3	0.897912	5.95796	3.29188	0.00500326	0.0605593	-2.16981
RP11-195M16.3	0.897189	3.54992	2.86778	0.0118404	0.0947155	-2.97739
PRR7	0.896944	3.03405	2.63725	0.0187925	0.12059	-3.40506
HPCAL4	0.89633	3.96688	2.74051	0.015292	0.108669	-3.2148
RP11-505K9.4	0.896312	3.85933	2.17703	0.0460504	0.198113	-4.21808
KRTAP11-1	0.896036	3.587	2.43068	0.028245	0.150901	-3.77791
PACRG-AS1	0.893852	2.92818	2.85606	0.0121236	0.0959363	-2.99938
SMIM24	0.893701	3.3055	2.43429	0.0280466	0.150156	-3.7715
CDK6	0.893318	7.68308	2.14597	0.0488397	0.203651	-4.2704
GDF2	0.892851	5.82246	3.45032	0.00362055	0.0523684	-1.86417
SHBG	0.892114	3.77024	2.13508	0.049854	0.20548	-4.28865
PPM1H	0.891928	4.34729	3.35915	0.00436134	0.0565748	-2.04019
FGF13	0.891262	6.33815	2.39078	0.030531	0.157705	-3.84856
RCOR2	0.890094	4.45692	2.96051	0.00981712	0.085733	-2.80269
COL5A1	0.889657	9.62239	2.17792	0.0459725	0.197982	-4.21657
ATP5G2P1 /// ATP5G2P1	0.888818	5.72329	3.89148	0.00147391	0.0336126	-1.0107
GNA14-AS1	0.888076	4.05465	2.92017	0.010652	0.0892935	-2.87886
C2orf73	0.887643	3.28895	2.47642	0.0258249	0.143566	-3.69635
KIAA1875	0.886646	3.50721	2.61277	0.0197293	0.124447	-3.44981
BC031952 /// RP11-540O11.1	0.885515	3.33793	2.20976	0.0432722	0.191255	-4.16256
GJD4	0.885181	1.01073	2.46386	0.0264689	0.145375	-3.7188
NHLH1	0.885151	2.80969	2.85662	0.01211	0.0958684	-2.99834
LA16c-380H5.5	0.884966	2.93634	2.92931	0.0104568	0.0885894	-2.86161
LINC00900	0.884829	4.49813	2.81954	0.0130486	0.100188	-3.06772
ERVW-1	0.884271	5.28923	2.52509	0.0234671	0.136305	-3.60891
LOC100288974 /// MBL1P	0.883599	2.05643	2.15742	0.0477938	0.201695	-4.25116
LGMN	0.883541	11.1159	2.42911	0.0283321	0.151093	-3.78071
DQ581328	0.883528	2.68814	2.47946	0.0256713	0.1431	-3.69091
REPIN1	0.882171	7.77756	3.31039	0.00481778	0.0593798	-2.13417
HBD	0.880977	3.32038	2.16549	0.0470688	0.200213	-4.23756
TMEM44	0.880116	5.79769	3.42475	0.0038146	0.0534806	-1.91357
POLR1B	0.879788	7.67566	3.80099	0.00177127	0.0366374	-1.18561
RTDR1	0.879659	3.58614	4.32123	0.000620216	0.0217548	-0.185499
AC078883.3 /// AC078883.4	0.879484	4.62975	3.84526	0.00161887	0.035187	-1.1
MGC34800	0.879252	4.30799	2.64026	0.0186805	0.120199	-3.39956
DACT3-AS1	0.878627	3.78221	2.17353	0.0463572	0.198759	-4.22399
AP000347.2	0.878448	4.83977	3.59031	0.00272064	0.0455727	-1.59336
CCDC33	0.877551	5.63472	4.68347	0.000302759	0.0159648	0.49856
AC092660.1	0.877198	4.66631	4.31372	0.000629586	0.0219357	-0.199805
AIRE	0.877009	3.75325	2.54796	0.0224316	0.133017	-3.56761
NDC1	0.876966	8.66692	3.72196	0.00208031	0.039583	-1.33853
LOC254896 /// TNFRSF10C	0.875917	5.13211	3.20165	0.00601409	0.0664719	-2.34319
WASIR1 /// WASIR1 /// WASIR2 /// WASIR2	0.875589	4.26605	4.63034	0.000336061	0.0168051	0.39905
ENTPD3	0.875493	4.35102	2.36784	0.0319234	0.161279	-3.88896
RP11-343H5.6	0.875147	4.46104	3.70969	0.00213293	0.0401941	-1.36227
TGFB1	0.875129	8.68856	2.64146	0.0186358	0.120109	-3.39735
PLTP	0.875052	11.5256	2.66649	0.0177295	0.117157	-3.35141
NR2F6	0.874707	7.94018	3.83219	0.00166244	0.0355838	-1.12527
RDH5	0.874525	6.74474	4.2161	0.000765496	0.024165	-0.38626
LPPR1	0.873611	4.16808	2.20323	0.0438136	0.192528	-4.17367
LOC100507600	0.873127	3.70152	2.78776	0.0139094	0.103337	-3.12701
ANKRD46 /// GAPDHP62	0.872919	7.17164	2.56693	0.0216056	0.130858	-3.53323
CLTC-IT1	0.872678	5.95792	3.31573	0.00476555	0.0591808	-2.12388
FAIM2	0.872377	3.57365	3.29247	0.00499721	0.0605172	-2.16867
STAG3	0.872288	2.93077	3.28737	0.00504943	0.0608364	-2.17848
SLC23A2	0.87228	7.73914	2.83412	0.0126713	0.0987419	-3.04046
MGAT5B	0.871132	3.35488	3.72869	0.00205198	0.0393624	-1.32549
PLEKHN1	0.871093	5.11877	3.48817	0.0033513	0.0502973	-1.791
HADH	0.870872	8.64303	2.884	0.0114593	0.0925478	-2.94693
ZNF252P	0.870581	6.53395	5.51771	6.14821e-05	0.00863806	2.01425
LOC101929076	0.870385	5.57266	3.1329	0.00691792	0.0715637	-2.47483
TNS4	0.869756	3.47877	2.1549	0.0480221	0.202153	-4.25539
MYO1C	0.869725	10.0867	5.23809	0.000103894	0.00996726	1.51669
PM20D1	0.867799	3.38797	2.91973	0.0106615	0.0892935	-2.87969
SARS2	0.867786	6.4758	3.85838	0.00157632	0.0347685	-1.07465
FURIN	0.867764	7.46321	3.64972	0.00241017	0.0425838	-1.47836
LOC101929328	0.867488	4.69893	2.47215	0.0260422	0.143958	-3.70399
C22orf23	0.867368	3.80461	3.28976	0.0050249	0.0607494	-2.17388
BC042091 /// RP11-752D24.2	0.867079	3.66756	2.26492	0.0389402	0.180431	-4.06807
DDI1	0.866083	4.49309	2.83368	0.0126825	0.0987537	-3.04128
DGCR9	0.865743	2.71169	2.99666	0.00912396	0.0827844	-2.73426
MAP3K14-AS1	0.865593	3.37277	2.37048	0.0317605	0.16091	-3.88433
ORAI1	0.865367	7.22941	3.58632	0.00274286	0.0456846	-1.60108
MAPK8IP2	0.865186	4.38542	3.11926	0.00711271	0.0725712	-2.50091
LOC101929648	0.864866	4.08857	3.13845	0.00684022	0.0710863	-2.46422
MSC	0.86414	4.55318	3.31846	0.00473901	0.0590631	-2.11861
SCML4	0.863955	4.21865	3.24243	0.00553423	0.0637073	-2.26489
PDXK	0.863722	8.28375	2.2838	0.0375535	0.177043	-4.03549
TUBB4BP7 /// TUBB4BP7	0.862888	4.56858	3.77532	0.00186621	0.0375124	-1.23527
DQ592442	0.862656	6.89516	3.29783	0.00494282	0.0600812	-2.15835
FAM89A /// MIR1182	0.861324	7.64823	3.09387	0.00748959	0.0744762	-2.54936
ATP2A3	0.859572	5.76005	4.47267	0.000458822	0.0187703	0.102047
RNF5	0.859208	3.26423	3.91019	0.00141901	0.032939	-0.974552
ACY3	0.859073	5.12791	3.82177	0.00169802	0.0359641	-1.14542
MYO18A /// TIAF1	0.858715	8.51634	2.67544	0.0174162	0.116098	-3.33497
DRD5	0.858683	4.61911	4.90258	0.00019755	0.0131687	0.905433
CLCN5	0.858479	6.23891	3.01772	0.00874249	0.0812408	-2.6943
LOC101928418	0.858069	2.41996	2.73287	0.0155279	0.109446	-3.22896
MGLL	0.857004	9.68729	3.10047	0.00738976	0.0737972	-2.53677
SEZ6L	0.856916	4.8249	4.74438	0.000268732	0.0152885	0.612221
MAP7D1	0.856813	8.5064	3.43083	0.00376753	0.0532631	-1.90182
NDUFV3	0.856311	8.06108	2.22673	0.041894	0.188101	-4.13361
ARL5C	0.855724	4.45298	3.01194	0.00884559	0.0812937	-2.70527
CRYGN	0.855421	4.62293	2.75563	0.0148356	0.106764	-3.18675
SMPDL3B	0.855006	4.27252	3.76657	0.0018997	0.0378299	-1.25218
NNT-AS1	0.854188	6.8883	2.333	0.0341537	0.166852	-3.95
ASIC2	0.853445	2.3383	2.21465	0.0428707	0.190233	-4.15422
SYNGR2	0.853252	8.70939	3.25022	0.005447	0.0632918	-2.24993
PRSS58	0.851804	3.91942	2.23731	0.0410552	0.18616	-4.11551
HELB	0.851322	4.64571	3.17706	0.00632298	0.0683068	-2.39031
MAGEE1	0.850885	6.42065	4.08767	0.000991125	0.0273869	-0.632594
RIMS3	0.850773	4.80672	2.80179	0.0135229	0.101967	-3.10087
TNK2	0.850568	6.32192	4.22651	0.000749681	0.0238902	-0.366347
CSF3R	0.850511	6.80902	2.29299	0.0368951	0.175151	-4.01958
GALR3	0.849795	5.34097	4.1769	0.000828171	0.0250346	-0.461317
DNASE1	0.849455	6.86742	2.9607	0.00981336	0.085733	-2.80233
NTN3	0.848959	4.36744	4.0065	0.00116761	0.029454	-0.788789
MMD	0.848659	9.01926	2.86789	0.0118378	0.0947155	-2.97719
CATSPER1	0.844873	4.51706	2.46471	0.0264248	0.145302	-3.71728
MGC39545	0.844497	3.20903	2.1589	0.04766	0.201463	-4.24866
PTH2R	0.844433	2.90017	2.43855	0.0278142	0.149722	-3.76393
ZNF587B	0.843336	6.117	4.02675	0.0011208	0.0290617	-0.7498
FOXS1	0.842444	4.63173	3.38653	0.00412425	0.0552929	-1.98737
PLA2G15	0.842207	8.22648	2.61478	0.0196508	0.1241	-3.44615
DEFB106A /// DEFB106B	0.842144	4.00599	3.08667	0.00760005	0.0750707	-2.5631
SCAMPER	0.841987	3.28851	3.20543	0.00596793	0.0661987	-2.33594
LOC101929694	0.840754	3.99986	3.83162	0.00166435	0.0355838	-1.12637
AGPAT4-IT1	0.840626	5.68702	3.74782	0.00197361	0.038551	-1.28848
RP11-173B14.4	0.840611	5.19272	3.52728	0.00309412	0.0485117	-1.71535
LOC645261	0.840254	3.14504	2.80288	0.0134934	0.101944	-3.09884
LOC101927379	0.840042	4.30639	3.30885	0.00483294	0.0594151	-2.13714
LINC00955	0.839597	3.51596	2.61811	0.0195212	0.123713	-3.44006
SEC14L1P1	0.839193	5.38793	4.41063	0.000518991	0.0200421	-0.0155103
LAPTM4B	0.838701	9.96452	3.04179	0.00832555	0.0790793	-2.64855
HDGFRP2	0.838569	7.99867	4.87135	0.000209873	0.0134789	0.847797
KNSTRN	0.83829	5.55586	4.65297	0.000321439	0.0163638	0.441472
YWHAE	0.838075	10.0488	5.58321	5.44547e-05	0.00842901	2.12914
RNASE3	0.83793	5.36349	2.58773	0.0207342	0.127718	-3.49545
C14orf180	0.835943	5.30849	2.51043	0.0241545	0.138387	-3.63531
CTD-2528L19.6	0.835683	5.24906	2.37639	0.0313978	0.160281	-3.87393
LINC01000 /// LINC01001 /// LINC01002 /// LOC100132062 /// LOC100133182 /// LOC100133331 /// LOC101929819 /// LOC729737	0.83553	7.98433	2.93839	0.0102666	0.0877363	-2.84448
GIMAP1	0.835056	7.68302	2.86733	0.0118513	0.0947684	-2.97825
LOC158402	0.834944	3.84292	2.22142	0.0423205	0.188932	-4.14267
TMEM189 /// TMEM189-UBE2V1 /// UBE2V1	0.834393	7.35772	5.48373	6.54943e-05	0.0087544	1.95438
ZNF814	0.833428	4.88213	3.12022	0.00709883	0.0724881	-2.49907
GDAP1L1	0.832875	3.49291	2.22186	0.0422854	0.188919	-4.14193
COL5A3	0.832594	7.14338	3.47244	0.00346068	0.051349	-1.82141
LOC647323	0.831359	3.50127	2.64283	0.0185852	0.119914	-3.39485
RPLP0P1 /// RPLP0P1	0.831287	4.25639	3.77985	0.00184906	0.0373593	-1.22649
GPR37 /// SEL1L2	0.829557	2.49697	2.59781	0.0203238	0.126348	-3.47709
TCF19	0.829448	5.1285	2.17627	0.0461169	0.198226	-4.21936
DMPK	0.829273	6.78199	3.05265	0.00814395	0.0781434	-2.62789
ZBTB7A	0.82716	9.0499	3.44966	0.00362543	0.0523684	-1.86544
EXD3	0.826637	5.88765	4.55707	0.00038826	0.0175344	0.261342
RP11-1191J2.5	0.826614	3.34942	3.45621	0.00357726	0.0522366	-1.85278
MPRIP	0.826315	9.0371	3.36074	0.00434724	0.0564334	-2.03713
SERPINA1	0.825272	7.97598	2.36236	0.0322646	0.162223	-3.89858
MIR10A	0.825029	4.09253	2.94501	0.0101301	0.087204	-2.83199
GOLGA6L2	0.824665	4.72153	2.72517	0.015769	0.110341	-3.24321
HAS3	0.824104	5.22515	4.84653	0.000220232	0.013775	0.801898
SLC25A23	0.823289	6.93979	2.78799	0.0139029	0.103337	-3.12658
ADD2	0.82303	4.55465	3.7832	0.00183652	0.0372475	-1.22002
UQCC2	0.822928	2.68561	2.82515	0.0129023	0.0995775	-3.05725
SATB1	0.822622	8.30324	2.56247	0.0217972	0.131226	-3.54132
SLC1A7	0.822317	4.44207	3.9093	0.0014216	0.032939	-0.976286
LOC100129476	0.822079	3.37583	2.44478	0.027477	0.14869	-3.75284
DLEU2	0.821935	8.03959	3.33114	0.00461797	0.0585051	-2.09419
LOC101928590	0.821701	4.35481	3.45909	0.00355632	0.0521524	-1.84722
GTF2H3	0.821206	10.0664	3.81929	0.0017066	0.0359641	-1.15022
SUN5	0.821145	4.58514	2.68557	0.0170676	0.114873	-3.31632
DACT2	0.821095	6.70015	4.28833	0.000662371	0.0224913	-0.248233
PROCA1	0.820738	5.11883	4.13879	0.000894143	0.026066	-0.53441
LINC00674	0.820602	9.03336	5.50711	6.27063e-05	0.00863806	1.99558
VAX2	0.820203	4.44171	3.67899	0.00227059	0.0412672	-1.42169
SAC3D1	0.820031	6.44348	2.70177	0.0165243	0.112958	-3.28645
FAM215A	0.819935	4.31173	3.33074	0.00462174	0.0585051	-2.09496
LOC101928635	0.819185	5.15934	4.6886	0.00029973	0.0159121	0.508148
ACTR3BP2	0.819023	4.73856	2.18313	0.0455201	0.19692	-4.20776
TRIM49 /// TRIM49C	0.816998	2.3792	2.69233	0.0168388	0.11406	-3.30386
SLC4A8	0.816318	5.79095	2.49675	0.0248135	0.140313	-3.65989
GABRR2	0.816173	5.02424	5.04182	0.000151048	0.0114781	1.16093
TMCC2	0.815938	4.91291	3.47378	0.0034512	0.0512731	-1.81882
NCR1	0.815893	5.13574	3.41784	0.00386883	0.0536646	-1.92692
OR7E47P	0.815749	5.12721	3.97755	0.00123803	0.0304243	-0.844596
VWA1	0.815148	7.37055	2.66317	0.0178475	0.117558	-3.35753
KIAA1161	0.814965	5.12566	2.39724	0.0301492	0.156535	-3.83715
ZBED3-AS1	0.814875	4.59566	2.22466	0.04206	0.188509	-4.13715
POLR2J2	0.814266	5.66207	4.13958	0.000892715	0.026066	-0.532885
CACNA2D3	0.813975	4.64153	3.55182	0.00294295	0.0470261	-1.66786
LOC100132005	0.812799	4.40368	4.11477	0.000938449	0.0266655	-0.580525
MDGA1	0.812693	5.04916	2.96947	0.00964071	0.0851728	-2.78575
LOC102723809	0.812422	2.97093	3.35526	0.0043961	0.0568376	-2.04769
LECT1	0.81133	3.50608	2.61004	0.0198366	0.124771	-3.4548
LOC101928995	0.810872	3.78761	4.16021	0.000856436	0.0254958	-0.493323
PLOD1	0.810619	8.81731	2.77629	0.0142334	0.104717	-3.14836
KY	0.809924	6.24203	3.98456	0.00122058	0.0300898	-0.831069
XRCC3	0.809663	2.6557	2.37292	0.03161	0.160495	-3.88003
OR51I1	0.809648	4.56393	2.86814	0.0118318	0.0947107	-2.97671
RP11-177N22.3	0.809519	2.3432	2.47529	0.0258821	0.143594	-3.69837
FLJ40288	0.809387	4.20508	2.60116	0.020189	0.12581	-3.47098
LOC101928535	0.809056	3.73715	2.30678	0.0359274	0.172261	-3.99565
MEPE	0.807801	3.94329	2.55168	0.0222672	0.132673	-3.56087
ETFB	0.807781	8.82883	5.38231	7.91632e-05	0.00905641	1.77472
PRR29	0.807394	4.53589	3.06185	0.0079933	0.0771702	-2.6104
LOH12CR2	0.80637	4.97068	2.80692	0.0133842	0.101702	-3.0913
LOC100130452	0.80548	3.22082	2.60138	0.0201806	0.12579	-3.4706
LINC01234	0.805072	3.726	2.20453	0.0437055	0.192306	-4.17146
NUDT19	0.804751	8.06126	3.1123	0.00721404	0.0730589	-2.51419
TMSB4Y	0.803976	4.755	3.14697	0.00672257	0.0704446	-2.44792
MUC17	0.803369	4.58537	2.99367	0.00917928	0.0831256	-2.73991
TNK1	0.802835	5.83049	3.9717	0.00125277	0.0305629	-0.855867
NKX2-8	0.802332	3.65017	2.1911	0.0448364	0.195416	-4.19426
LOC101930301 /// LOC101930303 /// TRIM16L	0.80207	4.27294	2.65984	0.0179662	0.117827	-3.36364
LOC100505478	0.801747	4.69339	2.90998	0.0108735	0.0902659	-2.89805
CMTM4	0.801545	7.62911	3.027	0.00857927	0.0804815	-2.67666
LAGE3	0.801322	7.47174	4.98126	0.000169701	0.0120464	1.05011
FOXRED2	0.801237	5.0457	4.51221	0.000424263	0.0184567	0.176753
SKAP1	0.80119	5.41805	5.76191	3.92172e-05	0.00775051	2.43934
BC048132	0.801004	3.12845	2.1545	0.0480583	0.202153	-4.25606
TMC5	0.800614	4.62762	3.53988	0.00301553	0.0476697	-1.69096
CLDN4	0.800585	3.68851	2.59855	0.020294	0.126296	-3.47575
AC007557.2 /// BC031974	0.799842	2.98449	2.27949	0.0378659	0.177715	-4.04294
NREP	0.799055	8.74304	2.34384	0.0334443	0.164997	-3.93104
RP11-38C18.2	0.797701	3.82889	3.30028	0.00491822	0.0598689	-2.15364
GPC1	0.797521	7.52984	2.17702	0.0460517	0.198113	-4.2181
RP11-83N9.5	0.796302	4.63282	2.85382	0.0121784	0.0960872	-3.00358
BEAN1	0.794052	4.47067	4.2519	0.000712485	0.0231228	-0.317806
ZFP3	0.793982	5.98606	2.82576	0.0128863	0.0995775	-3.0561
KAZN	0.793651	8.33349	2.64901	0.0183579	0.118904	-3.38351
FAM132A	0.793618	3.93811	2.53262	0.0231212	0.135286	-3.59533
NF2	0.793556	7.84461	3.32674	0.00465965	0.0587008	-2.10267
NYNRIN	0.792546	6.88351	3.40834	0.00394459	0.0540354	-1.94526
ANXA2P1	0.792284	5.08277	2.6338	0.0189218	0.1211	-3.41137
SMIM22	0.791166	3.31443	4.1275	0.000914695	0.0263302	-0.55608
ATOH1	0.791004	3.50703	2.19275	0.0446958	0.194983	-4.19146
LOC101928651	0.790657	3.34079	3.55444	0.00292728	0.0469924	-1.6628
MAG	0.790101	3.9549	2.50541	0.0243943	0.139249	-3.64433
PCDHB12	0.789776	3.9436	3.3256	0.00467049	0.0587008	-2.10487
CCDC64	0.789506	4.26666	4.09252	0.000981469	0.0272577	-0.62326
LOC375196	0.789475	4.42866	3.72766	0.00205628	0.0394129	-1.32749
B4GALNT1	0.789409	4.32135	3.47109	0.00347023	0.0514259	-1.82402
SRY	0.788561	3.60029	2.61725	0.0195545	0.123826	-3.44163
RP11-48G14.2 /// TEX9	0.788554	3.89299	2.70356	0.0164653	0.112764	-3.28315
PTGER3	0.787938	5.49114	2.16619	0.0470068	0.200128	-4.23638
SIRPB2	0.787685	6.8011	3.62726	0.00252312	0.0438572	-1.52184
T-Cell Receptor V-alpha region /// TRAV9-2 /// TRAV9-2	0.78741	3.88615	2.28096	0.0377585	0.177503	-4.04039
RBP1	0.787159	4.77197	4.32085	0.000620694	0.0217548	-0.186235
DGCR12	0.787114	4.87474	2.98923	0.00926239	0.0833358	-2.74834
SULT1A2	0.786919	8.5097	4.01359	0.00115101	0.0292968	-0.775146
C20orf202	0.786732	3.93108	3.79353	0.00179835	0.0369307	-1.20004
SUCLG2-AS1	0.78623	5.33537	3.17759	0.00631621	0.068265	-2.3893
CCDC135	0.785834	0.664779	2.15284	0.0482095	0.202354	-4.25886
MCHR2-AS1	0.785758	4.40996	3.02447	0.00862355	0.0807681	-2.68148
ATRNL1	0.785644	3.81575	2.72416	0.015801	0.110499	-3.24509
UBAC1	0.784525	7.90156	2.52228	0.0235974	0.136702	-3.61398
DCXR	0.783437	7.96053	2.47542	0.0258756	0.143592	-3.69814
TINCR	0.782585	4.37551	3.13528	0.00688456	0.0713083	-2.47029
ZNF561 /// ZNF562	0.78206	6.37552	4.01573	0.00114604	0.0292962	-0.771021
IL2RB	0.781616	5.04523	2.26579	0.038875	0.180366	-4.06657
PATE2	0.781459	3.12717	2.28365	0.0375639	0.177043	-4.03574
IRF2BP1	0.781411	6.21512	4.01373	0.00115069	0.0292968	-0.774877
SPATA42	0.781085	4.8724	3.34072	0.00452852	0.0578523	-2.07572
STIM1	0.779872	6.90623	2.96597	0.00970919	0.0853769	-2.79236
GIPC3	0.779806	4.15114	3.01534	0.00878476	0.0812408	-2.69881
RP11-63D14.1	0.778991	4.84938	3.47842	0.0034187	0.0509547	-1.80985
LILRA4	0.778934	3.85118	2.73295	0.0155254	0.109446	-3.22882
NCLN	0.778883	5.51204	2.63281	0.018959	0.121261	-3.41318
CLDN12 /// LOC102723899	0.778511	4.31476	2.24125	0.0407468	0.185355	-4.10875
PILRA	0.778299	7.88442	2.64791	0.0183979	0.119058	-3.38552
APOBEC4	0.778242	4.51784	2.46167	0.0265828	0.145864	-3.72271
ZNF710	0.778147	6.80746	2.96588	0.009711	0.0853769	-2.79254
POMC	0.777711	3.50253	4.51905	0.000418557	0.0183308	0.18967
LMO2	0.776428	9.54526	4.26767	0.000690324	0.0229344	-0.287664
C9orf50	0.776419	5.35757	5.12671	0.000128398	0.0106774	1.31545
NKX6-1	0.77601	2.96636	3.68338	0.00225038	0.0410585	-1.4132
SPOCD1	0.77596	4.63179	3.59589	0.00268988	0.0453274	-1.58258
MLF2	0.775828	8.93976	5.25849	9.99574e-05	0.00984322	1.55338
EFCAB1	0.775794	4.27153	2.541	0.0227417	0.13413	-3.58018
CYP3A43	0.77519	4.79151	3.73454	0.00202769	0.0391521	-1.31418
IGSF8	0.775026	7.3693	2.58286	0.020935	0.128107	-3.5043
ROBO4	0.775014	8.14597	2.27455	0.0382267	0.178695	-4.05146
RP1-228H13.5	0.774937	4.91941	3.01472	0.00879584	0.0812408	-2.69999
LOC440173	0.774926	3.59677	2.94586	0.0101127	0.087204	-2.83038
LINC01091	0.77486	4.03958	3.07666	0.00775626	0.0760683	-2.58218
MIR424 /// MIR503HG	0.77397	4.24785	2.70106	0.0165476	0.113064	-3.28775
TMEM212	0.77387	4.40414	2.29869	0.0364918	0.173875	-4.00969
PTOV1	0.773731	8.36625	4.25245	0.000711693	0.0231228	-0.316744
MSLN	0.773342	3.92366	3.98526	0.00121888	0.0300873	-0.829737
SMCO3	0.773105	3.67429	2.39986	0.0299958	0.156188	-3.83252
SGPL1	0.77293	7.1464	3.1974	0.00606634	0.0668548	-2.35133
TRAPPC1	0.77292	8.51878	3.30775	0.00484383	0.0594266	-2.13926
SLC9A5	0.772567	5.85933	3.61617	0.00258086	0.0444239	-1.54331
TMEM51-AS1	0.770774	3.62614	2.33933	0.0337373	0.165817	-3.93892
FBXL17	0.770756	8.24957	2.9754	0.00952556	0.0846166	-2.77452
GLYAT	0.76957	5.05069	3.45168	0.0036105	0.0523684	-1.86153
PDPK1	0.769291	4.58796	3.70549	0.00215125	0.0403132	-1.3704
CORO1B	0.769165	7.74007	3.01129	0.00885713	0.0813045	-2.70649
BOLL	0.769153	5.49834	3.57426	0.00281125	0.0460731	-1.62444
LOC441124	0.768275	5.31606	2.67504	0.0174301	0.116125	-3.33571
LOC101929511	0.768028	3.97098	3.04771	0.00822613	0.0785155	-2.6373
DAPP1	0.767664	10.5123	3.56139	0.00288602	0.0465205	-1.64934
ZNF787	0.767528	5.78272	3.95148	0.00130512	0.0311613	-0.894871
GPR101	0.767414	3.95583	2.25012	0.0400606	0.183855	-4.09353
SASH3	0.767376	6.66785	2.20015	0.0440716	0.193104	-4.17891
HMCN2	0.766673	6.26205	4.18539	0.000814167	0.0248026	-0.445052
LOC101930630 /// STRC	0.766652	4.5809	2.70587	0.0163895	0.112586	-3.27888
SEPT1	0.766447	4.9081	2.80248	0.0135041	0.101955	-3.09958
NEUROG1	0.765636	5.07435	3.0958	0.00746031	0.0742327	-2.54569
TUBA4A	0.765093	8.72128	3.58714	0.00273832	0.0456684	-1.59951
NCAPG	0.765016	4.22167	3.86614	0.00155169	0.0345901	-1.05965
IPO13	0.764397	6.67041	2.31055	0.0356674	0.171601	-3.98911
RP11-981G7.6	0.76438	4.38926	2.48803	0.0252426	0.141853	-3.67554
DQ570096	0.763902	6.86765	2.94707	0.010088	0.0870957	-2.8281
ZNF853	0.763546	5.2344	2.23686	0.0410905	0.18616	-4.11627
RP3-336K20__B.2	0.763118	2.38758	2.23237	0.0414451	0.187068	-4.12397
NAGS	0.763083	4.82325	2.35807	0.0325346	0.162936	-3.90611
PPP1R16A	0.762826	6.29383	2.88168	0.0115132	0.0928236	-2.9513
HSPA12B	0.762452	6.03711	2.48529	0.0253789	0.14211	-3.68046
RFC5	0.76237	7.64625	2.87883	0.0115794	0.0931982	-2.95664
RPS6KA2-AS1	0.761535	2.88071	2.20124	0.0439799	0.193006	-4.17705
AP4S1	0.761248	7.1817	4.61025	0.000349612	0.0169299	0.36135
MED25 /// MIR6800	0.761087	7.44367	3.58562	0.00274682	0.0456971	-1.60245
PARP3	0.759109	6.4612	3.56451	0.0028677	0.0463841	-1.6433
LINC00491	0.758959	5.8329	3.67327	0.00229724	0.0414938	-1.43278
AGRN	0.758737	7.30775	2.83625	0.0126173	0.098419	-3.03649
LOC101929413	0.758722	2.66628	2.30103	0.0363281	0.173319	-4.00564
AGPAT2	0.758717	7.16447	2.93444	0.0103489	0.0881516	-2.85194
MIR3917 /// STMN1	0.758483	7.44302	3.08144	0.00768128	0.0755219	-2.57307
LOC730139	0.75777	3.47979	2.40266	0.0298327	0.155729	-3.82758
CCDC37-AS1	0.757288	3.00672	2.87048	0.0117763	0.0943583	-2.97234
COPG2IT1	0.757229	5.17908	2.57401	0.021305	0.129522	-3.52038
ANGPTL3	0.756971	4.22639	3.37651	0.00420948	0.0557017	-2.00671
ATPIF1	0.756847	10.6356	3.41047	0.00392744	0.0540163	-1.94114
SSC5D	0.756758	8.3787	2.69809	0.0166462	0.113441	-3.29324
AKR7A2	0.756689	8.70005	4.62361	0.000340538	0.0168224	0.386428
SNAI3-AS1	0.756541	4.13382	2.35704	0.0325995	0.163157	-3.90792
PLD2	0.755876	6.35879	5.91505	2.97039e-05	0.00691659	2.70129
GSDMC	0.755729	5.22839	3.39231	0.00407586	0.0549949	-1.97621
PPAP2C	0.755678	4.30675	3.70083	0.00217178	0.0404401	-1.37942
PSPN	0.755505	4.4492	3.38949	0.00409936	0.0551822	-1.98165
HOXD1	0.754166	5.67693	4.03031	0.00111276	0.0290541	-0.742938
CES3	0.753165	7.68341	3.66688	0.00232734	0.041782	-1.44514
RP5-930J4.4	0.752892	7.34445	4.57177	0.000377157	0.0174606	0.289018
PIP4K2B	0.752742	8.87565	3.99867	0.00118625	0.0297421	-0.803881
LOC101927735	0.75163	2.69668	2.26488	0.0389433	0.180431	-4.06815
RPS4XP9 /// RPS4XP9	0.751367	4.14272	2.24595	0.0403818	0.184672	-4.10069
C4orf6	0.750839	3.63929	2.34798	0.0331773	0.164237	-3.9238
LOC100507506	0.750289	3.7031	2.1462	0.0488186	0.203639	-4.27001
FAM131B	0.750154	2.60408	2.39594	0.030226	0.156749	-3.83946
OR2C3	0.748511	3.32323	2.83168	0.0127339	0.0988693	-3.04504
JAG2	0.748484	6.74466	2.36661	0.0319998	0.161392	-3.89112
SFTA2	0.748345	2.39664	3.33848	0.0045493	0.0578964	-2.08005
RP11-153K16.2	0.747848	3.04424	3.12077	0.00709082	0.0724881	-2.49801
FAM122C	0.747607	4.58734	2.94241	0.0101836	0.0873122	-2.8369
TNKS1BP1	0.747415	7.70626	3.5679	0.00284793	0.0462681	-1.63674
COL4A5	0.746842	4.9644	2.69981	0.0165892	0.113217	-3.29007
FXYD1	0.746653	9.52761	2.16061	0.0475056	0.201123	-4.24578
LOC151657	0.746589	4.70928	3.02216	0.00866394	0.0808833	-2.68585
FCHO1	0.7456	4.5436	3.74968	0.00196616	0.0384693	-1.28488
GP1BB /// SEPT5 /// SEPT5-GP1BB	0.745541	5.39012	3.41399	0.00389936	0.0538176	-1.93436
PITRM1-AS1	0.745309	3.82034	3.04545	0.00826392	0.0786527	-2.64159
BTBD2	0.745074	6.77256	3.77035	0.00188516	0.0376041	-1.24488
C12orf42	0.744777	2.99464	2.96254	0.00977702	0.0856372	-2.79886
COX5A	0.744476	9.98013	2.54563	0.0225348	0.13326	-3.57181
STK10	0.744258	7.02751	4.01079	0.00115753	0.0293665	-0.780528
CHRNG	0.743897	5.4949	3.67571	0.0022858	0.0414276	-1.42804
MRPS25	0.743439	7.1101	3.53778	0.00302851	0.0477732	-1.69503
LOC101927049	0.742472	3.10987	2.4237	0.0286328	0.152076	-3.7903
AMELY	0.742424	4.18721	2.4061	0.0296332	0.155077	-3.82149
NINJ1	0.742417	9.2197	2.59221	0.0205508	0.12695	-3.4873
PCDHGA8	0.742212	6.01907	3.03612	0.00842207	0.0795782	-2.65935
CHIAP2	0.741967	2.59177	2.28131	0.0377337	0.177484	-4.0398
LOC158402 /// RP11-4O1.2	0.74105	4.46259	2.22218	0.042259	0.188861	-4.14137
SLC25A41	0.740784	4.25345	2.76475	0.014567	0.105939	-3.16983
LINC01016	0.740672	5.20602	4.59063	0.000363387	0.0172301	0.324492
HIST1H3A /// HIST1H3B /// HIST1H3C /// HIST1H3D /// HIST1H3E /// HIST1H3F /// HIST1H3G /// HIST1H3H /// HIST1H3I /// HIST1H3J	0.73981	4.25467	2.6666	0.0177259	0.117157	-3.35123
INHA	0.739745	5.16684	4.74365	0.000269114	0.0152885	0.610869
PRR32	0.738554	2.37102	2.1718	0.0465099	0.19913	-4.22692
ARHGAP9	0.738181	8.32277	4.14529	0.000882524	0.0259765	-0.521937
SCARB1	0.738172	8.25117	3.27721	0.00515527	0.0614193	-2.19804
CHST3	0.738166	7.65188	4.48419	0.000448463	0.0186798	0.123835
HIST1H2BG /// HIST1H2BJ	0.738137	5.10627	2.51597	0.0238927	0.137621	-3.62535
ANKMY1	0.737038	5.8793	2.84032	0.0125141	0.0979061	-3.02886
PTGER1	0.737026	5.09904	3.60732	0.00262783	0.0448161	-1.56043
PTPRF	0.736623	8.18926	2.55023	0.0223311	0.132738	-3.56349
LOC100507336	0.736311	4.09869	3.28406	0.00508372	0.0609378	-2.18486
KRT2	0.736287	3.04403	2.47089	0.0261066	0.144153	-3.70624
ACO2	0.736181	8.68023	2.23551	0.0411971	0.18625	-4.11859
LOC340085	0.736001	5.39725	3.43323	0.00374915	0.0532122	-1.89719
TIMM8B	0.73584	10.1904	3.84921	0.00160593	0.035055	-1.09236
RP11-378A13.1	0.735812	5.36687	2.80997	0.0133023	0.101375	-3.0856
SEZ6L2	0.735176	4.95093	2.49576	0.0248619	0.140528	-3.66168
LYZL1 /// LYZL2	0.734697	4.20762	2.31605	0.0352908	0.17039	-3.97954
CD300LB	0.734587	5.03463	4.473	0.00045853	0.0187703	0.102655
ABCG1	0.734223	8.41531	2.92513	0.0105458	0.0890347	-2.86951
ALAS1	0.734086	7.65418	3.09056	0.0075402	0.0746799	-2.55568
AC003989.4	0.733838	3.43661	2.80285	0.013494	0.101944	-3.09888
DCAF8L2 /// FLJ32742 /// LOC101928481	0.733482	4.21798	2.5933	0.0205062	0.126912	-3.4853
ESYT1	0.733301	8.91929	4.45208	0.000477955	0.0192146	0.0630736
FLJ25917	0.73296	3.94543	2.42552	0.0285313	0.151741	-3.78707
MPZ	0.732486	5.83145	4.49283	0.000440859	0.0186142	0.140148
LOC283693	0.731519	4.40062	2.89711	0.01116	0.0912592	-2.92229
VANGL1	0.730871	6.77881	3.3108	0.00481376	0.0593798	-2.13339
IK /// TMCO6	0.730079	5.54611	4.35282	0.000582318	0.0215577	-0.125347
PLK5	0.729655	3.71017	2.15703	0.0478293	0.201732	-4.25182
ACSF2	0.729133	6.35324	3.21354	0.00587008	0.0655831	-2.32038
HTR1E	0.728798	4.7601	2.59366	0.0204917	0.126889	-3.48465
CDKN2C	0.728726	8.48099	2.72888	0.0156525	0.109721	-3.23635
GLI1	0.728253	5.06427	4.99175	0.00016631	0.0119978	1.06933
MFNG	0.728225	6.72971	2.61785	0.0195312	0.123743	-3.44053
PNMAL2	0.727981	4.3942	2.69143	0.0168689	0.114165	-3.30551
ACVRL1	0.72793	6.31042	2.16809	0.0468375	0.199864	-4.23317
RP1-155D22.2	0.726911	5.5631	4.58256	0.00036921	0.0173661	0.30933
AKT1	0.726678	8.96369	4.2839	0.000668273	0.0225487	-0.256694
LOC100506470	0.726513	3.73574	2.52551	0.0234474	0.136244	-3.60814
UBE2C	0.725309	5.62365	2.14769	0.0486813	0.203337	-4.26751
MMD2	0.724648	5.8758	4.31164	0.000632217	0.0219623	-0.203784
RXRA	0.724402	9.1977	4.52036	0.000417475	0.0183175	0.192137
TMEM106A	0.724029	7.11505	2.81421	0.0131895	0.100904	-3.07769
MXRA8	0.723632	10.9084	4.33662	0.000601452	0.0215696	-0.156192
VDAC3	0.723592	10.5375	2.20981	0.0432682	0.191255	-4.16247
RP11-231E19.1	0.723579	2.7576	2.21405	0.0429195	0.190341	-4.15524
IPP	0.722218	6.89019	3.08085	0.00769043	0.0755367	-2.57418
LOC101928245	0.72221	4.04586	3.90407	0.00143673	0.0329972	-0.986372
HAUS2	0.72089	11.3746	4.23119	0.000742672	0.0237548	-0.357388
KIAA1751	0.720856	4.3085	3.12602	0.00701545	0.0721107	-2.48798
TMEM134	0.720784	8.21631	4.19357	0.000800899	0.0247078	-0.429381
ZNF33B /// ZNF33B	0.720701	4.88186	2.65792	0.0180351	0.118049	-3.36717
OR8D1	0.720617	4.38039	2.76716	0.0144965	0.10572	-3.16533
LOC101927206	0.720595	2.75401	2.5107	0.0241418	0.138387	-3.63483
KDM8	0.720303	3.56146	3.5819	0.00276772	0.0458424	-1.60964
FSCN2	0.720181	4.10816	2.39682	0.0301742	0.156618	-3.8379
LOC339685	0.718363	2.60555	2.47477	0.0259084	0.143652	-3.69929
ACOT1 /// ACOT2	0.718112	7.44	3.19452	0.0061021	0.0670598	-2.35686
CLSTN1	0.717362	9.27785	4.49062	0.000442792	0.0186612	0.135975
NDUFB2-AS1	0.717354	5.15537	2.24741	0.0402693	0.184431	-4.09818
IFNL1	0.717346	4.95193	2.53815	0.0228701	0.134568	-3.58533
LOC100507634	0.717113	5.45458	3.09026	0.00754484	0.0746799	-2.55626
IL23A /// TCRBV10S1P /// TRBV21-1 /// TRBV21-1	0.716985	4.05952	2.16441	0.0471656	0.200332	-4.23938
LOC101928419	0.715976	4.23535	2.36985	0.0317993	0.161031	-3.88543
BACH1 /// GRIK1-AS2 /// LINC00189	0.715971	1.9569	2.15756	0.047781	0.201695	-4.25092
AKAP4	0.715823	3.84123	2.44911	0.0272449	0.148047	-3.74511
CS	0.715586	9.55112	2.6083	0.0199051	0.124901	-3.45797
PPP1R37	0.715281	4.44791	2.28212	0.0376746	0.177313	-4.03839
CD19	0.715117	3.30688	2.30915	0.0357635	0.171789	-3.99153
LOC101928475	0.714787	4.27533	3.97329	0.00124874	0.0305196	-0.852796
LINC01056	0.714764	3.72468	3.69214	0.00221055	0.0407256	-1.39624
GRINA	0.714762	7.63986	3.28271	0.00509771	0.0609776	-2.18745
HIPK4	0.714336	5.4126	3.30581	0.00486304	0.0595258	-2.143
SLC35E1	0.714249	10.9886	3.06557	0.00793302	0.076908	-2.6033
ESPNL	0.71308	4.77509	2.82567	0.0128888	0.0995775	-3.05627
BC036311	0.713061	2.67222	3.19153	0.00613936	0.0671873	-2.36259
COL15A1	0.712974	9.62002	2.61638	0.0195883	0.123938	-3.44322
USH1C	0.712502	3.73226	2.14065	0.0493329	0.204406	-4.27932
SLC37A4	0.712488	5.95834	2.69444	0.0167681	0.11381	-3.29998
CLUH	0.712358	7.547	2.88799	0.0113673	0.0920261	-2.93943
TNFSF14	0.712205	4.06358	2.99104	0.00922847	0.0831892	-2.7449
PSRC1	0.711341	4.8323	2.84888	0.0123002	0.0967799	-3.01283
ZFAT	0.711225	5.12979	2.14418	0.0490046	0.203908	-4.27339
RP11-29P20.1	0.711165	3.86855	4.33569	0.000602569	0.0215696	-0.157962
UGT3A1	0.710634	5.13034	2.87883	0.0115794	0.0931982	-2.95665
TCRA /// TCRAV5.1a	0.710307	3.81067	3.47838	0.00341894	0.0509547	-1.80992
BCAN	0.71019	4.59461	2.46812	0.0262486	0.144638	-3.71118
SHPK	0.709859	4.10796	2.65241	0.0182339	0.118664	-3.37727
DGKZ	0.70985	7.78413	3.36354	0.00432244	0.0563649	-2.03173
SP7	0.709438	3.64308	2.7057	0.016395	0.112586	-3.2792
LOC100131864	0.709389	3.71634	2.68119	0.0172175	0.115411	-3.32439
MTND1P33 /// MTND1P33	0.709281	3.07195	2.86665	0.0118674	0.0947684	-2.97951
CNTD1	0.708286	3.43973	2.60986	0.0198437	0.124776	-3.45513
C1QTNF9 /// C1QTNF9B	0.707889	4.31837	2.75026	0.0149963	0.107502	-3.19673
BMP8A	0.707482	4.27666	3.22269	0.00576156	0.0650818	-2.30281
ACPP	0.707314	4.3909	2.44191	0.0276316	0.149183	-3.75794
NME4	0.706766	7.92899	3.56384	0.00287164	0.0463841	-1.6446
LOC101927314	0.706619	2.74512	2.50954	0.0241971	0.138527	-3.63692
ST3GAL1	0.705943	7.83275	2.58217	0.0209637	0.128107	-3.50556
MEGF11	0.705905	4.2453	3.31802	0.00474331	0.0590779	-2.11947
RP11-288L9.1	0.705884	5.33109	2.86529	0.0119	0.0948022	-2.98207
SLC23A1	0.70548	4.09561	3.09357	0.00749418	0.0744762	-2.54994
PCDH7	0.70487	6.03256	3.03759	0.00839686	0.0794358	-2.65654
PIK3R2	0.704751	7.23936	3.15166	0.00665878	0.0701425	-2.43896
AHCYL2	0.704064	7.08597	2.399	0.0300461	0.156264	-3.83404
IL22	0.70375	4.60628	2.51927	0.0237376	0.137028	-3.6194
AQP2	0.703696	4.81365	3.47714	0.00342761	0.0510194	-1.81232
ACTBP9 /// ACTBP9	0.70359	8.38672	2.60176	0.0201651	0.125749	-3.46989
UQCR11	0.702757	10.7726	3.40869	0.00394174	0.0540354	-1.94458
ARHGEF7-IT1	0.702731	3.49501	3.27476	0.00518112	0.0614652	-2.20276
YTHDF3-AS1	0.702615	4.92714	3.82794	0.00167684	0.0357859	-1.13348
OR2F1	0.70252	4.50286	3.32434	0.00468249	0.0587008	-2.10729
RP11-338I21.1	0.702335	4.64744	2.95852	0.00985675	0.0858878	-2.80645
GABRE /// MIR224 /// MIR452	0.701833	6.13231	2.43469	0.0280245	0.150156	-3.77078
MLXIP	0.701677	8.31835	2.69702	0.0166817	0.113486	-3.29521
TESPA1	0.701647	5.87489	3.74531	0.0019837	0.0386175	-1.29332
LOC101928778	0.701374	5.05737	3.65953	0.00236244	0.0420977	-1.45936
ZBED3	0.701364	7.50584	4.02409	0.00112683	0.029155	-0.754916
CYP4A11 /// CYP4A22	0.701293	4.32154	2.95295	0.00996851	0.0864829	-2.81698
RSG1	0.701139	4.92733	3.95496	0.00129595	0.0310368	-0.88815
LOC100133920 /// LOC100996643 /// LOC101928195 /// LOC101929583 /// LOC286297	0.700736	6.51144	3.32353	0.00469023	0.0587665	-2.10885
CHMP4C	0.700232	3.86915	2.16639	0.0469887	0.200123	-4.23604
APBA1	0.700204	4.6267	3.50652	0.00322807	0.0496312	-1.75551
GATA2	0.700107	7.62544	2.47329	0.0259841	0.143821	-3.70195
T-18	0.699506	3.83833	2.22022	0.0424175	0.189293	-4.14472
MATN4	0.699495	5.14797	2.60883	0.0198844	0.124838	-3.45701
ARMC5	0.69865	5.72921	3.74493	0.00198523	0.0386175	-1.29406
PAK6	0.698606	4.7913	4.48581	0.000447031	0.0186798	0.126885
DCTN1-AS1	0.698465	3.25911	2.75697	0.014796	0.106674	-3.18427
SEMA3D	0.697383	4.41607	3.37196	0.00424873	0.0558846	-2.01548
CDHR2	0.695194	4.43187	2.38419	0.0309251	0.158798	-3.86018
DEFB123	0.695169	3.7018	2.52304	0.0235622	0.13669	-3.61261
IFNLR1	0.695021	4.77427	2.51042	0.0241551	0.138387	-3.63533
MIR4313	0.694949	3.2161	2.3344	0.0340612	0.166608	-3.94755
LOC338694	0.694732	4.31912	2.86632	0.0118753	0.0947684	-2.98013
OR2W1	0.694588	3.69472	2.80327	0.0134826	0.101924	-3.0981
HDAC10	0.694228	4.92797	3.83291	0.00165999	0.0355838	-1.12387
CRHR1-IT1 /// MGC57346	0.693921	5.6411	3.9333	0.00135407	0.0319089	-0.92994
GATM	0.693459	8.65842	2.47576	0.0258584	0.143587	-3.69753
HMGA1P4 /// HMGA1P4	0.693095	5.48052	4.06942	0.00102827	0.0279523	-0.667671
MAP1S	0.692893	6.34875	3.68781	0.00223017	0.0408164	-1.40463
PKN1	0.692703	7.30511	4.75365	0.000263907	0.0152723	0.629491
COL25A1	0.691241	3.62413	2.47279	0.0260097	0.143923	-3.70285
HEXIM2	0.691226	6.06054	2.70829	0.0163105	0.11249	-3.27442
LINC00908	0.690935	5.23855	2.57747	0.0211598	0.128988	-3.5141
LOC157740	0.690929	3.61992	4.32717	0.00061291	0.0217091	-0.174195
LINC01095	0.690789	3.78278	3.11625	0.00715638	0.0728325	-2.50665
MIR6836 /// SNX8	0.690645	6.31844	2.14271	0.0491409	0.204053	-4.27586
PAX5	0.69012	4.64693	3.09272	0.00750713	0.0745477	-2.55156
FAM53B	0.690076	7.04449	3.56837	0.00284519	0.0462681	-1.63582
ZNF346	0.690003	6.57255	3.37929	0.0041856	0.0555827	-2.00133
POC1A	0.689925	3.63201	2.75408	0.0148819	0.106966	-3.18964
LRRC37A7P /// LRRC37A7P	0.689239	5.99038	3.60184	0.00265743	0.0451245	-1.57106
ABCA2	0.689106	7.05495	4.50181	0.000433084	0.0185551	0.157123
NDUFB2	0.68823	10.953	3.01233	0.00883847	0.08126	-2.70452
ANO10	0.68753	7.21904	4.7123	0.000286131	0.0156067	0.552417
VAV3	0.686999	6.54856	2.14153	0.0492509	0.204283	-4.27784
ERVH-4	0.685985	4.70071	3.01368	0.00881435	0.0812408	-2.70196
GRAMD2	0.685616	3.82901	2.36122	0.0323364	0.162359	-3.90059
PLA2G6	0.685431	6.15832	3.08346	0.00764977	0.0753696	-2.56921
LOC145694	0.684991	4.67537	2.80379	0.0134685	0.101882	-3.09712
SMARCE1P2 /// SMARCE1P2	0.684792	3.3789	3.20524	0.00597021	0.0661987	-2.3363
PDHA2	0.684722	3.55049	3.25438	0.00540102	0.0629853	-2.24194
LOC101927884	0.684336	4.22982	2.2369	0.0410872	0.18616	-4.1162
RP1-130G2.1	0.68419	5.67035	2.41304	0.0292351	0.153972	-3.80921
DBF4B	0.683874	3.71372	3.67482	0.00228998	0.0414276	-1.42977
PKI55	0.683873	5.75881	2.55653	0.0220545	0.132181	-3.55208
TAF10	0.683732	9.30273	4.85691	0.000215839	0.0136207	0.821093
ROGDI	0.683605	6.48275	2.36803	0.0319115	0.161258	-3.88862
RP11-119F7.5	0.683294	3.73449	2.45187	0.0270982	0.14759	-3.7402
ATP6V0E2	0.683028	7.02485	3.09677	0.00744552	0.0741651	-2.54383
GJA3	0.682403	3.95784	2.40588	0.0296461	0.15511	-3.82188
WNT6	0.681834	4.94299	2.56008	0.0219006	0.131527	-3.54566
ALDH9A1	0.681717	10.2477	4.15744	0.000861225	0.0255736	-0.49864
LCN8	0.681332	3.4914	3.2413	0.00554697	0.0637492	-2.26706
CD244	0.681003	5.27057	4.35737	0.000577065	0.0214738	-0.116703
NT5C1B /// NT5C1B-RDH14	0.68096	4.42134	2.38106	0.0311141	0.159455	-3.8657
SNX8	0.680868	4.91024	3.16478	0.00648323	0.0690546	-2.41385
GGT1 /// GGT2 /// GGT3P /// GGT8P /// GGTLC1 /// GGTLC2 /// LOC100132705 /// LOC102724197	0.680838	5.37335	3.2327	0.00564511	0.0643744	-2.28358
COL18A1	0.680496	8.60923	2.36708	0.0319708	0.161364	-3.8903
CAPN8	0.679785	2.74475	2.75273	0.0149221	0.107157	-3.19213
SPAG5	0.679729	5.02562	3.07246	0.00782268	0.0763317	-2.59017
SLC38A7	0.679537	7.37667	3.3409	0.00452687	0.0578523	-2.07538
MESP1	0.679263	5.32527	2.56158	0.0218358	0.131327	-3.54294
LOC100506585	0.679107	5.1589	3.06964	0.00786772	0.0765865	-2.59555
CRMP1	0.678046	3.55279	2.14645	0.048795	0.203613	-4.26958
RP11-536G4.2	0.677707	5.1576	2.90908	0.0108934	0.0903672	-2.89975
CCDC142	0.677632	3.60488	2.75835	0.014755	0.10651	-3.18171
BC033528 /// U73166.2	0.677372	5.99927	2.92219	0.0106087	0.0891051	-2.87506
LOC100287166 /// LOC101930064	0.67705	3.45046	2.39516	0.0302719	0.156918	-3.84083
SSRP1	0.676981	9.41479	2.65091	0.0182884	0.118668	-3.38002
BC019672 /// USP32P2	0.676913	3.88306	2.76152	0.0146616	0.106096	-3.17582
SPATA16	0.676768	5.08843	2.94038	0.0102254	0.0875071	-2.84072
DNAJC22	0.676713	6.07672	3.70674	0.00214576	0.0402965	-1.36797
SMG5	0.67592	7.38428	5.5668	5.61331e-05	0.00857233	2.10041
CDK10	0.675603	7.98046	3.60581	0.00263597	0.0449223	-1.56337
WAS	0.675385	9.43525	4.0367	0.0010985	0.028854	-0.730645
ZNF321P /// ZNF816-ZNF321P	0.675266	3.43864	3.0338	0.00846173	0.0797927	-2.66375
TCF21	0.675242	2.99516	2.79648	0.0136679	0.102566	-3.11076
LOC100507250	0.675241	2.72806	3.4357	0.00373028	0.0530395	-1.89242
TOR4A	0.675161	6.3406	2.5793	0.0210831	0.128687	-3.51077
ST3GAL2	0.675021	7.38989	4.34589	0.000590428	0.0215577	-0.138544
MAP2K2	0.674863	8.76789	3.66244	0.0023485	0.0419378	-1.45374
XAB2	0.674447	6.71182	4.19657	0.000796088	0.0247078	-0.423635
ZNF879	0.674441	6.14215	2.85182	0.0122275	0.0963696	-3.00732
CCDC129	0.674345	5.09822	2.66559	0.0177616	0.11727	-3.35308
LOC100133131	0.674288	3.3025	2.3174	0.0351986	0.170286	-3.97718
NRIP2	0.67343	5.46032	3.01853	0.0087281	0.0812408	-2.69276
PRDX2	0.673244	9.91618	2.92501	0.0105483	0.0890347	-2.86974
DECR2	0.672729	7.71176	3.15577	0.00660319	0.0698264	-2.43108
MED16	0.67243	7.08243	3.56818	0.0028463	0.0462681	-1.63619
DNM1P35	0.672065	3.93486	2.56903	0.021516	0.130517	-3.52941
TRDV3	0.672054	4.79504	2.98254	0.00938874	0.0838285	-2.761
CELSR2	0.671861	4.70161	2.51897	0.0237517	0.137044	-3.61994
DMRTC1 /// DMRTC1B	0.671215	4.73132	2.67423	0.0174581	0.116237	-3.33719
STAP2	0.670959	5.04745	4.30713	0.000637931	0.0221281	-0.212367
LOC101243545 /// SNORD4A	0.670354	7.63764	3.92814	0.00136832	0.0321159	-0.939909
GNRHR	0.670152	4.15181	3.65411	0.00238872	0.0423984	-1.46987
CBL	0.669786	7.82802	2.76916	0.0144387	0.105457	-3.16163
SCNN1A	0.669639	4.78009	3.11621	0.0071569	0.0728325	-2.50672
KIAA1211L	0.669499	5.66251	2.75809	0.0147627	0.106533	-3.18219
LRTM1	0.669497	4.38321	2.16322	0.0472721	0.200534	-4.24139
LOC101927450	0.668966	5.14938	2.5668	0.0216112	0.130858	-3.53346
ESR2	0.668579	4.62912	2.52211	0.0236052	0.136702	-3.61428
BRWD1-IT2	0.667924	4.00009	3.62497	0.00253494	0.04403	-1.52627
CHRNA2	0.667685	5.22042	3.40115	0.00400294	0.0544147	-1.95915
BC045784	0.667028	3.59287	2.61454	0.0196603	0.124126	-3.44659
ELL	0.666635	5.9836	2.68112	0.0172199	0.115411	-3.32452
LOC101926960	0.666558	4.58052	2.81502	0.0131679	0.100808	-3.07617
ATN1	0.666109	5.74296	2.70168	0.0165273	0.112958	-3.28662
PTMS	0.665659	7.38978	3.00007	0.00906095	0.0825631	-2.72777
FATE1	0.665551	4.94758	3.05108	0.00817007	0.0782025	-2.63089
HCRTR2	0.665241	4.17999	2.2165	0.0427194	0.189991	-4.15106
OR5J2	0.663918	2.74543	2.44763	0.0273242	0.148327	-3.74776
LOC100128343	0.663911	3.47142	2.31121	0.0356219	0.171496	-3.98796
DSPP	0.663677	5.07934	2.83107	0.0127495	0.098953	-3.04618
FLJ25758	0.663565	4.36681	2.79017	0.0138424	0.102988	-3.12253
ATPAF1	0.663073	8.17605	2.30086	0.0363397	0.173319	-4.00593
XCL1 /// XCL2	0.663071	3.90683	2.21089	0.0431789	0.190988	-4.16063
PRKCSH	0.662781	8.70082	3.4508	0.003617	0.0523684	-1.86324
ZNF2	0.662671	5.86078	3.70366	0.0021593	0.0403528	-1.37394
BOD1L2	0.662633	3.31257	2.37541	0.0314576	0.160343	-3.87565
PADI3	0.662472	4.09082	3.81987	0.00170459	0.0359641	-1.1491
MCM4	0.662446	6.80398	4.86364	0.000213038	0.013589	0.833538
DNPH1	0.662103	7.36095	2.85546	0.0121382	0.0959874	-3.0005
RPS17P5 /// RPS17P5	0.662092	7.9241	3.10457	0.00732842	0.0735204	-2.52895
CORO7	0.662018	5.68051	2.34478	0.0333835	0.16487	-3.9294
RP11-166P13.4	0.661195	3.87495	2.55127	0.022285	0.132673	-3.5616
C1orf226	0.661088	3.65268	2.16548	0.0470695	0.200213	-4.23757
CTC-203F4.2 /// H2AFY	0.660594	2.81231	2.51797	0.0237987	0.137248	-3.62174
RHPN1	0.660569	4.94086	3.00892	0.00889979	0.081523	-2.71099
C1orf233	0.659351	5.40372	3.05187	0.00815688	0.0781709	-2.62938
AL590762.11	0.65843	6.22746	4.34428	0.000592327	0.0215577	-0.141607
LINC01061 /// LOC441124 /// LOC729218	0.658263	7.64304	4.1706	0.000838732	0.0252242	-0.473402
NKAIN1	0.658226	4.47097	2.4101	0.0294033	0.154439	-3.81442
TAS2R40	0.657963	3.30803	2.81779	0.0130947	0.100378	-3.07099
STRN4	0.657765	6.62044	3.66477	0.00233736	0.0418838	-1.44922
CCL19	0.657762	7.08694	2.33971	0.033713	0.165767	-3.93827
TMEM229B	0.657657	5.00677	3.12387	0.00704623	0.0722613	-2.49209
CHTF18	0.657263	5.93188	4.30633	0.000638961	0.0221312	-0.213906
LINC00967	0.657134	4.96117	2.8665	0.0118711	0.0947684	-2.9798
LOXL1-AS1	0.656851	3.80346	2.85336	0.0121897	0.096136	-3.00444
FAM173A	0.656779	6.87958	4.25208	0.000712222	0.0231228	-0.317453
RPL29P7 /// RPL29P7	0.656427	5.64808	3.04583	0.00825755	0.0786527	-2.64087
L2HGDH	0.656417	5.05269	2.81315	0.0132175	0.101056	-3.07967
ECSCR	0.656059	7.74303	2.44701	0.0273572	0.148451	-3.74886
LOC100506457	0.655815	4.96735	2.82032	0.0130282	0.100163	-3.06627
CFHR3	0.655571	3.13164	3.34983	0.00444514	0.057314	-2.05817
PSME3	0.655148	7.76784	3.62949	0.0025117	0.0438136	-1.51753
ST8SIA3	0.654483	4.69898	3.5456	0.00298056	0.0473307	-1.6799
HP08942	0.653612	4.51593	2.7379	0.0153723	0.108886	-3.21965
DOK1	0.653238	7.21958	3.1433	0.00677308	0.0707638	-2.45495
C7orf13 /// LINC01006	0.652445	4.75309	2.59401	0.0204776	0.126889	-3.48402
CSNK1G2	0.651992	8.07404	3.61301	0.00259755	0.0445571	-1.54943
ACAD10	0.65082	5.89047	4.43098	0.00049841	0.0196342	0.0230936
C20orf196	0.649663	4.96169	2.32846	0.0344543	0.167867	-3.9579
HAMP	0.649635	5.58793	3.01735	0.00874898	0.0812408	-2.695
SMC5-AS1	0.648839	4.43531	2.54201	0.0226963	0.133945	-3.57835
GPRC5D	0.648697	3.2463	2.15383	0.048119	0.202216	-4.25719
PKM	0.648025	10.5214	2.77982	0.0141329	0.104259	-3.14179
BRIP1	0.647505	4.18232	3.67018	0.00231174	0.0416181	-1.43875
RP11-714L20.1	0.647345	3.76569	2.85777	0.0120819	0.0957351	-2.99618
COL4A2	0.647159	10.732	2.48347	0.0254697	0.142387	-3.68372
RHBDL2	0.647035	2.55566	2.37385	0.0315527	0.160479	-3.87838
SF3A2	0.64639	7.11538	5.12147	0.000129689	0.0106774	1.30594
DPPA5	0.645805	2.72773	2.38068	0.0311366	0.159529	-3.86636
VAC14	0.644634	6.63108	3.33317	0.00459884	0.0583678	-2.09027
GTF2F2	0.64451	7.3025	2.73599	0.0154312	0.109146	-3.22318
MIR4691 /// MIR7113 /// NDUFS8	0.643925	9.87671	2.89892	0.0111192	0.091084	-2.91887
ST6GAL1	0.643703	8.13949	2.38586	0.0308246	0.158455	-3.85724
DNAJC5B	0.643572	4.6136	2.58046	0.0210346	0.128425	-3.50866
FYCO1	0.643195	8.41421	2.14258	0.0491533	0.204053	-4.27608
GAS2L2	0.642596	4.06439	3.42769	0.00379181	0.0533957	-1.9079
2024-03-02	0.642588	8.67402	3.55887	0.00290092	0.0466328	-1.65422
GLYR1	0.642397	7.98229	4.01483	0.00114812	0.0292968	-0.772753
CHRDL2	0.642026	3.62621	2.25036	0.0400427	0.183823	-4.09312
SLC41A1	0.641928	7.45974	2.14959	0.0485069	0.203059	-4.26432
ASPHD2	0.641708	5.92631	2.63576	0.0188484	0.120882	-3.40779
FAM86B3P	0.641324	4.509	3.10999	0.00724799	0.0731869	-2.51859
COQ2	0.640894	7.45707	2.20785	0.0434299	0.191773	-4.16581
LOC153684	0.640864	7.02773	3.78669	0.00182352	0.0370983	-1.21326
KRT72	0.640844	4.85941	3.3884	0.00410851	0.0551822	-1.98376
UBBP1 /// UBBP1 /// UBBP4 /// UBBP4	0.640147	7.36731	2.95446	0.00993817	0.0864052	-2.81413
RP11-2E11.9	0.640036	5.71098	2.3687	0.0318702	0.161153	-3.88745
TRA /// TRAV16 /// TRAV16 /// YME1L1	0.639797	3.87814	3.26807	0.00525223	0.0619158	-2.21561
ALDH1L1	0.63935	6.65362	2.4237	0.028633	0.152076	-3.79031
RP11-52A20.2	0.639294	4.14268	3.85938	0.00157311	0.0347685	-1.0727
LOXL1	0.639104	8.96704	2.34891	0.0331175	0.164237	-3.92217
HERC2P7	0.638421	4.7676	2.54938	0.0223684	0.132799	-3.56502
NUDT3	0.637964	9.67845	3.54581	0.00297926	0.0473307	-1.67949
LOC283194	0.637896	4.00164	2.14204	0.0492038	0.204159	-4.27699
CLDND2	0.637854	4.21268	2.14133	0.049269	0.204298	-4.27817
OGFOD3	0.637654	8.49618	3.21498	0.00585283	0.0655831	-2.31761
LOC100505942	0.637279	4.69438	2.54227	0.0226849	0.133911	-3.57789
FAM218A	0.637185	4.09282	2.38186	0.0310657	0.159381	-3.86429
RPS6KA2	0.63686	8.36938	2.30362	0.0361469	0.172855	-4.00114
GUCY1A3	0.636836	7.69802	3.22422	0.00574362	0.0650041	-2.29987
TNFRSF1A	0.636775	9.86989	3.02972	0.00853214	0.0802315	-2.6715
LOC101928014	0.636682	2.81768	2.15172	0.0483117	0.202513	-4.26074
PPP1R13B	0.636566	5.49083	2.14295	0.0491189	0.204053	-4.27546
PHRF1	0.636471	6.88589	3.75806	0.00193289	0.0381089	-1.26865
NEO1	0.636186	8.47723	2.36913	0.0318436	0.161123	-3.88669
SNORA65	0.635047	5.20661	3.20719	0.00594656	0.066061	-2.33256
FOXD2	0.635037	3.65489	3.1514	0.00666221	0.0701425	-2.43944
ARL8A	0.635014	6.723	3.66986	0.00231326	0.0416181	-1.43938
TMEM31	0.634995	3.47931	2.9184	0.0106902	0.0894703	-2.88219
LIN28A	0.634783	4.40358	3.22056	0.00578666	0.0651776	-2.3069
ZNF687	0.634733	5.12214	2.94334	0.0101644	0.087279	-2.83514
PODNL1	0.633872	5.57846	2.60496	0.0200376	0.125264	-3.46407
FGF6	0.63339	4.43756	2.82736	0.012845	0.0993691	-3.05311
DUSP23	0.633308	8.72229	2.53814	0.0228705	0.134568	-3.58535
APOBEC3F	0.633046	5.06633	3.02894	0.00854556	0.0802994	-2.67298
PI4KB	0.63283	9.00079	4.32998	0.000609473	0.0217091	-0.16883
LOC389247	0.632438	3.98284	2.76866	0.014453	0.105528	-3.16255
LOC101927948	0.632053	3.28954	2.84608	0.0123697	0.0972624	-3.01807
TRPV3	0.631898	3.88226	2.36445	0.0321342	0.161792	-3.89491
ZBTB7B	0.631853	6.67059	4.41244	0.000517124	0.0200028	-0.0120717
RP11-421F16.3	0.631712	5.31184	3.04832	0.00821596	0.078493	-2.63614
FLJ46026	0.631628	3.94155	2.85849	0.0120642	0.0957346	-2.99482
LOC221272	0.631077	4.6346	3.14669	0.0067264	0.0704446	-2.44845
SLC25A10	0.630613	4.18056	2.59694	0.0203591	0.126504	-3.47869
PIP5K1C	0.630374	7.86553	3.5824	0.00276492	0.0458424	-1.60868
COL20A1	0.630083	4.48636	2.19438	0.0445574	0.19452	-4.18869
NCAPD2	0.629684	5.38841	3.03962	0.0083623	0.0792575	-2.65268
LOC101929705	0.629637	3.87145	2.1425	0.0491607	0.204053	-4.27622
G6PC2	0.62868	5.80135	3.5332	0.00305694	0.0481212	-1.70389
RETSAT	0.628345	10.2966	2.88309	0.0114803	0.0926538	-2.94864
MTSS1L	0.627114	4.99437	2.25092	0.0399994	0.183696	-4.09215
UCA1	0.626335	3.81937	2.18845	0.0450628	0.195822	-4.19875
PODXL	0.625193	8.07054	2.69368	0.0167935	0.113851	-3.30137
LINC00535	0.623849	3.87818	2.52815	0.0233256	0.136054	-3.60338
CXCR5	0.623429	3.79761	2.20702	0.0434987	0.191933	-4.16722
LOC101927257	0.623276	3.52828	2.52347	0.0235419	0.136672	-3.61182
BC031864 /// LOC100507330 /// RP11-588H23.3	0.622968	3.44326	2.48264	0.0255113	0.142512	-3.68521
TEX19	0.622949	4.82455	3.99603	0.00119259	0.0298376	-0.808965
CANT1	0.622478	7.99221	3.07353	0.00780578	0.0763002	-2.58814
CDH4	0.622377	4.51277	2.37278	0.0316187	0.160503	-3.88027
KIAA1958	0.622236	3.82913	2.36426	0.032146	0.161817	-3.89525
MROH6	0.621123	5.13756	2.46107	0.0266141	0.146002	-3.72378
ATP6V1E2	0.621079	5.35546	3.34018	0.00453351	0.0578523	-2.07676
RP1-187B23.1	0.620868	3.81364	2.34143	0.033601	0.165526	-3.93526
TBC1D10B	0.620524	7.33883	5.02234	0.000156807	0.0116702	1.12532
EIF4EBP2	0.620351	9.63412	2.63376	0.0189235	0.1211	-3.41146
ATP9B	0.620295	7.2006	3.40886	0.00394038	0.0540354	-1.94425
TBC1D16	0.619744	7.96696	2.32888	0.0344263	0.1678	-3.95717
RBFADN	0.619581	5.60357	3.11465	0.00717963	0.0729061	-2.5097
UGT1A1	0.61952	2.59067	2.59083	0.0206072	0.127167	-3.48981
RELT	0.619512	6.21399	2.59441	0.0204613	0.126872	-3.48329
FBXO41 /// LOC101927826	0.619134	4.89275	2.49677	0.0248125	0.140313	-3.65986
DVL3	0.618501	7.90211	3.7827	0.00183837	0.0372475	-1.22097
FOXN3-AS1	0.618366	5.59333	4.10545	0.000956235	0.0268683	-0.598427
RP11-574H6.1	0.61792	2.83679	2.78538	0.0139762	0.10371	-3.13145
PDLIM7	0.617649	7.44171	2.44281	0.0275832	0.149058	-3.75634
GPR153	0.617248	8.45926	4.07212	0.0010227	0.0279025	-0.662494
DEFB124	0.616528	5.13662	4.23829	0.000732182	0.0236531	-0.343818
GEMIN8	0.616477	6.55467	2.83352	0.0126868	0.0987537	-3.0416
DBH	0.616358	3.62419	2.37453	0.0315114	0.160378	-3.8772
GJC2	0.616314	4.65758	3.18786	0.0061854	0.0674713	-2.36962
KRT85	0.616072	4.73277	2.92274	0.0105968	0.0891051	-2.87401
C14orf79	0.615747	5.34066	3.85803	0.00157743	0.0347685	-1.07532
ARMC2-AS1 /// ATP5J2	0.615354	10.8367	3.13995	0.00681935	0.0709321	-2.46135
TTC7B	0.615354	7.05705	2.1552	0.0479944	0.202153	-4.25488
DRAP1	0.615128	8.01248	4.04226	0.00108623	0.0287681	-0.719942
WSB2	0.615125	8.8901	2.47994	0.025647	0.143032	-3.69005
DNMT3A	0.614766	6.72783	3.13182	0.00693314	0.0716089	-2.47689
PRR12	0.614495	6.5011	5.00221	0.000162994	0.0119417	1.0885
MTPAP	0.614393	8.69486	2.8655	0.0118949	0.0948022	-2.98167
VPREB1	0.614317	3.70074	2.31047	0.035673	0.171601	-3.98925
UBQLNL	0.614165	5.28674	2.48687	0.0253005	0.14198	-3.67763
SLC4A5	0.613882	4.74075	3.70643	0.00214714	0.0402965	-1.36858
LOC101929949	0.613875	3.77783	2.68455	0.0171025	0.114983	-3.3182
TMPRSS5	0.61383	3.90627	2.15702	0.0478296	0.201732	-4.25182
CXorf56	0.613577	3.87398	2.3548	0.0327417	0.163555	-3.91185
TNPO2	0.613299	8.33826	4.00468	0.00117192	0.0294771	-0.792299
RHOG	0.613239	9.14396	2.72958	0.0156303	0.109664	-3.23504
CCDC71	0.612326	4.44421	2.85658	0.0121109	0.0958684	-2.99841
SPDEF	0.612308	5.78467	3.62268	0.00254679	0.044138	-1.5307
ZNF512B	0.612017	7.19113	3.09724	0.00743849	0.0741415	-2.54294
FABP3P2 /// FABP3P2	0.611956	5.51721	3.81965	0.00170535	0.0359641	-1.14952
FNDC8	0.611853	3.85134	2.57517	0.0212564	0.129443	-3.51828
ITSN1	0.611666	8.19131	4.10604	0.000955102	0.0268683	-0.597297
C10orf67	0.610162	6.11333	2.40399	0.0297557	0.15546	-3.82523
ARID1A	0.610091	9.23858	4.23532	0.000736544	0.0237076	-0.349483
ZNF416	0.610024	4.68157	2.37551	0.0314514	0.160343	-3.87547
MIR3934 /// UQCC2	0.609802	8.86087	2.26522	0.0389179	0.180431	-4.06756
YWHAEP7	0.609447	4.41514	2.96405	0.00974716	0.0855141	-2.79601
ECI1	0.609117	7.67701	2.1839	0.0454539	0.196794	-4.20646
MEX3A	0.608834	5.03217	2.13666	0.0497057	0.205264	-4.286
ABCA3	0.608692	7.2742	2.79907	0.0135969	0.102201	-3.10593
DEFB4A /// DEFB4B	0.60827	3.58738	2.38402	0.0309352	0.158816	-3.86048
LOC100507654	0.607597	3.67625	2.14905	0.0485559	0.203192	-4.26522
CDIP1	0.607373	7.02044	4.25105	0.000713688	0.0231228	-0.319415
CARM1	0.607124	8.61031	3.06232	0.00798556	0.0771587	-2.60949
PKN3	0.606623	5.2489	2.59245	0.0205409	0.12695	-3.48685
CDCA3	0.60571	4.63184	2.96839	0.0096617	0.0852303	-2.78778
KCNV2	0.605628	4.76345	3.07366	0.0078037	0.0763002	-2.58789
LCE3D	0.605376	5.1893	2.32788	0.0344934	0.168023	-3.95893
COX4I2	0.605293	5.69516	3.55306	0.00293551	0.0470066	-1.66546
ATP13A2	0.605219	5.39253	2.23153	0.0415114	0.18726	-4.1254
AKT1S1	0.604805	6.94143	2.16698	0.0469365	0.200046	-4.23505
FKBP6	0.604679	4.69604	2.47617	0.0258374	0.143566	-3.69679
MIPEPP3	0.604492	4.95186	2.32758	0.0345129	0.168083	-3.95944
CXorf21	0.60398	7.11815	2.29604	0.0366786	0.174476	-4.01429
CPTP	0.603909	7.52664	3.37754	0.00420065	0.0556568	-2.00472
SPACA4	0.603305	3.8983	2.52081	0.0236658	0.136784	-3.61662
COX6B1	0.602618	10.7571	3.41126	0.00392116	0.0539918	-1.93963
ADAD1	0.601152	3.94951	2.39608	0.0302177	0.15674	-3.83921
NUCB1	0.600614	9.74009	3.06806	0.00789295	0.0767318	-2.59856
ZBTB22	0.600324	5.27111	2.21234	0.0430599	0.190654	-4.15816
TRAV34 /// TRAV34 /// V alpha immunoglobulin	0.600103	2.36597	2.15814	0.0477289	0.201632	-4.24995
FKBP1A /// LOC101929368	0.598424	10.5646	4.44352	0.000486153	0.0194051	0.0468488
IGF2R	0.597904	9.28019	3.45545	0.0035828	0.0522382	-1.85424
RHBDD3	0.597589	7.23683	3.86448	0.00155692	0.0346084	-1.06286
LOC403323 /// RP11-791G15.1	0.597121	6.01681	3.24562	0.00549834	0.0636513	-2.25877
F11R	0.59688	8.4718	2.30497	0.036053	0.172512	-3.9988
WASF2	0.596779	10.1035	3.51863	0.00314925	0.0490165	-1.73208
DDX11L2	0.596206	5.61223	3.73749	0.00201552	0.0390524	-1.30846
CYB5D2	0.596177	7.61141	2.75422	0.0148779	0.106966	-3.18938
TTLL7-IT1	0.596092	4.06873	2.69657	0.0166969	0.113492	-3.29605
FAM182A /// FAM182B /// FAM27B /// FAM27C	0.595953	5.1969	2.96361	0.00975569	0.0855141	-2.79683
ARHGEF1	0.59575	7.25518	2.82994	0.0127784	0.0989801	-3.04828
LOC283352	0.595691	3.21726	2.26194	0.0391638	0.18106	-4.07321
PTPN6	0.595566	8.55002	3.8436	0.00162434	0.0352409	-1.10321
BTBD7	0.595436	8.35758	3.11214	0.00721635	0.0730589	-2.51449
SUMO1P2 /// SUMO1P2	0.595109	4.29295	2.15371	0.0481298	0.202216	-4.25739
LINC01208	0.594837	3.69318	2.30939	0.0357471	0.171782	-3.99112
FOXRED1	0.594594	7.49066	4.5049	0.00043044	0.0185467	0.162963
KCNK9	0.594338	4.44419	2.64954	0.0183385	0.118877	-3.38254
TECR	0.594235	8.99022	3.21808	0.005816	0.06533	-2.31167
AC145343.2	0.594114	4.42565	2.16641	0.0469868	0.200123	-4.23601
EFNA3	0.59386	5.0404	2.77191	0.0143592	0.105149	-3.15652
JMJD8	0.593691	8.16517	3.31978	0.00472634	0.0589993	-2.11609
LCE1E	0.59353	4.68107	3.02417	0.0086287	0.0807841	-2.68204
OSBPL7	0.593287	6.069	2.52748	0.0233565	0.13609	-3.60459
ZNF784	0.59279	5.02845	3.14892	0.00669604	0.0703338	-2.4442
ZNF304	0.592213	6.77724	3.97291	0.0012497	0.0305196	-0.85353
DAGLB	0.591623	7.2691	3.20447	0.0059796	0.0662538	-2.33778
MIR6751 /// SYVN1	0.59133	8.94369	3.44874	0.00363224	0.0523684	-1.86722
RP11-635N19.1	0.591321	4.24238	2.30331	0.0361683	0.172877	-4.00167
LRRC66	0.591173	4.35582	2.13813	0.0495674	0.205017	-4.28353
LINC00106 /// LINC00106	0.591166	5.79501	3.69231	0.0022098	0.0407256	-1.39591
PPP2R2B	0.591081	5.08554	2.78507	0.0139849	0.10371	-3.13203
TTYH2	0.591078	6.55981	3.58091	0.00277331	0.0458424	-1.61155
JOSD2	0.590903	6.63347	3.99549	0.00119391	0.0298388	-0.810013
FLJ45513	0.589971	4.85191	2.30659	0.0359407	0.17229	-3.99599
CASC10	0.589907	5.67052	4.29732	0.000650574	0.0223035	-0.231088
AMER2	0.589339	3.35031	2.73416	0.0154878	0.109317	-3.22657
ZNF580	0.589115	7.1836	2.92841	0.010476	0.0887193	-2.86332
CCDC13	0.58895	5.13792	2.88546	0.0114255	0.0923704	-2.94419
LINGO1	0.588704	5.34697	2.97531	0.00952737	0.0846166	-2.7747
TP53	0.588061	8.10417	2.52087	0.0236631	0.136784	-3.61652
NAA60	0.588037	8.99245	4.3834	0.000547889	0.0208163	-0.0672061
MVB12B	0.588017	6.45294	2.5813	0.0209998	0.128279	-3.50714
GCGR	0.587601	4.61937	2.37435	0.0315221	0.160393	-3.8775
LOC100506071	0.58735	4.02738	2.51279	0.0240426	0.138161	-3.63106
TMEM184A	0.587234	5.83481	3.156	0.00660014	0.0698255	-2.43065
TLCD1	0.587218	5.41519	2.18961	0.0449636	0.195535	-4.19679
CTC-459F4.3	0.586865	5.61895	2.65216	0.018243	0.118664	-3.37773
KIAA0556	0.586445	6.26892	3.15307	0.00663959	0.069991	-2.43625
HDGF	0.586062	9.29395	3.37473	0.00422482	0.0557944	-2.01014
TMEM129	0.585768	6.6661	3.56777	0.00284872	0.0462681	-1.637
FGF14-IT1	0.584997	4.01952	2.16567	0.0470534	0.200213	-4.23727
CDK16	0.584987	8.19961	4.26963	0.000687632	0.0229161	-0.283936
CETN3	-0.585181	8.3141	-2.31343	0.0354696	0.171043	-3.9841
GIN1	-0.585588	6.12713	-2.96154	0.00979682	0.0857149	-2.80075
PDE8A	-0.585706	8.83457	-3.00676	0.00893895	0.0818001	-2.71509
RAB39B	-0.58585	2.68912	-2.4288	0.0283493	0.151149	-3.78126
XRN1	-0.58607	8.86099	-3.2694	0.00523802	0.0618724	-2.21305
ARL2BP	-0.586147	8.92242	-3.56933	0.00283966	0.0462681	-1.63398
HMP19	-0.586266	2.82634	-2.42356	0.0286411	0.152084	-3.79056
SLC28A1	-0.586405	4.75077	-2.78408	0.0140127	0.10373	-3.13387
LOC101928327	-0.586591	4.0242	-3.11505	0.0071738	0.0728981	-2.50893
CYP2U1	-0.586632	7.71562	-3.49967	0.0032735	0.0497524	-1.76875
RNGTT	-0.586786	6.48766	-3.07241	0.00782348	0.0763317	-2.59027
NDUFAF7	-0.587026	6.69636	-4.79958	0.000241291	0.0145505	0.71488
HK2 /// RP11-259N19.1	-0.58745	3.95716	-2.15105	0.0483727	0.202678	-4.26186
EOGT	-0.588379	8.34961	-3.0072	0.00893094	0.0817586	-2.71426
VRK2	-0.588611	7.62804	-3.34397	0.00449862	0.0577065	-2.06947
EIF2S2	-0.588721	9.66368	-3.1748	0.00635222	0.0684654	-2.39465
LOC102723704	-0.589864	4.32195	-2.29412	0.0368148	0.174911	-4.01762
LIAS	-0.590004	5.48237	-2.98418	0.00935763	0.0837096	-2.7579
FOXE3	-0.590181	3.94378	-2.15682	0.0478477	0.201772	-4.25216
MRTO4	-0.590186	7.174	-3.01521	0.00878707	0.0812408	-2.69906
ARG2	-0.590678	4.61047	-2.9071	0.010937	0.0905052	-2.90347
EIF4G3	-0.590714	8.74519	-3.81989	0.00170449	0.0359641	-1.14904
DIEXF	-0.590759	6.64845	-3.32601	0.00466658	0.0587008	-2.10408
ICAM2	-0.590911	8.52928	-2.35573	0.0326827	0.163365	-3.91022
RP11-809F4.3	-0.591096	2.45145	-2.1574	0.0477953	0.201695	-4.25118
ICK	-0.591191	6.80225	-2.68505	0.0170853	0.114935	-3.31728
IFT88	-0.591337	7.48804	-3.63418	0.00248779	0.0435326	-1.50845
SLC16A7	-0.592182	8.77489	-2.31637	0.035269	0.17039	-3.97898
CLN5	-0.59219	8.32692	-2.52578	0.0234351	0.136244	-3.60767
NEK4	-0.592376	6.83922	-3.18996	0.00615904	0.0673087	-2.3656
ASCL3	-0.592723	3.34714	-2.18287	0.0455428	0.196961	-4.2082
MSH4	-0.593041	3.67203	-2.83076	0.0127573	0.098953	-3.04675
C10orf32	-0.593055	9.1936	-3.61779	0.00257235	0.0444174	-1.54018
ARRDC3	-0.59318	10.7639	-2.72384	0.0158109	0.110536	-3.24567
ZBTB1	-0.593215	8.78747	-2.90083	0.0110764	0.0908598	-2.91528
AFAP1-AS1	-0.593321	4.85226	-2.44037	0.0277152	0.149497	-3.76069
FAM214A	-0.59344	7.93086	-2.29421	0.0368081	0.174911	-4.01746
LINC00997	-0.593444	4.66544	-2.70582	0.016391	0.112586	-3.27897
EIF3C	-0.593693	5.41014	-2.55334	0.0221944	0.132614	-3.55787
ITGA2B	-0.593764	4.65988	-3.16963	0.00641944	0.0686862	-2.40455
ANKHD1	-0.594437	7.32943	-2.49841	0.0247328	0.140262	-3.65692
OK/SW-CL.58	-0.594623	3.48371	-2.22662	0.0419024	0.188101	-4.13379
SLC25A24	-0.594725	9.53465	-2.97815	0.00947273	0.0843224	-2.76933
RP4-575N6.5	-0.594774	4.33303	-2.67565	0.0174087	0.116098	-3.33458
NRG2	-0.595516	6.29582	-2.43921	0.027778	0.149619	-3.76275
MAK16	-0.595535	8.34519	-4.11662	0.000934958	0.0266655	-0.576972
CAST	-0.595931	10.7093	-3.41711	0.00387458	0.0536646	-1.92833
PLEKHA3	-0.596193	8.20626	-3.87618	0.00152038	0.0341839	-1.04025
HEATR5B	-0.596857	8.66344	-2.80878	0.0133341	0.101486	-3.08782
GLUD2	-0.59692	7.94256	-2.81262	0.0132315	0.101065	-3.08064
TRAF3IP2	-0.597468	8.77866	-2.68324	0.0171472	0.115169	-3.32061
EPC2	-0.597985	8.15	-3.27471	0.00518164	0.0614652	-2.20285
LOC100289019	-0.598149	5.31225	-2.90467	0.0109908	0.0906179	-2.90805
C2orf69	-0.598345	8.74105	-2.76204	0.0146462	0.106096	-3.17485
CHORDC1	-0.598415	8.14777	-3.91391	0.00140835	0.0328143	-0.967368
ADAMTS9-AS2	-0.598971	6.35379	-2.22855	0.0417485	0.187667	-4.1305
ZNF26	-0.598977	6.54991	-4.01915	0.00113815	0.0292566	-0.764435
RP11-356B19.11	-0.59903	4.45488	-3.59121	0.00271567	0.0455727	-1.59163
SPICE1	-0.599076	6.02015	-2.49714	0.0247945	0.140274	-3.6592
ASNS	-0.599109	7.44227	-3.30773	0.00484401	0.0594266	-2.1393
SNTB1	-0.599173	7.27109	-2.76374	0.0145964	0.105999	-3.1717
UTS2R	-0.599222	6.02852	-3.63702	0.00247339	0.0433452	-1.50294
YES1	-0.599295	9.25613	-3.50227	0.00325619	0.0497524	-1.76372
FOXE1	-0.599329	3.73962	-2.45296	0.0270407	0.147414	-3.73826
SENP1	-0.599911	6.58512	-2.85288	0.0122015	0.0961965	-3.00534
WDR44	-0.600329	7.79773	-3.24115	0.00554871	0.0637492	-2.26736
TEX30	-0.600544	6.63058	-2.86421	0.011926	0.0949153	-2.98409
ANKRD6	-0.600719	6.61182	-2.84373	0.0124286	0.0974863	-3.02249
MTRF1	-0.600864	6.13823	-4.00607	0.00116864	0.029454	-0.78963
USP7	-0.601664	9.10808	-4.35113	0.000584284	0.0215577	-0.128563
MOB4	-0.601784	8.58584	-2.94469	0.0101365	0.087204	-2.83258
NECAB3	-0.601875	7.35853	-3.59158	0.00271363	0.0455727	-1.59092
ZBTB24	-0.601902	6.66515	-4.03545	0.00110127	0.028854	-0.733048
LOC101927058	-0.602298	3.15004	-2.58224	0.0209609	0.128107	-3.50543
CTD-2537I9.5	-0.602682	4.68801	-2.93212	0.0103977	0.0883752	-2.85633
HCFC2	-0.602694	7.34573	-3.21995	0.00579385	0.0652273	-2.30807
PYCRL	-0.602734	4.79095	-2.43913	0.0277824	0.149619	-3.76289
MLLT10	-0.602898	7.93973	-3.2098	0.00591493	0.0659276	-2.32754
ACTR6	-0.603192	7.86322	-3.3499	0.00444444	0.057314	-2.05802
N4BP2L1	-0.603405	8.2608	-2.5847	0.0208588	0.128015	-3.50095
TSSK6	-0.603599	3.61897	-3.2678	0.00525521	0.0619199	-2.21614
AIMP1	-0.603844	8.31521	-3.55345	0.00293318	0.0470066	-1.66471
OTULIN	-0.603882	6.9182	-2.87033	0.0117797	0.0943583	-2.97261
HSPH1	-0.603907	9.64514	-3.20317	0.0059954	0.0663216	-2.34026
BHLHE40	-0.60429	11.5817	-2.48866	0.0252112	0.141822	-3.67441
KRT37	-0.604441	3.57107	-3.32739	0.0046535	0.0587008	-2.10143
KLHL7	-0.604478	8.21532	-3.65458	0.00238642	0.0423896	-1.46895
PHF3	-0.604914	9.0574	-2.92657	0.0105151	0.0888913	-2.86679
DHX35	-0.604965	6.14932	-3.43656	0.00372369	0.0530108	-1.89075
TRPC3	-0.605067	5.53298	-2.76126	0.0146693	0.106099	-3.17631
RP3-522P13.2	-0.605377	8.17868	-3.39145	0.004083	0.0550597	-1.97787
ZFAS1	-0.605604	10.7637	-2.69258	0.0168303	0.114035	-3.30339
SMEK1	-0.605766	8.05776	-4.25951	0.000701708	0.0230857	-0.303266
MDM1	-0.605776	6.59232	-2.36254	0.0322536	0.16222	-3.89827
STX2	-0.605853	8.67159	-4.06464	0.00103824	0.0280286	-0.676864
PIK3C3	-0.605897	8.18239	-4.10965	0.000948183	0.0267523	-0.590364
IGFBP6	-0.606122	11.0313	-2.94312	0.0101689	0.087279	-2.83556
IRG1	-0.606502	5.49946	-2.25865	0.0394115	0.181848	-4.07887
GCOM1 /// MYZAP /// POLR2M	-0.606536	7.42464	-4.06416	0.00103924	0.0280286	-0.677788
ZNF543	-0.60657	3.54345	-2.96066	0.00981419	0.085733	-2.80241
NKX3-1	-0.606686	5.9427	-2.24394	0.0405379	0.184977	-4.10414
FAM115A	-0.606912	4.20535	-2.36183	0.0322977	0.162303	-3.89951
EEA1	-0.607001	9.30989	-2.79905	0.0135976	0.102201	-3.10598
PMS2P3	-0.607096	7.78654	-3.59847	0.00267576	0.0452781	-1.57758
FUT8	-0.60718	8.24252	-2.77388	0.0143026	0.10505	-3.15286
GNN	-0.607202	2.01196	-2.21502	0.04284	0.190216	-4.15359
TSEN15	-0.607226	7.52993	-2.691	0.0168834	0.11423	-3.30631
CYBRD1	-0.607274	11.5593	-3.7874	0.00182091	0.0370983	-1.2119
MRPL32	-0.607381	9.65474	-2.8661	0.0118807	0.0947794	-2.98055
C1orf87	-0.607958	2.36672	-2.34926	0.0330953	0.164171	-3.92156
ZEB1-AS1	-0.608007	5.07246	-2.1645	0.0471574	0.200332	-4.23923
ZNF235	-0.608379	5.10448	-3.32327	0.00469278	0.0587672	-2.10936
CASKIN1	-0.608982	3.48379	-2.56258	0.0217924	0.131226	-3.54112
RP11-1217F2.1	-0.609206	2.56065	-2.18463	0.0453912	0.196631	-4.20523
RFC2	-0.609482	6.4865	-3.16538	0.00647526	0.0690531	-2.41269
RAB3IL1	-0.609503	7.40872	-2.535	0.0230127	0.135067	-3.59102
KRIT1	-0.609617	8.39865	-3.22501	0.00573434	0.0649698	-2.29835
LRP2BP	-0.609958	4.44306	-2.65585	0.0181094	0.118305	-3.37096
PHLDB2	-0.610205	9.85283	-2.46482	0.0264194	0.145302	-3.7171
EP300	-0.610233	8.34717	-2.72646	0.0157283	0.110155	-3.24083
PDSS2	-0.610319	7.45224	-4.42418	0.000505194	0.0196708	0.0101952
CREBRF	-0.611104	9.09722	-2.53479	0.0230221	0.135088	-3.5914
DDX10	-0.611191	7.4369	-3.40167	0.00399867	0.0544105	-1.95814
LOC100131508	-0.611506	2.57985	-2.819	0.0130629	0.100217	-3.06874
IDH3A	-0.611691	7.88411	-2.35879	0.0324892	0.162813	-3.90485
QSOX2	-0.61204	5.82207	-3.32989	0.00462981	0.0585486	-2.09661
RNF139	-0.612102	9.37047	-4.71133	0.000286678	0.0156067	0.550597
SIAH1	-0.612156	8.59005	-2.54464	0.0225791	0.133421	-3.57361
CLEC2D	-0.612208	4.60595	-2.555	0.0221214	0.132346	-3.55485
STARD9	-0.612488	7.03503	-2.91731	0.0107137	0.0896023	-2.88425
RP11-686D22.8	-0.612512	5.5437	-2.77982	0.0141329	0.104259	-3.14179
HSD17B3	-0.612806	4.17711	-2.48033	0.0256272	0.14299	-3.68934
RASEF	-0.613034	10.2098	-2.44688	0.0273645	0.148456	-3.7491
PPP4R1L /// PPP4R1L	-0.613084	5.5988	-2.16679	0.0469533	0.200081	-4.23537
LOC100507217	-0.613084	10.8575	-3.10178	0.00737006	0.073663	-2.53427
ATL1	-0.613295	6.76658	-2.96436	0.00974101	0.0855129	-2.79542
ZBTB11	-0.613304	7.83554	-2.92954	0.010452	0.0885894	-2.86118
MSH2	-0.613598	5.61152	-2.33018	0.0343403	0.167416	-3.95492
YOD1	-0.613687	6.53608	-2.82981	0.0127818	0.0989801	-3.04853
LINC01125	-0.614304	4.49346	-2.31677	0.0352417	0.17039	-3.97829
EPS8	-0.614439	10.299	-3.05997	0.0080238	0.0773694	-2.61397
SAPCD2	-0.614676	5.47805	-3.28593	0.0050643	0.0608869	-2.18125
TMEM243	-0.614793	8.88163	-2.6885	0.016968	0.114405	-3.31092
LRRC37A4P	-0.614913	5.41803	-2.15947	0.0476086	0.20145	-4.2477
ZFR	-0.614966	9.78371	-3.22877	0.00569059	0.0647111	-2.29114
MMEL1	-0.615719	5.58108	-2.86671	0.0118661	0.0947684	-2.97941
SOX1	-0.616015	5.29476	-2.62609	0.0192141	0.122228	-3.42548
RYK	-0.616238	9.74151	-3.75234	0.00195554	0.0383573	-1.27973
OAT	-0.616317	10.8702	-3.69256	0.00220869	0.0407256	-1.39544
CATSPERG	-0.61637	2.60339	-2.29377	0.0368393	0.174957	-4.01822
TMEM133	-0.616777	6.46537	-2.28265	0.0376365	0.17724	-4.03748
YIPF5	-0.616825	10.43	-2.81208	0.013246	0.101077	-3.08167
LOC100289094	-0.616966	3.90722	-2.70225	0.0165084	0.112895	-3.28557
SHOX2	-0.617308	7.93003	-2.74311	0.0152125	0.108379	-3.20998
PTBP3	-0.617386	9.38132	-2.91167	0.0108365	0.0900859	-2.89487
ZNF625	-0.617734	5.11856	-2.14818	0.0486361	0.20331	-4.26669
ZC3H15	-0.617767	9.55786	-4.18724	0.00081115	0.0248026	-0.441511
ZNF708	-0.617968	5.15929	-2.22618	0.0419381	0.188189	-4.13455
UNC5D	-0.618359	2.84657	-2.37732	0.0313407	0.160094	-3.87228
TLK1	-0.618836	9.29581	-3.6917	0.00221255	0.0407256	-1.39709
LOC100506860	-0.618927	4.23018	-2.22835	0.0417644	0.187667	-4.13084
ADD3	-0.618951	10.768	-2.80022	0.0135657	0.102123	-3.1038
ANKRD26	-0.619376	4.34683	-2.52699	0.023379	0.136096	-3.60547
FAIM	-0.61945	7.60824	-2.55543	0.0221029	0.132325	-3.55408
DHX32	-0.619733	8.12038	-4.78464	0.000248419	0.0147578	0.687136
TMED4	-0.619775	9.11212	-3.9389	0.00133881	0.0315808	-0.919143
GINM1	-0.620123	9.56754	-3.32522	0.0046741	0.0587008	-2.1056
WDR52	-0.620243	5.75341	-2.90267	0.0110353	0.0906709	-2.91182
PRPF39	-0.6203	7.10936	-2.21392	0.0429302	0.190353	-4.15547
BATF3	-0.620579	6.50911	-2.66029	0.0179498	0.117816	-3.3628
NAV2-AS5	-0.620813	3.2073	-2.5998	0.0202438	0.126084	-3.47347
C3orf65	-0.620997	4.28538	-3.1688	0.00643029	0.0687398	-2.40614
RALGAPA1 /// RALGAPA1P	-0.621098	7.41957	-3.4381	0.00371201	0.0529085	-1.88777
GRTP1	-0.622108	4.44409	-2.64528	0.0184946	0.1194	-3.39035
PGR	-0.622177	5.88573	-3.16585	0.0064691	0.0690482	-2.41179
ALG11 /// UTP14C	-0.622267	8.48361	-3.72604	0.00206309	0.039447	-1.33063
RP11-399E6.1	-0.623875	2.03826	-2.21322	0.0429873	0.190499	-4.15665
LOC101060604 /// SLC7A5P1 /// SLC7A5P2 /// SMG1P3	-0.62393	6.58421	-4.18938	0.00080767	0.024765	-0.437411
PHC3	-0.624197	9.01068	-3.40254	0.0039916	0.0543667	-1.95646
VTI1A	-0.62494	6.04112	-3.84974	0.00160422	0.035055	-1.09134
DHX34	-0.625137	5.53731	-3.25953	0.00534458	0.0625342	-2.23204
RP11-804H8.6	-0.62526	5.02075	-2.52136	0.0236401	0.136748	-3.61563
ZNF837	-0.625649	5.19314	-2.78152	0.0140847	0.104099	-3.13862
ARHGAP6	-0.625674	8.02644	-2.47838	0.0257258	0.143302	-3.69284
BMPR2	-0.625746	8.92016	-4.21453	0.000767913	0.0242088	-0.389267
HBS1L	-0.62587	7.86994	-2.49067	0.0251122	0.141459	-3.67082
NLRP1	-0.626008	6.53584	-2.49726	0.0247886	0.140274	-3.65898
OR7E24	-0.626206	3.13022	-2.65943	0.0179807	0.11786	-3.36439
FAM117B	-0.626433	6.95269	-4.11238	0.000942966	0.0267408	-0.585104
LATS2	-0.626609	9.4548	-2.89348	0.0112421	0.091707	-2.92911
SLC30A4	-0.627024	8.03106	-2.68042	0.0172437	0.115505	-3.32579
ZNF100	-0.627319	5.64115	-2.53286	0.0231102	0.135286	-3.59489
CTTNBP2NL	-0.627393	8.14629	-3.09107	0.00753232	0.0746527	-2.5547
LDB1	-0.62742	7.10696	-3.17003	0.00641422	0.0686616	-2.40378
WASL	-0.62744	9.13734	-3.64404	0.00243824	0.0428889	-1.48935
TP53RK	-0.627801	6.11324	-2.95051	0.0100179	0.086674	-2.82159
LRRC49	-0.627805	6.33293	-3.59744	0.00268135	0.0453274	-1.57956
PDK1	-0.628006	7.16419	-2.9554	0.00991934	0.0863372	-2.81236
PRKCE	-0.628078	6.09468	-2.4267	0.0284655	0.151563	-3.78498
DNAJC10	-0.628631	9.31209	-2.74828	0.0150558	0.107689	-3.20039
C10orf25	-0.628772	3.63086	-2.56343	0.0217557	0.131148	-3.53957
SIRT1	-0.628839	8.96333	-3.37381	0.00423274	0.0558147	-2.01191
GDAP1	-0.628849	6.32334	-2.52314	0.0235575	0.13669	-3.61243
HERPUD2	-0.62905	8.57401	-4.06272	0.00104227	0.028078	-0.680561
C10orf107	-0.62907	2.7005	-2.2356	0.0411893	0.18625	-4.11842
SESTD1	-0.629074	9.1333	-2.71495	0.0160945	0.111684	-3.2621
MOSPD2	-0.629708	7.06622	-2.5483	0.0224162	0.132984	-3.56698
HOTTIP	-0.630314	5.7942	-4.02887	0.00111601	0.0290541	-0.745714
DEK	-0.630458	10.1841	-3.12338	0.00705331	0.0722613	-2.49303
NUP205	-0.630529	7.83356	-4.95189	0.000179591	0.0124959	0.996193
RP11-502N13.2	-0.630658	2.28058	-2.22978	0.0416506	0.187503	-4.1284
ADAM18	-0.630751	3.88834	-3.5656	0.00286137	0.0463774	-1.6412
SEC61A2	-0.631112	6.07701	-3.41159	0.00391854	0.0539872	-1.93899
RAB28	-0.631384	9.11191	-3.19547	0.0060902	0.0670235	-2.35503
UBA6	-0.631411	7.99322	-3.16248	0.00651358	0.0692211	-2.41824
LSM8	-0.631521	8.62403	-4.56132	0.000385012	0.0175344	0.269354
ANKAR	-0.631596	3.36581	-3.28249	0.00510005	0.0609776	-2.18788
TCR-alpha /// TRAV12-3 /// TRAV12-3 /// YME1L1	-0.631622	1.90146	-2.15718	0.0478156	0.201732	-4.25156
RP11-649A18.7	-0.631683	5.93431	-3.83565	0.00165079	0.0355403	-1.11858
KLHL20	-0.632119	8.2739	-4.16601	0.000846498	0.0252994	-0.482191
SERBP1	-0.632675	10.6725	-3.38436	0.0041425	0.055374	-1.99155
TMEM106B	-0.632787	9.75438	-2.79429	0.0137283	0.102784	-3.11485
VCPKMT	-0.633022	6.79808	-4.02259	0.00113025	0.02921	-0.757797
LOC101928326	-0.633042	2.85548	-2.18162	0.0456515	0.197177	-4.21033
C16orf72	-0.633256	9.48027	-3.54926	0.00295834	0.047169	-1.67281
LOC102724782	-0.633657	4.58762	-3.6169	0.00257699	0.0444239	-1.54189
NOL11	-0.634014	8.70017	-4.20238	0.000786864	0.0246083	-0.41252
SLC25A17	-0.634308	7.29441	-4.13981	0.000892314	0.026066	-0.532457
RNF217	-0.634612	8.19914	-3.06644	0.00791908	0.0768705	-2.60165
CWF19L2	-0.634709	7.99407	-2.90559	0.0109704	0.090559	-2.90632
RP11-247L20.4	-0.634845	6.78226	-3.1702	0.00641198	0.0686616	-2.40346
C21orf91	-0.63511	7.56156	-3.62327	0.00254376	0.044118	-1.52957
XAF1	-0.635444	9.34206	-2.43378	0.0280746	0.150264	-3.77241
RP11-286E11.2	-0.635504	2.63089	-2.72491	0.0157771	0.110365	-3.24369
KDM3A	-0.635549	8.64489	-3.18939	0.00616621	0.0673558	-2.3667
TASP1	-0.635654	7.86369	-2.35517	0.0327181	0.163507	-3.9112
FAM216A	-0.636178	7.06569	-3.31143	0.00480757	0.0593798	-2.13217
RNF138	-0.636229	8.32159	-4.01973	0.0011368	0.0292566	-0.763304
ZNF83	-0.636606	8.47324	-2.92421	0.0105654	0.0890347	-2.87125
MRPS12	-0.636713	7.73637	-3.20086	0.00602366	0.0665404	-2.34469
BCCIP	-0.63673	8.25909	-3.01378	0.00881252	0.0812408	-2.70177
NXF1	-0.636797	9.57083	-3.45126	0.00361357	0.0523684	-1.86234
KIAA1731	-0.637319	7.0662	-3.11241	0.00721241	0.0730589	-2.51397
C15orf40	-0.637527	7.06504	-2.93722	0.0102909	0.0877847	-2.84669
SCARNA13 /// SNHG10	-0.637661	4.90316	-3.05517	0.00810243	0.077872	-2.6231
MAS1	-0.637865	4.84481	-4.45013	0.000479806	0.0192561	0.0593849
LOC102724718	-0.637871	3.96615	-3.33946	0.00454018	0.0578732	-2.07815
EXOSC9	-0.638203	7.452	-4.15412	0.000866991	0.0256643	-0.505003
EEF1E1	-0.638262	8.4015	-3.95254	0.00130233	0.0311262	-0.892828
CRIP2	-0.63831	8.2048	-2.45147	0.0271196	0.147638	-3.74092
ZNF609	-0.638325	7.04734	-3.4243	0.0038181	0.0534806	-1.91443
ZCRB1	-0.638683	9.23511	-3.18736	0.00619179	0.0675035	-2.37059
CNN3	-0.638759	9.07981	-2.48454	0.0254162	0.142251	-3.6818
JAM3	-0.639344	9.08369	-3.13031	0.00695451	0.0717352	-2.47978
C1orf52	-0.639377	8.82657	-3.4193	0.00385726	0.0536646	-1.92409
LZTFL1	-0.639411	7.77854	-2.77592	0.014244	0.104717	-3.14905
LRRC56	-0.639946	5.10919	-2.98157	0.00940732	0.0839307	-2.76285
NT5E	-0.64092	10.2796	-2.47795	0.0257472	0.143319	-3.6936
CHPT1	-0.641567	9.68065	-3.87304	0.00153011	0.0343049	-1.04632
KRAS	-0.64165	9.24625	-3.14866	0.00669954	0.0703392	-2.44469
BCAS2	-0.642204	9.22511	-3.00882	0.00890174	0.081523	-2.71119
FABP7	-0.642322	3.63098	-2.42708	0.0284447	0.151486	-3.78431
ZDHHC1	-0.642419	4.50075	-2.82433	0.0129236	0.0996843	-3.05878
LOC101927841	-0.642437	4.32768	-2.236	0.0411583	0.186193	-4.11775
ERO1LB	-0.642726	6.18316	-3.24898	0.00546087	0.0633903	-2.25232
BIN3	-0.643326	8.48988	-3.36341	0.00432359	0.0563649	-2.03198
UBAP1L	-0.643789	5.51699	-3.83193	0.00166332	0.0355838	-1.12578
AC139100.3	-0.644072	1.75748	-2.20083	0.0440145	0.193038	-4.17775
ICOSLG	-0.644456	5.20775	-2.85886	0.0120553	0.0957183	-2.99413
DLGAP1-AS2	-0.644484	4.04074	-3.59635	0.00268736	0.0453274	-1.58169
CYP2R1	-0.644508	6.80914	-2.23805	0.0409974	0.186132	-4.11424
BACH1 /// GRIK1-AS2	-0.644938	4.02674	-2.49385	0.0249557	0.14088	-3.66511
CHRNB2	-0.645087	6.60687	-2.15422	0.0480842	0.202153	-4.25654
POT1	-0.645279	7.28778	-2.77596	0.0142428	0.104717	-3.14897
RNF103	-0.645526	8.7319	-3.81731	0.00171345	0.0360116	-1.15403
TSHZ2	-0.645799	7.90551	-2.94949	0.0100386	0.0867647	-2.82352
LIMS1 /// LIMS3L	-0.64594	9.24277	-2.56629	0.021633	0.130858	-3.53439
TAX1BP1	-0.646217	10.009	-3.864	0.00155844	0.0346094	-1.06379
SERTAD3	-0.646242	5.805	-2.27027	0.0385424	0.179351	-4.05885
TMEM55A	-0.646276	7.62627	-3.3149	0.00477362	0.0591808	-2.12548
ADAM10	-0.646719	9.93517	-2.54602	0.0225175	0.133224	-3.57111
ZBED5	-0.64692	9.56667	-3.21584	0.00584258	0.0655249	-2.31596
RAB33B	-0.64692	7.20922	-2.45939	0.0267021	0.146348	-3.72679
ST7-AS2	-0.647167	3.53761	-2.79454	0.0137212	0.102784	-3.11438
DSE	-0.647223	8.92849	-2.24293	0.0406165	0.185125	-4.10588
NEK3	-0.647278	6.77406	-2.42147	0.0287578	0.152325	-3.79426
PRIMPOL	-0.647476	7.09731	-3.46436	0.0035182	0.0517968	-1.83702
LOC200830	-0.647665	3.63294	-3.31016	0.00481997	0.0593798	-2.1346
LINC00342	-0.648124	6.453	-2.20129	0.0439755	0.193006	-4.17696
MROH8	-0.648197	4.71884	-3.538	0.00302715	0.0477732	-1.69461
DSTNP1 /// DSTNP1	-0.64855	3.81379	-2.934	0.0103582	0.0881987	-2.85277
FAM223B	-0.648749	3.77532	-3.25878	0.00535279	0.0625992	-2.23348
DDX21	-0.648894	9.84856	-2.81089	0.0132777	0.101244	-3.08389
NPHP1	-0.648986	5.24209	-3.86503	0.00155516	0.034602	-1.06178
ERVK13-1	-0.649194	5.65136	-3.24292	0.00552874	0.063686	-2.26396
NFKB2	-0.64926	7.26969	-3.0754	0.00777618	0.0762	-2.58458
HIVEP1	-0.649325	7.67181	-2.77209	0.014354	0.105149	-3.15618
MCEE	-0.649593	8.30847	-3.42256	0.00383171	0.0535756	-1.9178
CASK	-0.650003	8.06369	-4.08354	0.000999417	0.0274842	-0.640537
HMGCS1	-0.650272	7.45093	-3.22361	0.00575077	0.0650224	-2.30105
ARID4A	-0.650311	6.97675	-3.36824	0.00428114	0.0560601	-2.02266
ZBTB10	-0.650371	8.51447	-2.92007	0.0106541	0.0892935	-2.87905
LOC285074 /// LOC730268	-0.650576	7.73522	-4.31459	0.000628504	0.0219305	-0.198164
RNF144A	-0.650771	7.75731	-2.45858	0.0267444	0.146522	-3.72823
BCDIN3D	-0.650938	5.42087	-2.92938	0.0104554	0.0885894	-2.86148
GNE	-0.651069	7.80656	-3.40898	0.00393941	0.0540354	-1.94402
ENTPD4	-0.651128	8.69328	-3.75513	0.00194444	0.0382353	-1.27432
DUSP12	-0.651191	7.61346	-3.41796	0.00386788	0.0536646	-1.92669
AGK	-0.65191	6.6798	-3.21139	0.00589578	0.0657766	-2.32449
SCO1	-0.651995	6.50987	-3.97327	0.00124881	0.0305196	-0.85285
SDE2	-0.652336	8.44684	-3.49786	0.0032856	0.0497524	-1.77224
CUL2	-0.652586	7.86148	-3.83556	0.00165109	0.0355403	-1.11875
ZFPL1	-0.652863	6.42256	-3.31253	0.00479675	0.0593112	-2.13004
AGAP11 /// AGAP4 /// AGAP6 /// AGAP7P /// CTGLF12P /// LOC101060581	-0.652997	8.16398	-3.40278	0.0039896	0.0543667	-1.95599
AEBP2	-0.6531	9.36064	-3.71761	0.00209879	0.0398059	-1.34693
ENO2	-0.653148	6.50098	-3.17563	0.00634149	0.0683811	-2.39306
TTC39B	-0.653476	6.55589	-2.13738	0.0496385	0.20513	-4.2848
ZNF251	-0.653635	7.58058	-3.7169	0.00210186	0.0398077	-1.34832
LOC102724487	-0.653641	3.50394	-3.19385	0.00611042	0.0670598	-2.35814
KRT80	-0.653829	2.8812	-2.35651	0.0326328	0.163254	-3.90884
[truncated: 1,757 more rows]
