# Supplementary material for: Bioinformatic analysis combined with immune infiltration to explore osteoarthritis biomarkers and drug prediction
Source: Medicine (Baltimore). 2024 Jun 21;103(25):e38430. doi: 10.1097/MD.0000000000038430 (PMC11191918; doi:10.1097/MD.0000000000038430)
Supplement: Supplementary file 3 [file medi-103-e38430-s003.xlsx]

## Sheet: Sheet1
Gene	Module	MM_R	MM_pvalue
KLB	darkseagreen3	0.870975	5.0157e-05
CYP2C19	darkorange2	0.923586	2.43412e-06
CCDC88A	darkorange2	0.885328	2.55301e-05
AX746492 /// TNPO1	darkorange2	0.907427	7.42433e-06
BAGE2 /// BAGE4	darkorange2	0.863794	6.82992e-05
G2E3	darkorange2	0.949792	2.07466e-07
RFFL	darkorange2	-0.907635	7.32812e-06
RP11-73M18.7	grey60	0.882311	2.96332e-05
ALKBH8	darkorange2	0.914058	4.82341e-06
MCPH1	darkorange2	0.904919	8.66724e-06
FGFR1OP2	darkorange2	0.975977	2.63485e-09
PPFIBP1	darkorange2	0.919893	3.20457e-06
BBS5	darkorange2	0.917887	3.70074e-06
VPS13B	darkorange2	0.955814	9.76567e-08
JMJD1C	darkorange2	0.932184	1.212e-06
ESF1	darkorange2	0.91363	4.96473e-06
SNAPC1	darkorange2	0.940701	5.51984e-07
SMCHD1	darkorange2	0.933585	1.07264e-06
EPHX1	darkorange2	-0.929954	1.46449e-06
NADK2	darkorange2	0.91777	3.73147e-06
TRIM23	darkorange2	0.944085	3.90878e-07
CTB-12A17.3	darkseagreen3	0.804845	0.000516264
LOC101060424	darkorange2	0.857304	8.89852e-05
RP11-124L9.5	darkorange2	0.912323	5.41727e-06
TEX9	darkorange2	0.87668	3.87317e-05
MAZ	darkorange2	-0.965747	2.16558e-08
ZNF800	darkorange2	0.910193	6.22691e-06
PRODH2	palevioletred2	-0.909052	6.70009e-06
HNRNPUL2 /// HNRNPUL2-BSCL2	darkorange2	0.803989	0.000528945
MPHOSPH10	darkorange2	0.90562	8.30378e-06
MAPK8	darkorange2	0.93658	8.18594e-07
DLX2	grey60	0.949471	2.15389e-07
TPR	darkorange2	0.91143	5.74534e-06
ELF1	darkorange2	0.879995	3.31364e-05
AKNAD1	darkorange2	0.889778	2.03348e-05
DGAT2	royalblue	0.933237	1.10594e-06
CCDC144A /// CCDC144B /// CCDC144CP /// LOC101929141	royalblue	-0.907909	7.20295e-06
BC022892	darkorange2	0.869218	5.41807e-05
TEX36-AS1	darkorange2	0.818653	0.00034318
LOC100133130	darkorange2	0.887062	2.33901e-05
BCDIN3D-AS1	palevioletred2	-0.862826	7.11066e-05
SCN4B	darkorange2	-0.864957	6.50437e-05
RPRD2	darkseagreen3	0.860704	7.7594e-05
OTUD6B-AS1	darkorange2	0.906416	7.90619e-06
SUOX	darkorange2	-0.898885	1.237e-05
SMC3	darkorange2	0.957696	7.55245e-08
ZBED6	darkorange2	0.915788	4.2858e-06
SIKE1	darkorange2	0.882458	2.94214e-05
KIF27	darkseagreen3	-0.853931	0.000101593
METTL8	darkorange2	0.874943	4.19589e-05
KCNE4	darkorange2	0.822942	0.000300219
PCF11	darkorange2	0.912288	5.4297e-06
CHML	darkorange2	0.878936	3.48467e-05
GFRA4	darkseagreen3	0.822325	0.000306118
ITCH	darkorange2	0.890287	1.98005e-05
PIBF1	darkorange2	0.94977	2.07994e-07
TRIP11	darkorange2	0.903418	9.48952e-06
AK9	darkorange2	0.879792	3.3458e-05
TDRD3	darkorange2	0.891058	1.90131e-05
PRKACG	darkseagreen3	0.859925	8.00919e-05
CRYBB1	darkorange2	-0.834663	0.000204484
CLIC2	bisque4	0.811659	0.000423759
HMGN5	royalblue	-0.850608	0.0001154
ALG10 /// ALG10B	darkorange2	0.939563	6.1714e-07
DNAJC2	darkorange2	0.917151	3.89807e-06
DNAJB14	darkorange2	0.963182	3.32138e-08
RSF1	darkorange2	0.940674	5.53502e-07
LOC101929622	darkorange2	0.916784	3.99937e-06
KIAA0195 /// MIR6785	darkseagreen3	0.915069	4.50306e-06
PLIN4	royalblue	0.974346	3.89445e-09
PPIG	darkorange2	0.924974	2.18718e-06
PPDPF	darkorange2	-0.883703	2.76781e-05
LCA5	darkorange2	0.919215	3.36585e-06
MUC8	darkseagreen3	0.810403	0.000439723
NFXL1	darkorange2	0.937408	7.57895e-07
ZNF654	darkorange2	0.885604	2.51794e-05
LINC00167	darkorange2	0.911854	5.58775e-06
DQ583205 /// LOC642533 /// ZNF778	grey60	0.869037	5.46106e-05
RP11-846E15.2	bisque4	0.851938	0.000109703
CDC42BPA	darkorange2	0.934513	9.87824e-07
PMS1	darkorange2	0.911972	5.5442e-06
OR1C1	darkseagreen3	0.800594	0.000581748
STK3	darkorange2	0.958806	6.45466e-08
BOD1L1	darkorange2	0.971856	6.75233e-09
PLIN1	royalblue	0.957328	7.94885e-08
HNRNPA1	darkorange2	0.865598	6.33062e-05
CCDC116	darkorange2	0.885636	2.51389e-05
SET /// SETP4 /// SETSIP	darkorange2	0.909663	6.44318e-06
HIATL2	darkseagreen3	-0.858998	8.31501e-05
BCL7A	royalblue	0.860606	7.7905e-05
BC039537 /// RP11-30L15.6	darkorange2	-0.863951	6.7852e-05
AAED1	darkorange2	0.891724	1.83537e-05
CEP83	darkorange2	0.89994	1.16432e-05
RRN3P2	darkorange2	0.84881	0.00012348
DDX46	darkorange2	0.957542	7.71629e-08
RND3	darkorange2	0.861048	7.65109e-05
CRCP	darkorange2	0.8415	0.000161213
PLD2	grey60	-0.948175	2.50033e-07
LOC101930541	palevioletred2	0.851827	0.00011017
POLG2	darkorange2	0.846714	0.000133476
ANKRD12	darkorange2	0.871917	4.81005e-05
RAB30-AS1	darkorange2	0.835048	0.000201819
LOC101927703	ivory	0.857594	8.79655e-05
MST4	darkorange2	0.913338	5.06307e-06
LILRB3	grey60	0.867098	5.93852e-05
CDC73	darkorange2	0.934663	9.74657e-07
CEBPZ	darkorange2	0.906597	7.81799e-06
KCTD3	darkorange2	0.970846	8.32597e-09
PDLIM2	darkseagreen3	0.877364	3.75179e-05
ZNF830	darkorange2	0.933705	1.06135e-06
RPS10P2 /// RPS10P2	darkolivegreen	0.89261	1.75056e-05
CDK7	darkorange2	0.910238	6.20891e-06
KIF2A	darkorange2	0.883282	2.82584e-05
SKAP1	grey60	-0.918025	3.66476e-06
PIGO	royalblue	0.962309	3.81581e-08
PLEKHG4B	antiquewhite2	0.89939	1.20177e-05
GPD1	royalblue	0.962352	3.78989e-08
LOC101928669 /// LOC101930100 /// LOC644450	darkseagreen3	0.826715	0.000266125
FAM133B /// FAM133DP	darkorange2	0.819613	0.000333154
LEP	royalblue	0.905782	8.22159e-06
RYBP	darkorange2	0.871082	4.99191e-05
DDX31	darkorange2	0.801721	0.000563783
DLK1	palevioletred2	-0.924847	2.20897e-06
CHD9	darkorange2	0.912606	5.31661e-06
RP11-953B20.1	grey60	0.895254	1.51631e-05
SMC6	darkorange2	0.860709	7.7577e-05
HIST1H1E	darkolivegreen	-0.824257	0.000287957
PAXBP1	darkorange2	0.951063	1.78364e-07
PDCD4	darkorange2	0.881722	3.04936e-05
CCDC59	darkorange2	0.939172	6.40966e-07
UTP6	darkorange2	0.950195	1.9784e-07
LRRC38	darkseagreen3	0.880239	3.27514e-05
RPL23AP32	darkseagreen3	0.911241	5.81676e-06
HSPA4L	darkorange2	0.877017	3.81305e-05
PSIP1	darkorange2	0.947101	2.82127e-07
ZNF33B	darkorange2	0.882286	2.967e-05
UPF3B	lightgreen	-0.803877	0.000530625
YLPM1	darkorange2	0.850758	0.000114746
DBNDD1	darkorange2	-0.850392	0.000116346
PIK3CA	darkorange2	0.898884	1.23708e-05
AP1AR	darkorange2	0.879362	3.41509e-05
UGGT2	darkorange2	0.884351	2.6804e-05
LOC400684	royalblue	0.806414	0.000493651
ZNF43	darkorange2	0.938771	6.66109e-07
LINC00092	grey60	0.950714	1.85998e-07
SMG5	grey60	-0.898478	1.26605e-05
ADAT3 /// SCAMP4	midnightblue	0.820641	0.000322695
NACC1	darkorange2	-0.880486	3.2366e-05
MRPL42	darkorange2	0.803966	0.000529293
SPPL2B	darkorange2	0.876761	3.85864e-05
LRRC25	darkorange2	-0.88335	2.81638e-05
ZBTB21	darkorange2	0.82652	0.000267807
ZNF252P	darkseagreen3	0.885701	2.50568e-05
EGFR	darkorange2	0.906609	7.81212e-06
LMTK3	midnightblue	0.808857	0.000460022
ZNF273	darkorange2	0.885643	2.51304e-05
HEPACAM /// HEPN1	royalblue	0.908083	7.12458e-06
TMOD2	darkorange2	0.93652	8.23174e-07
PVRL3	darkorange2	0.913133	5.13286e-06
LINC00674	darkseagreen3	0.85363	0.000102787
PACRGL	darkorange2	0.848618	0.000124373
B3GNT5	darkorange2	0.875214	4.14414e-05
RNFT1 /// TBC1D3P1-DHX40P1	royalblue	-0.888529	2.16968e-05
TNK2-AS1	lightsteelblue	0.811323	0.000427976
TMEM189 /// TMEM189-UBE2V1 /// UBE2V1	darkorange2	-0.847921	0.000127644
POLR2K	royalblue	-0.958215	7.02075e-08
NXPE1	grey60	0.867993	5.71412e-05
UBXN4	darkorange2	0.954005	1.2375e-07
EPO	palevioletred2	-0.91464	4.63668e-06
LOC101927166	darkseagreen3	0.932134	1.2173e-06
IQCJ-SCHIP1-AS1	midnightblue	0.849853	0.00011874
RPL7AL2	darkseagreen3	0.85048	0.00011596
STRN	darkorange2	0.903694	9.33346e-06
ODF1	darkorange2	-0.812929	0.000408098
LOC146513	darkseagreen3	0.835263	0.000200346
NTN5	grey60	0.927755	1.75443e-06
ZFP91	darkorange2	0.889251	2.09014e-05
NSUN6	darkorange2	0.916398	4.1085e-06
RAD50	darkorange2	0.845214	0.000141026
AC007228.11 /// BX647249	palevioletred2	-0.914912	4.55156e-06
SLC6A17	darkseagreen3	0.915952	4.23774e-06
CYP2W1	ivory	0.805533	0.000506248
PHF14	darkorange2	0.922611	2.62085e-06
ZNF300P1	darkorange2	0.855509	9.5526e-05
AX746710	palevioletred2	-0.882425	2.94685e-05
RENBP	darkorange2	-0.893238	1.6924e-05
MIPOL1	palevioletred2	0.860631	7.7825e-05
CEP112	darkorange2	0.840804	0.000165244
ATRX	darkorange2	0.898044	1.29756e-05
ETFB	antiquewhite2	0.805364	0.000508697
SAPCD1-AS1 /// SAPCD1-AS1 /// XXbac-BPG32J3.18	palevioletred2	-0.931727	1.26065e-06
TRPC5	grey60	0.977489	1.78982e-09
KLHDC8B	grey60	-0.894675	1.56522e-05
HDGFRP3	darkorange2	0.90621	8.00755e-06
SPAG9	darkorange2	0.926984	1.86661e-06
CHM	darkorange2	0.939253	6.35922e-07
C12orf29	darkorange2	0.907637	7.32712e-06
HAUS3	darkorange2	0.922169	2.70916e-06
PVRL1	darkorange2	-0.872838	4.61577e-05
ADIPOQ	royalblue	0.937786	7.31505e-07
CEP57	darkorange2	0.934912	9.53067e-07
LOC101927820	darkorange2	0.835468	0.000198946
TFAM	darkorange2	0.894119	1.61351e-05
GTF2B	darkorange2	0.885124	2.57926e-05
NUP54	darkorange2	0.967189	1.67827e-08
DNAH14	darkorange2	0.802602	0.00055004
SLK	darkorange2	0.958738	6.51704e-08
MIR186 /// ZRANB2	darkorange2	0.823978	0.000290529
TMEM132C	darkorange2	-0.801423	0.000568481
NUP35	darkorange2	0.920346	3.10053e-06
FBXL4	darkorange2	0.917789	3.72664e-06
TLN1	darkorange2	-0.848959	0.000122793
LOC389765	darkorange2	0.932698	1.15925e-06
LOC100128108	darkorange2	0.866406	6.11679e-05
LOC283922 /// PDPR	darkorange2	0.836239	0.000193757
CEP290	darkorange2	0.929898	1.47135e-06
RHOBTB2	grey60	-0.870513	5.11913e-05
LINC01191	darkorange2	0.853122	0.000104825
TCP11L2	grey60	0.886381	2.42121e-05
MYO1C	royalblue	0.867892	5.73902e-05
DNAJC17	darkseagreen3	-0.89703	1.37388e-05
LARP7	darkorange2	0.903658	9.35373e-06
BOK	darkorange2	-0.911706	5.64244e-06
DIS3L2	antiquewhite2	-0.848455	0.000125129
IFT81	darkorange2	0.924272	2.30937e-06
PIP5K1A	darkorange2	-0.842022	0.000158242
KRR1	darkorange2	0.925576	2.08676e-06
SEPT7P2	darkorange2	0.853751	0.000102307
RP11-111J6.2	darkorange2	0.82694	0.000264195
INSIG1	darkseagreen3	-0.840935	0.000164482
JAK2	darkorange2	0.852309	0.000108157
SCAF1	darkorange2	-0.836842	0.000189779
TDRD7	darkorange2	0.875299	4.128e-05
KRT6A	grey60	0.892309	1.77897e-05
SFRP5	palevioletred2	0.870412	5.14188e-05
PRPF38A	darkorange2	0.917266	3.86661e-06
SNAI1	darkorange2	0.812193	0.00041711
SMARCC1	darkorange2	0.816946	0.0003616
CNTRL	darkorange2	0.90364	9.36412e-06
PGBD1	darkorange2	0.867754	5.77327e-05
RBM7	darkorange2	0.948919	2.29638e-07
TMED7 /// TMED7-TICAM2	darkorange2	0.900134	1.15134e-05
BACH1	darkorange2	0.92386	2.38361e-06
CCDC174	darkorange2	0.938285	6.97757e-07
DENND4A	darkorange2	0.88968	2.04395e-05
UCN2	darkseagreen3	0.87331	4.51887e-05
C19orf45	darkseagreen3	0.911103	5.86969e-06
TMC1	palevioletred2	0.84958	0.000119968
RB1CC1	darkorange2	0.829102	0.000246217
FAM204A	darkorange2	0.969948	9.96835e-09
MIR17 /// MIR17HG /// MIR18A /// MIR19A /// MIR19B1 /// MIR20A /// MIR92A1	palevioletred2	0.903774	9.28897e-06
C9orf50	darkseagreen3	0.800836	0.000577849
SF3A2	darkorange2	-0.892416	1.76883e-05
PTPN4	darkorange2	0.880135	3.29152e-05
ACKR3 /// AK023507	darkorange2	0.918491	3.54525e-06
CHD1	darkorange2	0.891783	1.82963e-05
SEMA6A	royalblue	0.970829	8.35367e-09
HOOK2	darkorange2	-0.893056	1.70911e-05
RANBP2	darkorange2	0.868121	5.68256e-05
BCAP29	darkorange2	0.859812	8.0461e-05
TSPAN18	darkorange2	-0.849683	0.000119503
DNTTIP2	darkorange2	0.877966	3.64763e-05
TOPORS	darkorange2	0.962018	3.99365e-08
TYW5	darkorange2	0.923062	2.53298e-06
FAM76B	darkorange2	0.938808	6.63771e-07
RP3-327A19.5	darkorange2	0.920514	3.06247e-06
FLJ38773	antiquewhite2	0.911996	5.53542e-06
MBOAT2	antiquewhite2	-0.907271	7.49702e-06
LOC285593	darkseagreen3	0.888647	2.15655e-05
ZNF671	darkorange2	-0.83949	0.000173081
GABRR2	darkorange2	-0.828692	0.000249546
CCDC148	darkorange2	0.82239	0.000305496
ENPP4	darkorange2	0.942157	4.77035e-07
EBNA1BP2 /// MIR6733	darkorange2	0.839693	0.000171851
SCN5A	grey60	0.944893	3.58828e-07
LOC101927668	palevioletred2	0.919892	3.20476e-06
TRIM78P	lightgreen	0.82139	0.000315234
SMIM8	darkorange2	0.884754	2.62727e-05
HIST1H2AD /// HIST1H3D	darkorange2	0.817828	0.000351984
SH2D3C	darkorange2	-0.900255	1.14328e-05
LOC101928221	darkseagreen3	-0.869816	5.27837e-05
PRR12	darkorange2	-0.899458	1.19709e-05
AASDHPPT	darkorange2	0.884845	2.61537e-05
RP11-134L10.1	midnightblue	0.889539	2.05904e-05
LYST	darkorange2	0.864292	6.68889e-05
ETV4	darkseagreen3	0.860807	7.72682e-05
USP16	darkorange2	0.88118	3.13042e-05
LIPE	royalblue	0.982243	4.3569e-10
COIL	darkorange2	0.920589	3.04577e-06
LAGE3	darkorange2	-0.895549	1.49184e-05
LUZP1	darkorange2	0.886741	2.37746e-05
STXBP5-AS1	darkorange2	0.833767	0.000210791
FOLR1	darkseagreen3	0.809943	0.000445688
NUP205	antiquewhite2	-0.883425	2.80594e-05
HNRNPLL	darkorange2	0.859243	8.23331e-05
ZNF124	darkorange2	0.803234	0.000540347
NIPBL	darkorange2	0.94069	5.5261e-07
DOCK11	darkorange2	0.893755	1.64571e-05
PPWD1	darkorange2	0.956922	8.4061e-08
APLP1	grey60	0.855154	9.68651e-05
HIST1H2AD /// HIST1H3A /// HIST1H3B /// HIST1H3C /// HIST1H3D /// HIST1H3E /// HIST1H3F /// HIST1H3G /// HIST1H3H /// HIST1H3I /// HIST1H3J	darkorange2	0.852206	0.000108583
NIFK	darkorange2	0.891155	1.89163e-05
SERTAD2	darkorange2	0.911583	5.68816e-06
DRD5	antiquewhite2	0.863015	7.05511e-05
AC106801.1	darkseagreen3	0.811751	0.000422603
SRGAP2C	darkorange2	0.851181	0.000112916
ANKRD36	darkorange2	0.846849	0.000132815
SLC24A3	darkorange2	-0.839891	0.000170655
MAGI1-IT1	darkorange2	-0.820059	0.000328583
LOC101928205	darkseagreen3	0.850383	0.000116386
ICE2	darkorange2	0.931164	1.32271e-06
HDGFRP2	lightgreen	0.855254	9.64872e-05
INPP5F	antiquewhite2	-0.871564	4.88634e-05
ARHGAP24	royalblue	-0.865044	6.48052e-05
FAM106A	darkseagreen3	0.926669	1.91419e-06
MIB1	royalblue	-0.875817	4.03084e-05
TAF10	darkorange2	-0.919219	3.36483e-06
ZNF326	bisque4	0.805158	0.000511687
KRCC1	darkorange2	0.953278	1.35741e-07
BDP1	darkorange2	0.920828	2.99286e-06
LOC100507477	midnightblue	0.832834	0.000217521
RRN3 /// RRN3P1 /// RRN3P2	darkorange2	0.865301	6.41073e-05
CPNE8	darkorange2	0.803147	0.000541668
IMPA1	darkorange2	0.933584	1.07278e-06
LOC284648	palevioletred2	0.904414	8.93716e-06
CCAR1	darkorange2	0.912818	5.24219e-06
AC005754.7 /// BC016751	darkorange2	0.801005	0.00057515
C10orf99	midnightblue	-0.836933	0.000189185
GNPDA2	darkorange2	0.90876	6.82569e-06
NDUFAF7	darkorange2	0.882248	2.97239e-05
ZNF267	darkorange2	0.821812	0.000311096
SRGAP2B /// SRGAP2C /// SRGAP2C	darkorange2	0.84639	0.000135079
ZBTB38	darkorange2	0.810365	0.000440208
HACE1	darkorange2	0.926589	1.92634e-06
RP11-65J3.14	palevioletred2	-0.900514	1.12623e-05
ANKRD13C	darkorange2	0.874084	4.36321e-05
IL1F10	darkseagreen3	0.847373	0.000130266
NCAM2	darkorange2	0.838344	0.000180156
CDK8	darkorange2	0.852077	0.000109122
CCT6P1 /// CCT6P3	darkorange2	0.905842	8.19112e-06
TAF4B	darkorange2	0.888866	2.13217e-05
PKN1	darkorange2	-0.85369	0.000102548
CHRNA5	grey60	0.907453	7.41227e-06
LHPP	darkorange2	-0.83021	0.000237395
SEZ6L	midnightblue	0.807185	0.000482827
LOC101929336 /// RIF1	darkorange2	0.914965	4.5353e-06
INHA	darkorange2	-0.804244	0.000525152
SEBOX /// VTN	darkolivegreen	0.878485	3.55972e-05
TMEM68	royalblue	-0.924589	2.25348e-06
STX7	darkorange2	0.884306	2.68638e-05
GLI2	grey60	0.916801	3.99471e-06
LOC102724250 /// NBPF1 /// NBPF10 /// NBPF11 /// NBPF14 /// NBPF15 /// NBPF19 /// NBPF26	darkorange2	0.802062	0.000558421
POLI	darkorange2	0.923654	2.42145e-06
C4orf33	royalblue	-0.896576	1.4092e-05
PAGE4	lightgreen	0.860831	7.71917e-05
ICE1	darkorange2	0.868159	5.67314e-05
METTL20	darkorange2	0.822633	0.000303162
NBEAL1	darkorange2	0.886093	2.45666e-05
NDUFA3	darkorange2	-0.86917	5.42953e-05
PNRC2	darkorange2	0.946573	2.99093e-07
FAM63A	darkseagreen3	0.955101	1.07344e-07
GDAP2	antiquewhite2	-0.839174	0.000175006
AGGF1	darkorange2	0.923312	2.48535e-06
C11orf70	royalblue	-0.910332	6.17137e-06
CLEC2L	palevioletred2	-0.809042	0.000457559
ZNF638	darkorange2	0.943148	4.30984e-07
SLC25A36	darkorange2	0.948909	2.29895e-07
SEC14L4	darkseagreen3	-0.857133	8.95925e-05
LOC101928635	darkorange2	-0.883156	2.84331e-05
C9orf117	grey60	0.811391	0.000427124
CCDC33	darkorange2	-0.89473	1.56056e-05
ZMYM5	darkorange2	0.907615	7.337e-06
ZNF639	darkorange2	0.946838	2.90465e-07
KCNA5	royalblue	0.900784	1.1087e-05
LOC102546294	darkseagreen3	0.868221	5.65801e-05
ZNF644	darkorange2	0.91464	4.63692e-06
LINC00520	grey60	0.920745	3.01116e-06
KNSTRN	darkorange2	-0.804802	0.000516892
COPS2	darkorange2	0.850382	0.00011639
TENM1	royalblue	-0.861414	7.53732e-05
EIF1B-AS1	darkseagreen3	0.911567	5.6941e-06
SLC22A3	darkseagreen3	0.954736	1.12598e-07
ZFP37	darkorange2	0.843226	0.000151557
WASIR1 /// WASIR1 /// WASIR2 /// WASIR2	antiquewhite2	0.824803	0.000282985
RLF	darkorange2	0.926741	1.90326e-06
CAMSAP2	darkorange2	0.871255	4.9539e-05
ZNF253	darkorange2	0.903436	9.47914e-06
MIER3	darkorange2	0.879269	3.43019e-05
SNHG12 /// SNORA16A /// SNORA44 /// SNORA61	darkorange2	0.818985	0.000339688
SLC39A2	ivory	0.835649	0.000197722
GAFA3	darkorange2	-0.814176	0.000393176
RPF2	darkorange2	0.86289	7.09186e-05
TIAL1	darkorange2	0.948661	2.36537e-07
CEP44	bisque4	0.835828	0.000196508
TTC14	darkorange2	0.88509	2.58352e-05
RP5-1061H20.3	antiquewhite2	0.86709	5.94037e-05
KCNC1	darkolivegreen	-0.841241	0.000162701
METTL6	palevioletred2	0.888444	2.17918e-05
LOC100506127	darkolivegreen	0.90341	9.49387e-06
NOX4	darkorange2	0.886392	2.4199e-05
CIDEA	royalblue	0.945682	3.2966e-07
SNORA72	darkorange2	0.834148	0.000208086
ZNF300	darkorange2	0.887038	2.34187e-05
RP1-155D22.2	darkorange2	-0.860495	7.82585e-05
SPATA13	darkorange2	0.869896	5.25974e-05
TREML3P	darkseagreen3	-0.902756	9.87169e-06
SRGAP2 /// SRGAP2B /// SRGAP2C	bisque4	0.838227	0.000180886
MAGI3	darkorange2	0.924106	2.33896e-06
DDR1-AS1	darkseagreen3	0.877476	3.73219e-05
RP5-930J4.4	darkseagreen3	0.817533	0.000355172
KIAA1468	bisque4	0.899428	1.19911e-05
ODF2L	bisque4	0.804411	0.00052266
DYNLT3	darkorange2	0.863384	6.94777e-05
ZNF154	antiquewhite2	0.903472	9.45875e-06
CTD-2553C6.1	lightsteelblue	0.862073	7.33576e-05
EXD3	darkseagreen3	0.856946	9.02611e-05
PPP6R3	darkorange2	0.916181	4.171e-06
ZNF354B	darkorange2	0.83395	0.000209485
MTUS2-AS1	darkseagreen3	0.864952	6.50591e-05
THRAP3	darkorange2	0.895233	1.51807e-05
CETN1	darkolivegreen	0.872828	4.61795e-05
BBS7	darkorange2	0.920888	2.97957e-06
CYP2S1	darkorange2	-0.820029	0.000328885
DRAXIN	darkseagreen3	0.829804	0.000240599
TUBE1	darkorange2	0.933432	1.08723e-06
SRSF3	darkorange2	0.924851	2.20822e-06
RXRA	darkorange2	-0.917039	3.9288e-06
POMC	darkorange2	-0.805131	0.000512087
ADCY10P1	darkorange2	0.853984	0.000101385
WBP5	darkorange2	0.893564	1.66283e-05
PRRX1	darkorange2	0.867931	5.72923e-05
FOXRED1	lightgreen	0.844499	0.000144742
CDKL1	royalblue	-0.850126	0.000117521
ABCA2	antiquewhite2	0.904386	8.95207e-06
TBC1D15	darkorange2	0.925607	2.08166e-06
GUSBP1	grey60	0.837889	0.000183025
TGM4	antiquewhite2	0.849795	0.000118999
P2RX5	darkorange2	-0.836047	0.000195042
KIAA1586	darkorange2	0.845063	0.000141804
MPZ	darkseagreen3	0.861294	7.57448e-05
CLSTN1	darkorange2	-0.837306	0.000186763
CENPQ	darkorange2	0.906662	7.78652e-06
RSRC2	darkorange2	0.923893	2.37757e-06
ZC2HC1A	darkorange2	0.82129	0.000316218
PRORSD1P	darkorange2	0.88071	3.20212e-05
SENP6	darkorange2	0.92068	3.02552e-06
TMEM161B	darkorange2	0.941215	5.24507e-07
RHEBL1	palevioletred2	-0.804745	0.00051774
RHOJ	palevioletred2	0.898169	1.28846e-05
KMT2E	darkorange2	0.880139	3.2909e-05
CD300LB	darkseagreen3	0.862607	7.17566e-05
ATP2A3	darkorange2	-0.852356	0.00010796
TAS2R50	lightgreen	0.858979	8.32143e-05
TBKBP1	bisque4	-0.817032	0.00036065
C3orf33	darkseagreen3	0.842183	0.000157336
RAB3GAP2	grey60	0.831154	0.000230083
TMEM45B	darkseagreen3	0.89999	1.16096e-05
RGSL1	ivory	0.822851	0.000301086
THOC2	darkorange2	0.934331	1.00405e-06
ESYT1	darkorange2	-0.867113	5.9347e-05
FKBP1A /// LOC101929368	darkorange2	-0.836786	0.000190148
C7orf73 /// LOC101930655 /// SLC13A4	palevioletred2	0.884295	2.68785e-05
CGRRF1	bisque4	0.856076	9.34208e-05
TMF1	darkorange2	0.938349	6.93527e-07
AGAP10 /// AGAP11 /// AGAP4 /// AGAP5 /// AGAP9 /// BMS1P5 /// CTGLF12P /// LOC101060581	darkorange2	0.919676	3.25555e-06
HMGCS2	darkorange2	-0.849147	0.000121931
BRIX1	darkorange2	0.898406	1.27122e-05
ACAD10	darkorange2	-0.836636	0.000191133
WDR75	darkorange2	0.909329	6.58248e-06
CWC27	darkorange2	0.860224	7.91272e-05
MON2	bisque4	0.887153	2.32824e-05
DUSP4	darkorange2	-0.843801	0.000148448
C19orf73	lightsteelblue	0.926594	1.92562e-06
RP11-548H18.2	royalblue	-0.919336	3.33639e-06
PDSS2	palevioletred2	0.801039	0.000574594
GKN2	grey60	0.898913	1.23503e-05
ZBTB7B	darkorange2	-0.899097	1.2221e-05
NPTX1	royalblue	-0.834367	0.000206545
GAST	palevioletred2	0.941042	5.33609e-07
C5orf34	darkorange2	0.829191	0.000245503
NAA60	darkorange2	-0.878792	3.50854e-05
RP11-1007O24.2	ivory	0.828384	0.000252074
IKBIP	royalblue	-0.929661	1.50065e-06
TRMT11	darkorange2	0.939232	6.37244e-07
GK	royalblue	-0.872375	4.71263e-05
SSTR5	palevioletred2	-0.923381	2.47235e-06
GRK1	darkorange2	-0.822496	0.000304477
LRRC40	darkorange2	0.904555	8.86123e-06
LRRCC1	darkorange2	0.841009	0.000164051
PI4K2B /// SEPSECS-AS1	darkorange2	0.92803	1.71576e-06
MYO6	bisque4	0.832875	0.000217225
TMEM126B	darkorange2	0.877105	3.79737e-05
OFD1	darkorange2	0.917776	3.73006e-06
FAM153A	midnightblue	0.891905	1.81775e-05
DKK4	antiquewhite2	0.832621	0.000219084
CEP70	darkorange2	0.880264	3.27134e-05
AL590762.11	darkseagreen3	0.906993	7.62815e-06
PRPF40A	darkorange2	0.914278	4.75224e-06
RDH16	darkseagreen3	0.838414	0.000179718
MXRA8	darkolivegreen	0.903236	9.59342e-06
GPATCH2	darkorange2	0.840607	0.0001664
RP11-29P20.1	darkorange2	-0.876948	3.82518e-05
SPINK6	skyblue4	0.876556	3.89559e-05
SNX9	darkorange2	0.839761	0.000171439
LOC157740	darkorange2	-0.888634	2.15793e-05
RP11-549J18.1	darkorange2	0.822519	0.000304254
LINC00698	darkseagreen3	0.890533	1.95466e-05
GABPA	darkorange2	0.912851	5.23057e-06
SLC7A10	royalblue	0.8981	1.29347e-05
MMD2	antiquewhite2	0.927956	1.72609e-06
CHTF18	midnightblue	0.817573	0.000354742
COBLL1	darkorange2	0.840078	0.000169538
INSIG2	darkorange2	0.88885	2.13401e-05
CASC10	darkseagreen3	0.830953	0.000231622
ISM2	darkseagreen3	0.870705	5.07581e-05
ACSBG1	antiquewhite2	0.895771	1.47362e-05
DACT2	darkorange2	-0.805966	0.000500029
FRA10AC1	darkorange2	0.822488	0.00030455
ZNF23	darkorange2	0.916868	3.97613e-06
KDM4C	bisque4	0.837754	0.000183889
CCDC66	darkorange2	0.837502	0.000185498
CDK16	darkorange2	-0.902048	1.02946e-05
NR1D2	darkorange2	0.805666	0.000504328
LMO2	darkolivegreen	0.91764	3.7659e-06
NUP107	darkorange2	0.928821	1.60847e-06
LINC00266-1	grey60	0.900039	1.15764e-05
TTC26	lightgreen	-0.816492	0.000366626
MIR146A	darkorange2	0.805304	0.000509565
KLF8	darkorange2	0.899252	1.21134e-05
CNNM1	grey60	0.802272	0.000555149
PTOV1	lightgreen	0.831185	0.00022985
MAGI2-AS3	darkorange2	0.865101	6.46498e-05
BEAN1	darkorange2	-0.832224	0.00022202
CDIP1	darkorange2	-0.915584	4.34649e-06
ZNF572	lightsteelblue1	0.818508	0.000344716
FLJ35934	darkorange2	0.859189	8.25123e-05
BCKDHB	darkorange2	0.816357	0.000368137
DEFT1P /// DEFT1P2	darkseagreen3	-0.815888	0.000373406
HAUS2	darkseagreen3	0.930502	1.39878e-06
AASS	darkorange2	0.879407	3.40774e-05
LOC100133920	darkseagreen3	0.916492	4.0818e-06
FAM153A /// FAM153B /// LOC100507387 /// LOC102725213	royalblue	0.903122	9.65877e-06
THOC1	darkorange2	0.882292	2.96611e-05
MAP4K5	darkorange2	0.930608	1.38638e-06
QTRT1	darkolivegreen	-0.870028	5.2294e-05
MZT1	darkorange2	0.801908	0.000560834
KCNQ1OT1 /// LOC101927338	palevioletred2	0.874292	4.32221e-05
NOL11	darkorange2	0.834335	0.000206776
BTG3	darkorange2	0.870054	5.22352e-05
AHI1	bisque4	0.898747	1.24681e-05
SLC46A1	darkorange2	-0.827424	0.000260076
AHCTF1	darkolivegreen	-0.927232	1.82996e-06
PLXDC2	royalblue	-0.903458	9.46657e-06
ZNF136	darkorange2	0.880641	3.21272e-05
EPN2 /// EPN2-IT1	grey60	0.812269	0.000416168
SCAF11	darkorange2	0.903098	9.67274e-06
NFE2L2	darkorange2	0.884821	2.6185e-05
NEK1	darkorange2	0.875165	4.15349e-05
CT47A1 /// CT47A10 /// CT47A11 /// CT47A12 /// CT47A2 /// CT47A3 /// CT47A4 /// CT47A5 /// CT47A6 /// CT47A7 /// CT47A8 /// CT47A9	antiquewhite2	0.821086	0.000318245
E2F1	ivory	0.886872	2.3617e-05
AC010524.4	palevioletred2	-0.811812	0.000421838
KATNAL1	darkorange2	0.82281	0.000301473
ATAD2B	darkorange2	0.921076	2.93848e-06
AOC3	royalblue	0.969059	1.18502e-08
KCNT2	bisque4	0.841461	0.000161436
CDK17	darkorange2	0.908301	7.02691e-06
LINC00152 /// LOC101930489	darkseagreen3	-0.860912	7.69392e-05
NKAPP1	darkseagreen3	0.876092	3.98001e-05
RIPK2	darkorange2	0.841665	0.000160268
KLHL20	darkorange2	0.922641	2.61491e-06
LINC00868	lightsteelblue	0.930385	1.41266e-06
ESCO1	darkorange2	0.871121	4.98334e-05
TUSC5	royalblue	0.951215	1.75143e-07
RP11-248J18.2	darkorange2	0.864874	6.5273e-05
ARHGAP9	darkorange2	-0.865749	6.29004e-05
THUMPD2	darkorange2	0.889154	2.10067e-05
GYG2	royalblue	0.930117	1.44472e-06
SP100	darkorange2	0.873807	4.41847e-05
KIAA0922	palevioletred2	-0.891474	1.85986e-05
RP3-334F4.2	darkseagreen3	0.819413	0.000335222
AK097119 /// RP11-73M18.6	royalblue	-0.857039	8.99282e-05
SPATA6	darkorange2	0.82188	0.000310432
TRAPPC11	darkorange2	0.931026	1.33823e-06
SMIM22	antiquewhite2	0.897929	1.30607e-05
EGFL6	darkorange2	-0.807984	0.000471827
TRPC1	darkorange2	0.881548	3.07518e-05
IZUMO1	darkorange2	0.818424	0.000345604
ZNF782	darkorange2	0.875532	4.08398e-05
DNAJB9	royalblue	-0.901184	1.08312e-05
INTS2	darkorange2	0.903668	9.3484e-06
FAM117B	darkorange2	0.857916	8.68392e-05
FBXL3	darkorange2	0.894742	1.55948e-05
ZCCHC9	darkorange2	0.886663	2.38697e-05
FOXN3-AS1	darkorange2	-0.811736	0.000422793
SLC35B3	royalblue	-0.926453	1.94732e-06
ZNF354A	darkorange2	0.828851	0.000248254
CCDC64	antiquewhite2	0.8334	0.000213418
TBC1D28	darkseagreen3	-0.920187	3.13678e-06
SULT4A1	darkorange2	0.855406	9.59128e-05
CTD-3193O13.1	antiquewhite2	0.922254	2.692e-06
SORBS1	darkseagreen3	0.960923	4.72461e-08
MAGEE1	darkolivegreen	0.931567	1.278e-06
NOXO1	antiquewhite2	0.887126	2.33138e-05
CLPB	royalblue	0.925223	2.14517e-06
CASK	darkorange2	0.830164	0.000237756
ACBD3	darkorange2	0.916952	3.95279e-06
RP11-196G18.24	antiquewhite2	-0.832718	0.000218369
ZNF292	darkorange2	0.878241	3.60084e-05
ME2	grey60	-0.907887	7.21285e-06
XG	royalblue	-0.87128	4.9484e-05
C10orf126	grey60	-0.822237	0.000306966
ARL5B	darkorange2	0.900422	1.13227e-05
RNF180	darkorange2	0.825762	0.00027442
TTTY7 /// TTTY7B	darkseagreen3	-0.801151	0.000572811
COQ10B	darkorange2	0.828685	0.000249607
PCIF1	darkolivegreen	-0.895234	1.51797e-05
GCOM1 /// MYZAP /// POLR2M	darkorange2	0.90362	9.37509e-06
TMEM194A	bisque4	0.879025	3.47006e-05
C14orf142	royalblue	-0.920135	3.14872e-06
TAF1	darkorange2	0.885345	2.55079e-05
AP1S1	darkolivegreen	0.919253	3.35655e-06
SLC6A2	darkorange2	-0.829355	0.00024418
PNPLA8	darkorange2	0.867767	5.76998e-05
DRAP1	darkorange2	-0.88681	2.36922e-05
AQP7 /// LOC100509620 /// LOC101930168	royalblue	0.938936	6.55646e-07
LOC440434	darkorange2	0.803948	0.000529566
ASB12 /// MTMR8	grey60	0.869313	5.39566e-05
TNFSF10	darkorange2	0.835476	0.000198893
ZFP69	ivory	-0.860334	7.87735e-05
HOXD1	darkseagreen3	0.828002	0.000255236
HOTTIP	darkseagreen3	-0.823937	0.000290908
HOXB9	grey60	0.802235	0.000555728
ROCK1	darkorange2	0.926679	1.91254e-06
TYW3	darkorange2	0.847204	0.000131084
PPP4R2	darkorange2	0.834634	0.000204685
DONSON	darkorange2	0.90263	9.9463e-06
TGDS	royalblue	-0.914388	4.71683e-06
CTDSPL2	royalblue	-0.901355	1.07233e-05
ZNF26	darkorange2	0.863801	6.82779e-05
PTPN12	bisque4	0.857985	8.66012e-05
ZNF561 /// ZNF562	darkolivegreen	0.89908	1.22327e-05
GLYR1	darkseagreen3	0.892952	1.7187e-05
IRF2BP1	bisque4	-0.815745	0.000375024
SULT1A2	darkorange2	-0.843756	0.000148689
DKFZp451B082	antiquewhite2	0.894862	1.5493e-05
DEPDC4	lightsteelblue1	0.846777	0.000133168
RAB6A	darkorange2	0.854834	9.8086e-05
NBPF3	darkolivegreen	0.963804	3.00269e-08
NTN3	darkolivegreen	0.889402	2.07371e-05
MTRF1	darkorange2	0.867869	5.74458e-05
PKHD1	darkolivegreen	0.833721	0.000211113
PIP4K2B	darkorange2	-0.814083	0.000394273
STK38L	darkorange2	0.842115	0.000157715
COX6B1P3 /// COX6B1P3	darkseagreen3	0.890934	1.91384e-05
MEX3C	darkorange2	0.888097	2.21852e-05
ZNF638 /// ZNF638-IT1	darkorange2	0.912415	5.38418e-06
KRT13	darkseagreen3	0.953357	1.34394e-07
LINC00894	bisque4	0.881681	3.05551e-05
SMURF2	darkorange2	0.807288	0.000481404
MSLN	antiquewhite2	0.900178	1.1484e-05
SNHG1 /// SNORD22 /// SNORD25 /// SNORD26 /// SNORD27 /// SNORD28 /// SNORD29 /// SNORD30 /// SNORD31	darkorange2	0.800049	0.000590617
TMEM132E	ivory	0.877546	3.72016e-05
MCM10	antiquewhite2	0.86277	7.12721e-05
SCO1	lightgreen	-0.820776	0.000321336
TNK1	palevioletred2	-0.904044	9.13928e-06
SDAD1	royalblue	-0.9503	1.95403e-07
DPEP3	skyblue4	0.862303	7.2665e-05
RSBN1	darkorange2	0.92598	2.02149e-06
U2SURP	darkorange2	0.910803	5.98533e-06
RP11-61L19.3	darkorange2	0.864474	6.63816e-05
VAMP4	darkorange2	0.892348	1.7753e-05
BBIP1	darkorange2	0.890133	1.99609e-05
ZNF688	darkolivegreen	0.830166	0.000237743
RSG1	darkorange2	-0.832953	0.00021665
ZNF787	royalblue	0.880075	3.30094e-05
CDHR1	darkolivegreen	0.889108	2.10566e-05
LOC100128644	lightgreen	0.86764	5.80171e-05
CRHR1-IT1 /// MGC57346	lightgreen	0.954671	1.13555e-07
NKAP	darkorange2	0.855065	9.72049e-05
LOC284014	darkolivegreen	0.839191	0.000174905
MGA	royalblue	-0.878911	3.48886e-05
CHORDC1	darkorange2	0.827526	0.000259217
LINC01165	darkorange	-0.822665	0.000302858
FBXL16	darkolivegreen4	0.895668	1.48204e-05
MARK1	darkorange2	0.871114	4.98497e-05
RCVRN	darkorange	0.838865	0.000176906
SLC1A7	darkseagreen3	0.951725	1.64621e-07
ARHGEF1 /// LOC100505585	darkseagreen3	0.818978	0.000339761
ACVR1C	royalblue	0.923156	2.51509e-06
C10orf113	darkolivegreen	0.837644	0.000184589
E2F5	darkorange2	0.841908	0.000158888
KCNIP2	royalblue	0.889644	2.04779e-05
LOC101928245	darkseagreen3	0.823877	0.000291459
SH3D19	darkorange2	0.868129	5.68045e-05
DDX26B	darkorange2	0.842044	0.000158118
LOC101927760	midnightblue	-0.805538	0.000506177
ATP5G2P1 /// ATP5G2P1	palevioletred2	-0.922028	2.73807e-06
AKT3	darkorange2	0.842087	0.000157876
LRRC1	lightgreen	-0.892041	1.80466e-05
ZNF767P	bisque4	0.867593	5.81341e-05
METTL15	darkorange2	0.888728	2.1475e-05
GPR45	darkseagreen3	0.904297	9.00061e-06
LOC101060691	darkorange2	0.855359	9.6089e-05
RP1-149C7.1	palevioletred2	0.88322	2.83442e-05
FAM126A	darkorange2	0.815298	0.000380127
DNAJC25 /// DNAJC25-GNG10	darkorange2	0.833239	0.000214579
ARL6IP6	darkorange2	0.87251	4.68432e-05
GPR20	darkorange	0.842078	0.000157926
METTL14	darkorange2	0.907948	7.18545e-06
SIPA1L2	darkorange2	0.848976	0.000122719
MME	royalblue	0.880952	3.16493e-05
DTX2P1-UPK3BP1-PMS2P11	darkorange2	0.82499	0.000281297
NPHP1	royalblue	-0.870699	5.07729e-05
LINC00869	royalblue	-0.889331	2.08147e-05
CDO1	darkorange2	0.819913	0.000330074
AF279780	palevioletred2	-0.812681	0.000411111
UBE2H	darkorange2	0.84688	0.000132663
ADD3-AS1	midnightblue	-0.853174	0.000104614
TIMM8B	darkorange2	-0.835413	0.000199323
CES2	darkorange2	-0.892651	1.74672e-05
GTF2I	darkolivegreen4	0.842527	0.000155413
ZNF277	darkorange2	0.899619	1.18602e-05
HDAC10	darkseagreen3	0.86344	6.93145e-05
UBAP1L	darkseagreen3	-0.819153	0.000337928
NOVA1	darkorange2	0.857413	8.86016e-05
NUFIP1	darkorange2	0.804914	0.00051525
ACY3	darkorange2	-0.819162	0.00033784
GTF2H3	darkseagreen3	0.912969	5.1896e-06
RNF103	darkorange2	0.873677	4.44457e-05
RANBP2 /// RGPD1 /// RGPD2 /// RGPD3 /// RGPD4 /// RGPD5 /// RGPD6 /// RGPD8	darkorange2	0.841778	0.000159625
SLC6A20	darkolivegreen4	0.827682	0.00025791
DDX5	palevioletred2	0.871434	4.91471e-05
DHRS4-AS1	palevioletred2	0.921245	2.90205e-06
PRLR	darkseagreen3	-0.834441	0.000206029
PIGA	darkorange2	0.862499	7.20775e-05
BMS1P6	darkorange2	0.802501	0.000551598
UBE2K	darkorange2	0.84738	0.000130234
POLR1B	darkseagreen3	0.973923	4.29175e-09
TGFBR3	darkorange2	0.859906	8.01548e-05
CEP120	bisque4	0.818808	0.000341546
TENM4	darkorange2	-0.820695	0.000322151
KDM7A	darkorange2	0.839043	0.000175811
LGALS12	royalblue	0.83042	0.000235753
AF131215.4	royalblue	-0.804342	0.000523692
PCSK1N	palevioletred2	0.925193	2.15018e-06
COMMD5	palevioletred2	0.861524	7.50333e-05
PIRT	midnightblue	-0.851903	0.000109848
TAL2	lightgreen	0.813622	0.000399739
LOC153684	lightgreen	0.909705	6.42579e-06
ZDHHC21	bisque4	0.828527	0.000250896
ABCD1P2 /// ABCD1P2	grey60	0.932989	1.13022e-06
ADD2	darkseagreen3	0.879142	3.45091e-05
DVL3	royalblue	0.884139	2.70881e-05
C1orf61	darkseagreen3	-0.824993	0.000281275
CIDEC	royalblue	0.934156	1.0198e-06
GUSBP4 /// LOC100653061	bisque4	0.867181	5.91727e-05
RP3-522P13.1	darkorange2	-0.821958	0.000309672
ZNF259P1 /// ZPR1	darkolivegreen4	0.915337	4.42097e-06
TCL1B	antiquewhite2	0.853639	0.000102751
TMEM181	bisque4	0.863784	6.83285e-05
SMPDL3B	darkorange2	-0.815887	0.000373417
LOC100996694	darkseagreen3	0.895647	1.48378e-05
LOC101927089	grey60	0.807398	0.000479872
KIAA1033	darkorange2	0.836479	0.000192167
UBE2V2	darkorange2	0.863864	6.81001e-05
ENTPD4	darkorange2	0.90766	7.31639e-06
CYP20A1	royalblue	-0.890662	1.94143e-05
AGPAT4-IT1	darkorange2	-0.801579	0.000566022
BEST4	darkseagreen3	-0.858071	8.63031e-05
TESPA1	darkseagreen3	0.891662	1.84141e-05
LOC101928583	darkseagreen3	0.889882	2.02255e-05
RSL24D1	darkorange2	0.874936	4.19716e-05
DDX11L2	darkseagreen3	0.837172	0.000187628
IFT46	darkseagreen3	-0.879059	3.46437e-05
MARC1	royalblue	0.942819	4.45822e-07
RSRC1	bisque4	0.830419	0.000235762
GORAB	bisque4	0.9613	4.46142e-08
LOC101928647	midnightblue	0.893243	1.69194e-05
BRWD3	bisque4	0.809748	0.000448229
NDC1	darkseagreen3	0.924684	2.23703e-06
FBXO5	bisque4	0.873467	4.48685e-05
HAUS1	darkorange2	0.832823	0.000217602
CCDC74A /// CCDC74B	grey60	0.884988	2.59675e-05
NMT1	darkorange2	-0.864205	6.71332e-05
S100Z	lightsteelblue	0.93126	1.31188e-06
RP11-343H5.6	midnightblue	0.856639	9.1364e-05
AZI2	darkorange2	0.866542	6.0813e-05
PPIL6	royalblue	-0.89046	1.96216e-05
DNAJC22	palevioletred2	-0.957395	7.87503e-08
LOC100506374	lightsteelblue	0.870971	5.01663e-05
VN1R4	darkolivegreen	0.893462	1.67202e-05
DPH6	darkorange2	0.831438	0.000227917
OAT	royalblue	-0.903533	9.42413e-06
LINC00106 /// LINC00106	darkolivegreen	0.926258	1.97756e-06
USP51	palevioletred2	0.942799	4.46743e-07
CTD-2083E4.4	thistle1	-0.822661	0.000302896
KIAA1430	darkorange2	0.877608	3.70922e-05
PTEN /// PTENP1	darkorange2	0.835437	0.000199158
VAX2	darkseagreen3	0.848287	0.000125918
MIR1304 /// SNORA1 /// SNORA18 /// SNORA32 /// SNORA40 /// SNORA8 /// SNORD5 /// TAF1D	darkorange2	0.839501	0.000173012
CHRNG	palevioletred2	-0.884102	2.71371e-05
RASSF8	darkorange2	0.833548	0.000212355
MAP2K2	bisque4	-0.869134	5.43795e-05
TUFT1	palevioletred2	0.917016	3.93497e-06
LOC101928778	darkorange2	-0.861156	7.61723e-05
WASF1	lightgreen	-0.911781	5.61448e-06
NUS1P3	royalblue	-0.819267	0.000336744
BIRC3	darkorange2	0.842377	0.000156249
POU3F1	darkolivegreen	-0.804385	0.000523058
LOC101929459	mediumorchid	0.804376	0.00052319
ZNF204P	bisque4	0.816816	0.000363033
RBM25	darkorange2	0.854998	9.74572e-05
UTS2R	grey60	0.888903	2.12819e-05
SBF2	darkorange2	0.900803	1.10743e-05
RARRES1	lightgreen	-0.858639	8.43598e-05
NXNL2	darkolivegreen	0.892699	1.74218e-05
FAM92A1	royalblue	-0.916823	3.98852e-06
CYP4F22	lavenderblush2	0.824389	0.000286754
CSNK1G3	darkorange2	0.849284	0.000121308
PHIP	darkorange2	0.900065	1.15591e-05
SLC9A5	darkorange2	-0.817652	0.000353879
CSNK1G2	darkseagreen3	0.856131	9.32154e-05
APLNR	darkolivegreen	0.840524	0.000166889
SNX13	darkorange2	0.834716	0.000204111
RP11-194N12.2	thistle1	-0.929497	1.52119e-06
TMEM155	ivory	0.955832	9.74282e-08
NEXN-AS1	darkolivegreen	-0.82567	0.00027524
INTU	darkorange2	0.802654	0.000549227
GMNN	lightgreen	-0.889113	2.10516e-05
SPOCD1	darkolivegreen	0.890727	1.93477e-05
ARHGAP42	darkorange2	0.832804	0.000217743
AP000347.2	darkseagreen3	0.844449	0.000145004
APOL4	darkolivegreen4	0.943736	4.05421e-07
SGOL2	bisque4	0.834997	0.000202168
TCN1	lavenderblush2	0.918039	3.66115e-06
TUBA4A	palevioletred2	-0.933488	1.08185e-06
RAB27A	lightgreen	-0.881181	3.13028e-05
ORAI1	darkorange2	-0.842431	0.000155945
TMEM151B	darkseagreen3	0.888542	2.16819e-05
MYH7B	coral2	0.887698	2.26429e-05
ATF1	darkorange2	0.819711	0.000332152
FTCD	darkolivegreen	0.931446	1.2913e-06
CDH19	firebrick3	0.896307	1.43043e-05
ARSK	darkseagreen3	-0.87021	5.18782e-05
RP11-521I2.3	darkseagreen3	0.844482	0.000144832
FAM53B	darkorange2	-0.840504	0.000167007
MED16	royalblue	0.810562	0.000437669
TMEM129	darkorange2	-0.813736	0.000398383
RAP2C-AS1	orangered4	-0.842795	0.000153925
PARP3	darkolivegreen	0.927915	1.73185e-06
IGIP	bisque4	0.8668	6.01459e-05
LOC101927274	lightgreen	0.817223	0.000358558
DAPP1	darkseagreen3	0.931231	1.31518e-06
STAC3	orangered4	0.855949	9.38895e-05
COX4I2	darkorange2	-0.836406	0.000192653
HAUS6	darkorange2	0.854288	0.000100194
MEST	firebrick3	-0.872136	4.7634e-05
CACNA2D3	lightgreen	0.823094	0.000298782
MROH8	grey60	0.813336	0.000403175
SEPT10	darkorange2	0.913025	5.17022e-06
COMMD8	bisque4	0.916515	4.07526e-06
CRHR1	grey60	0.871295	4.94502e-05
FERMT3	orange	0.817206	0.000358743
MPHOSPH8	darkorange2	0.869672	5.3116e-05
CWC22	darkorange2	0.820364	0.000325484
CCDC125	royalblue	-0.839508	0.000172969
DKFZP434I0714 /// MIR4453	antiquewhite2	-0.885728	2.50229e-05
CCP110	darkorange2	0.877411	3.74361e-05
LMO3	darkolivegreen	-0.836824	0.0001899
PRSS37	lavenderblush2	0.898056	1.29671e-05
LOC729970	darkolivegreen	-0.879902	3.32835e-05
MS4A14	darkorange2	0.808949	0.000458792
DLX6-AS1	lightsteelblue	0.879076	3.46164e-05
ANKRD49	darkorange2	0.853777	0.000102203
LINC01214	ivory	0.820335	0.000325776
CALB2	royalblue	0.869288	5.40157e-05
RGAG1	lightsteelblue	0.90769	7.3027e-06
GLMN	darkorange2	0.847933	0.000127587
SRSF5	darkorange2	0.865157	6.44985e-05
HERC2P2 /// HERC2P9	darkorange2	0.873839	4.41204e-05
ZNF852	darkorange2	0.805287	0.000509808
SP4	darkorange2	0.810652	0.00043651
NLRP5	palevioletred2	-0.869261	5.40807e-05
CENPC	bisque4	0.915475	4.3795e-06
AQP2	antiquewhite2	0.865919	6.24494e-05
TMCC2	darkseagreen3	0.826592	0.000267183
LRCH2	darkolivegreen	-0.822593	0.000303545
CIB4	darkorange2	0.805027	0.000513599
LINC00642	lightsteelblue	0.84681	0.000133004
RAB39A	midnightblue	-0.824233	0.000288179
LOC145783 /// ZNF280D	darkorange2	0.816853	0.000362626
FAM221A	darkorange2	0.806204	0.000496633
LOC202025	lightgreen	-0.820508	0.000324032
KIAA1654	grey60	0.866677	6.04642e-05
LOC100996455	skyblue4	-0.839411	0.000173558
KLHL24	orange	-0.837665	0.000184453
RP11-1191J2.5	darkseagreen3	0.836567	0.000191584
BRSK2	lightgreen	-0.839585	0.000172503
POLDIP2	bisque4	-0.806647	0.000490362
RP1-39G22.7	darkorange2	0.816574	0.000365717
GDF2	midnightblue	0.885251	2.56286e-05
SLC25A21	darkorange2	0.807852	0.000473629
ZBTB7A	antiquewhite2	0.818928	0.000340283
UCP1	midnightblue	-0.805305	0.000509555
RP11-307P5.2	lavenderblush2	0.979032	1.17298e-09
MIR1909 /// REXO1	palevioletred2	0.879525	3.38865e-05
GALNT15	lightgreen	-0.82269	0.000302619
PLP1	lightgreen	-0.836876	0.000189555
LOC100132352	bisque4	0.892942	1.71957e-05
STH	lightgreen	0.947595	2.66972e-07
NTN1	lightgreen	-0.804956	0.00051464
LOC340085	darkseagreen3	0.834042	0.000208835
MAP7D1	bisque4	-0.803051	0.00054313
FABP4	royalblue	0.908305	7.02521e-06
FPGT	bisque4	0.946951	2.86858e-07
CKM	orangered4	0.806623	0.000490701
SPTBN4	midnightblue	0.900581	1.12183e-05
TMEM44	darkseagreen3	0.806088	0.000498275
FAM230C	mediumorchid	0.855551	9.53681e-05
LOC101927377	magenta4	0.84661	0.000133988
FAM53B-AS1	antiquewhite2	-0.837408	0.000186106
DUSP12	lightgreen	-0.832639	0.000218952
ZCCHC5	darkorange	-0.853446	0.000103523
ORAI2	darkseagreen3	0.888245	2.20169e-05
LOC100288721	darkseagreen3	-0.815235	0.00038085
SEC61A2	grey60	0.807628	0.000476702
ATPIF1	coral2	0.894228	1.6039e-05
NKPD1	darkseagreen3	0.850277	0.000116855
LOC101929528	grey60	0.827351	0.000260699
NYNRIN	darkolivegreen	0.801949	0.000560196
CD27	grey60	0.882378	2.9537e-05
ITSN2	darkorange2	0.835147	0.000201137
BRD1 /// LOC90834	royalblue	0.843367	0.000150792
MYH1	orangered4	0.876322	3.93793e-05
PHC3	darkorange2	0.903367	9.51859e-06
GULP1	bisque4	0.938563	6.79518e-07
CHRNA2	darkolivegreen	0.810367	0.000440178
SERPINA9	antiquewhite2	0.931572	1.27746e-06
ZNF567	bisque4	0.926851	1.88651e-06
FCN2	darkolivegreen	0.892424	1.76808e-05
TCEAL2	darkseagreen3	-0.825561	0.000276201
FOXS1	thistle1	0.840751	0.000165555
LYSMD3	bisque4	0.841337	0.00016215
NKTR	darkorange2	0.867454	5.84821e-05
RP11-661A12.9	lightgreen	0.838989	0.000176141
SCD	darkolivegreen	0.839792	0.00017125
SPG20	darkorange2	0.865763	6.2864e-05
C17orf51	darkorange2	0.828935	0.000247567
HDGF	bisque4	-0.926919	1.87636e-06
NPFFR2	lavenderblush2	-0.849613	0.000119815
ANGPTL1	darkorange2	0.808937	0.000458954
RPL17 /// RPL17-C18orf32 /// SNORD58A /// SNORD58B /// SNORD58C	thistle1	-0.882029	3.00434e-05
SEC24A	plum1	0.822558	0.000303882
OR8G2	darkolivegreen	-0.856822	9.07051e-05
ARID4A	darkorange2	0.901496	1.06346e-05
LOC101928323	darkorange2	0.813631	0.000399636
SERPINE2	lightgreen	-0.861917	7.38296e-05
MPRIP	bisque4	-0.900467	1.12934e-05
CBLN3	darkolivegreen	0.903695	9.33334e-06
NFKBIZ	darkred	0.809659	0.000449395
TRIM31	darkseagreen3	-0.854398	9.97688e-05
SLURP1	lightgreen	0.814613	0.000388047
LOC101927460	darkolivegreen	0.811616	0.00042429
VRK2	darkorange2	0.846811	0.000133001
EFCAB13	bisque4	0.834913	0.000202747
LOC102725454	grey60	-0.832523	0.000219806
SCML1	darkorange2	0.846194	0.000136056
AK055981 /// RP11-617F23.1	orangered4	0.825495	0.000276784
FOXF1	lightgreen	-0.830711	0.000233492
DLEU2	darkseagreen3	0.832834	0.000217522
NOL8	bisque4	0.807979	0.000471882
CYP7B1	royalblue	-0.814473	0.000389682
PFN4	darkolivegreen	0.90306	9.69498e-06
KRT37	midnightblue	-0.894655	1.56696e-05
NF2	thistle1	0.888662	2.15479e-05
WDR17	bisque4	0.925533	2.09391e-06
ANO7	midnightblue	0.844723	0.000143571
LOC100133920 /// LOC100996643 /// LOC101928195 /// LOC101929583 /// LOC286297	darkseagreen3	0.962616	3.63524e-08
PKP3	grey60	0.833014	0.000216208
RP11-5N11.2	skyblue4	0.830905	0.000231997
NFYB	darkolivegreen	-0.879727	3.35627e-05
TMEM55A	darkorange2	0.876205	3.95934e-05
ZFPL1	darkseagreen3	-0.869032	5.46232e-05
REPIN1	orangered4	0.828598	0.000250318
LOC200830	lightgreen	-0.860963	7.6779e-05
LOC101927129	darkolivegreen	-0.813465	0.000401621
OXNAD1	lightgreen	-0.883235	2.83236e-05
RP11-38C18.2	lavenderblush2	0.876233	3.95429e-05
SH3GL2	darkseagreen3	-0.819624	0.000333049
ANKRD32	darkorange2	0.827971	0.000255493
ZBTB16	darkolivegreen	-0.921599	2.8269e-06
FZD6	darkorange2	0.800839	0.000577812
FAIM2	darkolivegreen	0.840376	0.000167765
SETDB2	darkorange2	0.822046	0.000308811
C22orf23	darkolivegreen	0.88899	2.11854e-05
IL17F	darkseagreen3	0.858216	8.58058e-05
ZNF439	bisque4	0.918389	3.57093e-06
LOC100507277	darkolivegreen	-0.827838	0.000256599
FAM135A	darkorange2	0.840979	0.000164222
SCARB1	orange	0.802782	0.000547259
REV3L	darkorange2	0.846341	0.000135323
FAM35A	bisque4	0.877576	3.71483e-05
HSD17B11	darkorange2	0.82324	0.000297406
KIAA1551	darkorange2	0.831895	0.000224473
LOC100505498 /// TEX41	royalblue	-0.840601	0.000166433
PRPH	darkseagreen3	-0.806831	0.000487772
TRA /// TRAV16 /// TRAV16 /// YME1L1	darkorange2	-0.813395	0.000402466
EID2B	darkorange2	0.815929	0.000372941
MPP4	darkorange	0.891114	1.89569e-05
CIR1	darkorange2	0.87274	4.63623e-05
GPR64	plum1	0.834874	0.000203022
LOC403323 /// RP11-791G15.1	darkseagreen3	0.902585	9.97298e-06
TDP2	darkorange2	0.819508	0.000334245
MGST2	royalblue	0.919502	3.29675e-06
ERVK13-1	bisque4	0.881842	3.03177e-05
EIF5A2	lightgreen	-0.900336	1.13794e-05
MIR6732 /// ZC3H12A	darkred	0.885876	2.48371e-05
RP11-272D12.1	lightsteelblue	-0.901006	1.0944e-05
NUS1 /// NUS1P3	royalblue	-0.843214	0.000151626
ATP1B2	antiquewhite4	-0.889934	2.01706e-05
RP11-274H2.5	bisque4	0.837944	0.000182676
ZNF138	darkorange2	0.815637	0.000376251
STAM2	bisque4	0.897158	1.36406e-05
MGC4294	antiquewhite2	0.854188	0.000100584
GTPBP1	bisque4	-0.865166	6.44727e-05
C9orf85	darkorange2	0.815829	0.00037407
FIP1L1	darkorange2	0.868796	5.51868e-05
BCAM	black	0.834135	0.000208182
LINC01184 /// LOC101929964	bisque4	0.852468	0.000107496
SCAMPER	thistle1	0.870515	5.11861e-05
LOC254896 /// TNFRSF10C	midnightblue	0.83175	0.000225563
MRPS12	darkolivegreen4	0.895905	1.46274e-05
SGPL1	orange	0.801868	0.000561466
RP11-91I8.1	thistle2	0.811611	0.000424355
TSC22D3	darkolivegreen	-0.806829	0.000487806
GSG1	antiquewhite2	-0.837112	0.000188017
TMEM71	darkorange2	0.862599	7.17784e-05
SERPINA7	lavenderblush2	0.916542	4.06748e-06
EPN1	lightgreen	0.833976	0.000209302
PSD	lightsteelblue	0.814976	0.000383831
KRT16	darkseagreen3	0.83966	0.000172048
PRDM5	bisque4	0.888579	2.1641e-05
LINC01106 /// LINC01123	darkolivegreen	0.896031	1.45257e-05
HELB	royalblue	0.820113	0.000328036
EIF2S2	darkolivegreen	-0.83705	0.000188422
IKZF5	darkorange2	0.832959	0.000216608
JUP	lightgreen	0.852408	0.000107746
EVA1C	lightcyan1	-0.848719	0.000123901
PAXIP1OS	bisque4	0.894098	1.61532e-05
CTB-50L17.7	darkolivegreen4	0.870742	5.06752e-05
GAD1	grey60	-0.813722	0.000398547
RP11-247L20.4	bisque4	0.828514	0.000251007
C3orf65	grey60	0.906348	7.93967e-06
SLC10A7	bisque4	0.926398	1.95583e-06
MYL2	orangered4	0.830486	0.000235237
UBA6	bisque4	0.86779	5.76424e-05
TIPIN	palevioletred2	0.800811	0.000578253
SLC2A13	bisque4	0.852569	0.000107082
PTK6	darkorange2	-0.820947	0.000319629
STAP1	antiquewhite2	0.832543	0.000219659
PIK3R2	darkolivegreen	0.888285	2.19716e-05
FOXD2	grey60	-0.860856	7.71141e-05
SPN	ivory	0.856273	9.26947e-05
SMG9	darkseagreen3	-0.842517	0.000155468
PNISR	darkorange2	0.820884	0.000320257
POU3F2	grey60	0.845533	0.000139389
DOK1	orange	0.831996	0.000223713
CASP8AP2	darkorange2	0.829634	0.000241947
2024-03-03	darkolivegreen	-0.837035	0.000188517
PELI1	darkorange2	0.812916	0.000408245
FDPSP2	darkseagreen3	0.818889	0.000340692
FAM126B	darkorange2	0.854129	0.000100817
ABHD5	darkolivegreen	-0.90266	9.92854e-06
COL1A1	darkolivegreen	0.840353	0.000167901
CCDC138	darkorange2	0.802846	0.000546278
RP11-153K16.2	magenta4	0.825699	0.000274978
MAPK8IP2	lavenderblush2	0.868477	5.59562e-05
GLIPR1L1	midnightblue	-0.815996	0.000372183
GFPT1	bisque4	0.805137	0.000511995
SCNN1A	lightgreen	0.857693	8.76187e-05
SHC1P1 /// SHC1P1	lightsteelblue1	0.827295	0.000261174
NUDT19	orangered4	0.806627	0.000490643
BTBD7	darkolivegreen	0.819698	0.000332285
MLLT3	antiquewhite2	-0.862967	7.06928e-05
STXBP3	darkorange2	0.806423	0.000493523
WDR36	darkorange2	0.804212	0.000525617
LOC102724257 /// TMC5	grey60	-0.83648	0.000192164
AC005256.1	lightgreen	0.890025	2.00745e-05
ATG12	darkorange2	0.816785	0.00036337
RP11-613M5.1	palevioletred2	-0.828234	0.000253314
ARX	grey60	0.88288	2.88212e-05
SLC16A8	darkseagreen3	0.889073	2.10943e-05
ATP1A2	orangered4	0.877482	3.73116e-05
UCP3	orangered4	0.848153	0.000126547
ITFG3	bisque4	-0.879533	3.38739e-05
MGLL	royalblue	0.924672	2.23902e-06
RP11-375I20.6	darkolivegreen	-0.83883	0.000177128
ATP6V0E2	darkolivegreen	0.854325	0.00010005
NEUROG1	antiquewhite2	0.919736	3.24127e-06
FAM89A /// MIR1182	royalblue	0.899916	1.16588e-05
NGB	thistle1	0.805213	0.000510892
ALAS1	bisque4	-0.899776	1.17537e-05
DEFB106A /// DEFB106B	darkolivegreen	0.878594	3.54151e-05
MYH2	orangered4	0.837101	0.000188094
CCNT2	darkorange2	0.838419	0.000179681
MIR3917 /// STMN1	thistle2	0.901986	1.03327e-05
IPP	darkseagreen3	0.916378	4.11436e-06
RP11-403P17.3	palevioletred2	0.813851	0.00039702
ZNF431	bisque4	0.882227	2.97555e-05
SCGB2A1	darkseagreen3	-0.859385	8.18625e-05
SPAG5	darkseagreen3	0.887362	2.30351e-05
LOC100506585	darkolivegreen	0.821722	0.000311971
ACY1	antiquewhite2	0.858746	8.39993e-05
RNF217	bisque4	0.85795	8.67223e-05
SLC35E1	darkseagreen3	0.920873	2.98293e-06
POC1B	plum1	0.826817	0.000265248
RP11-350F4.2	bisque4	0.937221	7.71326e-07
CARM1	bisque4	-0.857687	8.76374e-05
ZNF684	bisque4	0.889373	2.07693e-05
DMPK	orangered4	0.855238	9.65468e-05
SELENBP1	firebrick3	-0.89821	1.28543e-05
FATE1	lightgreen	0.822639	0.000303105
EEPD1	magenta4	-0.904092	9.11278e-06
KLF9	darkolivegreen	-0.823031	0.000299375
LOC284669	lightsteelblue1	0.904771	8.74578e-06
CENPE	royalblue	-0.834354	0.000206636
RPE65	brown4	-0.853701	0.000102507
PCDHGA8	darkseagreen3	0.884436	2.66916e-05
OBSL1	royalblue	0.846325	0.000135403
OR3A1	darkseagreen3	-0.80195	0.000560178
ACTC1	bisque4	-0.850333	0.000116608
TNFRSF1A	cyan	0.807671	0.000476112
MCHR2-AS1	midnightblue	0.841736	0.000159865
PLEKHA1	bisque4	0.883843	2.74879e-05
ENTPD6	midnightblue	-0.890468	1.96139e-05
GIPC3	grey60	-0.837103	0.000188076
ZMAT1	bisque4	0.843478	0.000150191
UCP2	firebrick3	-0.812994	0.000407302
LOC152578	ivory	0.856848	9.06112e-05
RPGR	firebrick3	0.903937	9.19852e-06
HS3ST6	darkolivegreen	0.816878	0.00036235
ZNF37BP	bisque4	0.927797	1.74847e-06
RHPN1	darkseagreen3	0.86148	7.51672e-05
CDK13	darkseagreen3	0.883596	2.78239e-05
HIST1H2BH	darkolivegreen4	0.85056	0.00011561
C4orf17	antiquewhite2	0.822846	0.000301129
LOC728061	thistle1	-0.881605	3.0668e-05
B3GNT6	ivory	-0.847858	0.000127943
TNFSF14	lightgreen	0.811147	0.000430198
HSPB6	orangered4	0.808816	0.000460574
CERCAM	darkolivegreen	0.807596	0.00047714
ZNF662	darkorange2	0.808047	0.000470958
CEP95	darkorange2	0.84355	0.000149798
OCR1	lightsteelblue	0.866743	6.02934e-05
PPP1R10	lightsteelblue1	-0.804426	0.000522447
TRDV3	midnightblue	0.862514	7.20315e-05
FBXL17	coral2	0.909565	6.48378e-06
MYBPC2	orangered4	0.899938	1.16444e-05
LOC101929855 /// LOC102724851	bisque4	0.922869	2.57027e-06
CDCA3	thistle2	0.864819	6.54235e-05
ZNF345	bisque4	0.938985	6.52609e-07
METTL18	bisque4	0.878481	3.56039e-05
SIAH2	darkseagreen3	-0.820292	0.000326217
STIM1	lightpink3	0.85216	0.000108775
ZNF710	orange	0.893604	1.65921e-05
FAM182A /// FAM182B /// FAM27B /// FAM27C	midnightblue	0.937553	7.47709e-07
DNASE1	darkseagreen3	0.841166	0.000163135
ORF1	darkolivegreen	-0.845474	0.000139694
LTB	darkolivegreen	0.811547	0.000425162
LOC441461	darkolivegreen	0.848958	0.000122799
EDRF1	bisque4	0.85437	9.98766e-05
NPFF	palevioletred2	0.835144	0.000201163
TP53RK	lightgreen	-0.818258	0.000347369
DDX60	bisque4	0.842421	0.000156001
LOC100507033	darkseagreen3	0.849228	0.000121564
HECTD2	bisque4	0.929149	1.56569e-06
SPATA16	lightgreen	0.844662	0.000143887
SFXN1	bisque4	0.915422	4.3953e-06
LINC01000 /// LINC01001 /// LINC01002 /// LOC100132062 /// LOC100133182 /// LOC100133331 /// LOC101929819 /// LOC729737	darkorange	-0.879484	3.39526e-05
SYCP2	bisque4	0.806218	0.000496432
AGPAT2	bisque4	-0.836393	0.000192735
LINC00623 /// LINC00869 /// LINC01138 /// LOC103091866	orangered4	-0.85218	0.000108691
CTD-2537I9.5	grey60	0.89549	1.49667e-05
ERICH5	darkolivegreen	-0.80323	0.000540404
PHF3	darkorange2	0.835617	0.000197938
LOC100289092	orangered4	0.819989	0.000329296
ABCG1	royalblue	0.815947	0.000372733
HRASLS2	darkseagreen3	0.825218	0.000279259
TSIX	mediumorchid	-0.932803	1.14874e-06
SNX25	darkolivegreen	-0.834342	0.000206726
ARHGAP36	orangered4	0.881759	3.04388e-05
SLC43A2	orange	0.902018	1.03132e-05
BC033528 /// U73166.2	lavenderblush2	0.808047	0.000470965
TPX2	thistle2	0.875759	4.04167e-05
GNA14-AS1	ivory	0.848506	0.000124891
KNTC1	bisque4	0.808333	0.00046708
FAM83H	firebrick3	-0.883068	2.85565e-05
ENTPD1-AS1 /// LOC101927104	darkseagreen3	0.863112	7.02694e-05
PRKAG2	lightgreen	-0.956992	8.32556e-08
SLCO4A1	firebrick3	0.925676	2.07047e-06
ARSI	darkseagreen3	-0.801961	0.000559999
ARG2	darkseagreen3	-0.82083	0.000320797
CWF19L2	darkorange2	0.827218	0.000261826
CD4	orange	0.892753	1.73718e-05
LOC101929953 /// LRRC37A5P	antiquewhite2	-0.868714	5.5383e-05
MIR4691 /// MIR7113 /// NDUFS8	bisque4	-0.825451	0.000277178
FLJ31306	bisque4	0.829117	0.000246093
COG6	bisque4	0.872653	4.65435e-05
RP11-490G2.2	antiquewhite2	-0.811061	0.000431292
CLUH	bisque4	-0.814861	0.000385158
PPP1R16A	orangered4	0.84333	0.000150992
RNF121	darkseagreen3	-0.875764	4.04062e-05
SDC3	thistle2	0.872253	4.7384e-05
CTC-429P9.3	darkolivegreen	0.85387	0.000101835
GIMAP1	cyan	0.860424	7.84842e-05
MMEL1	lightgreen	-0.815011	0.000383423
LINC00967	lightgreen	0.923593	2.4327e-06
MTPAP	darkseagreen3	0.941898	4.89736e-07
RP11-288L9.1	midnightblue	0.920254	3.12143e-06
PP12708	darkolivegreen	-0.831512	0.000227357
CSTL1	skyblue4	0.813731	0.000398447
CCDC82	bisque4	0.820747	0.000321628
FLJ46026	lavenderblush2	0.87293	4.59686e-05
PACRG-AS1	darkolivegreen	0.801067	0.000574153
PRPH2	orangered4	0.856668	9.12609e-05
LOC101927603	palevioletred2	0.863404	6.94192e-05
ZNF879	darkorange	-0.870335	5.15921e-05
ANKRD6	bisque4	0.848337	0.000125685
AGRN	cyan	0.872394	4.70864e-05
SLC23A2	orange	0.818959	0.000339955
NUDT4	darkolivegreen	-0.804259	0.000524917
DSPP	midnightblue	0.881246	3.12045e-05
MSH4	darkolivegreen4	0.861523	7.50358e-05
ARHGEF1	darkseagreen3	0.862528	7.19921e-05
ESPNL	antiquewhite4	-0.845391	0.000140117
HSPBP1	bisque4	-0.955951	9.58824e-08
LRIG3	lightcoral	0.802238	0.000555672
AK055981	orangered4	0.885653	2.51175e-05
TAS2R40	darkseagreen3	0.818297	0.000346957
LOC101926960	royalblue	0.845166	0.000141271
C18orf15	darkseagreen3	-0.861363	7.55312e-05
HEATR5B	bisque4	0.909096	6.68114e-06
LOH12CR2	lavenderblush2	0.877204	3.77987e-05
BOLA3-AS1	darkseagreen3	-0.916526	4.07219e-06
FLJ42627	darkseagreen3	0.850372	0.000116435
TBC1D10C	orangered4	0.856458	9.20199e-05
LOC145694	midnightblue	0.879871	3.33324e-05
LOC645261	thistle1	0.82236	0.000305778
AC003989.4	thistle2	0.838584	0.000178651
NOL4	lightsteelblue	-0.892931	1.72064e-05
TTYH3	orange	0.914169	4.78744e-06
PAN3-AS1	darkseagreen3	0.810102	0.000443616
CATSPERD	midnightblue	-0.887944	2.23592e-05
BC042366	darkseagreen3	-0.835568	0.000198269
SPI1	orange	0.901152	1.08511e-05
NEURL3	ivory	0.884835	2.61667e-05
LOC100506351	darkolivegreen	0.903425	9.48555e-06
TMTC4	antiquewhite4	0.841559	0.000160875
RP11-574H6.1	lightsteelblue	0.843832	0.000148284
GZMH	firebrick3	-0.848747	0.000123771
ZNF837	palevioletred2	0.856043	9.35421e-05
FNDC5	orangered4	0.883128	2.84731e-05
PLOD1	orange	0.845484	0.00013964
LZTFL1	bisque4	0.91389	4.87856e-06
SGCA	orangered4	0.814094	0.000394134
ZFYVE28	plum1	0.845123	0.000141496
CBL	thistle2	0.839542	0.000172765
LAG3	darkseagreen3	-0.813091	0.000406127
RLBP1	indianred4	0.845115	0.000141535
RTN2	orangered4	0.913236	5.09784e-06
C11orf40	lightgreen	0.817431	0.000356285
INHBE	lightsteelblue	0.86847	5.59736e-05
VWCE	palevioletred2	0.801845	0.000561827
NOX1	midnightblue	0.820673	0.000322372
ZNF541	royalblue	0.871075	4.99342e-05
HSD3B1	grey60	0.823561	0.0002944
LOC100505658	grey60	0.804359	0.000523443
POC1A	lavenderblush2	0.844849	0.000142915
GPM6B	lightgreen	-0.835048	0.000201818
ANKRD30BL /// ANKRD30BP2 /// LOC100132004 /// LOC100132154	antiquewhite2	0.817815	0.000352118
DGKH	lightgreen	-0.828692	0.000249546
CREB3	darkseagreen3	-0.829915	0.000239718
ZBTB41	bisque4	0.885789	2.49465e-05
ELOVL4	bisque4	0.871414	4.91892e-05
ZYX	cyan	0.843204	0.000151677
KCNE2	midnightblue	-0.83093	0.000231801
RHOG	orange	0.871391	4.92398e-05
CDKN2C	darkolivegreen	0.852057	0.000109204
ISL1	skyblue4	0.854492	9.94042e-05
NEDD4L	lightgreen	0.848585	0.000124522
RP11-286E11.2	darkolivegreen	-0.864038	6.76063e-05
ATRNL1	darkolivegreen	0.846674	0.000133674
LINC00883	bisque4	0.84536	0.000140276
RGS9BP	orangered4	0.893714	1.64934e-05
P2RY1	royalblue	-0.85034	0.000116575
SYT14	midnightblue	-0.821075	0.000318355
TNNT3	orangered4	0.939676	6.10393e-07
TNNC2	orangered4	0.840668	0.000166042
MYL1	orangered4	0.869618	5.32421e-05
SP7	bisque4	-0.832431	0.000220483
RP11-873E20.1	bisque4	0.887631	2.27208e-05
MYH6 /// MYH7	orangered4	0.909826	6.37582e-06
MIR424 /// MIR503HG	coral2	0.830673	0.000233784
COL4A5	lightpink3	0.911429	5.74564e-06
MYBPC1	orangered4	0.883167	2.84184e-05
SSC5D	firebrick3	-0.916994	3.94121e-06
FAM166B	lightgreen	0.838145	0.000181403
SLC37A4	darkseagreen3	0.81981	0.000331135
C7orf43	orange	0.810108	0.000443533
PNMAL2	lightgreen	0.898943	1.2329e-05
CYB561D1	thistle1	0.978806	1.25028e-09
EPB41L4A-AS1	darkred	0.834947	0.000202518
LOC101930114	royalblue	0.861157	7.61702e-05
CRYZ	black	-0.862181	7.30318e-05
SLC30A4	bisque4	0.877149	3.7897e-05
SKIL	bisque4	0.866274	6.15129e-05
MCAM /// MIR6756	black	0.897181	1.36231e-05
LOC441124	darkorange	-0.836315	0.000193258
DMRTC1 /// DMRTC1B	thistle1	0.812811	0.000409529
RGR	darkolivegreen	0.888587	2.16323e-05
LOC692247	antiquewhite2	0.815653	0.000376075
PLTP	orange	0.828679	0.000249658
CCDC129	coral2	0.833603	0.00021196
GPT2	orangered4	0.813546	0.000400655
ZFC3H1	bisque4	0.922886	2.56696e-06
GLDC	lightsteelblue1	0.871254	4.9541e-05
MYLPF	orangered4	0.864086	6.747e-05
OOSP2	lightgreen	0.84613	0.000136377
LOC254028	darkolivegreen4	0.834997	0.000202174
RNF139-AS1	antiquewhite2	-0.868287	5.64171e-05
SSRP1	darkseagreen3	0.859947	8.00217e-05
KCNK9	darkseagreen3	0.802336	0.000554155
PILRA	orange	0.895205	1.52036e-05
TGFB1	orange	0.817641	0.000353999
TGFB1I1	black	0.839927	0.000170443
MGC34800	mediumorchid	0.882904	2.87872e-05
SUFU	darkolivegreen	0.842479	0.00015568
LOC100507537	orangered4	0.926156	1.99359e-06
ANXA2P1	darkolivegreen	0.819654	0.000332733
NCLN	cyan	0.819113	0.000338345
NXT1	darkred	0.843764	0.000148649
KLHL31	orangered4	0.932865	1.14252e-06
APOBEC3B	thistle2	0.966836	1.78826e-08
MORC2-AS1	darkolivegreen	-0.802981	0.00054421
ZMYM1	bisque4	0.934603	9.79898e-07
SOX1	midnightblue	-0.925087	2.16806e-06
ARL6	plum1	0.870157	5.19982e-05
LOC283177	lightcyan1	0.912231	5.45034e-06
SEPT5-GP1BB	indianred4	0.858613	8.44507e-05
PTPRK	lightgreen	-0.846061	0.000136724
PLA2G15	orange	0.833202	0.000214847
BC045784	antiquewhite2	0.824648	0.000284393
SCGB3A2	magenta4	-0.811328	0.000427912
CTB-113P19.1	antiquewhite2	0.830632	0.000234108
ZNF778	skyblue4	0.903505	9.4402e-06
EXOSC5	darkolivegreen	-0.828365	0.000252227
ZNF569	bisque4	0.816373	0.000367955
PODNL1	darkolivegreen4	-0.808272	0.000467896
PCDHB11	midnightblue	0.917722	3.74411e-06
FLJ40288	lightsteelblue1	0.893627	1.65715e-05
NES	bisque4	-0.89276	1.73651e-05
SNX31	skyblue4	0.912281	5.43222e-06
HTR1E	ivory	0.889779	2.03342e-05
LRRC19	sienna4	-0.831288	0.000229059
OR2F1 /// OR2F2	lightsteelblue	-0.809006	0.000458034
NINJ1	orange	0.805674	0.000504212
CSH1 /// CSH2 /// CSHL1 /// GH1	lavenderblush2	-0.860283	7.8938e-05
TMEM38A	orangered4	0.949425	2.16546e-07
TMEM52	orangered4	0.934313	1.00567e-06
RNASE3	ivory	0.82081	0.000320994
FRRS1L	lightgreen	0.815007	0.000383475
CDH9	lightsteelblue	-0.810373	0.000440101
MNS1	bisque4	0.912123	5.48929e-06
GAL	palevioletred2	0.800614	0.000581434
N4BP2L1	lightcoral	0.874332	4.31437e-05
MCAM	black	0.923578	2.43562e-06
N4BP2	bisque4	0.925514	2.09695e-06
ATL2	orange	-0.824403	0.000286624
DNAH10	darkolivegreen	0.864589	6.60608e-05
CDKN2B-AS1	antiquewhite4	0.833935	0.00020959
DNAJC5B	darkolivegreen	0.814791	0.000385976
RANGAP1	darkolivegreen4	0.941892	4.90017e-07
OVOL1	lightgreen	0.803729	0.000532858
RAVER1	black	0.804808	0.0005168
CDC7	lightgreen	-0.84733	0.000130473
CABP4	darkolivegreen	0.810113	0.000443473
ANKRD46 /// GAPDHP62	orangered4	0.858958	8.32869e-05
ZNF106	orangered4	0.859999	7.98539e-05
LGR5	lightsteelblue1	0.937783	7.31717e-07
ADARB2	midnightblue	0.800091	0.000589929
GCH1	darkred	0.831213	0.000229634
RP11-5C23.1	bisque4	0.949779	2.07785e-07
FAIM	bisque4	0.915772	4.29061e-06
CLEC2D	darkorange2	0.807783	0.000474565
KCNJ5	orange	0.850031	0.000117947
SLC5A7	orange	0.806095	0.00049818
PTPRF	firebrick3	-0.864184	6.71919e-05
ESPN	lightgreen	0.837613	0.000184788
ABHD6	orange	0.814392	0.000390635
DES /// SUPT20H	orangered4	0.967232	1.66519e-08
LOC100505942	brown4	0.801984	0.000559647
LINC00485	darkorange	0.822859	0.000301006
DUSP23	cyan	0.821626	0.000312912
SMTNL1	orangered4	0.934223	1.01369e-06
FHL3	orangered4	0.958523	6.72086e-08
IGF2 /// INS-IGF2	black	0.805385	0.000508381
TNFAIP3	darkred	0.934173	1.01826e-06
CREBRF	darkorange2	0.806726	0.000489243
PLEKHG5	antiquewhite4	-0.855867	9.41904e-05
ZNF100	bisque4	0.823212	0.000297673
FAM132A	midnightblue	0.865346	6.39856e-05
NLGN1	firebrick3	0.905459	8.38612e-06
YPEL3	plum1	-0.854085	0.000100988
PIWIL4	bisque4	0.907244	7.50939e-06
ERVW-1	thistle2	0.849531	0.000120189
PRKAR2B	royalblue	0.855894	9.40911e-05
MIR205HG	ivory	0.863809	6.82557e-05
TP53	cyan	0.861514	7.50641e-05
DUSP5	darkred	0.910312	6.17928e-06
SLC19A1	darkseagreen3	0.881799	3.03802e-05
LOC101927206	antiquewhite2	0.85355	0.000103106
DIO2	bisque4	0.897025	1.37427e-05
RBM48	darkseagreen3	0.83671	0.000190647
LOC401312	midnightblue	0.881548	3.0752e-05
LOC100130987	bisque4	0.804489	0.000521507
MGAT4B	orange	0.850721	0.000114908
BACH1 /// GRIK1-AS2	sienna4	0.896142	1.44365e-05
AV8S2 /// TRAV13-2 /// TRAV13-2	darkred	-0.860474	7.83244e-05
CTXN2 /// SLC24A5	darkolivegreen4	0.914615	4.6447e-06
ARC	lightsteelblue1	-0.86754	5.82682e-05
HSPA12B	black	0.86993	5.2519e-05
TNNC1	orangered4	0.869229	5.4156e-05
COL4A2	cyan	0.803253	0.000540049
SLC35A3	bisque4	0.888404	2.18375e-05
LAMC2	lightgreen	-0.816234	0.000369504
ARHGAP6	lightgreen	-0.816938	0.000361679
DUSP13	orangered4	0.958366	6.87281e-08
NT5E	plum1	0.926748	1.9021e-06
GATM	coral2	0.899486	1.19512e-05
RP11-177N22.3	lavenderblush2	0.90711	7.57263e-06
LOC286087	lightgreen	0.814513	0.00038921
ZNF565	bisque4	0.829133	0.00024597
PIH1D3	grey60	0.812151	0.000417627
LOC100507630	midnightblue	0.809667	0.000449295
MIR1-2 /// MIR133A1 /// MIR133A1HG	orangered4	0.933051	1.12411e-06
RERG	bisque4	0.821908	0.000310155
GSTP1	darkolivegreen4	0.87083	5.04786e-05
HSPB7	orangered4	0.907635	7.32818e-06
H19 /// MIR675	bisque4	-0.835574	0.000198227
XIRP1	orangered4	0.93502	9.4386e-07
SLC26A9	darkolivegreen	-0.881836	3.0326e-05
H2AFY2	orange	0.802799	0.000547008
ATP2A1	orangered4	0.941875	4.90877e-07
NEURL1B	black	0.880584	3.22149e-05
S100A1	orangered4	0.93695	7.90988e-07
AKAP4	lightsteelblue	0.889151	2.101e-05
TTN	orangered4	0.870614	5.0962e-05
EGFL7	black	0.847764	0.00012839
ECSCR	black	0.814362	0.000390986
HMGB3P1	thistle1	0.839066	0.000175672
LOC100129476	lavenderblush2	0.823968	0.000290619
POLN	midnightblue	0.826805	0.000265346
NRG2	lightsteelblue	-0.837239	0.000187194
PTH2R	antiquewhite2	0.836944	0.000189114
ACTG1P4 /// AMY2B /// RNPC3	bisque4	0.841199	0.000162947
SLC2A14 /// SLC2A3	darkred	0.921554	2.8365e-06
PLCB4	darkolivegreen	-0.822553	0.000303925
LHX9	lavenderblush2	-0.848527	0.000124796
C4BPB	midnightblue	-0.838687	0.000178011
KRTAP11-1	darkolivegreen	0.812184	0.000417224
LGMN	orange	0.897043	1.37286e-05
HIST1H2BC	darkolivegreen	-0.811096	0.000430846
MOB1B	bisque4	0.861103	7.63389e-05
DYX1C1 /// DYX1C1-CCPG1	bisque4	0.838204	0.000181036
LOC100128751	lightsteelblue1	0.919381	3.32578e-06
KRT5	skyblue4	-0.850503	0.000115858
TCAP	orangered4	0.938687	6.71479e-07
TRIM72	orangered4	0.954796	1.11712e-07
SLC4A2	orange	0.817441	0.000356171
ADRA2B	darkolivegreen4	0.907464	7.40703e-06
C10orf67	darkseagreen3	0.8013	0.000570438
HERC4	bisque4	0.921777	2.78963e-06
AF131215.3 /// C8orf15	darkorange	0.826559	0.000267467
AHCYL2	coral2	0.879564	3.38239e-05
PRR34	darkorange	0.806031	0.000499091
GATSL3	darkseagreen3	-0.812688	0.000411033
FSTL3	firebrick3	0.926043	2.01154e-06
IQCF3 /// IQCF4	darkolivegreen4	0.860263	7.89994e-05
CCDC105	lightsteelblue1	0.943584	4.11918e-07
CCDC14	bisque4	0.910616	6.05853e-06
CADM3	darkseagreen3	-0.80451	0.000521197
MYOM1	orangered4	0.965912	2.10474e-08
LOC101929114	darkolivegreen	0.82179	0.000311303
UNC5D	darkolivegreen4	0.830502	0.000235117
CTD-2528L19.6	coral2	0.906491	7.86982e-06
LOC441081	darkolivegreen	0.812557	0.000412636
XRCC3	lavenderblush2	0.916852	3.98052e-06
OR4A1P /// OR4A1P	darkseagreen3	0.82299	0.000299771
LOC101928419	sienna4	-0.927831	1.74364e-06
RP11-354I10.1	lightsteelblue1	0.879512	3.3907e-05
CD300LG	black	0.845193	0.000141132
KNG1	thistle1	0.801672	0.000564552
COL18A1	cyan	0.894547	1.57621e-05
DAB2IP	black	0.861964	7.36885e-05
PRM3	darkseagreen3	0.815536	0.000377407
SLC22A9	darkolivegreen	0.837811	0.000183523
PTH2	palevioletred2	-0.809205	0.000455394
FOXH1	darkorange	0.892455	1.76516e-05
MDM1	bisque4	0.977448	1.80955e-09
VIL1	darkolivegreen4	0.842608	0.000154957
KCNN1	darkred	-0.825728	0.00027472
AOAH	orange	0.859216	8.24226e-05
ICAM2	darkolivegreen4	0.873137	4.55422e-05
NCAN	antiquewhite4	0.81117	0.000429907
CP	orangered4	-0.860606	7.79034e-05
AZGP1	royalblue	0.840092	0.000169454
LINC00560	ivory	0.850478	0.000115971
HMGN2P46	midnightblue	0.898686	1.25114e-05
CORO7	orange	0.835318	0.000199972
NREP	lightcyan1	0.925123	2.16195e-06
IFRD1	orange	-0.852296	0.000108209
HRC	orangered4	0.844252	0.000146044
LOC285768	magenta4	-0.852459	0.000107532
MIR4313	ivory	0.805235	0.000510566
GAS5 /// SNORD44 /// SNORD47 /// SNORD74 /// SNORD76 /// SNORD77 /// SNORD79 /// SNORD80 /// SNORD81	coral2	-0.917494	3.80503e-06
LOC100289333	darkseagreen3	0.829876	0.000240029
NNT-AS1	coral2	0.961204	4.52713e-08
TTC18	bisque4	0.815068	0.000382775
MSH2	bisque4	0.868726	5.53533e-05
RP3-508D13.1	royalblue	-0.87628	3.94553e-05
PIGS	bisque4	-0.816172	0.000370202
CD96	skyblue4	0.845012	0.000142069
PRAMEF11	ivory	0.930378	1.41347e-06
LINC00482	darkorange	0.90665	7.79262e-06
CYP2J2	skyblue4	0.803568	0.000535275
PLEKHS1	lightsteelblue	0.844625	0.000144083
IPO13	orangered4	0.864806	6.54589e-05
SERPINE1	firebrick3	0.828807	0.000248612
LOC101928535	ivory	0.84839	0.000125434
MFSD8	bisque4	0.805288	0.000509795
RPS6KA2	mediumorchid	0.853582	0.000102979
ENO3	orangered4	0.961806	4.1273e-08
PCDHGC5	thistle2	-0.821757	0.000311629
TSHB	antiquewhite4	0.90384	9.25196e-06
TMEM212	darkseagreen3	0.813985	0.000395425
FNIP2	plum1	0.802567	0.000550579
CXorf21	darkseagreen3	0.874206	4.33916e-05
RAMP1	orangered4	0.909718	6.42048e-06
SIDT2	orange	0.829113	0.000246132
CSF3R	orange	0.91622	4.15956e-06
TMEM117	plum1	0.907266	7.49907e-06
PEBP4	orangered4	0.946851	2.90061e-07
DEPTOR	orangered4	0.893117	1.70351e-05
ZNF268	bisque4	0.880595	3.21971e-05
HSD11B1	lightcyan1	-0.861686	7.45355e-05
PID1	lightgreen	-0.885676	2.50887e-05
SCML2	orange	-0.845565	0.000139228
CERS3	mediumpurple2	0.892833	1.72969e-05
ROBO4	black	0.823529	0.000294698
HHATL	orangered4	0.95991	5.4966e-08
LOC100505498	bisque4	0.803272	0.000539762
INHBA	plum1	0.822581	0.000303657
TYMS	thistle2	0.937595	7.44727e-07
ACTG2	black	0.875771	4.03943e-05
THEG	coral2	-0.825457	0.000277128
NYX	ivory	0.896431	1.42059e-05
PPP1R14A	black	0.907095	7.57956e-06
ANLN	thistle2	0.958828	6.43384e-08
LOC101927137 /// SCLT1	bisque4	0.925701	2.06643e-06
TP73	midnightblue	0.850438	0.000116144
KIF1C	orangered4	0.884648	2.64117e-05
KBTBD12	orangered4	0.908039	7.1441e-06
TBC1D8B	bisque4	0.923705	2.41197e-06
NDUFB2-AS1	coral3	-0.811022	0.00043179
NAA25	orange	-0.829661	0.000241731
WIZ	cyan	0.804313	0.000524114
EEF1A2	orangered4	0.944114	3.89674e-07
CSF1R	orange	0.889771	2.03429e-05
LOC102725016 /// PPP2R3B	orangered4	0.924974	2.1873e-06
BAK1	orange	0.8408	0.000165266
CYP2R1	bisque4	0.836411	0.00019262
KLHDC4 /// LOC100129637	magenta4	-0.909045	6.70295e-06
PRSS58	lightcyan1	0.832658	0.000218812
ZNF853	bisque4	-0.833065	0.000215842
PTPN21	bisque4	0.915501	4.37164e-06
C8orf22	orangered4	0.959156	6.1367e-08
RP3-336K20__B.2	lavenderblush2	0.827822	0.000256735
MUSTN1 /// TMEM110 /// TMEM110-MUSTN1	orangered4	0.928081	1.70863e-06
ALDH5A1	orangered4	0.843923	0.000147794
NRBF2	bisque4	0.957899	7.34024e-08
LOC101927305	antiquewhite2	-0.828009	0.000255181
ZNF708	bisque4	0.843222	0.000151579
ZBED3-AS1	lightsteelblue1	0.802837	0.000546412
FRMD6	bisque4	0.878885	3.49301e-05
RNF26	cyan	0.856596	9.15216e-05
LMBRD1	bisque4	0.907055	7.59863e-06
LOC158402 /// RP11-4O1.2	thistle2	0.903402	9.49853e-06
GDAP1L1	lightsteelblue1	0.877996	3.64251e-05
TPM2	orangered4	0.898735	1.24764e-05
MLXIPL	lightpink3	0.894277	1.59968e-05
HCRTR2	lightcyan1	0.890036	2.00624e-05
FREM2	orangered4	0.863573	6.89309e-05
AUNIP	darkseagreen3	-0.807031	0.000484975
GPR32	antiquewhite2	0.833115	0.000215476
RP11-231E19.1	orange	0.815755	0.000374907
BROX	bisque4	0.896407	1.42253e-05
MBLAC2	bisque4	0.933755	1.05666e-06
XCL1 /// XCL2	lightsteelblue1	0.838395	0.000179834
NF1	antiquewhite2	-0.830357	0.000236249
ZFYVE16	bisque4	0.883696	2.76873e-05
SMARCAD1	bisque4	0.933045	1.12473e-06
ACTL7A	orangered4	0.80967	0.000449253
LINC01234	lavenderblush2	0.839324	0.000174087
LINC00342	bisque4	0.866179	6.17613e-05
SASH3	orange	0.927563	1.78183e-06
DGAT1	bisque4	-0.859667	8.09343e-05
KLHDC4	magenta4	-0.879438	3.40273e-05
IDH2	orangered4	0.951134	1.76858e-07
RP11-10K16.1	bisque4	0.946377	3.05619e-07
SHKBP1	orange	0.80205	0.000558613
LCNL1	lightsteelblue	0.899474	1.19599e-05
NKX2-8	lightsteelblue1	0.804895	0.000515527
DYNC2H1	orangered4	-0.815326	0.000379804
TBC1D32	bisque4	0.907301	7.48273e-06
FIBIN	firebrick3	0.910385	6.14997e-06
ADCK3	orangered4	0.925787	2.05248e-06
VASH1	orange	0.860039	7.97227e-05
RP11-489E7.4	darkred	0.917154	3.89709e-06
ACTR3BP2	brown4	0.862519	7.20162e-05
PLA2G4C	orangered4	0.813834	0.000397218
GAL3ST4	orange	0.879068	3.46295e-05
LOC101928326	antiquewhite4	0.87126	4.9527e-05
COL5A1	orange	0.801127	0.000573199
SLC2A9	orange	0.879931	3.32373e-05
GPC1	bisque4	-0.818882	0.000340761
EBF3	lightcoral	0.832425	0.000220529
HFE2	orangered4	0.95681	8.53607e-08
C14orf37	midnightblue	-0.833109	0.000215522
ANKRD34A	lightsteelblue1	0.883342	2.81751e-05
GRIK5	midnightblue	0.871	5.01014e-05
AKT1S1	bisque4	-0.851081	0.000113349
CACNA1S	orangered4	0.948839	2.31752e-07
NEB	orangered4	0.918289	3.59665e-06
SRL	orangered4	0.959244	6.05916e-08
RP5-1007H16.1	brown4	-0.826715	0.000266119
DUSP27	orangered4	0.931242	1.31392e-06
RP11-809F4.3	palevioletred2	0.81761	0.000354337
LOC440982 /// ZIC1	brown2	0.813165	0.000405239
PLXNA1	orange	0.81483	0.000385527
TK2	orange	0.805253	0.0005103
TPT1P8	darkseagreen3	0.805705	0.000503769
SLC41A1	bisque4	-0.807199	0.000482637
UBE2C	thistle2	0.980208	8.31663e-10
G3BP2	coral2	0.885081	2.58479e-05
RP11-757F18.5	plum1	0.81431	0.000391589
KCNJ15	orangered4	-0.801767	0.000563055
PPP1R13B	black	0.856318	9.25313e-05
VAV3	orange	0.891248	1.88234e-05
CLDND2	lightsteelblue1	0.805227	0.000510677
MIER2	black	0.805164	0.000511604
CD109	plum1	0.850353	0.000116518
HCST	orange	0.839869	0.000170788
LRRC66	darkseagreen3	0.818311	0.000346803
PGAM5	thistle2	-0.810745	0.000435324
SOX9-AS1	orangered4	0.890686	1.939e-05
TTC39B	bisque4	0.885304	2.55611e-05
ZNF596	bisque4	0.915491	4.3744e-06
BPIFB2	coral3	-0.913507	5.00588e-06
CPNE7	antiquewhite4	-0.813221	0.00040456
PGAM2	orangered4	0.96122	4.51614e-08
KIF14	orange	0.908867	6.77919e-06
LOC101928144	mediumpurple2	-0.852721	0.000106459
PFKFB2	thistle1	0.804001	0.000528763
ANXA4	bisque4	0.841963	0.000158577
KLF4	darkred	0.85966	8.09581e-05
TRPV4	antiquewhite2	0.853254	0.000104291
STX1A	bisque4	0.803918	0.000530019
TSPEAR	skyblue4	0.909627	6.45807e-06
ADAMTSL4	bisque4	-0.805655	0.000504492
UPP1	darkred	0.827569	0.000258861
RPS6KA6	antiquewhite4	-0.829687	0.000241529
TBC1D30	darkolivegreen4	0.857805	8.72258e-05
MAN2B1	orange	0.929314	1.54448e-06
MEF2C	orangered4	0.935239	9.25411e-07
DOCK4-AS1	skyblue4	-0.829661	0.000241736
SH2B3	orange	0.944835	3.61048e-07
RABGAP1L	bisque4	0.942906	4.41861e-07
LMOD2	orangered4	0.96311	3.36012e-08
PITPNM3	orange	0.808347	0.000466882
KCTD11	orange	0.851287	0.000112461
MUC1	lightgreen	-0.922667	2.60984e-06
CEP135	bisque4	0.850219	0.00011711
BCAR4	lightsteelblue1	0.844062	0.000147053
LOC101929597 /// TBCD	darkolivegreen4	0.977332	1.8656e-09
SMARCD3	orangered4	0.807869	0.000473389
PIH2	midnightblue	-0.92781	1.74667e-06
SMIM17	bisque4	0.853747	0.000102324
SERPINB13	magenta4	0.844124	0.000146723
MAPK7	palevioletred2	0.84248	0.000155672
GHET1	thistle1	0.842021	0.000158248
ELF4	coral2	-0.826583	0.000267263
PLCD4	orangered4	0.855128	9.69622e-05
LOC100506076 /// LOC100506123	bisque4	0.916246	4.15216e-06
XIST	mediumorchid	-0.887751	2.25817e-05
E2F8	orangered4	0.94624	3.10236e-07
GATSL2	orangered4	0.847703	0.000128682
ECT2	plum1	0.864895	6.52145e-05
LOC101928196	ivory	0.844499	0.000144741
SYNGR4	coral2	0.815899	0.000373286
ZAN	midnightblue	0.859791	8.05284e-05
SYNPO2L	orangered4	0.964077	2.87101e-08
AMN	lightpink3	-0.906823	7.7093e-06
ZNF415	bisque4	0.925249	2.14092e-06
ME1	darkred	-0.835667	0.000197598
ATP1B1	orangered4	0.844123	0.000146728
LOC100131662	firebrick3	-0.852823	0.000106041
MAMSTR	orangered4	0.822111	0.000308189
PSMG3-AS1	firebrick3	-0.853079	0.000104998
LOC101060004	indianred4	0.840533	0.000166838
ELK3	plum1	0.898147	1.29004e-05
FGGY	orangered4	0.84555	0.000139305
KLHL26	lightcyan1	-0.869023	5.46442e-05
ABCG8	thistle2	-0.868333	5.63058e-05
PLEKHB2	thistle2	0.897073	1.37059e-05
HMMR	thistle2	0.953805	1.26956e-07
CCNG2	lightcoral	0.897592	1.33116e-05
RP11-457I16.2	honeydew	0.821774	0.000311461
TTLL6	firebrick3	-0.816873	0.000362401
LOC100996590	darkseagreen3	0.840987	0.000164174
C6orf106	orangered4	0.831076	0.000230678
CPE	coral1	0.809831	0.000447148
PARD3	orange	-0.889278	2.08721e-05
TMEM30B	bisque4	0.822433	0.000305079
SPATS1	lightgreen	-0.851233	0.000112693
ZMAT5	magenta4	-0.892314	1.77851e-05
NAMPT	darkred	0.857214	8.93057e-05
SMPDL3A	coral2	0.854069	0.000101053
AC018462.2 /// BC071802	antiquewhite2	0.821412	0.000315018
GSAP	bisque4	0.918941	3.43274e-06
CATX-1	lightsteelblue1	0.809692	0.000448966
TRIM9	darkorange	-0.894067	1.61803e-05
C12orf77	ivory	0.836347	0.000193041
SYNE3	thistle1	-0.865691	6.3056e-05
TPM3P4 /// TPM3P4	orangered4	0.933272	1.10255e-06
C3P1	thistle1	0.860191	7.9233e-05
C11orf24	orange	0.855848	9.4262e-05
CHEK2	orangered4	-0.801765	0.000563076
EGLN3	firebrick3	0.880766	3.19347e-05
TRIM14	orange	0.857126	8.96167e-05
APOBEC2	orangered4	0.979068	1.16103e-09
SYT12	orange	0.812061	0.000418747
PXYLP1	bisque4	0.845637	0.000138862
VAV2	orange	0.820217	0.000326971
BC042811 /// RP11-340I6.8	midnightblue	0.8111	0.000430794
MEG8 /// SNORD112	orangered4	-0.83438	0.000206454
IL1R2	lightcyan1	-0.913449	5.02564e-06
GRB2	orange	0.91861	3.51511e-06
FAM84A /// LOC653602	thistle1	-0.864672	6.58311e-05
CHD5	midnightblue	0.862916	7.08439e-05
GPR133	darkred	0.843804	0.00014843
KIF20A	thistle2	0.919497	3.29791e-06
DUSP15	mediumpurple2	-0.858796	8.38317e-05
EMC10	orange	0.824577	0.000285039
MPP1	orange	0.948735	2.34545e-07
DLGAP5	thistle2	0.960886	4.75103e-08
DLGAP2-AS1	lightsteelblue1	0.875737	4.04576e-05
BEX1	thistle2	-0.807959	0.000472161
BOP1 /// MIR7112	bisque4	-0.86897	5.47709e-05
RYR1	orangered4	0.945537	3.34875e-07
FAM171A1	cyan	0.852173	0.000108722
ADORA2A-AS1	ivory	0.811001	0.000432058
NFKBIA	darkred	0.969152	1.16414e-08
THBD	honeydew	-0.876672	3.87467e-05
PYGM	orangered4	0.961418	4.38118e-08
MTHFD2	firebrick3	0.868843	5.50735e-05
XRCC2	darkseagreen3	0.806293	0.00049536
LPAR5	orange	0.899258	1.21085e-05
SPIDR	lightcyan1	-0.915493	4.37386e-06
TNNI1	orangered4	0.952307	1.53259e-07
PRMT6	orange	0.858137	8.60763e-05
GPRC5B	lightpink3	0.956671	8.69915e-08
XPR1	lightgreen	-0.830551	0.000234733
NDUFS7	orangered4	0.876853	3.84225e-05
AC009947.3 /// RBMY2AP /// RBMY2AP /// RBMY2BP /// RBMY2BP /// RBMY2DP /// RBMY2DP	midnightblue	0.81947	0.000334634
MMP1	orange	0.823884	0.000291391
C4orf48	orange	0.843554	0.000149777
PDK3	lightgreen	-0.858532	8.47249e-05
NR4A3	honeydew	-0.884861	2.61323e-05
FAM213A	black	0.921189	2.91415e-06
FKBP10	orange	0.819627	0.000333016
PGM2L1	brown4	-0.82432	0.00028738
SYNGR1	orangered4	0.812429	0.000414203
SLC27A2	orangered4	0.905598	8.3152e-06
TTTY8 /// TTTY8B	lightgreen	0.827655	0.000258138
FOSL1	lightsteelblue1	-0.801655	0.000564809
MYH7	orangered4	0.934897	9.54409e-07
MYH4	orangered4	0.931058	1.3346e-06
NFIL3	darkred	0.922808	2.58205e-06
ANKRD55	brown4	-0.807406	0.000479763
TSPAN2	brown4	-0.868084	5.6917e-05
C15orf52	orangered4	0.82176	0.000311604
ADM	darkred	0.867369	5.86963e-05
TCRVA15 /// TRAV5 /// TRAV5 /// YME1L1	lightsteelblue1	0.80905	0.000457455
STC1	firebrick3	0.906505	7.86309e-06
KRTAP9-8	midnightblue	0.810733	0.000435472
CYP2D6	coral3	-0.859092	8.28358e-05
CTSO	brown2	0.813709	0.00039871
GPR65	orange	0.864255	6.69947e-05
UGDH	plum1	0.809835	0.000447088
TNFRSF21	firebrick3	-0.871042	5.00081e-05
ACTN3	orangered4	0.950859	1.82794e-07
TIRAP	orangered4	-0.900224	1.14535e-05
CEP55	thistle2	0.944689	3.66716e-07
GALNT18	antiquewhite4	0.82009	0.000328268
AP1B1	orange	0.939144	6.42674e-07
KLF2	darkred	0.883265	2.8281e-05
ACTN2	orangered4	0.93914	6.42933e-07
SMTN	bisque4	-0.880984	3.16019e-05
MYL9	black	0.937354	7.61757e-07
GAA	orange	0.852584	0.000107021
CNR1	lightcyan1	-0.902922	9.77511e-06
PDZD2	lightpink3	0.868116	5.68379e-05
BANP	lightsteelblue	-0.8005	0.000583276
SNRPB	lightcyan1	-0.814599	0.000388216
PRTFDC1	bisque4	0.878117	3.62186e-05
PRKAG3	orangered4	0.951244	1.74531e-07
ITGAM	orange	0.933365	1.09359e-06
ACTA2	black	0.947852	2.59362e-07
UBE2S	lightsteelblue1	-0.864373	6.66626e-05
TRIM63	orangered4	0.949702	2.09666e-07
DMXL1	bisque4	0.917548	3.79053e-06
LOC441454	orangered4	0.858544	8.46852e-05
TNFAIP8L2	orange	0.930286	1.4244e-06
ICAM4	lightblue4	-0.805273	0.000510013
ELOVL7	lightcyan1	-0.847283	0.0001307
SLC8A3	orangered4	0.904802	8.72922e-06
SMPX	orangered4	0.950454	1.91856e-07
LOC728353	skyblue4	0.813786	0.000397792
RNF10	bisque4	-0.891062	1.90095e-05
KLHL40	orangered4	0.915877	4.25969e-06
AKAP10	bisque4	0.832048	0.000223326
SLC20A2	orangered4	0.88581	2.49204e-05
A2M	cyan	0.887357	2.30413e-05
APBA2	orangered4	0.901732	1.04881e-05
LOC400590	bisque4	0.847676	0.00012881
POSTN	lightcyan1	-0.905824	8.20024e-06
RPS4Y1	mediumorchid	0.903356	9.52473e-06
HDAC4	thistle1	0.836749	0.000190386
ISPD-AS1	midnightblue	0.86096	7.67854e-05
SLC46A2	orange	0.890999	1.90724e-05
ZACN	firebrick3	-0.920534	3.0581e-06
RP11-245P10.8	palevioletred2	0.816598	0.000365449
MAP3K7CL	orangered4	0.899367	1.20335e-05
ANKRD2	orangered4	0.932975	1.13162e-06
CDH15	orangered4	0.873583	4.46352e-05
LOC100996412	orange	0.81726	0.000358151
IER3	darkred	0.91085	5.96713e-06
DBNDD2 /// SYS1 /// SYS1-DBNDD2	orangered4	0.880965	3.16306e-05
SMOC1	orange	0.811351	0.000427622
SOCS1	darkred	0.874574	4.26718e-05
FFAR4	orange	0.838863	0.000176922
RPS16P5	darkred	0.949544	2.13574e-07
MTMR2	plum1	0.839246	0.000174565
GBP6	lightsteelblue1	-0.864475	6.63771e-05
LOC101928989	lightsteelblue1	0.833297	0.000214157
RTN4R	darkorange	0.829787	0.00024073
SNX20	orange	0.927122	1.84619e-06
ATP1B4	orangered4	0.953527	1.31544e-07
BC039319	orangered4	0.830152	0.000237852
HILPDA	lightcyan1	-0.897284	1.35445e-05
CSF2	orangered4	0.844937	0.000142458
C11orf63	plum1	0.924504	2.26838e-06
PLAGL1	bisque4	0.867244	5.90133e-05
BAX	orange	0.867003	5.96252e-05
BC034788	ivory	0.81799	0.000350243
NPL	orange	0.89414	1.61167e-05
SELE	darkred	0.923355	2.47736e-06
GDF15	darkred	0.86288	7.09479e-05
TNFRSF10D	darkred	0.910646	6.04671e-06
KLHL10	honeydew	-0.816252	0.000369304
NRK	brown4	-0.893792	1.64242e-05
FER	bisque4	0.925076	2.16995e-06
CD180	orange	0.846757	0.000133266
TNFSF12-TNFSF13 /// TNFSF13	orange	0.893404	1.67726e-05
SRCRB4D	sienna4	0.923036	2.53805e-06
IER2	darkred	0.829321	0.000244453
IDI2	orangered4	0.914335	4.73385e-06
DKFZp564H213	lightcyan1	0.848982	0.000122688
NUCB2	plum1	0.83089	0.00023211
HN1	orangered4	0.805253	0.000510305
CAPN10-AS1	darkred	-0.903174	9.62909e-06
AMPD1	orangered4	0.964879	2.51188e-08
ATF3	darkred	0.83149	0.000227525
LRRC20	orangered4	0.913827	4.89949e-06
CYP2C9	skyblue4	0.891168	1.89026e-05
RBFOX1	orangered4	0.849965	0.000118241
C16orf54	orange	0.919836	3.21781e-06
ARID1B	darkseagreen3	0.843071	0.000152404
FUCA1	orange	0.871018	5.00614e-05
FST	lightpink3	0.937249	7.69281e-07
DUSP26	orangered4	0.958298	6.93913e-08
F8	lightpink3	0.922729	2.59757e-06
XIRP2	orangered4	0.915347	4.41819e-06
MFSD6L	coral3	0.849122	0.000122047
EPB41L5	orange	-0.879979	3.31622e-05
RP11-171I2.1	coral2	0.814259	0.000392199
CASQ1	orangered4	0.927577	1.77977e-06
MPEG1	orange	0.906705	7.76583e-06
GADD45A	darkred	0.892439	1.76671e-05
LOC101929112	bisque4	0.8475	0.000129654
BC017988 /// RP11-308N19.1	firebrick3	-0.894666	1.566e-05
KIAA0101	thistle2	0.951595	1.67239e-07
LINC00598	midnightblue	0.874723	4.23817e-05
CCDC71L	darkred	0.855078	9.71549e-05
NOTCH3	black	0.939942	5.94803e-07
TMEM14A	bisque4	0.844348	0.000145537
UBE2QL1	orangered4	0.93203	1.22825e-06
SPSB1	darkred	0.84217	0.000157409
CD68 /// LOC101928634 /// SNORA67	orange	0.910325	6.17406e-06
WNT4	plum1	0.852108	0.00010899
CXCL16	orange	0.8566	9.15069e-05
RP11-75C9.1	brown2	0.898679	1.25166e-05
LINC01226	darkseagreen3	0.838536	0.000178952
STT3A	lightpink3	-0.91169	5.64816e-06
FCGRT	orange	0.881638	3.06192e-05
ATF6B /// TNXB	brown4	0.818334	0.000346559
BEST1	lightgreen	-0.837763	0.000183828
KIAA1377	bisque4	0.848019	0.000127179
ACSS3	lightcoral	0.875872	4.02072e-05
ETV1	plum1	0.852533	0.000107229
C20orf195	orange	0.809653	0.000449474
LDB3	orangered4	0.92542	2.11248e-06
DKFZP434K028	skyblue4	0.873409	4.49861e-05
NDNF	lightpink3	-0.902229	1.01851e-05
BC044611 /// RP13-539F13.3	honeydew	0.899949	1.16371e-05
DHFRL1	bisque4	0.873632	4.45348e-05
ZNF570	bisque4	0.890759	1.93158e-05
OR4F16 /// OR4F21 /// OR4F29 /// OR4F3	orangered4	0.923885	2.3791e-06
BC040577 /// RP11-10K16.1	skyblue4	0.842726	0.000154307
RPTOR	bisque4	-0.900408	1.13319e-05
MPDU1	darkolivegreen4	0.882143	2.9877e-05
MYOZ1	orangered4	0.965485	2.26585e-08
ANKRD23 /// ANKRD39	orangered4	0.947533	2.68815e-07
LOC644090 /// RP13-452N2.1	darkolivegreen4	0.820931	0.000319785
LOC100130458	magenta4	0.868721	5.53654e-05
ATG4C	bisque4	0.871053	4.99832e-05
PTPN13	lightcoral	0.884581	2.64993e-05
MYOD1	orangered4	0.89565	1.48356e-05
ANGPTL7	firebrick3	0.919736	3.24135e-06
ANKRD36B	bisque4	0.884571	2.65137e-05
RP4-614O4.12	bisque4	0.853892	0.000101749
BRE-AS1	darkred	0.834234	0.000207481
FAM87A /// FAM87B	brown2	0.822887	0.000300748
DOCK2	orange	0.979096	1.15173e-09
BUB1B	thistle2	0.921964	2.75114e-06
CDRT15	thistle1	0.830439	0.000235604
CTSZ	orange	0.92493	2.1947e-06
ADAM12	thistle2	0.804336	0.000523772
MARVELD1	orange	0.879383	3.41164e-05
ARSB	orange	0.870311	5.16477e-05
TAC1	coral1	0.8489	0.000123066
IMPDH1	orange	0.852229	0.000108485
FBXL2	bisque4	0.865931	6.24176e-05
ARHGAP25	orange	0.900088	1.15436e-05
IFNA7	lavenderblush2	0.807729	0.000475305
NR6A1	mediumpurple2	0.8155	0.000377817
IRF1	darkred	0.953681	1.2899e-07
RP11-108K3.2	honeydew	0.885227	2.56592e-05
BACH2	orange	-0.829079	0.000246404
SGCG	orangered4	0.910407	6.14115e-06
ZPBP	lightsteelblue1	0.811952	0.000420094
RP11-677O4.2	lightsteelblue1	0.850943	0.000113941
FNDC9	mediumpurple2	-0.833392	0.000213475
LOC284661	mediumpurple1	0.808481	0.000465082
ADAP2	orange	0.884107	2.71305e-05
RGS19	orange	0.967048	1.72147e-08
MAPKAPK2	bisque4	-0.922629	2.61715e-06
NOTCH4	black	0.888121	2.21575e-05
LYPLAL1	bisque4	0.819694	0.000332325
SORL1	orange	0.893904	1.63248e-05
BEND6	plum1	0.826265	0.000270018
RCAN2	lightpink3	0.961791	4.13655e-08
RP11-305O6.3	firebrick3	0.8239	0.000291245
SOX3	ivory	0.857249	8.91804e-05
WDR86-AS1	ivory	0.88657	2.39817e-05
ZNF44	bisque4	0.960027	5.40267e-08
LOC102725345	darkorange	0.800503	0.000583231
CD33	orange	0.940863	5.43198e-07
MUM1L1	orangered4	0.919691	3.25192e-06
MYF5	orangered4	0.825951	0.000272765
RNF144B	orangered4	0.881769	3.04247e-05
MOCS1	black	0.928319	1.67588e-06
HSPB3	orangered4	0.97999	8.87679e-10
TNFSF9	darkred	0.886285	2.43298e-05
TNNI2	orangered4	0.897836	1.31296e-05
KLHL41	orangered4	0.936198	8.47956e-07
CEACAM8	darkorange	0.893682	1.65223e-05
HEATR3	darkred	-0.851404	0.000111964
MYOM2	orangered4	0.980443	7.74498e-10
[truncated: 1,506 more rows]
