# Supplementary material for: Bioinformatic analysis combined with immune infiltration to explore osteoarthritis biomarkers and drug prediction
Source: Medicine (Baltimore). 2024 Jun 21;103(25):e38430. doi: 10.1097/MD.0000000000038430 (PMC11191918; doi:10.1097/MD.0000000000038430)
Supplement: Supplementary file 4 [file medi-103-e38430-s004.xlsx]

Gene Symbol	Description	Category	Uniprot ID	Gifts	GC Id	Relevance score	GeneCards Link
ACAN	Aggrecan	Protein Coding	P16112	55	GC15P149200	53.6996994018555	https://www.genecards.org/cgi-bin/carddisp.pl?gene=ACAN
COL2A1	Collagen Type II Alpha 1 Chain	Protein Coding	P02458	58	GC12M047972	52.3516311645508	https://www.genecards.org/cgi-bin/carddisp.pl?gene=COL2A1
SMAD3	SMAD Family Member 3	Protein Coding	P84022	61	GC15P067063	48.4175033569336	https://www.genecards.org/cgi-bin/carddisp.pl?gene=SMAD3
FRZB	Frizzled Related Protein	Protein Coding	Q92765	49	GC02M182833	28.4571418762207	https://www.genecards.org/cgi-bin/carddisp.pl?gene=FRZB
COMP	Cartilage Oligomeric Matrix Protein	Protein Coding	P49747	55	GC19M088538	24.2881889343262	https://www.genecards.org/cgi-bin/carddisp.pl?gene=COMP
H19	H19 Imprinted Maternally Expressed Transcript	RNA Gene		34	GC11M001995	21.9900512695313	https://www.genecards.org/cgi-bin/carddisp.pl?gene=H19
MATN3	Matrilin 3	Protein Coding	O15232	51	GC02M019992	20.8508892059326	https://www.genecards.org/cgi-bin/carddisp.pl?gene=MATN3
MEG3	Maternally Expressed 3	RNA Gene		34	GC14P115583	20.8419933319092	https://www.genecards.org/cgi-bin/carddisp.pl?gene=MEG3
GAS5	Growth Arrest Specific 5	RNA Gene		30	GC01M173947	20.1945152282715	https://www.genecards.org/cgi-bin/carddisp.pl?gene=GAS5
GDF5	Growth Differentiation Factor 5	Protein Coding	P43026	54	GC20M035433	19.9917373657227	https://www.genecards.org/cgi-bin/carddisp.pl?gene=GDF5
ASPN	Asporin	Protein Coding	Q9BXN1	50	GC09M107181	19.0729713439941	https://www.genecards.org/cgi-bin/carddisp.pl?gene=ASPN
HOTAIR	HOX Transcript Antisense RNA	RNA Gene		31	GC12M053962	18.6029567718506	https://www.genecards.org/cgi-bin/carddisp.pl?gene=HOTAIR
UFC1	Ubiquitin-Fold Modifier Conjugating Enzyme 1	Protein Coding	Q9Y3C8	46	GC01P161152	18.4946708679199	https://www.genecards.org/cgi-bin/carddisp.pl?gene=UFC1
LOC130057352	ATAC-STARR-Seq Lymphoblastoid Silent Region 6574	Functional Element		8	GC15P153579	18.3357753753662	https://www.genecards.org/cgi-bin/carddisp.pl?gene=LOC130057352
IL1B	Interleukin 1 Beta	Protein Coding	P01584	56	GC02M112829	17.8211612701416	https://www.genecards.org/cgi-bin/carddisp.pl?gene=IL1B
KCNK15-AS1	KCNK15 And WISP2 Antisense RNA 1	RNA Gene		22	GC20M044694	17.4016284942627	https://www.genecards.org/cgi-bin/carddisp.pl?gene=KCNK15-AS1
MMP13	Matrix Metallopeptidase 13	Protein Coding	P45452	58	GC11M102942	17.2903652191162	https://www.genecards.org/cgi-bin/carddisp.pl?gene=MMP13
PACERR	PTGS2 Antisense NFKB1 Complex-Mediated Expression Regulator RNA	RNA Gene		19	GC01P186680	17.1688251495361	https://www.genecards.org/cgi-bin/carddisp.pl?gene=PACERR
TMSB4X	Thymosin Beta 4 X-Linked	Protein Coding	P62328	48	GC0XP012975	16.9975318908691	https://www.genecards.org/cgi-bin/carddisp.pl?gene=TMSB4X
COL11A2	Collagen Type XI Alpha 2 Chain	Protein Coding	P13942	51	GC06M033162	16.5977554321289	https://www.genecards.org/cgi-bin/carddisp.pl?gene=COL11A2
PCGEM1	PCGEM1 Prostate-Specific Transcript	RNA Gene		25	GC02P192749	16.5090389251709	https://www.genecards.org/cgi-bin/carddisp.pl?gene=PCGEM1
CCAL1	Chondrocalcinosis 1 (Calcium Pyrophosphate-Deposition Disease, Early Onset Osteoarthritis)	Genetic Locus		5	GC08U990009	16.402982711792	https://www.genecards.org/cgi-bin/carddisp.pl?gene=CCAL1
KCNJ5	Potassium Inwardly Rectifying Channel Subfamily J Member 5	Protein Coding	P48544	56	GC11P128891	16.1615810394287	https://www.genecards.org/cgi-bin/carddisp.pl?gene=KCNJ5
KCTD13	Potassium Channel Tetramerization Domain Containing 13	Protein Coding	Q8WZ19	44	GC16M029905	16.1615810394287	https://www.genecards.org/cgi-bin/carddisp.pl?gene=KCTD13
PMS2P2	PMS1 Homolog 2, Mismatch Repair System Component Pseudogene 2	Pseudogene	O95744	24	GC07M075343	16.1615810394287	https://www.genecards.org/cgi-bin/carddisp.pl?gene=PMS2P2
PTGS2	Prostaglandin-Endoperoxide Synthase 2	Protein Coding	P35354	58	GC01M186671	16.0275936126709	https://www.genecards.org/cgi-bin/carddisp.pl?gene=PTGS2
IL6	Interleukin 6	Protein Coding	P05231	60	GC07P022725	14.2375535964966	https://www.genecards.org/cgi-bin/carddisp.pl?gene=IL6
TNF	Tumor Necrosis Factor	Protein Coding	P01375	61	GC06P125492	14.1640501022339	https://www.genecards.org/cgi-bin/carddisp.pl?gene=TNF
MMP3	Matrix Metallopeptidase 3	Protein Coding	P08254	58	GC11M102835	13.4888134002686	https://www.genecards.org/cgi-bin/carddisp.pl?gene=MMP3
TNFRSF11B	TNF Receptor Superfamily Member 11b	Protein Coding	O00300	55	GC08M118923	13.3906526565552	https://www.genecards.org/cgi-bin/carddisp.pl?gene=TNFRSF11B
TGFB1	Transforming Growth Factor Beta 1	Protein Coding	P01137	61	GC19M041301	13.2969903945923	https://www.genecards.org/cgi-bin/carddisp.pl?gene=TGFB1
ADAMTS5	ADAM Metallopeptidase With Thrombospondin Type 1 Motif 5	Protein Coding	Q9UNA0	52	GC21M026918	12.8887491226196	https://www.genecards.org/cgi-bin/carddisp.pl?gene=ADAMTS5
COL9A1	Collagen Type IX Alpha 1 Chain	Protein Coding	P20849	50	GC06M070215	12.6646518707275	https://www.genecards.org/cgi-bin/carddisp.pl?gene=COL9A1
MMP1	Matrix Metallopeptidase 1	Protein Coding	P03956	58	GC11M121934	12.4390306472778	https://www.genecards.org/cgi-bin/carddisp.pl?gene=MMP1
IL1RN	Interleukin 1 Receptor Antagonist	Protein Coding	P18510	58	GC02P141242	11.8946905136108	https://www.genecards.org/cgi-bin/carddisp.pl?gene=IL1RN
OS4	Osteoarthritis, Generalized, Without Dysplasia, Susceptibility To	Genetic Locus		3	GC02U903030	11.8357257843018	https://www.genecards.org/cgi-bin/carddisp.pl?gene=OS4
OS6	Osteoarthritis Susceptibility 6	Genetic Locus		2	GC03U901212	11.8357257843018	https://www.genecards.org/cgi-bin/carddisp.pl?gene=OS6
SMAD2	SMAD Family Member 2	Protein Coding	Q15796	61	GC18M047809	11.445855140686	https://www.genecards.org/cgi-bin/carddisp.pl?gene=SMAD2
COL9A2	Collagen Type IX Alpha 2 Chain	Protein Coding	Q14055	51	GC01M040300	11.406229019165	https://www.genecards.org/cgi-bin/carddisp.pl?gene=COL9A2
COL9A3	Collagen Type IX Alpha 3 Chain	Protein Coding	Q14050	51	GC20P062816	10.9091644287109	https://www.genecards.org/cgi-bin/carddisp.pl?gene=COL9A3
COL11A1	Collagen Type XI Alpha 1 Chain	Protein Coding	P12107	51	GC01M102876	10.6905632019043	https://www.genecards.org/cgi-bin/carddisp.pl?gene=COL11A1
ADAMTS4	ADAM Metallopeptidase With Thrombospondin Type 1 Motif 4	Protein Coding	O75173	51	GC01M161184	10.6843700408936	https://www.genecards.org/cgi-bin/carddisp.pl?gene=ADAMTS4
CXCL8	C-X-C Motif Chemokine Ligand 8	Protein Coding	P10145	52	GC04P073740	10.3349447250366	https://www.genecards.org/cgi-bin/carddisp.pl?gene=CXCL8
IL17A	Interleukin 17A	Protein Coding	Q16552	52	GC06P052186	10.3081560134888	https://www.genecards.org/cgi-bin/carddisp.pl?gene=IL17A
CILP	Cartilage Intermediate Layer Protein	Protein Coding	O75339	50	GC15M065194	10.2703123092651	https://www.genecards.org/cgi-bin/carddisp.pl?gene=CILP
SLC26A2	Solute Carrier Family 26 Member 2	Protein Coding	P50443	52	GC05P150892	10.260440826416	https://www.genecards.org/cgi-bin/carddisp.pl?gene=SLC26A2
TGFBR1	Transforming Growth Factor Beta Receptor 1	Protein Coding	P36897	62	GC09P099696	10.1917133331299	https://www.genecards.org/cgi-bin/carddisp.pl?gene=TGFBR1
TGFB3	Transforming Growth Factor Beta 3	Protein Coding	P10600	56	GC14M075958	10.0241212844849	https://www.genecards.org/cgi-bin/carddisp.pl?gene=TGFB3
MIR140	MicroRNA 140	RNA Gene		30	GC16P076899	9.98933601379395	https://www.genecards.org/cgi-bin/carddisp.pl?gene=MIR140
IL1A	Interleukin 1 Alpha	Protein Coding	P01583	54	GC02M112773	9.9470682144165	https://www.genecards.org/cgi-bin/carddisp.pl?gene=IL1A
TRPV4	Transient Receptor Potential Cation Channel Subfamily V Member 4	Protein Coding	Q9HBA0	57	GC12M109783	9.94311904907227	https://www.genecards.org/cgi-bin/carddisp.pl?gene=TRPV4
TNFSF11	TNF Superfamily Member 11	Protein Coding	O14788	58	GC13P042562	9.77231216430664	https://www.genecards.org/cgi-bin/carddisp.pl?gene=TNFSF11
BGLAP	Bone Gamma-Carboxyglutamate Protein	Protein Coding	P02818	49	GC01P156242	9.7407693862915	https://www.genecards.org/cgi-bin/carddisp.pl?gene=BGLAP
IL10	Interleukin 10	Protein Coding	P22301	56	GC01M206767	9.55978202819824	https://www.genecards.org/cgi-bin/carddisp.pl?gene=IL10
BMP5	Bone Morphogenetic Protein 5	Protein Coding	P22003	51	GC06M055753	9.39285659790039	https://www.genecards.org/cgi-bin/carddisp.pl?gene=BMP5
MMP9	Matrix Metallopeptidase 9	Protein Coding	P14780	62	GC20P046008	9.33470344543457	https://www.genecards.org/cgi-bin/carddisp.pl?gene=MMP9
UFSP2	UFM1 Specific Peptidase 2	Protein Coding	Q9NUQ7	48	GC04M185399	9.27381896972656	https://www.genecards.org/cgi-bin/carddisp.pl?gene=UFSP2
TIMP1	TIMP Metallopeptidase Inhibitor 1	Protein Coding	P01033	54	GC0XP056576	9.16499137878418	https://www.genecards.org/cgi-bin/carddisp.pl?gene=TIMP1
RUNX2	RUNX Family Transcription Factor 2	Protein Coding	Q13950	55	GC06P125726	9.10805130004883	https://www.genecards.org/cgi-bin/carddisp.pl?gene=RUNX2
TGFBR2	Transforming Growth Factor Beta Receptor 2	Protein Coding	P37173	61	GC03P030623	9.0381441116333	https://www.genecards.org/cgi-bin/carddisp.pl?gene=TGFBR2
COL1A1	Collagen Type I Alpha 1 Chain	Protein Coding	P02452	57	GC17M072174	9.02379035949707	https://www.genecards.org/cgi-bin/carddisp.pl?gene=COL1A1
FBN1	Fibrillin 1	Protein Coding	P35555	56	GC15M048408	9.01867866516113	https://www.genecards.org/cgi-bin/carddisp.pl?gene=FBN1
CRP	C-Reactive Protein	Protein Coding	P02741	54	GC01M160321	8.90330219268799	https://www.genecards.org/cgi-bin/carddisp.pl?gene=CRP
IGF1	Insulin Like Growth Factor 1	Protein Coding	P05019	57	GC12M102395	8.90174674987793	https://www.genecards.org/cgi-bin/carddisp.pl?gene=IGF1
PRG4	Proteoglycan 4	Protein Coding	Q92954	50	GC01P186296	8.87577438354492	https://www.genecards.org/cgi-bin/carddisp.pl?gene=PRG4
TGFB2	Transforming Growth Factor Beta 2	Protein Coding	P61812	60	GC01P218345	8.77858448028564	https://www.genecards.org/cgi-bin/carddisp.pl?gene=TGFB2
SOX9	SRY-Box Transcription Factor 9	Protein Coding	P48436	54	GC17P072121	8.6949348449707	https://www.genecards.org/cgi-bin/carddisp.pl?gene=SOX9
IL1R1	Interleukin 1 Receptor Type 1	Protein Coding	P14778	56	GC02P102136	8.63107967376709	https://www.genecards.org/cgi-bin/carddisp.pl?gene=IL1R1
PTGS1	Prostaglandin-Endoperoxide Synthase 1	Protein Coding	P23219	55	GC09P122370	8.34445858001709	https://www.genecards.org/cgi-bin/carddisp.pl?gene=PTGS1
DDR2	Discoidin Domain Receptor Tyrosine Kinase 2	Protein Coding	Q16832	59	GC01P163748	8.17567157745361	https://www.genecards.org/cgi-bin/carddisp.pl?gene=DDR2
MGP	Matrix Gla Protein	Protein Coding	P08493	52	GC12M028108	8.15715503692627	https://www.genecards.org/cgi-bin/carddisp.pl?gene=MGP
LRCH1	Leucine Rich Repeats And Calponin Homology Domain Containing 1	Protein Coding	Q9Y2L9	43	GC13P046553	8.11590957641602	https://www.genecards.org/cgi-bin/carddisp.pl?gene=LRCH1
MATN1	Matrilin 1	Protein Coding	P21941	49	GC01M030711	7.92705535888672	https://www.genecards.org/cgi-bin/carddisp.pl?gene=MATN1
BMP2	Bone Morphogenetic Protein 2	Protein Coding	P12643	55	GC20P006767	7.84249019622803	https://www.genecards.org/cgi-bin/carddisp.pl?gene=BMP2
WDR35-DT	WDR35 Divergent Transcript	RNA Gene		19	GC02P019989	7.67094039916992	https://www.genecards.org/cgi-bin/carddisp.pl?gene=WDR35-DT
SMAD6	SMAD Family Member 6	Protein Coding	O43541	55	GC15P066702	7.5526909828186	https://www.genecards.org/cgi-bin/carddisp.pl?gene=SMAD6
CHI3L1	Chitinase 3 Like 1	Protein Coding	P36222	54	GC01M203148	7.52464389801025	https://www.genecards.org/cgi-bin/carddisp.pl?gene=CHI3L1
TRAPPC2	Trafficking Protein Particle Complex Subunit 2	Protein Coding	P0DI81	48	GC0XM013712	7.48913621902466	https://www.genecards.org/cgi-bin/carddisp.pl?gene=TRAPPC2
COL3A1	Collagen Type III Alpha 1 Chain	Protein Coding	P02461	56	GC02P188974	7.4480447769165	https://www.genecards.org/cgi-bin/carddisp.pl?gene=COL3A1
ANKH	ANKH Inorganic Pyrophosphate Transport Regulator	Protein Coding	Q9HCJ1	48	GC05M014804	7.38460683822632	https://www.genecards.org/cgi-bin/carddisp.pl?gene=ANKH
AEBP1	AE Binding Protein 1	Protein Coding	Q8IUX7	49	GC07P044259	7.33180665969849	https://www.genecards.org/cgi-bin/carddisp.pl?gene=AEBP1
MCF2L	MCF.2 Cell Line Derived Transforming Sequence Like	Protein Coding	O15068	48	GC13P112894	7.21342372894287	https://www.genecards.org/cgi-bin/carddisp.pl?gene=MCF2L
TNFAIP6	TNF Alpha Induced Protein 6	Protein Coding	P98066	49	GC02P151357	7.12064838409424	https://www.genecards.org/cgi-bin/carddisp.pl?gene=TNFAIP6
HFE	Homeostatic Iron Regulator	Protein Coding	Q30201	54	GC06P026087	7.12004709243774	https://www.genecards.org/cgi-bin/carddisp.pl?gene=HFE
DCN	Decorin	Protein Coding	P07585	56	GC12M091140	7.10640001296997	https://www.genecards.org/cgi-bin/carddisp.pl?gene=DCN
ADAM10	ADAM Metallopeptidase Domain 10	Protein Coding	O14672	62	GC15M058588	7.09539365768433	https://www.genecards.org/cgi-bin/carddisp.pl?gene=ADAM10
CTSK	Cathepsin K	Protein Coding	P43235	58	GC01M159637	7.02890014648438	https://www.genecards.org/cgi-bin/carddisp.pl?gene=CTSK
HAPLN1	Hyaluronan And Proteoglycan Link Protein 1	Protein Coding	P10915	50	GC05M083637	6.91811180114746	https://www.genecards.org/cgi-bin/carddisp.pl?gene=HAPLN1
ADAMTS14	ADAM Metallopeptidase With Thrombospondin Type 1 Motif 14	Protein Coding	Q8WXS8	47	GC10P070672	6.90407657623291	https://www.genecards.org/cgi-bin/carddisp.pl?gene=ADAMTS14
MIR146A	MicroRNA 146a	RNA Gene		29	GC05P160485	6.84771776199341	https://www.genecards.org/cgi-bin/carddisp.pl?gene=MIR146A
SOD2-OT1	SOD2 Overlapping Transcript 1	RNA Gene		18	GC06M159772	6.68527746200562	https://www.genecards.org/cgi-bin/carddisp.pl?gene=SOD2-OT1
LOC109461476	GDF5 Promoter Region	Functional Element		3	GC20P035437	6.68383932113647	https://www.genecards.org/cgi-bin/carddisp.pl?gene=LOC109461476
COL10A1	Collagen Type X Alpha 1 Chain	Protein Coding	Q03692	49	GC06M116118	6.66287994384766	https://www.genecards.org/cgi-bin/carddisp.pl?gene=COL10A1
CLEC3B	C-Type Lectin Domain Family 3 Member B	Protein Coding	P05452	49	GC03P055818	6.66037368774414	https://www.genecards.org/cgi-bin/carddisp.pl?gene=CLEC3B
VDR	Vitamin D Receptor	Protein Coding	P11473	57	GC12M047841	6.62815618515015	https://www.genecards.org/cgi-bin/carddisp.pl?gene=VDR
HLA-DRB1	Major Histocompatibility Complex, Class II, DR Beta 1	Protein Coding	P01911	55	GC06M090793	6.62416887283325	https://www.genecards.org/cgi-bin/carddisp.pl?gene=HLA-DRB1
ADIPOQ	Adiponectin, C1Q And Collagen Domain Containing	Protein Coding	Q15848	55	GC03P186842	6.5453405380249	https://www.genecards.org/cgi-bin/carddisp.pl?gene=ADIPOQ
LEP	Leptin	Protein Coding	P41159	55	GC07P128241	6.50381898880005	https://www.genecards.org/cgi-bin/carddisp.pl?gene=LEP
PTPN22	Protein Tyrosine Phosphatase Non-Receptor Type 22	Protein Coding	Q9Y2R2	55	GC01M113813	6.43523550033569	https://www.genecards.org/cgi-bin/carddisp.pl?gene=PTPN22
UCMA	Upper Zone Of Growth Plate And Cartilage Matrix Associated	Protein Coding	Q8WVF2	41	GC10M013222	6.34558725357056	https://www.genecards.org/cgi-bin/carddisp.pl?gene=UCMA
TLR4	Toll Like Receptor 4	Protein Coding	O00206	60	GC09P117704	6.18023586273193	https://www.genecards.org/cgi-bin/carddisp.pl?gene=TLR4
SPP1	Secreted Phosphoprotein 1	Protein Coding	P10451	54	GC04P087975	6.1389799118042	https://www.genecards.org/cgi-bin/carddisp.pl?gene=SPP1
ESR1	Estrogen Receptor 1	Protein Coding	P03372	62	GC06P151656	6.12266445159912	https://www.genecards.org/cgi-bin/carddisp.pl?gene=ESR1
CD36	CD36 Molecule	Protein Coding	P16671	58	GC07P080369	6.07003021240234	https://www.genecards.org/cgi-bin/carddisp.pl?gene=CD36
MMP2	Matrix Metallopeptidase 2	Protein Coding	P08253	61	GC16P067771	5.99162340164185	https://www.genecards.org/cgi-bin/carddisp.pl?gene=MMP2
KIF22	Kinesin Family Member 22	Protein Coding	Q14807	52	GC16P065984	5.96635866165161	https://www.genecards.org/cgi-bin/carddisp.pl?gene=KIF22
LRP5	LDL Receptor Related Protein 5	Protein Coding	O75197	58	GC11P068298	5.92933893203735	https://www.genecards.org/cgi-bin/carddisp.pl?gene=LRP5
VEGFA	Vascular Endothelial Growth Factor A	Protein Coding	P15692	57	GC06P043770	5.76223039627075	https://www.genecards.org/cgi-bin/carddisp.pl?gene=VEGFA
CLCN7	Chloride Voltage-Gated Channel 7	Protein Coding	P51798	53	GC16M001444	5.59605503082275	https://www.genecards.org/cgi-bin/carddisp.pl?gene=CLCN7
IL18	Interleukin 18	Protein Coding	Q14116	53	GC11M112143	5.56259441375732	https://www.genecards.org/cgi-bin/carddisp.pl?gene=IL18
CCL2	C-C Motif Chemokine Ligand 2	Protein Coding	P13500	58	GC17P034255	5.54869556427002	https://www.genecards.org/cgi-bin/carddisp.pl?gene=CCL2
LINC02605	Long Intergenic Non-Protein Coding RNA 2605	RNA Gene		19	GC08P078838	5.46333837509155	https://www.genecards.org/cgi-bin/carddisp.pl?gene=LINC02605
IL2RA	Interleukin 2 Receptor Subunit Alpha	Protein Coding	P01589	59	GC10M006010	5.40688800811768	https://www.genecards.org/cgi-bin/carddisp.pl?gene=IL2RA
EFEMP2	EGF Containing Fibulin Extracellular Matrix Protein 2	Protein Coding	O95967	53	GC11M121225	5.36773920059204	https://www.genecards.org/cgi-bin/carddisp.pl?gene=EFEMP2
CANT1	Calcium Activated Nucleotidase 1	Protein Coding	Q8WVQ1	52	GC17M078992	5.34092664718628	https://www.genecards.org/cgi-bin/carddisp.pl?gene=CANT1
NOS2	Nitric Oxide Synthase 2	Protein Coding	P35228	58	GC17M027756	5.31767416000366	https://www.genecards.org/cgi-bin/carddisp.pl?gene=NOS2
PTHLH	Parathyroid Hormone Like Hormone	Protein Coding	P12272	55	GC12M028729	5.28095102310181	https://www.genecards.org/cgi-bin/carddisp.pl?gene=PTHLH
XIST	X Inactive Specific Transcript	RNA Gene		30	GC0XM073820	5.24399566650391	https://www.genecards.org/cgi-bin/carddisp.pl?gene=XIST
PHEX	Phosphate Regulating Endopeptidase X-Linked	Protein Coding	P78562	51	GC0XP022032	5.23557233810425	https://www.genecards.org/cgi-bin/carddisp.pl?gene=PHEX
ZFAS1	ZNFX1 Antisense RNA 1	RNA Gene		27	GC20P049276	5.22595500946045	https://www.genecards.org/cgi-bin/carddisp.pl?gene=ZFAS1
MIR155	MicroRNA 155	RNA Gene		28	GC21P025573	5.18177890777588	https://www.genecards.org/cgi-bin/carddisp.pl?gene=MIR155
CERNA3	Competing Endogenous LncRNA 3 For MiR-645	RNA Gene		19	GC08P056101	5.15218544006348	https://www.genecards.org/cgi-bin/carddisp.pl?gene=CERNA3
PVT1	Pvt1 Oncogene	RNA Gene		32	GC08P128043	5.05621147155762	https://www.genecards.org/cgi-bin/carddisp.pl?gene=PVT1
COL5A2	Collagen Type V Alpha 2 Chain	Protein Coding	P05997	52	GC02M189031	5.054358959198	https://www.genecards.org/cgi-bin/carddisp.pl?gene=COL5A2
IL4	Interleukin 4	Protein Coding	P05112	55	GC05P132673	5.03081035614014	https://www.genecards.org/cgi-bin/carddisp.pl?gene=IL4
LINC01672	Long Intergenic Non-Protein Coding RNA 1672	RNA Gene		18	GC01P011469	5.02828645706177	https://www.genecards.org/cgi-bin/carddisp.pl?gene=LINC01672
HLA-B	Major Histocompatibility Complex, Class I, B	Protein Coding	P01889	54	GC06M090698	4.79505252838135	https://www.genecards.org/cgi-bin/carddisp.pl?gene=HLA-B
HMGB1	High Mobility Group Box 1	Protein Coding	P09429	57	GC13M030456	4.79072666168213	https://www.genecards.org/cgi-bin/carddisp.pl?gene=HMGB1
ADAM12	ADAM Metallopeptidase Domain 12	Protein Coding	O43184	54	GC10M126012	4.77707147598267	https://www.genecards.org/cgi-bin/carddisp.pl?gene=ADAM12
XYLT1	Xylosyltransferase 1	Protein Coding	Q86Y38	51	GC16M017101	4.76766490936279	https://www.genecards.org/cgi-bin/carddisp.pl?gene=XYLT1
BMP6	Bone Morphogenetic Protein 6	Protein Coding	P22004	53	GC06P007726	4.76143503189087	https://www.genecards.org/cgi-bin/carddisp.pl?gene=BMP6
COL1A2	Collagen Type I Alpha 2 Chain	Protein Coding	P08123	56	GC07P094394	4.72710514068604	https://www.genecards.org/cgi-bin/carddisp.pl?gene=COL1A2
BMP7	Bone Morphogenetic Protein 7	Protein Coding	P18075	55	GC20M057168	4.71286535263062	https://www.genecards.org/cgi-bin/carddisp.pl?gene=BMP7
IFNG	Interferon Gamma	Protein Coding	P01579	59	GC12M068154	4.66323852539063	https://www.genecards.org/cgi-bin/carddisp.pl?gene=IFNG
MALAT1	Metastasis Associated Lung Adenocarcinoma Transcript 1	RNA Gene		31	GC11P084571	4.64736413955688	https://www.genecards.org/cgi-bin/carddisp.pl?gene=MALAT1
MYLK	Myosin Light Chain Kinase	Protein Coding	Q15746	60	GC03M123610	4.59832859039307	https://www.genecards.org/cgi-bin/carddisp.pl?gene=MYLK
FMOD	Fibromodulin	Protein Coding	Q06828	50	GC01M203340	4.58593320846558	https://www.genecards.org/cgi-bin/carddisp.pl?gene=FMOD
FTO	FTO Alpha-Ketoglutarate Dependent Dioxygenase	Protein Coding	Q9C0B1	55	GC16P067676	4.53834104537964	https://www.genecards.org/cgi-bin/carddisp.pl?gene=FTO
OFD1	OFD1 Centriole And Centriolar Satellite Protein	Protein Coding	O75665	51	GC0XP013714	4.53693580627441	https://www.genecards.org/cgi-bin/carddisp.pl?gene=OFD1
TNFRSF1A	TNF Receptor Superfamily Member 1A	Protein Coding	P19438	58	GC12M006328	4.49229764938354	https://www.genecards.org/cgi-bin/carddisp.pl?gene=TNFRSF1A
RELA	RELA Proto-Oncogene, NF-KB Subunit	Protein Coding	Q04206	59	GC11M065653	4.4561972618103	https://www.genecards.org/cgi-bin/carddisp.pl?gene=RELA
IL1RAPL2	Interleukin 1 Receptor Accessory Protein Like 2	Protein Coding	Q9NP60	48	GC0XP104566	4.38100862503052	https://www.genecards.org/cgi-bin/carddisp.pl?gene=IL1RAPL2
COL5A1	Collagen Type V Alpha 1 Chain	Protein Coding	P20908	55	GC09P134641	4.36270618438721	https://www.genecards.org/cgi-bin/carddisp.pl?gene=COL5A1
STAT4	Signal Transducer And Activator Of Transcription 4	Protein Coding	Q14765	55	GC02M191029	4.35721778869629	https://www.genecards.org/cgi-bin/carddisp.pl?gene=STAT4
IL13	Interleukin 13	Protein Coding	P35225	52	GC05P132656	4.29592180252075	https://www.genecards.org/cgi-bin/carddisp.pl?gene=IL13
ACP5	Acid Phosphatase 5, Tartrate Resistant	Protein Coding	P13686	55	GC19M011574	4.29382801055908	https://www.genecards.org/cgi-bin/carddisp.pl?gene=ACP5
PPARG	Peroxisome Proliferator Activated Receptor Gamma	Protein Coding	P37231	61	GC03P012287	4.2601957321167	https://www.genecards.org/cgi-bin/carddisp.pl?gene=PPARG
IBSP	Integrin Binding Sialoprotein	Protein Coding	P21815	47	GC04P087799	4.25380182266235	https://www.genecards.org/cgi-bin/carddisp.pl?gene=IBSP
BDNF-AS	BDNF Antisense RNA	RNA Gene		28	GC11P027466	4.2475266456604	https://www.genecards.org/cgi-bin/carddisp.pl?gene=BDNF-AS
MEFV	MEFV Innate Immunity Regulator, Pyrin	Protein Coding	O15553	52	GC16M017438	4.23915767669678	https://www.genecards.org/cgi-bin/carddisp.pl?gene=MEFV
CSGALNACT1	Chondroitin Sulfate N-Acetylgalactosaminyltransferase 1	Protein Coding	Q8TDX6	49	GC08M019404	4.22397947311401	https://www.genecards.org/cgi-bin/carddisp.pl?gene=CSGALNACT1
SOST	Sclerostin	Protein Coding	Q9BQB4	51	GC17M043753	4.19997549057007	https://www.genecards.org/cgi-bin/carddisp.pl?gene=SOST
RETN	Resistin	Protein Coding	Q9HD89	51	GC19P007669	4.19743061065674	https://www.genecards.org/cgi-bin/carddisp.pl?gene=RETN
CENPP	Centromere Protein P	Protein Coding	Q6IPU0	42	GC09P092325	4.19425201416016	https://www.genecards.org/cgi-bin/carddisp.pl?gene=CENPP
CD247	CD247 Molecule	Protein Coding	P20963	57	GC01M167399	4.1784873008728	https://www.genecards.org/cgi-bin/carddisp.pl?gene=CD247
SMAD4	SMAD Family Member 4	Protein Coding	Q13485	61	GC18P051028	4.16922187805176	https://www.genecards.org/cgi-bin/carddisp.pl?gene=SMAD4
CXCL12	C-X-C Motif Chemokine Ligand 12	Protein Coding	P48061	54	GC10M044370	4.14643239974976	https://www.genecards.org/cgi-bin/carddisp.pl?gene=CXCL12
DANCR	Differentiation Antagonizing Non-Protein Coding RNA	RNA Gene	P0C864	29	GC04P052712	4.12038516998291	https://www.genecards.org/cgi-bin/carddisp.pl?gene=DANCR
FGF2	Fibroblast Growth Factor 2	Protein Coding	P09038	54	GC04P122826	4.11617851257324	https://www.genecards.org/cgi-bin/carddisp.pl?gene=FGF2
NAMPT	Nicotinamide Phosphoribosyltransferase	Protein Coding	P43490	56	GC07M106248	4.09061479568481	https://www.genecards.org/cgi-bin/carddisp.pl?gene=NAMPT
TNXB	Tenascin XB	Protein Coding	P22105	51	GC06M090766	4.08438682556152	https://www.genecards.org/cgi-bin/carddisp.pl?gene=TNXB
CCL5	C-C Motif Chemokine Ligand 5	Protein Coding	P13501	52	GC17M035871	4.06811571121216	https://www.genecards.org/cgi-bin/carddisp.pl?gene=CCL5
TIMP2	TIMP Metallopeptidase Inhibitor 2	Protein Coding	P16035	50	GC17M078852	4.0572509765625	https://www.genecards.org/cgi-bin/carddisp.pl?gene=TIMP2
IL15	Interleukin 15	Protein Coding	P40933	51	GC04P141636	4.05179357528687	https://www.genecards.org/cgi-bin/carddisp.pl?gene=IL15
DDRGK1	DDRGK Domain Containing 1	Protein Coding	Q96HY6	44	GC20M003996	4.0236291885376	https://www.genecards.org/cgi-bin/carddisp.pl?gene=DDRGK1
MYH11	Myosin Heavy Chain 11	Protein Coding	P35749	55	GC16M018113	4.01759052276611	https://www.genecards.org/cgi-bin/carddisp.pl?gene=MYH11
TMX2-CTNND1	TMX2-CTNND1 Readthrough (NMD Candidate)	RNA Gene		23	GC11P057712	3.98978328704834	https://www.genecards.org/cgi-bin/carddisp.pl?gene=TMX2-CTNND1
ENPP1	Ectonucleotide Pyrophosphatase/Phosphodiesterase 1	Protein Coding	P22413	58	GC06P131808	3.98464632034302	https://www.genecards.org/cgi-bin/carddisp.pl?gene=ENPP1
TP53	Tumor Protein P53	Protein Coding	P04637	62	GC17M007661	3.98212170600891	https://www.genecards.org/cgi-bin/carddisp.pl?gene=TP53
NLRP3	NLR Family Pyrin Domain Containing 3	Protein Coding	Q96P20	57	GC01P247416	3.9670741558075	https://www.genecards.org/cgi-bin/carddisp.pl?gene=NLRP3
ALB	Albumin	Protein Coding	P02768	57	GC04P073397	3.96339225769043	https://www.genecards.org/cgi-bin/carddisp.pl?gene=ALB
TLR2	Toll Like Receptor 2	Protein Coding	O60603	61	GC04P153684	3.96292066574097	https://www.genecards.org/cgi-bin/carddisp.pl?gene=TLR2
CCL3	C-C Motif Chemokine Ligand 3	Protein Coding	P10147	49	GC17M036088	3.95242118835449	https://www.genecards.org/cgi-bin/carddisp.pl?gene=CCL3
COG5	Component Of Oligomeric Golgi Complex 5	Protein Coding	Q9UP83	48	GC07M107201	3.9430034160614	https://www.genecards.org/cgi-bin/carddisp.pl?gene=COG5
SIRT1	Sirtuin 1	Protein Coding	Q96EB6	57	GC10P067884	3.93897294998169	https://www.genecards.org/cgi-bin/carddisp.pl?gene=SIRT1
ACTA2	Actin Alpha 2, Smooth Muscle	Protein Coding	P62736	56	GC10M088935	3.93648719787598	https://www.genecards.org/cgi-bin/carddisp.pl?gene=ACTA2
CD44	CD44 Molecule (Indian Blood Group)	Protein Coding	P16070	57	GC11P035139	3.92244243621826	https://www.genecards.org/cgi-bin/carddisp.pl?gene=CD44
HIF1A	Hypoxia Inducible Factor 1 Subunit Alpha	Protein Coding	Q16665	57	GC14P061695	3.91563391685486	https://www.genecards.org/cgi-bin/carddisp.pl?gene=HIF1A
CASR	Calcium Sensing Receptor	Protein Coding	P41180	60	GC03P122183	3.90774130821228	https://www.genecards.org/cgi-bin/carddisp.pl?gene=CASR
RELN	Reelin	Protein Coding	P78509	53	GC07M103471	3.90667271614075	https://www.genecards.org/cgi-bin/carddisp.pl?gene=RELN
PITX1	Paired Like Homeodomain 1	Protein Coding	P78337	52	GC05M135027	3.87191843986511	https://www.genecards.org/cgi-bin/carddisp.pl?gene=PITX1
NGF	Nerve Growth Factor	Protein Coding	P01138	60	GC01M115285	3.83813714981079	https://www.genecards.org/cgi-bin/carddisp.pl?gene=NGF
MIR98	MicroRNA 98	RNA Gene		25	GC0XM053716	3.82920932769775	https://www.genecards.org/cgi-bin/carddisp.pl?gene=MIR98
PLAU	Plasminogen Activator, Urokinase	Protein Coding	P00749	60	GC10P073909	3.82190632820129	https://www.genecards.org/cgi-bin/carddisp.pl?gene=PLAU
IRF5	Interferon Regulatory Factor 5	Protein Coding	Q13568	55	GC07P128937	3.81427311897278	https://www.genecards.org/cgi-bin/carddisp.pl?gene=IRF5
PADI4	Peptidyl Arginine Deiminase 4	Protein Coding	Q9UM07	54	GC01P017308	3.8126015663147	https://www.genecards.org/cgi-bin/carddisp.pl?gene=PADI4
SLC2A10	Solute Carrier Family 2 Member 10	Protein Coding	O95528	51	GC20P046709	3.78708696365356	https://www.genecards.org/cgi-bin/carddisp.pl?gene=SLC2A10
MAPK1	Mitogen-Activated Protein Kinase 1	Protein Coding	P28482	61	GC22M021759	3.78556776046753	https://www.genecards.org/cgi-bin/carddisp.pl?gene=MAPK1
MIR150	MicroRNA 150	RNA Gene		28	GC19M049500	3.77316093444824	https://www.genecards.org/cgi-bin/carddisp.pl?gene=MIR150
NFKB1	Nuclear Factor Kappa B Subunit 1	Protein Coding	P19838	61	GC04P102501	3.76394391059875	https://www.genecards.org/cgi-bin/carddisp.pl?gene=NFKB1
FGFR3	Fibroblast Growth Factor Receptor 3	Protein Coding	P22607	63	GC04P003013	3.75964403152466	https://www.genecards.org/cgi-bin/carddisp.pl?gene=FGFR3
MMP8	Matrix Metallopeptidase 8	Protein Coding	P22894	56	GC11M121930	3.7428765296936	https://www.genecards.org/cgi-bin/carddisp.pl?gene=MMP8
SUPT3H	SPT3 Homolog, SAGA And STAGA Complex Component	Protein Coding	O75486	44	GC06M091007	3.73851537704468	https://www.genecards.org/cgi-bin/carddisp.pl?gene=SUPT3H
ICAM1	Intercellular Adhesion Molecule 1	Protein Coding	P05362	59	GC19P102315	3.73815822601318	https://www.genecards.org/cgi-bin/carddisp.pl?gene=ICAM1
TGFA	Transforming Growth Factor Alpha	Protein Coding	P01135	54	GC02M070447	3.72887706756592	https://www.genecards.org/cgi-bin/carddisp.pl?gene=TGFA
IL2RB	Interleukin 2 Receptor Subunit Beta	Protein Coding	P14784	59	GC22M074866	3.72753739356995	https://www.genecards.org/cgi-bin/carddisp.pl?gene=IL2RB
MIR132	MicroRNA 132	RNA Gene		29	GC17M002049	3.72338771820068	https://www.genecards.org/cgi-bin/carddisp.pl?gene=MIR132
CCN2	Cellular Communication Network Factor 2	Protein Coding	P29279	54	GC06M131948	3.71699285507202	https://www.genecards.org/cgi-bin/carddisp.pl?gene=CCN2
MIR373	MicroRNA 373	RNA Gene		26	GC19P103679	3.71236443519592	https://www.genecards.org/cgi-bin/carddisp.pl?gene=MIR373
FAS	Fas Cell Surface Death Receptor	Protein Coding	P25445	58	GC10P106652	3.70540189743042	https://www.genecards.org/cgi-bin/carddisp.pl?gene=FAS
SNORD15A	Small Nucleolar RNA, C/D Box 15A	RNA Gene		23	GC11P075400	3.67143058776855	https://www.genecards.org/cgi-bin/carddisp.pl?gene=SNORD15A
LOXL3	Lysyl Oxidase Like 3	Protein Coding	P58215	50	GC02M074532	3.65851640701294	https://www.genecards.org/cgi-bin/carddisp.pl?gene=LOXL3
GNL3	G Protein Nucleolar 3	Protein Coding	Q9BVP2	50	GC03P052681	3.65503668785095	https://www.genecards.org/cgi-bin/carddisp.pl?gene=GNL3
COL27A1	Collagen Type XXVII Alpha 1 Chain	Protein Coding	Q8IZC6	48	GC09P123188	3.64961242675781	https://www.genecards.org/cgi-bin/carddisp.pl?gene=COL27A1
SERPINE1	Serpin Family E Member 1	Protein Coding	P05121	59	GC07P101127	3.64060163497925	https://www.genecards.org/cgi-bin/carddisp.pl?gene=SERPINE1
IL2	Interleukin 2	Protein Coding	P60568	55	GC04M122451	3.62753653526306	https://www.genecards.org/cgi-bin/carddisp.pl?gene=IL2
HNF1A-AS1	HNF1A Antisense RNA 1	RNA Gene		26	GC12M123272	3.6211531162262	https://www.genecards.org/cgi-bin/carddisp.pl?gene=HNF1A-AS1
DKK1	Dickkopf WNT Signaling Pathway Inhibitor 1	Protein Coding	O94907	52	GC10P052314	3.61597728729248	https://www.genecards.org/cgi-bin/carddisp.pl?gene=DKK1
CTSB	Cathepsin B	Protein Coding	P07858	60	GC08M011842	3.61008143424988	https://www.genecards.org/cgi-bin/carddisp.pl?gene=CTSB
MIR34A	MicroRNA 34a	RNA Gene		29	GC01M013270	3.59255456924438	https://www.genecards.org/cgi-bin/carddisp.pl?gene=MIR34A
IL17F	Interleukin 17F	Protein Coding	Q96PD4	51	GC06M091071	3.58472609519958	https://www.genecards.org/cgi-bin/carddisp.pl?gene=IL17F
NEAT1	Nuclear Paraspeckle Assembly Transcript 1	RNA Gene		32	GC11P084565	3.58048129081726	https://www.genecards.org/cgi-bin/carddisp.pl?gene=NEAT1
TNFRSF1B	TNF Receptor Superfamily Member 1B	Protein Coding	P20333	57	GC01P014314	3.57476997375488	https://www.genecards.org/cgi-bin/carddisp.pl?gene=TNFRSF1B
IHH	Indian Hedgehog Signaling Molecule	Protein Coding	Q14623	55	GC02M219054	3.53579926490784	https://www.genecards.org/cgi-bin/carddisp.pl?gene=IHH
CALCA	Calcitonin Related Polypeptide Alpha	Protein Coding	P06881	52	GC11M014966	3.5333411693573	https://www.genecards.org/cgi-bin/carddisp.pl?gene=CALCA
ACE	Angiotensin I Converting Enzyme	Protein Coding	P12821	60	GC17P063477	3.52920460700989	https://www.genecards.org/cgi-bin/carddisp.pl?gene=ACE
MAPK14	Mitogen-Activated Protein Kinase 14	Protein Coding	Q16539	59	GC06P125627	3.50198411941528	https://www.genecards.org/cgi-bin/carddisp.pl?gene=MAPK14
SOD2	Superoxide Dismutase 2	Protein Coding	P04179	56	GC06M159669	3.49037337303162	https://www.genecards.org/cgi-bin/carddisp.pl?gene=SOD2
VCAM1	Vascular Cell Adhesion Molecule 1	Protein Coding	P19320	55	GC01P100719	3.45436811447144	https://www.genecards.org/cgi-bin/carddisp.pl?gene=VCAM1
SOD1	Superoxide Dismutase 1	Protein Coding	P00441	61	GC21P031659	3.42739415168762	https://www.genecards.org/cgi-bin/carddisp.pl?gene=SOD1
FN1	Fibronectin 1	Protein Coding	P02751	59	GC02M215360	3.41905808448792	https://www.genecards.org/cgi-bin/carddisp.pl?gene=FN1
ADAMTSL1	ADAMTS Like 1	Protein Coding	Q8N6G6	49	GC09P017906	3.41512584686279	https://www.genecards.org/cgi-bin/carddisp.pl?gene=ADAMTSL1
OTULIN	OTU Deubiquitinase With Linear Linkage Specificity	Protein Coding	Q96BN8	49	GC05P014677	3.39591550827026	https://www.genecards.org/cgi-bin/carddisp.pl?gene=OTULIN
UQCC1	Ubiquinol-Cytochrome C Reductase Complex Assembly Factor 1	Protein Coding	Q9NVA1	43	GC20M035302	3.39291071891785	https://www.genecards.org/cgi-bin/carddisp.pl?gene=UQCC1
POMC	Proopiomelanocortin	Protein Coding	P01189	56	GC02M025160	3.38969278335571	https://www.genecards.org/cgi-bin/carddisp.pl?gene=POMC
LTBP1	Latent Transforming Growth Factor Beta Binding Protein 1	Protein Coding	Q14766	53	GC02P032946	3.38226509094238	https://www.genecards.org/cgi-bin/carddisp.pl?gene=LTBP1
HTRA1	HtrA Serine Peptidase 1	Protein Coding	Q92743	54	GC10P122461	3.38225913047791	https://www.genecards.org/cgi-bin/carddisp.pl?gene=HTRA1
DDH2	Developmental Dysplasia Of The Hip 2	Genetic Locus		3	GC03U902136	3.38035464286804	https://www.genecards.org/cgi-bin/carddisp.pl?gene=DDH2
CTNNB1	Catenin Beta 1	Protein Coding	P35222	62	GC03P041194	3.37713623046875	https://www.genecards.org/cgi-bin/carddisp.pl?gene=CTNNB1
ESR2	Estrogen Receptor 2	Protein Coding	Q92731	57	GC14M064084	3.37630844116211	https://www.genecards.org/cgi-bin/carddisp.pl?gene=ESR2
COL6A4P1	Collagen Type VI Alpha 4 Pseudogene 1	Pseudogene		14	GC03M015151	3.37541317939758	https://www.genecards.org/cgi-bin/carddisp.pl?gene=COL6A4P1
JUN	Jun Proto-Oncogene, AP-1 Transcription Factor Subunit	Protein Coding	P05412	58	GC01M058780	3.37188315391541	https://www.genecards.org/cgi-bin/carddisp.pl?gene=JUN
KLF3-AS1	KLF3 Antisense RNA 1	RNA Gene		24	GC04M038594	3.36853075027466	https://www.genecards.org/cgi-bin/carddisp.pl?gene=KLF3-AS1
TNFRSF11A	TNF Receptor Superfamily Member 11a	Protein Coding	Q9Y6Q6	55	GC18P062325	3.35587811470032	https://www.genecards.org/cgi-bin/carddisp.pl?gene=TNFRSF11A
MAPK8	Mitogen-Activated Protein Kinase 8	Protein Coding	P45983	58	GC10P048306	3.3163743019104	https://www.genecards.org/cgi-bin/carddisp.pl?gene=MAPK8
SOX5	SRY-Box Transcription Factor 5	Protein Coding	P35711	53	GC12M023529	3.31612801551819	https://www.genecards.org/cgi-bin/carddisp.pl?gene=SOX5
IGFBP3	Insulin Like Growth Factor Binding Protein 3	Protein Coding	P17936	55	GC07M045912	3.3101658821106	https://www.genecards.org/cgi-bin/carddisp.pl?gene=IGFBP3
ENG	Endoglin	Protein Coding	P17813	57	GC09M127815	3.31015539169312	https://www.genecards.org/cgi-bin/carddisp.pl?gene=ENG
BTNL2	Butyrophilin Like 2	Protein Coding	Q9UIR0	47	GC06M032393	3.29413795471191	https://www.genecards.org/cgi-bin/carddisp.pl?gene=BTNL2
UFL1	UFM1 Specific Ligase 1	Protein Coding	O94874	43	GC06P096521	3.29341650009155	https://www.genecards.org/cgi-bin/carddisp.pl?gene=UFL1
OSM	Oncostatin M	Protein Coding	P13725	51	GC22M030262	3.2871880531311	https://www.genecards.org/cgi-bin/carddisp.pl?gene=OSM
ADAMTS3	ADAM Metallopeptidase With Thrombospondin Type 1 Motif 3	Protein Coding	O15072	49	GC04M072280	3.28353905677795	https://www.genecards.org/cgi-bin/carddisp.pl?gene=ADAMTS3
TYR	Tyrosinase	Protein Coding	P14679	57	GC11P089177	3.26722764968872	https://www.genecards.org/cgi-bin/carddisp.pl?gene=TYR
GHR	Growth Hormone Receptor	Protein Coding	P10912	55	GC05P042429	3.26657819747925	https://www.genecards.org/cgi-bin/carddisp.pl?gene=GHR
LOC100130744	Uncharacterized LOC100130744	RNA Gene		15	GC05P015393	3.26650094985962	https://www.genecards.org/cgi-bin/carddisp.pl?gene=LOC100130744
CCL15-CCL14	CCL15-CCL14 Readthrough (NMD Candidate)	RNA Gene		15	GC17M035983	3.26314258575439	https://www.genecards.org/cgi-bin/carddisp.pl?gene=CCL15-CCL14
IL18R1	Interleukin 18 Receptor 1	Protein Coding	Q13478	52	GC02P102311	3.26261615753174	https://www.genecards.org/cgi-bin/carddisp.pl?gene=IL18R1
TENT5A	Terminal Nucleotidyltransferase 5A	Protein Coding	Q96IP4	44	GC06M091405	3.25803184509277	https://www.genecards.org/cgi-bin/carddisp.pl?gene=TENT5A
MIR211	MicroRNA 211	RNA Gene		28	GC15M031065	3.25309562683105	https://www.genecards.org/cgi-bin/carddisp.pl?gene=MIR211
CRH	Corticotropin Releasing Hormone	Protein Coding	P06850	51	GC08M066176	3.24754548072815	https://www.genecards.org/cgi-bin/carddisp.pl?gene=CRH
SERPINA1	Serpin Family A Member 1	Protein Coding	P01009	58	GC14M094376	3.23286914825439	https://www.genecards.org/cgi-bin/carddisp.pl?gene=SERPINA1
MIR320A	MicroRNA 320a	RNA Gene		28	GC08M022301	3.22481465339661	https://www.genecards.org/cgi-bin/carddisp.pl?gene=MIR320A
KL	Klotho	Protein Coding	Q9UEF7	56	GC13P033016	3.2215678691864	https://www.genecards.org/cgi-bin/carddisp.pl?gene=KL
CCR5	C-C Motif Chemokine Receptor 5	Protein Coding	P51681	55	GC03P055845	3.22118806838989	https://www.genecards.org/cgi-bin/carddisp.pl?gene=CCR5
PSMC3	Proteasome 26S Subunit, ATPase 3	Protein Coding	P17980	52	GC11M120845	3.19459748268127	https://www.genecards.org/cgi-bin/carddisp.pl?gene=PSMC3
AKR1C1	Aldo-Keto Reductase Family 1 Member C1	Protein Coding	Q04828	51	GC10P004963	3.19459748268127	https://www.genecards.org/cgi-bin/carddisp.pl?gene=AKR1C1
FBN2	Fibrillin 2	Protein Coding	P35556	50	GC05M128257	3.18156385421753	https://www.genecards.org/cgi-bin/carddisp.pl?gene=FBN2
OPTC	Opticin	Protein Coding	Q9UBM4	47	GC01P203494	3.18088603019714	https://www.genecards.org/cgi-bin/carddisp.pl?gene=OPTC
PTPN2	Protein Tyrosine Phosphatase Non-Receptor Type 2	Protein Coding	P17706	55	GC18M032971	3.1613826751709	https://www.genecards.org/cgi-bin/carddisp.pl?gene=PTPN2
TNC	Tenascin C	Protein Coding	P24821	58	GC09M115019	3.13489651679993	https://www.genecards.org/cgi-bin/carddisp.pl?gene=TNC
SYK	Spleen Associated Tyrosine Kinase	Protein Coding	P43405	58	GC09P098395	3.13140153884888	https://www.genecards.org/cgi-bin/carddisp.pl?gene=SYK
MIF	Macrophage Migration Inhibitory Factor	Protein Coding	P14174	56	GC22P023894	3.12670230865479	https://www.genecards.org/cgi-bin/carddisp.pl?gene=MIF
CCR3	C-C Motif Chemokine Receptor 3	Protein Coding	P51677	54	GC03P055840	3.11896324157715	https://www.genecards.org/cgi-bin/carddisp.pl?gene=CCR3
CAT	Catalase	Protein Coding	P04040	60	GC11P034460	3.1128077507019	https://www.genecards.org/cgi-bin/carddisp.pl?gene=CAT
BDNF	Brain Derived Neurotrophic Factor	Protein Coding	P23560	58	GC11M027654	3.10054206848145	https://www.genecards.org/cgi-bin/carddisp.pl?gene=BDNF
HLA-DQB1	Major Histocompatibility Complex, Class II, DQ Beta 1	Protein Coding	P01920	51	GC06M090802	3.09798645973206	https://www.genecards.org/cgi-bin/carddisp.pl?gene=HLA-DQB1
CXCL1	C-X-C Motif Chemokine Ligand 1	Protein Coding	P09341	51	GC04P073869	3.09539985656738	https://www.genecards.org/cgi-bin/carddisp.pl?gene=CXCL1
LRP6	LDL Receptor Related Protein 6	Protein Coding	O75581	56	GC12M028066	3.08921337127686	https://www.genecards.org/cgi-bin/carddisp.pl?gene=LRP6
HGD	Homogentisate 1,2-Dioxygenase	Protein Coding	Q93099	52	GC03M120628	3.06191921234131	https://www.genecards.org/cgi-bin/carddisp.pl?gene=HGD
BCL2	BCL2 Apoptosis Regulator	Protein Coding	P10415	59	GC18M063123	3.06115460395813	https://www.genecards.org/cgi-bin/carddisp.pl?gene=BCL2
IL7	Interleukin 7	Protein Coding	P13232	52	GC08M078689	3.05201864242554	https://www.genecards.org/cgi-bin/carddisp.pl?gene=IL7
HOTTIP	HOXA Distal Transcript Antisense RNA	RNA Gene		28	GC07P027198	3.05140447616577	https://www.genecards.org/cgi-bin/carddisp.pl?gene=HOTTIP
DOT1L	DOT1 Like Histone Lysine Methyltransferase	Protein Coding	Q8TEK3	51	GC19P101920	3.04326820373535	https://www.genecards.org/cgi-bin/carddisp.pl?gene=DOT1L
CALM1	Calmodulin 1	Protein Coding	P0DP23	54	GC14P090396	3.03681826591492	https://www.genecards.org/cgi-bin/carddisp.pl?gene=CALM1
CDC5L	Cell Division Cycle 5 Like	Protein Coding	Q99459	46	GC06P044387	3.03160095214844	https://www.genecards.org/cgi-bin/carddisp.pl?gene=CDC5L
GLIS3	GLIS Family Zinc Finger 3	Protein Coding	Q8NEA6	46	GC09M003816	3.02584910392761	https://www.genecards.org/cgi-bin/carddisp.pl?gene=GLIS3
NFKBIA	NFKB Inhibitor Alpha	Protein Coding	P25963	59	GC14M035401	3.01704263687134	https://www.genecards.org/cgi-bin/carddisp.pl?gene=NFKBIA
CCN4	Cellular Communication Network Factor 4	Protein Coding	O95388	47	GC08P133192	3.00893354415894	https://www.genecards.org/cgi-bin/carddisp.pl?gene=CCN4
PTH	Parathyroid Hormone	Protein Coding	P01270	54	GC11M013492	3.00503325462341	https://www.genecards.org/cgi-bin/carddisp.pl?gene=PTH
ATP7B	ATPase Copper Transporting Beta	Protein Coding	P35670	56	GC13M051930	3.00152111053467	https://www.genecards.org/cgi-bin/carddisp.pl?gene=ATP7B
SNHG5	Small Nucleolar RNA Host Gene 5	RNA Gene		28	GC06M085650	2.98658537864685	https://www.genecards.org/cgi-bin/carddisp.pl?gene=SNHG5
PLA2G4A	Phospholipase A2 Group IVA	Protein Coding	P47712	56	GC01P186798	2.97837018966675	https://www.genecards.org/cgi-bin/carddisp.pl?gene=PLA2G4A
OPRM1	Opioid Receptor Mu 1	Protein Coding	P35372	56	GC06P154243	2.97785997390747	https://www.genecards.org/cgi-bin/carddisp.pl?gene=OPRM1
TRPV1	Transient Receptor Potential Cation Channel Subfamily V Member 1	Protein Coding	Q8NER1	56	GC17M003565	2.97705960273743	https://www.genecards.org/cgi-bin/carddisp.pl?gene=TRPV1
LOC130061867	ATAC-STARR-Seq Lymphoblastoid Silent Region 9077	Functional Element		6	GC17P109657	2.97138786315918	https://www.genecards.org/cgi-bin/carddisp.pl?gene=LOC130061867
COLGALT2	Collagen Beta(1-O)Galactosyltransferase 2	Protein Coding	Q8IYK4	45	GC01M185550	2.96477222442627	https://www.genecards.org/cgi-bin/carddisp.pl?gene=COLGALT2
AGER	Advanced Glycosylation End-Product Specific Receptor	Protein Coding	Q15109	55	GC06M032180	2.95605850219727	https://www.genecards.org/cgi-bin/carddisp.pl?gene=AGER
MTHFR	Methylenetetrahydrofolate Reductase	Protein Coding	P42898	56	GC01M011785	2.94198393821716	https://www.genecards.org/cgi-bin/carddisp.pl?gene=MTHFR
HGF	Hepatocyte Growth Factor	Protein Coding	P14210	60	GC07M081699	2.93383312225342	https://www.genecards.org/cgi-bin/carddisp.pl?gene=HGF
MIR335	MicroRNA 335	RNA Gene		27	GC07P130496	2.93360042572021	https://www.genecards.org/cgi-bin/carddisp.pl?gene=MIR335
MIR641	MicroRNA 641	RNA Gene		18	GC19M040282	2.93360042572021	https://www.genecards.org/cgi-bin/carddisp.pl?gene=MIR641
CXCR4	C-X-C Motif Chemokine Receptor 4	Protein Coding	P61073	61	GC02M136114	2.9155261516571	https://www.genecards.org/cgi-bin/carddisp.pl?gene=CXCR4
PTGES	Prostaglandin E Synthase	Protein Coding	O14684	50	GC09M129738	2.91356348991394	https://www.genecards.org/cgi-bin/carddisp.pl?gene=PTGES
ROCR	Regulator Of Chondrogenesis RNA	RNA Gene		17	GC17M072099	2.90766167640686	https://www.genecards.org/cgi-bin/carddisp.pl?gene=ROCR
LAMA5	Laminin Subunit Alpha 5	Protein Coding	O15230	52	GC20M062307	2.90570163726807	https://www.genecards.org/cgi-bin/carddisp.pl?gene=LAMA5
TTR	Transthyretin	Protein Coding	P02766	57	GC18P031557	2.90535831451416	https://www.genecards.org/cgi-bin/carddisp.pl?gene=TTR
MIR4435-2HG	MIR4435-2 Host Gene	RNA Gene		24	GC02M112750	2.90266990661621	https://www.genecards.org/cgi-bin/carddisp.pl?gene=MIR4435-2HG
F2RL1	F2R Like Trypsin Receptor 1	Protein Coding	P55085	52	GC05P076818	2.90104198455811	https://www.genecards.org/cgi-bin/carddisp.pl?gene=F2RL1
IL4R	Interleukin 4 Receptor	Protein Coding	P24394	56	GC16P065740	2.8827953338623	https://www.genecards.org/cgi-bin/carddisp.pl?gene=IL4R
SAA1	Serum Amyloid A1	Protein Coding	P0DJI8	47	GC11P019034	2.88237047195435	https://www.genecards.org/cgi-bin/carddisp.pl?gene=SAA1
CCR2	C-C Motif Chemokine Receptor 2	Protein Coding	P41597	52	GC03P055844	2.87034368515015	https://www.genecards.org/cgi-bin/carddisp.pl?gene=CCR2
ALDH1A2	Aldehyde Dehydrogenase 1 Family Member A2	Protein Coding	O94788	57	GC15M144174	2.83985924720764	https://www.genecards.org/cgi-bin/carddisp.pl?gene=ALDH1A2
TLR1	Toll Like Receptor 1	Protein Coding	Q15399	57	GC04M038793	2.8304877281189	https://www.genecards.org/cgi-bin/carddisp.pl?gene=TLR1
SUPT20H	SPT20 Homolog, SAGA Complex Component	Protein Coding	Q8NEM7	45	GC13M037009	2.8304877281189	https://www.genecards.org/cgi-bin/carddisp.pl?gene=SUPT20H
NFE2L2	NFE2 Like BZIP Transcription Factor 2	Protein Coding	Q16236	60	GC02M177227	2.83014297485352	https://www.genecards.org/cgi-bin/carddisp.pl?gene=NFE2L2
S100A8	S100 Calcium Binding Protein A8	Protein Coding	P05109	50	GC01M159750	2.82746982574463	https://www.genecards.org/cgi-bin/carddisp.pl?gene=S100A8
CASP3	Caspase 3	Protein Coding	P42574	58	GC04M184627	2.82715153694153	https://www.genecards.org/cgi-bin/carddisp.pl?gene=CASP3
SLC22A4	Solute Carrier Family 22 Member 4	Protein Coding	Q9H015	52	GC05P132294	2.82507586479187	https://www.genecards.org/cgi-bin/carddisp.pl?gene=SLC22A4
MIR145	MicroRNA 145	RNA Gene		30	GC05P149430	2.8225531578064	https://www.genecards.org/cgi-bin/carddisp.pl?gene=MIR145
BMP4	Bone Morphogenetic Protein 4	Protein Coding	P12644	58	GC14M053949	2.82080745697021	https://www.genecards.org/cgi-bin/carddisp.pl?gene=BMP4
THBS1	Thrombospondin 1	Protein Coding	P07996	54	GC15P039581	2.81371212005615	https://www.genecards.org/cgi-bin/carddisp.pl?gene=THBS1
ALOX5	Arachidonate 5-Lipoxygenase	Protein Coding	P09917	57	GC10P045374	2.80996513366699	https://www.genecards.org/cgi-bin/carddisp.pl?gene=ALOX5
COX5A	Cytochrome C Oxidase Subunit 5A	Protein Coding	P20674	52	GC15M074919	2.80336594581604	https://www.genecards.org/cgi-bin/carddisp.pl?gene=COX5A
TGM2	Transglutaminase 2	Protein Coding	P21980	56	GC20M038127	2.79797124862671	https://www.genecards.org/cgi-bin/carddisp.pl?gene=TGM2
IL11	Interleukin 11	Protein Coding	P20809	49	GC19M055364	2.79504823684692	https://www.genecards.org/cgi-bin/carddisp.pl?gene=IL11
MIR33B	MicroRNA 33b	RNA Gene		25	GC17M017813	2.79145312309265	https://www.genecards.org/cgi-bin/carddisp.pl?gene=MIR33B
AP3D1	Adaptor Related Protein Complex 3 Subunit Delta 1	Protein Coding	O14617	50	GC19M018796	2.78806090354919	https://www.genecards.org/cgi-bin/carddisp.pl?gene=AP3D1
ADAM17	ADAM Metallopeptidase Domain 17	Protein Coding	P78536	59	GC02M009488	2.78743147850037	https://www.genecards.org/cgi-bin/carddisp.pl?gene=ADAM17
CSF1	Colony Stimulating Factor 1	Protein Coding	P09603	53	GC01P109911	2.78356099128723	https://www.genecards.org/cgi-bin/carddisp.pl?gene=CSF1
ANKRD55	Ankyrin Repeat Domain 55	Protein Coding	Q3KP44	38	GC05M056099	2.77924776077271	https://www.genecards.org/cgi-bin/carddisp.pl?gene=ANKRD55
MIR22HG	MIR22 Host Gene	RNA Gene	Q0VDD5	34	GC17M016147	2.77714538574219	https://www.genecards.org/cgi-bin/carddisp.pl?gene=MIR22HG
DIO2	Iodothyronine Deiodinase 2	Protein Coding	Q92813	48	GC14M080197	2.75170421600342	https://www.genecards.org/cgi-bin/carddisp.pl?gene=DIO2
SLC39A8	Solute Carrier Family 39 Member 8	Protein Coding	Q9C0K1	52	GC04M102252	2.72835063934326	https://www.genecards.org/cgi-bin/carddisp.pl?gene=SLC39A8
CCN6	Cellular Communication Network Factor 6	Protein Coding	O95389	49	GC06P126687	2.7249162197113	https://www.genecards.org/cgi-bin/carddisp.pl?gene=CCN6
ELANE	Elastase, Neutrophil Expressed	Protein Coding	P08246	60	GC19P101835	2.71401596069336	https://www.genecards.org/cgi-bin/carddisp.pl?gene=ELANE
S100A9	S100 Calcium Binding Protein A9	Protein Coding	P06702	51	GC01P153357	2.71006298065186	https://www.genecards.org/cgi-bin/carddisp.pl?gene=S100A9
TYRP1	Tyrosinase Related Protein 1	Protein Coding	P17643	55	GC09P012683	2.69566130638123	https://www.genecards.org/cgi-bin/carddisp.pl?gene=TYRP1
CD244	CD244 Molecule	Protein Coding	Q9BZW8	52	GC01M160830	2.69566130638123	https://www.genecards.org/cgi-bin/carddisp.pl?gene=CD244
CIITA	Class II Major Histocompatibility Complex Transactivator	Protein Coding	P33076	52	GC16P065249	2.69566130638123	https://www.genecards.org/cgi-bin/carddisp.pl?gene=CIITA
NFKBIL1	NFKB Inhibitor Like 1	Protein Coding	Q9UBC1	43	GC06P125489	2.69566130638123	https://www.genecards.org/cgi-bin/carddisp.pl?gene=NFKBIL1
RHOB	Ras Homolog Family Member B	Protein Coding	P62745	52	GC02P020447	2.69285678863525	https://www.genecards.org/cgi-bin/carddisp.pl?gene=RHOB
TUG1	Taurine Up-Regulated 1	Protein Coding	A0A6I8PU40	32	GC22P030969	2.68013453483582	https://www.genecards.org/cgi-bin/carddisp.pl?gene=TUG1
HBP1	HMG-Box Transcription Factor 1	Protein Coding	O60381	44	GC07P107168	2.67949461936951	https://www.genecards.org/cgi-bin/carddisp.pl?gene=HBP1
PRELP	Proline And Arginine Rich End Leucine Rich Repeat Protein	Protein Coding	P51888	47	GC01P203475	2.67938661575317	https://www.genecards.org/cgi-bin/carddisp.pl?gene=PRELP
ELN	Elastin	Protein Coding	P15502	52	GC07P074027	2.66314673423767	https://www.genecards.org/cgi-bin/carddisp.pl?gene=ELN
CCR1	C-C Motif Chemokine Receptor 1	Protein Coding	P32246	51	GC03M046218	2.66102123260498	https://www.genecards.org/cgi-bin/carddisp.pl?gene=CCR1
FASLG	Fas Ligand	Protein Coding	P48023	57	GC01P172659	2.63722276687622	https://www.genecards.org/cgi-bin/carddisp.pl?gene=FASLG
IL16	Interleukin 16	Protein Coding	Q14005	50	GC15P081159	2.63599228858948	https://www.genecards.org/cgi-bin/carddisp.pl?gene=IL16
MMP14	Matrix Metallopeptidase 14	Protein Coding	P50281	59	GC14P043342	2.63466811180115	https://www.genecards.org/cgi-bin/carddisp.pl?gene=MMP14
MIR146B	MicroRNA 146b	RNA Gene		28	GC10P102436	2.63396859169006	https://www.genecards.org/cgi-bin/carddisp.pl?gene=MIR146B
GLT8D1	Glycosyltransferase 8 Domain Containing 1	Protein Coding	Q68CQ7	46	GC03M052694	2.62786722183228	https://www.genecards.org/cgi-bin/carddisp.pl?gene=GLT8D1
NME8	NME/NM23 Family Member 8	Protein Coding	Q8N427	48	GC07P037889	2.62760543823242	https://www.genecards.org/cgi-bin/carddisp.pl?gene=NME8
CASC2	Cancer Susceptibility 2	RNA Gene	Q8IU53	31	GC10P118053	2.62760543823242	https://www.genecards.org/cgi-bin/carddisp.pl?gene=CASC2
FOS	Fos Proto-Oncogene, AP-1 Transcription Factor Subunit	Protein Coding	P01100	59	GC14P075278	2.61960864067078	https://www.genecards.org/cgi-bin/carddisp.pl?gene=FOS
FGFR1	Fibroblast Growth Factor Receptor 1	Protein Coding	P11362	63	GC08M038400	2.61806869506836	https://www.genecards.org/cgi-bin/carddisp.pl?gene=FGFR1
CASP1	Caspase 1	Protein Coding	P29466	57	GC11M105025	2.6076979637146	https://www.genecards.org/cgi-bin/carddisp.pl?gene=CASP1
MIR221	MicroRNA 221	RNA Gene		27	GC0XM045746	2.60473394393921	https://www.genecards.org/cgi-bin/carddisp.pl?gene=MIR221
MIR27A	MicroRNA 27a	RNA Gene		30	GC19M019647	2.60256743431091	https://www.genecards.org/cgi-bin/carddisp.pl?gene=MIR27A
MIR93	MicroRNA 93	RNA Gene		28	GC07M104746	2.60256743431091	https://www.genecards.org/cgi-bin/carddisp.pl?gene=MIR93
GNAS	GNAS Complex Locus	Protein Coding	P84996	58	GC20P058839	2.58580565452576	https://www.genecards.org/cgi-bin/carddisp.pl?gene=GNAS
CCL18	C-C Motif Chemokine Ligand 18	Protein Coding	P55774	45	GC17P036064	2.5779721736908	https://www.genecards.org/cgi-bin/carddisp.pl?gene=CCL18
CCR6	C-C Motif Chemokine Receptor 6	Protein Coding	P51684	51	GC06P167111	2.5771152973175	https://www.genecards.org/cgi-bin/carddisp.pl?gene=CCR6
TIMP3	TIMP Metallopeptidase Inhibitor 3	Protein Coding	P35625	52	GC22P064973	2.5733208656311	https://www.genecards.org/cgi-bin/carddisp.pl?gene=TIMP3
LOX	Lysyl Oxidase	Protein Coding	P28300	56	GC05M122063	2.56543731689453	https://www.genecards.org/cgi-bin/carddisp.pl?gene=LOX
ADAMTS9	ADAM Metallopeptidase With Thrombospondin Type 1 Motif 9	Protein Coding	Q9P2N4	48	GC03M064501	2.56449794769287	https://www.genecards.org/cgi-bin/carddisp.pl?gene=ADAMTS9
MIR671	MicroRNA 671	RNA Gene		23	GC07P151238	2.56442546844482	https://www.genecards.org/cgi-bin/carddisp.pl?gene=MIR671
HSPA5	Heat Shock Protein Family A (Hsp70) Member 5	Protein Coding	P11021	57	GC09M125234	2.55937528610229	https://www.genecards.org/cgi-bin/carddisp.pl?gene=HSPA5
SP1	Sp1 Transcription Factor	Protein Coding	P08047	55	GC12P053380	2.55809879302979	https://www.genecards.org/cgi-bin/carddisp.pl?gene=SP1
COMT	Catechol-O-Methyltransferase	Protein Coding	P21964	60	GC22P019941	2.55354404449463	https://www.genecards.org/cgi-bin/carddisp.pl?gene=COMT
ZC3H11B	Zinc Finger CCCH-Type Containing 11B	Protein Coding	A0A1B0GTU1	24	GC01M219607	2.55142545700073	https://www.genecards.org/cgi-bin/carddisp.pl?gene=ZC3H11B
IL22	Interleukin 22	Protein Coding	Q9GZX6	51	GC12M068248	2.54068398475647	https://www.genecards.org/cgi-bin/carddisp.pl?gene=IL22
CBS	Cystathionine Beta-Synthase	Protein Coding	P35520	60	GC21M043053	2.53986787796021	https://www.genecards.org/cgi-bin/carddisp.pl?gene=CBS
PTH1R	Parathyroid Hormone 1 Receptor	Protein Coding	Q03431	58	GC03P046877	2.53984117507935	https://www.genecards.org/cgi-bin/carddisp.pl?gene=PTH1R
IL23A	Interleukin 23 Subunit Alpha	Protein Coding	Q9NPF7	48	GC12P059649	2.53837418556213	https://www.genecards.org/cgi-bin/carddisp.pl?gene=IL23A
GSR	Glutathione-Disulfide Reductase	Protein Coding	P00390	58	GC08M030678	2.53445768356323	https://www.genecards.org/cgi-bin/carddisp.pl?gene=GSR
CX3CL1	C-X3-C Motif Chemokine Ligand 1	Protein Coding	P78423	53	GC16P057372	2.52915811538696	https://www.genecards.org/cgi-bin/carddisp.pl?gene=CX3CL1
PEPD	Peptidase D	Protein Coding	P12955	54	GC19M033386	2.52579164505005	https://www.genecards.org/cgi-bin/carddisp.pl?gene=PEPD
MPO	Myeloperoxidase	Protein Coding	P05164	61	GC17M058269	2.5198016166687	https://www.genecards.org/cgi-bin/carddisp.pl?gene=MPO
LIF	LIF Interleukin 6 Family Cytokine	Protein Coding	P15018	52	GC22M030240	2.51903748512268	https://www.genecards.org/cgi-bin/carddisp.pl?gene=LIF
TLR8	Toll Like Receptor 8	Protein Coding	Q9NR97	57	GC0XP012924	2.51892304420471	https://www.genecards.org/cgi-bin/carddisp.pl?gene=TLR8
GNPTAB	N-Acetylglucosamine-1-Phosphate Transferase Subunits Alpha And Beta	Protein Coding	Q3T906	50	GC12M101745	2.51775074005127	https://www.genecards.org/cgi-bin/carddisp.pl?gene=GNPTAB
EPAS1	Endothelial PAS Domain Protein 1	Protein Coding	Q99814	59	GC02P046293	2.51605653762817	https://www.genecards.org/cgi-bin/carddisp.pl?gene=EPAS1
FSTL1	Follistatin Like 1	Protein Coding	Q12841	49	GC03M120392	2.51320958137512	https://www.genecards.org/cgi-bin/carddisp.pl?gene=FSTL1
EMSLR	E2F1 MRNA Stabilizing LncRNA	RNA Gene		19	GC07P105158	2.50768351554871	https://www.genecards.org/cgi-bin/carddisp.pl?gene=EMSLR
TLR3	Toll Like Receptor 3	Protein Coding	O15455	60	GC04P186059	2.50190305709839	https://www.genecards.org/cgi-bin/carddisp.pl?gene=TLR3
PLOD1	Procollagen-Lysine,2-Oxoglutarate 5-Dioxygenase 1	Protein Coding	Q02809	53	GC01P011934	2.49794340133667	https://www.genecards.org/cgi-bin/carddisp.pl?gene=PLOD1
LTBP3	Latent Transforming Growth Factor Beta Binding Protein 3	Protein Coding	Q9NS15	51	GC11M065538	2.459801197052	https://www.genecards.org/cgi-bin/carddisp.pl?gene=LTBP3
PLAUR	Plasminogen Activator, Urokinase Receptor	Protein Coding	Q03405	53	GC19M043646	2.45598149299622	https://www.genecards.org/cgi-bin/carddisp.pl?gene=PLAUR
IGF2	Insulin Like Growth Factor 2	Protein Coding	P01344	57	GC11M010286	2.44844317436218	https://www.genecards.org/cgi-bin/carddisp.pl?gene=IGF2
NOG	Noggin	Protein Coding	Q13253	56	GC17P056593	2.44321870803833	https://www.genecards.org/cgi-bin/carddisp.pl?gene=NOG
MMP7	Matrix Metallopeptidase 7	Protein Coding	P09237	56	GC11M121929	2.44237756729126	https://www.genecards.org/cgi-bin/carddisp.pl?gene=MMP7
MIR381	MicroRNA 381	RNA Gene		25	GC14P115607	2.43937301635742	https://www.genecards.org/cgi-bin/carddisp.pl?gene=MIR381
GDF5-AS1	GDF5 Antisense RNA 1	RNA Gene	Q5U4N7	27	GC20P039566	2.43795394897461	https://www.genecards.org/cgi-bin/carddisp.pl?gene=GDF5-AS1
F9	Coagulation Factor IX	Protein Coding	P00740	56	GC0XP139530	2.43579173088074	https://www.genecards.org/cgi-bin/carddisp.pl?gene=F9
CCL4	C-C Motif Chemokine Ligand 4	Protein Coding	P13236	49	GC17P036103	2.42327237129211	https://www.genecards.org/cgi-bin/carddisp.pl?gene=CCL4
IL6R	Interleukin 6 Receptor	Protein Coding	P08887	58	GC01P154405	2.42040514945984	https://www.genecards.org/cgi-bin/carddisp.pl?gene=IL6R
PBRM1	Polybromo 1	Protein Coding	Q86U86	52	GC03M052545	2.41659379005432	https://www.genecards.org/cgi-bin/carddisp.pl?gene=PBRM1
WWP2	WW Domain Containing E3 Ubiquitin Protein Ligase 2	Protein Coding	O00308	51	GC16P076780	2.41185069084167	https://www.genecards.org/cgi-bin/carddisp.pl?gene=WWP2
HP	Haptoglobin	Protein Coding	P00738	54	GC16P077017	2.41150784492493	https://www.genecards.org/cgi-bin/carddisp.pl?gene=HP
SNHG7	Small Nucleolar RNA Host Gene 7	RNA Gene		28	GC09M138601	2.41059350967407	https://www.genecards.org/cgi-bin/carddisp.pl?gene=SNHG7
HPGD	15-Hydroxyprostaglandin Dehydrogenase	Protein Coding	P15428	55	GC04M174490	2.40508460998535	https://www.genecards.org/cgi-bin/carddisp.pl?gene=HPGD
MIR18A	MicroRNA 18a	RNA Gene		25	GC13P091665	2.40134954452515	https://www.genecards.org/cgi-bin/carddisp.pl?gene=MIR18A
MIR9-1	MicroRNA 9-1	RNA Gene		27	GC01M156420	2.3969521522522	https://www.genecards.org/cgi-bin/carddisp.pl?gene=MIR9-1
MIR125A	MicroRNA 125a	RNA Gene		28	GC19P103569	2.3907299041748	https://www.genecards.org/cgi-bin/carddisp.pl?gene=MIR125A
TLR8-AS1	TLR8 Antisense RNA 1	RNA Gene		21	GC0XM014547	2.38950848579407	https://www.genecards.org/cgi-bin/carddisp.pl?gene=TLR8-AS1
SNHG16	Small Nucleolar RNA Host Gene 16	RNA Gene		26	GC17P102459	2.37770843505859	https://www.genecards.org/cgi-bin/carddisp.pl?gene=SNHG16
S100A12	S100 Calcium Binding Protein A12	Protein Coding	P80511	46	GC01M153373	2.37382459640503	https://www.genecards.org/cgi-bin/carddisp.pl?gene=S100A12
IL5	Interleukin 5	Protein Coding	P05113	54	GC05M132541	2.36784362792969	https://www.genecards.org/cgi-bin/carddisp.pl?gene=IL5
CA2	Carbonic Anhydrase 2	Protein Coding	P00918	59	GC08P085463	2.36366844177246	https://www.genecards.org/cgi-bin/carddisp.pl?gene=CA2
B2M	Beta-2-Microglobulin	Protein Coding	P61769	58	GC15P044711	2.36279368400574	https://www.genecards.org/cgi-bin/carddisp.pl?gene=B2M
F2	Coagulation Factor II, Thrombin	Protein Coding	P00734	58	GC11P047386	2.3557493686676	https://www.genecards.org/cgi-bin/carddisp.pl?gene=F2
IL17RA	Interleukin 17 Receptor A	Protein Coding	Q96F46	55	GC22P064374	2.35471749305725	https://www.genecards.org/cgi-bin/carddisp.pl?gene=IL17RA
VIP	Vasoactive Intestinal Peptide	Protein Coding	P01282	53	GC06P152750	2.35068702697754	https://www.genecards.org/cgi-bin/carddisp.pl?gene=VIP
MIR149	MicroRNA 149	RNA Gene		29	GC02P240456	2.34975409507751	https://www.genecards.org/cgi-bin/carddisp.pl?gene=MIR149
BAX	BCL2 Associated X, Apoptosis Regulator	Protein Coding	Q07812	60	GC19P048954	2.34379816055298	https://www.genecards.org/cgi-bin/carddisp.pl?gene=BAX
CCL20	C-C Motif Chemokine Ligand 20	Protein Coding	P78556	51	GC02P227846	2.33526659011841	https://www.genecards.org/cgi-bin/carddisp.pl?gene=CCL20
HULC	Hepatocellular Carcinoma Up-Regulated Long Non-Coding RNA	RNA Gene		28	GC06P008468	2.3323028087616	https://www.genecards.org/cgi-bin/carddisp.pl?gene=HULC
SERPINA3	Serpin Family A Member 3	Protein Coding	P01011	52	GC14P094612	2.32458591461182	https://www.genecards.org/cgi-bin/carddisp.pl?gene=SERPINA3
SOCS1	Suppressor Of Cytokine Signaling 1	Protein Coding	O15524	54	GC16M017940	2.32074642181396	https://www.genecards.org/cgi-bin/carddisp.pl?gene=SOCS1
NOTCH1	Notch Receptor 1	Protein Coding	P46531	61	GC09M138590	2.3160617351532	https://www.genecards.org/cgi-bin/carddisp.pl?gene=NOTCH1
ITGB1	Integrin Subunit Beta 1	Protein Coding	P05556	58	GC10M035364	2.31496906280518	https://www.genecards.org/cgi-bin/carddisp.pl?gene=ITGB1
ITGAM	Integrin Subunit Alpha M	Protein Coding	P11215	56	GC16P066102	2.31360197067261	https://www.genecards.org/cgi-bin/carddisp.pl?gene=ITGAM
NLRP1	NLR Family Pyrin Domain Containing 1	Protein Coding	Q9C000	52	GC17M005499	2.30782151222229	https://www.genecards.org/cgi-bin/carddisp.pl?gene=NLRP1
TRIP4	Thyroid Hormone Receptor Interactor 4	Protein Coding	Q15650	49	GC15P148644	2.30458974838257	https://www.genecards.org/cgi-bin/carddisp.pl?gene=TRIP4
STAT3	Signal Transducer And Activator Of Transcription 3	Protein Coding	P40763	62	GC17M042313	2.30268144607544	https://www.genecards.org/cgi-bin/carddisp.pl?gene=STAT3
ERG	ETS Transcription Factor ERG	Protein Coding	P11308	55	GC21M038367	2.30180382728577	https://www.genecards.org/cgi-bin/carddisp.pl?gene=ERG
TLR9	Toll Like Receptor 9	Protein Coding	Q9NR96	54	GC03M053612	2.29267644882202	https://www.genecards.org/cgi-bin/carddisp.pl?gene=TLR9
TP63	Tumor Protein P63	Protein Coding	Q9H3D4	55	GC03P189598	2.29019355773926	https://www.genecards.org/cgi-bin/carddisp.pl?gene=TP63
FGF1	Fibroblast Growth Factor 1	Protein Coding	P05230	56	GC05M142555	2.27796506881714	https://www.genecards.org/cgi-bin/carddisp.pl?gene=FGF1
TNFAIP3	TNF Alpha Induced Protein 3	Protein Coding	P21580	57	GC06P137866	2.27663922309875	https://www.genecards.org/cgi-bin/carddisp.pl?gene=TNFAIP3
NCOR2	Nuclear Receptor Corepressor 2	Protein Coding	Q9Y618	52	GC12M124324	2.27460312843323	https://www.genecards.org/cgi-bin/carddisp.pl?gene=NCOR2
MIR26B	MicroRNA 26b	RNA Gene		29	GC02P218402	2.27075362205505	https://www.genecards.org/cgi-bin/carddisp.pl?gene=MIR26B
CTSD	Cathepsin D	Protein Coding	P07339	61	GC11M001752	2.26860761642456	https://www.genecards.org/cgi-bin/carddisp.pl?gene=CTSD
TRAF6	TNF Receptor Associated Factor 6	Protein Coding	Q9Y4K3	55	GC11M036467	2.26783108711243	https://www.genecards.org/cgi-bin/carddisp.pl?gene=TRAF6
IL34	Interleukin 34	Protein Coding	Q6ZMJ4	47	GC16P076960	2.26580190658569	https://www.genecards.org/cgi-bin/carddisp.pl?gene=IL34
SYVN1	Synoviolin 1	Protein Coding	Q86TM6	49	GC11M121177	2.26539492607117	https://www.genecards.org/cgi-bin/carddisp.pl?gene=SYVN1
CRTAC1	Cartilage Acidic Protein 1	Protein Coding	Q9NQ79	44	GC10M097865	2.26418972015381	https://www.genecards.org/cgi-bin/carddisp.pl?gene=CRTAC1
PIK3R1	Phosphoinositide-3-Kinase Regulatory Subunit 1	Protein Coding	P27986	60	GC05P068215	2.2625560760498	https://www.genecards.org/cgi-bin/carddisp.pl?gene=PIK3R1
HMOX1	Heme Oxygenase 1	Protein Coding	P09601	61	GC22P035380	2.26247215270996	https://www.genecards.org/cgi-bin/carddisp.pl?gene=HMOX1
CPT2	Carnitine Palmitoyltransferase 2	Protein Coding	P23786	58	GC01P053196	2.2589213848114	https://www.genecards.org/cgi-bin/carddisp.pl?gene=CPT2
NHERF1	NHERF Family PDZ Scaffold Protein 1	Protein Coding	O14745	52	GC17P102371	2.2589213848114	https://www.genecards.org/cgi-bin/carddisp.pl?gene=NHERF1
CHRNG	Cholinergic Receptor Nicotinic Gamma Subunit	Protein Coding	P07510	50	GC02P232539	2.2589213848114	https://www.genecards.org/cgi-bin/carddisp.pl?gene=CHRNG
GPR143	G Protein-Coupled Receptor 143	Protein Coding	P51810	50	GC0XM009725	2.2589213848114	https://www.genecards.org/cgi-bin/carddisp.pl?gene=GPR143
NR2E3	Nuclear Receptor Subfamily 2 Group E Member 3	Protein Coding	Q9Y5X4	50	GC15P071792	2.2589213848114	https://www.genecards.org/cgi-bin/carddisp.pl?gene=NR2E3
COG4	Component Of Oligomeric Golgi Complex 4	Protein Coding	Q9H9E3	48	GC16M072917	2.2589213848114	https://www.genecards.org/cgi-bin/carddisp.pl?gene=COG4
IPO8	Importin 8	Protein Coding	O15397	48	GC12M030628	2.2589213848114	https://www.genecards.org/cgi-bin/carddisp.pl?gene=IPO8
MYO18B	Myosin XVIIIB	Protein Coding	Q8IUG5	46	GC22P025742	2.2589213848114	https://www.genecards.org/cgi-bin/carddisp.pl?gene=MYO18B
SNHG29	Small Nucleolar RNA Host Gene 29	RNA Gene		31	GC17P100727	2.2589213848114	https://www.genecards.org/cgi-bin/carddisp.pl?gene=SNHG29
UCA1	Urothelial Cancer Associated 1	RNA Gene		29	GC19P111735	2.2589213848114	https://www.genecards.org/cgi-bin/carddisp.pl?gene=UCA1
SNHG28	Small Nucleolar RNA Host Gene 28	RNA Gene	P0DPA3	27	GC01M159834	2.2589213848114	https://www.genecards.org/cgi-bin/carddisp.pl?gene=SNHG28
FBXL19-AS1	FBXL19 Antisense RNA 1	RNA Gene	Q494R0	26	GC16M043331	2.2589213848114	https://www.genecards.org/cgi-bin/carddisp.pl?gene=FBXL19-AS1
AP4B1-AS1	AP4B1 Antisense RNA 1	RNA Gene		22	GC01P113828	2.2589213848114	https://www.genecards.org/cgi-bin/carddisp.pl?gene=AP4B1-AS1
LURAP1L-AS1	LURAP1L Antisense RNA 1	RNA Gene		21	GC09M012604	2.2589213848114	https://www.genecards.org/cgi-bin/carddisp.pl?gene=LURAP1L-AS1
LOC129930561	ATAC-STARR-Seq Lymphoblastoid Silent Region 902	Functional Element		9	GC01P053334	2.2589213848114	https://www.genecards.org/cgi-bin/carddisp.pl?gene=LOC129930561
LTA	Lymphotoxin Alpha	Protein Coding	P01374	51	GC06P125490	2.25777006149292	https://www.genecards.org/cgi-bin/carddisp.pl?gene=LTA
CYP26B1	Cytochrome P450 Family 26 Subfamily B Member 1	Protein Coding	Q9NR63	52	GC02M072129	2.25644826889038	https://www.genecards.org/cgi-bin/carddisp.pl?gene=CYP26B1
MIR223	MicroRNA 223	RNA Gene		28	GC0XP066018	2.25430989265442	https://www.genecards.org/cgi-bin/carddisp.pl?gene=MIR223
FOXP3	Forkhead Box P3	Protein Coding	Q9BZS1	56	GC0XM049250	2.25421619415283	https://www.genecards.org/cgi-bin/carddisp.pl?gene=FOXP3
HSPD1	Heat Shock Protein Family D (Hsp60) Member 1	Protein Coding	P10809	57	GC02M197486	2.2467737197876	https://www.genecards.org/cgi-bin/carddisp.pl?gene=HSPD1
PON1	Paraoxonase 1	Protein Coding	P27169	56	GC07M095297	2.22372388839722	https://www.genecards.org/cgi-bin/carddisp.pl?gene=PON1
MIR29A	MicroRNA 29a	RNA Gene		28	GC07M130876	2.22372388839722	https://www.genecards.org/cgi-bin/carddisp.pl?gene=MIR29A
MC1R	Melanocortin 1 Receptor	Protein Coding	Q01726	56	GC16P089912	2.21178960800171	https://www.genecards.org/cgi-bin/carddisp.pl?gene=MC1R
SLBP	Stem-Loop Histone MRNA Binding Protein	Protein Coding	Q14493	44	GC04M001692	2.20828866958618	https://www.genecards.org/cgi-bin/carddisp.pl?gene=SLBP
SIRT6	Sirtuin 6	Protein Coding	Q8N6T7	52	GC19M004174	2.20570755004883	https://www.genecards.org/cgi-bin/carddisp.pl?gene=SIRT6
DSPP	Dentin Sialophosphoprotein	Protein Coding	Q9NZW4	47	GC04P087608	2.20538306236267	https://www.genecards.org/cgi-bin/carddisp.pl?gene=DSPP
SHOX	SHOX Homeobox	Protein Coding	O15266	47	GC0XP000624	2.20538306236267	https://www.genecards.org/cgi-bin/carddisp.pl?gene=SHOX
TRPV6	Transient Receptor Potential Cation Channel Subfamily V Member 6	Protein Coding	Q9H1D0	55	GC07M142871	2.20314145088196	https://www.genecards.org/cgi-bin/carddisp.pl?gene=TRPV6
EFEMP1	EGF Containing Fibulin Extracellular Matrix Protein 1	Protein Coding	Q12805	52	GC02M055865	2.20193219184875	https://www.genecards.org/cgi-bin/carddisp.pl?gene=EFEMP1
ITLN1	Intelectin 1	Protein Coding	Q8WWA0	47	GC01M160876	2.20037388801575	https://www.genecards.org/cgi-bin/carddisp.pl?gene=ITLN1
IL37	Interleukin 37	Protein Coding	Q9NZH6	48	GC02P141239	2.19959950447083	https://www.genecards.org/cgi-bin/carddisp.pl?gene=IL37
ASTN2	Astrotactin 2	Protein Coding	O75129	47	GC09M117453	2.19712376594543	https://www.genecards.org/cgi-bin/carddisp.pl?gene=ASTN2
NCOA3	Nuclear Receptor Coactivator 3	Protein Coding	Q9Y6Q9	56	GC20P047501	2.19247341156006	https://www.genecards.org/cgi-bin/carddisp.pl?gene=NCOA3
BGN	Biglycan	Protein Coding	P21810	53	GC0XP153494	2.19023013114929	https://www.genecards.org/cgi-bin/carddisp.pl?gene=BGN
CSF2	Colony Stimulating Factor 2	Protein Coding	P04141	54	GC05P132073	2.19005370140076	https://www.genecards.org/cgi-bin/carddisp.pl?gene=CSF2
GPR22	G Protein-Coupled Receptor 22	Protein Coding	Q99680	42	GC07P107470	2.18891525268555	https://www.genecards.org/cgi-bin/carddisp.pl?gene=GPR22
VIM	Vimentin	Protein Coding	P08670	60	GC10P017227	2.18883728981018	https://www.genecards.org/cgi-bin/carddisp.pl?gene=VIM
PLEC	Plectin	Protein Coding	Q15149	52	GC08M146461	2.18674683570862	https://www.genecards.org/cgi-bin/carddisp.pl?gene=PLEC
CX3CR1	C-X3-C Motif Chemokine Receptor 1	Protein Coding	P49238	52	GC03M039279	2.18556547164917	https://www.genecards.org/cgi-bin/carddisp.pl?gene=CX3CR1
LEPR	Leptin Receptor	Protein Coding	P48357	58	GC01P065435	2.18466353416443	https://www.genecards.org/cgi-bin/carddisp.pl?gene=LEPR
LEPQTL1	Leptin, Serum Levels Of	Genetic Locus		9	GC02U903086	2.18407297134399	https://www.genecards.org/cgi-bin/carddisp.pl?gene=LEPQTL1
PGR-AS1	PGR Antisense RNA 1	RNA Gene		16	GC11P101131	2.18327903747559	https://www.genecards.org/cgi-bin/carddisp.pl?gene=PGR-AS1
DMP1	Dentin Matrix Acidic Phosphoprotein 1	Protein Coding	Q13316	51	GC04P087650	2.18064856529236	https://www.genecards.org/cgi-bin/carddisp.pl?gene=DMP1
IDUA	Alpha-L-Iduronidase	Protein Coding	P35475	54	GC04P000986	2.17999529838562	https://www.genecards.org/cgi-bin/carddisp.pl?gene=IDUA
TRAPPC1	Trafficking Protein Particle Complex Subunit 1	Protein Coding	Q9Y5R8	43	GC17M007930	2.17835474014282	https://www.genecards.org/cgi-bin/carddisp.pl?gene=TRAPPC1
LPAR1	Lysophosphatidic Acid Receptor 1	Protein Coding	Q92633	55	GC09M110873	2.1749746799469	https://www.genecards.org/cgi-bin/carddisp.pl?gene=LPAR1
IL1RL2	Interleukin 1 Receptor Like 2	Protein Coding	Q9HB29	51	GC02P102186	2.1749746799469	https://www.genecards.org/cgi-bin/carddisp.pl?gene=IL1RL2
MIR210	MicroRNA 210	RNA Gene		28	GC11M010207	2.1674165725708	https://www.genecards.org/cgi-bin/carddisp.pl?gene=MIR210
FGF23	Fibroblast Growth Factor 23	Protein Coding	Q9GZV9	55	GC12M004368	2.16290593147278	https://www.genecards.org/cgi-bin/carddisp.pl?gene=FGF23
TBX4	T-Box Transcription Factor 4	Protein Coding	P57082	49	GC17P102087	2.16155338287354	https://www.genecards.org/cgi-bin/carddisp.pl?gene=TBX4
MEPE	Matrix Extracellular Phosphoglycoprotein	Protein Coding	Q9NQ76	46	GC04P087821	2.15633130073547	https://www.genecards.org/cgi-bin/carddisp.pl?gene=MEPE
GALNS	Galactosamine (N-Acetyl)-6-Sulfatase	Protein Coding	P34059	56	GC16M088813	2.15367555618286	https://www.genecards.org/cgi-bin/carddisp.pl?gene=GALNS
CD14	CD14 Molecule	Protein Coding	P08571	55	GC05M140631	2.15077805519104	https://www.genecards.org/cgi-bin/carddisp.pl?gene=CD14
MIR224	MicroRNA 224	RNA Gene		23	GC0XM151958	2.1473548412323	https://www.genecards.org/cgi-bin/carddisp.pl?gene=MIR224
TGFBR3	Transforming Growth Factor Beta Receptor 3	Protein Coding	Q03167	55	GC01M091680	2.14538264274597	https://www.genecards.org/cgi-bin/carddisp.pl?gene=TGFBR3
WNT5A	Wnt Family Member 5A	Protein Coding	P41221	60	GC03M055465	2.14397668838501	https://www.genecards.org/cgi-bin/carddisp.pl?gene=WNT5A
TRE-TTC3-1	TRNA-Glu (Anticodon TTC) 3-1	RNA Gene		15	GC01P019713	2.14397668838501	https://www.genecards.org/cgi-bin/carddisp.pl?gene=TRE-TTC3-1
CHADL	Chondroadherin Like	Protein Coding	Q6NUI6	37	GC22M074898	2.14351844787598	https://www.genecards.org/cgi-bin/carddisp.pl?gene=CHADL
PTN	Pleiotrophin	Protein Coding	P21246	50	GC07M137227	2.14145827293396	https://www.genecards.org/cgi-bin/carddisp.pl?gene=PTN
DPP4	Dipeptidyl Peptidase 4	Protein Coding	P27487	58	GC02M161992	2.13652563095093	https://www.genecards.org/cgi-bin/carddisp.pl?gene=DPP4
FKBP5	FKBP Prolyl Isomerase 5	Protein Coding	Q13451	57	GC06M090878	2.13607811927795	https://www.genecards.org/cgi-bin/carddisp.pl?gene=FKBP5
ACVRL1	Activin A Receptor Like Type 1	Protein Coding	P37023	59	GC12P051906	2.13475036621094	https://www.genecards.org/cgi-bin/carddisp.pl?gene=ACVRL1
PTPRC	Protein Tyrosine Phosphatase Receptor Type C	Protein Coding	P08575	61	GC01P198607	2.12691807746887	https://www.genecards.org/cgi-bin/carddisp.pl?gene=PTPRC
MIR199A2	MicroRNA 199a-2	RNA Gene		26	GC01M172235	2.11781740188599	https://www.genecards.org/cgi-bin/carddisp.pl?gene=MIR199A2
HSPG2	Heparan Sulfate Proteoglycan 2	Protein Coding	P98160	56	GC01M021822	2.11635661125183	https://www.genecards.org/cgi-bin/carddisp.pl?gene=HSPG2
PLA2G2A	Phospholipase A2 Group IIA	Protein Coding	P14555	55	GC01M019975	2.11549091339111	https://www.genecards.org/cgi-bin/carddisp.pl?gene=PLA2G2A
GBA1	Glucosylceramidase Beta 1	Protein Coding	P04062	58	GC01M159917	2.11201953887939	https://www.genecards.org/cgi-bin/carddisp.pl?gene=GBA1
P4HB	Prolyl 4-Hydroxylase Subunit Beta	Protein Coding	P07237	58	GC17M081843	2.10519289970398	https://www.genecards.org/cgi-bin/carddisp.pl?gene=P4HB
BMP1	Bone Morphogenetic Protein 1	Protein Coding	P13497	57	GC08P022165	2.10290741920471	https://www.genecards.org/cgi-bin/carddisp.pl?gene=BMP1
CDKN1A	Cyclin Dependent Kinase Inhibitor 1A	Protein Coding	P38936	58	GC06P125635	2.10226559638977	https://www.genecards.org/cgi-bin/carddisp.pl?gene=CDKN1A
CHUK	Component Of Inhibitor Of Nuclear Factor Kappa B Kinase Complex	Protein Coding	O15111	58	GC10M100365	2.10057806968689	https://www.genecards.org/cgi-bin/carddisp.pl?gene=CHUK
MIR103A2	MicroRNA 103a-2	RNA Gene		23	GC20P003917	2.09663939476013	https://www.genecards.org/cgi-bin/carddisp.pl?gene=MIR103A2
CXCL10	C-X-C Motif Chemokine Ligand 10	Protein Coding	P02778	53	GC04M076021	2.0928111076355	https://www.genecards.org/cgi-bin/carddisp.pl?gene=CXCL10
MIR130A	MicroRNA 130a	RNA Gene		28	GC11P057641	2.09104299545288	https://www.genecards.org/cgi-bin/carddisp.pl?gene=MIR130A
MIR195	MicroRNA 195	RNA Gene		26	GC17M016815	2.09104299545288	https://www.genecards.org/cgi-bin/carddisp.pl?gene=MIR195
IGFBP7	Insulin Like Growth Factor Binding Protein 7	Protein Coding	Q16270	54	GC04M057030	2.08752226829529	https://www.genecards.org/cgi-bin/carddisp.pl?gene=IGFBP7
CLU	Clusterin	Protein Coding	P10909	56	GC08M027596	2.0834686756134	https://www.genecards.org/cgi-bin/carddisp.pl?gene=CLU
IGF1R	Insulin Like Growth Factor 1 Receptor	Protein Coding	P08069	63	GC15P098648	2.08089709281921	https://www.genecards.org/cgi-bin/carddisp.pl?gene=IGF1R
ANPEP	Alanyl Aminopeptidase, Membrane	Protein Coding	P15144	58	GC15M089784	2.08089709281921	https://www.genecards.org/cgi-bin/carddisp.pl?gene=ANPEP
ADAMTS1	ADAM Metallopeptidase With Thrombospondin Type 1 Motif 1	Protein Coding	Q9UHI8	52	GC21M026835	2.08020448684692	https://www.genecards.org/cgi-bin/carddisp.pl?gene=ADAMTS1
CCR7	C-C Motif Chemokine Receptor 7	Protein Coding	P32248	53	GC17M071622	2.07835483551025	https://www.genecards.org/cgi-bin/carddisp.pl?gene=CCR7
SLC17A5	Solute Carrier Family 17 Member 5	Protein Coding	Q9NRA2	54	GC06M073593	2.07331275939941	https://www.genecards.org/cgi-bin/carddisp.pl?gene=SLC17A5
MIR22	MicroRNA 22	RNA Gene		29	GC17M001713	2.06968402862549	https://www.genecards.org/cgi-bin/carddisp.pl?gene=MIR22
LINC01411	Long Intergenic Non-Protein Coding RNA 1411	RNA Gene		15	GC05P174336	2.06879806518555	https://www.genecards.org/cgi-bin/carddisp.pl?gene=LINC01411
TMEM129	Transmembrane Protein 129, E3 Ubiquitin Ligase	Protein Coding	A0AVI4	39	GC04M001715	2.06440830230713	https://www.genecards.org/cgi-bin/carddisp.pl?gene=TMEM129
CCND1	Cyclin D1	Protein Coding	P24385	62	GC11P069641	2.06388139724731	https://www.genecards.org/cgi-bin/carddisp.pl?gene=CCND1
MIR27B	MicroRNA 27b	RNA Gene		28	GC09P098562	2.06388139724731	https://www.genecards.org/cgi-bin/carddisp.pl?gene=MIR27B
MIR29B1	MicroRNA 29b-1	RNA Gene		28	GC07M130877	2.06388139724731	https://www.genecards.org/cgi-bin/carddisp.pl?gene=MIR29B1
MIR26A1	MicroRNA 26a-1	RNA Gene		27	GC03P037969	2.06388139724731	https://www.genecards.org/cgi-bin/carddisp.pl?gene=MIR26A1
GPT	Glutamic--Pyruvic Transaminase	Protein Coding	P24298	50	GC08P144502	2.06337070465088	https://www.genecards.org/cgi-bin/carddisp.pl?gene=GPT
MRC1	Mannose Receptor C-Type 1	Protein Coding	P22897	48	GC10P017809	2.06103229522705	https://www.genecards.org/cgi-bin/carddisp.pl?gene=MRC1
FOXO3	Forkhead Box O3	Protein Coding	O43524	56	GC06P108559	2.05865669250488	https://www.genecards.org/cgi-bin/carddisp.pl?gene=FOXO3
AKT1	AKT Serine/Threonine Kinase 1	Protein Coding	P31749	62	GC14M104769	2.05833554267883	https://www.genecards.org/cgi-bin/carddisp.pl?gene=AKT1
LEF1	Lymphoid Enhancer Binding Factor 1	Protein Coding	Q9UJU2	56	GC04M108047	2.05112934112549	https://www.genecards.org/cgi-bin/carddisp.pl?gene=LEF1
IL9	Interleukin 9	Protein Coding	P15248	52	GC05M135891	2.05112934112549	https://www.genecards.org/cgi-bin/carddisp.pl?gene=IL9
HAS1	Hyaluronan Synthase 1	Protein Coding	Q92839	47	GC19M089332	2.05031442642212	https://www.genecards.org/cgi-bin/carddisp.pl?gene=HAS1
EZH2	Enhancer Of Zeste 2 Polycomb Repressive Complex 2 Subunit	Protein Coding	Q15910	61	GC07M148807	2.05006718635559	https://www.genecards.org/cgi-bin/carddisp.pl?gene=EZH2
IFRD1	Interferon Related Developmental Regulator 1	Protein Coding	O00458	47	GC07P112422	2.04337930679321	https://www.genecards.org/cgi-bin/carddisp.pl?gene=IFRD1
CXCR3	C-X-C Motif Chemokine Receptor 3	Protein Coding	P49682	52	GC0XM071615	2.04321193695068	https://www.genecards.org/cgi-bin/carddisp.pl?gene=CXCR3
DUS4L	Dihydrouridine Synthase 4 Like	Protein Coding	O95620	43	GC07P107563	2.0419135093689	https://www.genecards.org/cgi-bin/carddisp.pl?gene=DUS4L
DNMT3A	DNA Methyltransferase 3 Alpha	Protein Coding	Q9Y6K1	60	GC02M025228	2.03848218917847	https://www.genecards.org/cgi-bin/carddisp.pl?gene=DNMT3A
CP	Ceruloplasmin	Protein Coding	P00450	57	GC03M149162	2.03603267669678	https://www.genecards.org/cgi-bin/carddisp.pl?gene=CP
HDAC9	Histone Deacetylase 9	Protein Coding	Q9UKV0	58	GC07P018086	2.0351083278656	https://www.genecards.org/cgi-bin/carddisp.pl?gene=HDAC9
IL21	Interleukin 21	Protein Coding	Q9HBE4	53	GC04M122612	2.03454923629761	https://www.genecards.org/cgi-bin/carddisp.pl?gene=IL21
FGFR2	Fibroblast Growth Factor Receptor 2	Protein Coding	P21802	64	GC10M121478	2.02223777770996	https://www.genecards.org/cgi-bin/carddisp.pl?gene=FGFR2
CYP1A1	Cytochrome P450 Family 1 Subfamily A Member 1	Protein Coding	P04798	55	GC15M074719	2.02122592926025	https://www.genecards.org/cgi-bin/carddisp.pl?gene=CYP1A1
ANXA1	Annexin A1	Protein Coding	P04083	55	GC09P073151	2.01976370811462	https://www.genecards.org/cgi-bin/carddisp.pl?gene=ANXA1
OXT	Oxytocin/Neurophysin I Prepropeptide	Protein Coding	P01178	47	GC20P007587	2.01869583129883	https://www.genecards.org/cgi-bin/carddisp.pl?gene=OXT
LMX1B	LIM Homeobox Transcription Factor 1 Beta	Protein Coding	O60663	52	GC09P126653	2.01860547065735	https://www.genecards.org/cgi-bin/carddisp.pl?gene=LMX1B
NACA2	Nascent Polypeptide Associated Complex Subunit Alpha 2	Protein Coding	Q9H009	37	GC17M061590	2.01860547065735	https://www.genecards.org/cgi-bin/carddisp.pl?gene=NACA2
BDKRB2	Bradykinin Receptor B2	Protein Coding	P30411	52	GC14P096205	2.01794099807739	https://www.genecards.org/cgi-bin/carddisp.pl?gene=BDKRB2
PLOD2	Procollagen-Lysine,2-Oxoglutarate 5-Dioxygenase 2	Protein Coding	O00469	53	GC03M146035	2.01776194572449	https://www.genecards.org/cgi-bin/carddisp.pl?gene=PLOD2
PWAR1	Prader Willi/Angelman Region RNA 1	RNA Gene		21	GC15P025135	2.01486206054688	https://www.genecards.org/cgi-bin/carddisp.pl?gene=PWAR1
SCN9A	Sodium Voltage-Gated Channel Alpha Subunit 9	Protein Coding	Q15858	56	GC02M166195	2.01420903205872	https://www.genecards.org/cgi-bin/carddisp.pl?gene=SCN9A
GJA1	Gap Junction Protein Alpha 1	Protein Coding	P17302	59	GC06P126877	2.01086235046387	https://www.genecards.org/cgi-bin/carddisp.pl?gene=GJA1
TLR10	Toll Like Receptor 10	Protein Coding	Q9BXR5	48	GC04M038773	2.00999665260315	https://www.genecards.org/cgi-bin/carddisp.pl?gene=TLR10
SNHG1	Small Nucleolar RNA Host Gene 1	RNA Gene		27	GC11M121080	2.00873637199402	https://www.genecards.org/cgi-bin/carddisp.pl?gene=SNHG1
CD163	CD163 Molecule	Protein Coding	Q86VB7	53	GC12M027844	2.00423717498779	https://www.genecards.org/cgi-bin/carddisp.pl?gene=CD163
VIM2P	Vimentin 2, Pseudogene	Pseudogene		10	GC06M126602	2.00422239303589	https://www.genecards.org/cgi-bin/carddisp.pl?gene=VIM2P
VCAN	Versican	Protein Coding	P13611	55	GC05P083471	2.0014123916626	https://www.genecards.org/cgi-bin/carddisp.pl?gene=VCAN
KCNQ1OT1	KCNQ1 Opposite Strand/Antisense Transcript 1	RNA Gene		34	GC11M010310	1.99577629566193	https://www.genecards.org/cgi-bin/carddisp.pl?gene=KCNQ1OT1
MYC	MYC Proto-Oncogene, BHLH Transcription Factor	Protein Coding	P01106	61	GC08P127735	1.98927593231201	https://www.genecards.org/cgi-bin/carddisp.pl?gene=MYC
MCM3AP-AS1	MCM3AP Antisense RNA 1	RNA Gene		24	GC21P047726	1.986532330513	https://www.genecards.org/cgi-bin/carddisp.pl?gene=MCM3AP-AS1
MIR1227	MicroRNA 1227	RNA Gene		18	GC19M002234	1.986532330513	https://www.genecards.org/cgi-bin/carddisp.pl?gene=MIR1227
LYPLAL1-AS1	LYPLAL1 Antisense RNA 1	RNA Gene		17	GC01M219411	1.97985911369324	https://www.genecards.org/cgi-bin/carddisp.pl?gene=LYPLAL1-AS1
MIR186	MicroRNA 186	RNA Gene		27	GC01M071067	1.97882318496704	https://www.genecards.org/cgi-bin/carddisp.pl?gene=MIR186
ENO1	Enolase 1	Protein Coding	P06733	56	GC01M008861	1.97636592388153	https://www.genecards.org/cgi-bin/carddisp.pl?gene=ENO1
IL33	Interleukin 33	Protein Coding	O95760	48	GC09P008905	1.97580146789551	https://www.genecards.org/cgi-bin/carddisp.pl?gene=IL33
TRAF1	TNF Receptor Associated Factor 1	Protein Coding	Q13077	50	GC09M120902	1.97574996948242	https://www.genecards.org/cgi-bin/carddisp.pl?gene=TRAF1
PAPSS2	3'-Phosphoadenosine 5'-Phosphosulfate Synthase 2	Protein Coding	O95340	51	GC10P087659	1.97508692741394	https://www.genecards.org/cgi-bin/carddisp.pl?gene=PAPSS2
IRAK3	Interleukin 1 Receptor Associated Kinase 3	Protein Coding	Q9Y616	55	GC12P066471	1.97080564498901	https://www.genecards.org/cgi-bin/carddisp.pl?gene=IRAK3
FBLN5	Fibulin 5	Protein Coding	Q9UBX5	55	GC14M091869	1.96863257884979	https://www.genecards.org/cgi-bin/carddisp.pl?gene=FBLN5
CCL7	C-C Motif Chemokine Ligand 7	Protein Coding	P80098	51	GC17P034270	1.96863257884979	https://www.genecards.org/cgi-bin/carddisp.pl?gene=CCL7
IL32	Interleukin 32	Protein Coding	P24001	47	GC16P065053	1.96827483177185	https://www.genecards.org/cgi-bin/carddisp.pl?gene=IL32
TWIST1	Twist Family BHLH Transcription Factor 1	Protein Coding	Q15672	54	GC07M019020	1.96756994724274	https://www.genecards.org/cgi-bin/carddisp.pl?gene=TWIST1
CTBP1-DT	CTBP1 Divergent Transcript	RNA Gene		19	GC04P002978	1.96305537223816	https://www.genecards.org/cgi-bin/carddisp.pl?gene=CTBP1-DT
MTOR	Mechanistic Target Of Rapamycin Kinase	Protein Coding	P42345	64	GC01M011106	1.96289145946503	https://www.genecards.org/cgi-bin/carddisp.pl?gene=MTOR
CASP8	Caspase 8	Protein Coding	Q14790	61	GC02P201233	1.96289145946503	https://www.genecards.org/cgi-bin/carddisp.pl?gene=CASP8
CXCL13	C-X-C Motif Chemokine Ligand 13	Protein Coding	O43927	49	GC04P077511	1.96289145946503	https://www.genecards.org/cgi-bin/carddisp.pl?gene=CXCL13
FKBP14	FKBP Prolyl Isomerase 14	Protein Coding	Q9NWM8	49	GC07M031246	1.95752310752869	https://www.genecards.org/cgi-bin/carddisp.pl?gene=FKBP14
RXRB	Retinoid X Receptor Beta	Protein Coding	P28702	55	GC06M033193	1.95509994029999	https://www.genecards.org/cgi-bin/carddisp.pl?gene=RXRB
NOX4	NADPH Oxidase 4	Protein Coding	Q9NPH5	51	GC11M089324	1.95480036735535	https://www.genecards.org/cgi-bin/carddisp.pl?gene=NOX4
MIR23A	MicroRNA 23a	RNA Gene		28	GC19M019649	1.95120322704315	https://www.genecards.org/cgi-bin/carddisp.pl?gene=MIR23A
IL1RAP	Interleukin 1 Receptor Accessory Protein	Protein Coding	Q9NPH3	54	GC03P190514	1.95097959041595	https://www.genecards.org/cgi-bin/carddisp.pl?gene=IL1RAP
IFNB1	Interferon Beta 1	Protein Coding	P01574	52	GC09M021077	1.95055902004242	https://www.genecards.org/cgi-bin/carddisp.pl?gene=IFNB1
CANX	Calnexin	Protein Coding	P27824	54	GC05P179678	1.9469074010849	https://www.genecards.org/cgi-bin/carddisp.pl?gene=CANX
JAG1	Jagged Canonical Notch Ligand 1	Protein Coding	P78504	59	GC20M010637	1.94563519954681	https://www.genecards.org/cgi-bin/carddisp.pl?gene=JAG1
MIR138-1	MicroRNA 138-1	RNA Gene		26	GC03P044115	1.94563519954681	https://www.genecards.org/cgi-bin/carddisp.pl?gene=MIR138-1
MIR29C	MicroRNA 29c	RNA Gene		25	GC01M207829	1.94528484344482	https://www.genecards.org/cgi-bin/carddisp.pl?gene=MIR29C
POSTN	Periostin	Protein Coding	Q15063	51	GC13M037562	1.94188666343689	https://www.genecards.org/cgi-bin/carddisp.pl?gene=POSTN
PARP1	Poly(ADP-Ribose) Polymerase 1	Protein Coding	P09874	59	GC01M226360	1.94173181056976	https://www.genecards.org/cgi-bin/carddisp.pl?gene=PARP1
PROCR	Protein C Receptor	Protein Coding	Q9UNN8	50	GC20P035171	1.94062685966492	https://www.genecards.org/cgi-bin/carddisp.pl?gene=PROCR
UFM1	Ubiquitin Fold Modifier 1	Protein Coding	P61960	50	GC13P038349	1.93531000614166	https://www.genecards.org/cgi-bin/carddisp.pl?gene=UFM1
UBA5	Ubiquitin Like Modifier Activating Enzyme 5	Protein Coding	Q9GZZ9	49	GC03P132654	1.93531000614166	https://www.genecards.org/cgi-bin/carddisp.pl?gene=UBA5
CDK5RAP3	CDK5 Regulatory Subunit Associated Protein 3	Protein Coding	Q96JB5	44	GC17P047967	1.93531000614166	https://www.genecards.org/cgi-bin/carddisp.pl?gene=CDK5RAP3
UFSP1	UFM1 Specific Peptidase 1 (Inactive)	Protein Coding	Q6NVU6	38	GC07M100888	1.93531000614166	https://www.genecards.org/cgi-bin/carddisp.pl?gene=UFSP1
GREM1	Gremlin 1, DAN Family BMP Antagonist	Protein Coding	O60565	52	GC15P147892	1.93259632587433	https://www.genecards.org/cgi-bin/carddisp.pl?gene=GREM1
FGF18	Fibroblast Growth Factor 18	Protein Coding	O76093	50	GC05P171419	1.93042826652527	https://www.genecards.org/cgi-bin/carddisp.pl?gene=FGF18
ZEB1	Zinc Finger E-Box Binding Homeobox 1	Protein Coding	P37275	57	GC10P031318	1.92967283725739	https://www.genecards.org/cgi-bin/carddisp.pl?gene=ZEB1
SPG7	SPG7 Matrix AAA Peptidase Subunit, Paraplegin	Protein Coding	Q9UQ90	52	GC16P092710	1.92967283725739	https://www.genecards.org/cgi-bin/carddisp.pl?gene=SPG7
SREBF2	Sterol Regulatory Element Binding Transcription Factor 2	Protein Coding	Q12772	52	GC22P041833	1.92967283725739	https://www.genecards.org/cgi-bin/carddisp.pl?gene=SREBF2
ITIH1	Inter-Alpha-Trypsin Inhibitor Heavy Chain 1	Protein Coding	P19827	44	GC03P052777	1.92600655555725	https://www.genecards.org/cgi-bin/carddisp.pl?gene=ITIH1
CD40	CD40 Molecule	Protein Coding	P25942	59	GC20P046118	1.92293906211853	https://www.genecards.org/cgi-bin/carddisp.pl?gene=CD40
HAS2	Hyaluronan Synthase 2	Protein Coding	Q92819	50	GC08M121612	1.9207307100296	https://www.genecards.org/cgi-bin/carddisp.pl?gene=HAS2
HDAC4	Histone Deacetylase 4	Protein Coding	P56524	61	GC02M239048	1.92065262794495	https://www.genecards.org/cgi-bin/carddisp.pl?gene=HDAC4
RBFOX1	RNA Binding Fox-1 Homolog 1	Protein Coding	Q9NWB1	49	GC16P065120	1.92065262794495	https://www.genecards.org/cgi-bin/carddisp.pl?gene=RBFOX1
SNHG14	Small Nucleolar RNA Host Gene 14	RNA Gene		24	GC15P147532	1.92065262794495	https://www.genecards.org/cgi-bin/carddisp.pl?gene=SNHG14
MMP17	Matrix Metallopeptidase 17	Protein Coding	Q9ULZ9	51	GC12P131828	1.9172990322113	https://www.genecards.org/cgi-bin/carddisp.pl?gene=MMP17
CHRD	Chordin	Protein Coding	Q9H2X0	50	GC03P184380	1.91277527809143	https://www.genecards.org/cgi-bin/carddisp.pl?gene=CHRD
MIR17	MicroRNA 17	RNA Gene		26	GC13P091350	1.91110694408417	https://www.genecards.org/cgi-bin/carddisp.pl?gene=MIR17
MIR663A	MicroRNA 663a	RNA Gene		21	GC20M026208	1.91110694408417	https://www.genecards.org/cgi-bin/carddisp.pl?gene=MIR663A
MIR142	MicroRNA 142	RNA Gene		28	GC17M058331	1.90987241268158	https://www.genecards.org/cgi-bin/carddisp.pl?gene=MIR142
HSP90B1	Heat Shock Protein 90 Beta Family Member 1	Protein Coding	P14625	55	GC12P103930	1.90957522392273	https://www.genecards.org/cgi-bin/carddisp.pl?gene=HSP90B1
CYTOR	Cytoskeleton Regulator RNA	RNA Gene		28	GC02P089050	1.90895545482635	https://www.genecards.org/cgi-bin/carddisp.pl?gene=CYTOR
MIR199A1	MicroRNA 199a-1	RNA Gene		26	GC19M010817	1.90895545482635	https://www.genecards.org/cgi-bin/carddisp.pl?gene=MIR199A1
CTSS	Cathepsin S	Protein Coding	P25774	54	GC01M150730	1.90806090831757	https://www.genecards.org/cgi-bin/carddisp.pl?gene=CTSS
WNT16	Wnt Family Member 16	Protein Coding	Q9UBV4	47	GC07P121325	1.90448188781738	https://www.genecards.org/cgi-bin/carddisp.pl?gene=WNT16
EDEM3	ER Degradation Enhancing Alpha-Mannosidase Like Protein 3	Protein Coding	Q9BZQ6	45	GC01M184690	1.9035040140152	https://www.genecards.org/cgi-bin/carddisp.pl?gene=EDEM3
CSF1R	Colony Stimulating Factor 1 Receptor	Protein Coding	P07333	61	GC05M150053	1.89563429355621	https://www.genecards.org/cgi-bin/carddisp.pl?gene=CSF1R
MIR126	MicroRNA 126	RNA Gene		29	GC09P136670	1.8955659866333	https://www.genecards.org/cgi-bin/carddisp.pl?gene=MIR126
YAP1	Yes1 Associated Transcriptional Regulator	Protein Coding	P46937	56	GC11P102110	1.89514124393463	https://www.genecards.org/cgi-bin/carddisp.pl?gene=YAP1
MIRLET7E	MicroRNA Let-7e	RNA Gene		26	GC19P103568	1.89514124393463	https://www.genecards.org/cgi-bin/carddisp.pl?gene=MIRLET7E
RNU6-1	RNA, U6 Small Nuclear 1	RNA Gene		21	GC15M067839	1.89514124393463	https://www.genecards.org/cgi-bin/carddisp.pl?gene=RNU6-1
NFIX	Nuclear Factor I X	Protein Coding	Q14938	52	GC19P102474	1.88817751407623	https://www.genecards.org/cgi-bin/carddisp.pl?gene=NFIX
MIR4435-2	MicroRNA 4435-2	RNA Gene		16	GC02M112761	1.887486577034	https://www.genecards.org/cgi-bin/carddisp.pl?gene=MIR4435-2
HLA-DQA2	Major Histocompatibility Complex, Class II, DQ Alpha 2	Protein Coding	P01906	45	GC06P032741	1.88724601268768	https://www.genecards.org/cgi-bin/carddisp.pl?gene=HLA-DQA2
PARD3B	Par-3 Family Cell Polarity Regulator Beta	Protein Coding	Q8TEW8	42	GC02P204545	1.88724601268768	https://www.genecards.org/cgi-bin/carddisp.pl?gene=PARD3B
APOA1	Apolipoprotein A1	Protein Coding	P02647	59	GC11M116835	1.8835563659668	https://www.genecards.org/cgi-bin/carddisp.pl?gene=APOA1
MIR423	MicroRNA 423	RNA Gene		25	GC17P030117	1.88348698616028	https://www.genecards.org/cgi-bin/carddisp.pl?gene=MIR423
PLXNC1	Plexin C1	Protein Coding	O60486	49	GC12P094150	1.87876760959625	https://www.genecards.org/cgi-bin/carddisp.pl?gene=PLXNC1
CRY1	Cryptochrome Circadian Regulator 1	Protein Coding	Q16526	53	GC12M106991	1.87682294845581	https://www.genecards.org/cgi-bin/carddisp.pl?gene=CRY1
LGALS3	Galectin 3	Protein Coding	P17931	53	GC14P055124	1.87456488609314	https://www.genecards.org/cgi-bin/carddisp.pl?gene=LGALS3
CDH2	Cadherin 2	Protein Coding	P19022	60	GC18M033085	1.87293720245361	https://www.genecards.org/cgi-bin/carddisp.pl?gene=CDH2
MIR199B	MicroRNA 199b	RNA Gene		26	GC09M128244	1.87293720245361	https://www.genecards.org/cgi-bin/carddisp.pl?gene=MIR199B
DNM3OS	DNM3 Opposite Strand/Antisense RNA	RNA Gene		25	GC01M172226	1.87293720245361	https://www.genecards.org/cgi-bin/carddisp.pl?gene=DNM3OS
HHIP	Hedgehog Interacting Protein	Protein Coding	Q96QV1	49	GC04P144645	1.86860799789429	https://www.genecards.org/cgi-bin/carddisp.pl?gene=HHIP
FOSL1	FOS Like 1, AP-1 Transcription Factor Subunit	Protein Coding	P15407	54	GC11M121228	1.86692810058594	https://www.genecards.org/cgi-bin/carddisp.pl?gene=FOSL1
MIR214	MicroRNA 214	RNA Gene		29	GC01M172234	1.86612546443939	https://www.genecards.org/cgi-bin/carddisp.pl?gene=MIR214
HRH2	Histamine Receptor H2	Protein Coding	P25021	51	GC05P175659	1.86277079582214	https://www.genecards.org/cgi-bin/carddisp.pl?gene=HRH2
GPI	Glucose-6-Phosphate Isomerase	Protein Coding	P06744	56	GC19P034359	1.85771191120148	https://www.genecards.org/cgi-bin/carddisp.pl?gene=GPI
FOXO1	Forkhead Box O1	Protein Coding	Q12778	60	GC13M040555	1.85593640804291	https://www.genecards.org/cgi-bin/carddisp.pl?gene=FOXO1
MIR204	MicroRNA 204	RNA Gene		29	GC09M070809	1.85593640804291	https://www.genecards.org/cgi-bin/carddisp.pl?gene=MIR204
MIR33A	MicroRNA 33a	RNA Gene		25	GC22P041900	1.85593640804291	https://www.genecards.org/cgi-bin/carddisp.pl?gene=MIR33A
MIR15A	MicroRNA 15a	RNA Gene		23	GC13M050049	1.85593640804291	https://www.genecards.org/cgi-bin/carddisp.pl?gene=MIR15A
CILP2	Cartilage Intermediate Layer Protein 2	Protein Coding	Q8IUL8	41	GC19P019538	1.85293638706207	https://www.genecards.org/cgi-bin/carddisp.pl?gene=CILP2
SMURF2	SMAD Specific E3 Ubiquitin Protein Ligase 2	Protein Coding	Q9HAU4	51	GC17M064542	1.84929633140564	https://www.genecards.org/cgi-bin/carddisp.pl?gene=SMURF2
RARRES2	Retinoic Acid Receptor Responder 2	Protein Coding	Q99969	48	GC07M150333	1.84929633140564	https://www.genecards.org/cgi-bin/carddisp.pl?gene=RARRES2
MAF	MAF BZIP Transcription Factor	Protein Coding	O75444	54	GC16M079204	1.84631133079529	https://www.genecards.org/cgi-bin/carddisp.pl?gene=MAF
B3GAT3	Beta-1,3-Glucuronyltransferase 3	Protein Coding	O94766	51	GC11M121067	1.84631133079529	https://www.genecards.org/cgi-bin/carddisp.pl?gene=B3GAT3
CD68	CD68 Molecule	Protein Coding	P34810	48	GC17P007579	1.8459666967392	https://www.genecards.org/cgi-bin/carddisp.pl?gene=CD68
DELEC1	Deleted In Esophageal Cancer 1	RNA Gene	Q9P2X7	31	GC09P123203	1.84506905078888	https://www.genecards.org/cgi-bin/carddisp.pl?gene=DELEC1
DNMT1	DNA Methyltransferase 1	Protein Coding	P26358	61	GC19M010133	1.83692419528961	https://www.genecards.org/cgi-bin/carddisp.pl?gene=DNMT1
FOXP2	Forkhead Box P2	Protein Coding	O15409	52	GC07P114086	1.83299338817596	https://www.genecards.org/cgi-bin/carddisp.pl?gene=FOXP2
DYM	Dymeclin	Protein Coding	Q7RTS9	48	GC18M049041	1.83011889457703	https://www.genecards.org/cgi-bin/carddisp.pl?gene=DYM
COG3	Component Of Oligomeric Golgi Complex 3	Protein Coding	Q96JB2	44	GC13P045464	1.83011889457703	https://www.genecards.org/cgi-bin/carddisp.pl?gene=COG3
MIR885	MicroRNA 885	RNA Gene		22	GC03M010794	1.82742500305176	https://www.genecards.org/cgi-bin/carddisp.pl?gene=MIR885
MIR26A2	MicroRNA 26a-2	RNA Gene		24	GC12M057824	1.8253858089447	https://www.genecards.org/cgi-bin/carddisp.pl?gene=MIR26A2
CEMIP	Cell Migration Inducing Hyaluronidase 1	Protein Coding	Q8WUJ3	43	GC15P080779	1.82496559619904	https://www.genecards.org/cgi-bin/carddisp.pl?gene=CEMIP
SPARC	Secreted Protein Acidic And Cysteine Rich	Protein Coding	P09486	57	GC05M151661	1.82445299625397	https://www.genecards.org/cgi-bin/carddisp.pl?gene=SPARC
PTEN	Phosphatase And Tensin Homolog	Protein Coding	P60484	60	GC10P106636	1.82389724254608	https://www.genecards.org/cgi-bin/carddisp.pl?gene=PTEN
MIAT	Myocardial Infarction Associated Transcript	RNA Gene		32	GC22P026646	1.82389724254608	https://www.genecards.org/cgi-bin/carddisp.pl?gene=MIAT
AQP1	Aquaporin 1 (Colton Blood Group)	Protein Coding	P29972	56	GC07P030911	1.82186675071716	https://www.genecards.org/cgi-bin/carddisp.pl?gene=AQP1
BSG	Basigin (Ok Blood Group)	Protein Coding	P35613	53	GC19P000571	1.81340909004211	https://www.genecards.org/cgi-bin/carddisp.pl?gene=BSG
TFRC	Transferrin Receptor	Protein Coding	P02786	59	GC03M196259	1.8080952167511	https://www.genecards.org/cgi-bin/carddisp.pl?gene=TFRC
WNT3A	Wnt Family Member 3A	Protein Coding	P56704	56	GC01P230919	1.79653811454773	https://www.genecards.org/cgi-bin/carddisp.pl?gene=WNT3A
SST	Somatostatin	Protein Coding	P61278	49	GC03M187668	1.79653811454773	https://www.genecards.org/cgi-bin/carddisp.pl?gene=SST
SOX6	SRY-Box Transcription Factor 6	Protein Coding	P35712	52	GC11M015949	1.79484641551971	https://www.genecards.org/cgi-bin/carddisp.pl?gene=SOX6
GPX3	Glutathione Peroxidase 3	Protein Coding	P22352	49	GC05P151366	1.79484641551971	https://www.genecards.org/cgi-bin/carddisp.pl?gene=GPX3
MIR21	MicroRNA 21	RNA Gene		31	GC17P102034	1.79203069210052	https://www.genecards.org/cgi-bin/carddisp.pl?gene=MIR21
MIR148A	MicroRNA 148a	RNA Gene		27	GC07M025950	1.79203069210052	https://www.genecards.org/cgi-bin/carddisp.pl?gene=MIR148A
DEAF1	DEAF1 Transcription Factor	Protein Coding	O75398	49	GC11M000644	1.79070925712585	https://www.genecards.org/cgi-bin/carddisp.pl?gene=DEAF1
ALPL	Alkaline Phosphatase, Biomineralization Associated	Protein Coding	P05186	59	GC01P021508	1.77961242198944	https://www.genecards.org/cgi-bin/carddisp.pl?gene=ALPL
GORAB	Golgin, RAB6 Interacting	Protein Coding	Q5T7V8	45	GC01P170531	1.7771817445755	https://www.genecards.org/cgi-bin/carddisp.pl?gene=GORAB
ATF2	Activating Transcription Factor 2	Protein Coding	P15336	56	GC02M175072	1.7757009267807	https://www.genecards.org/cgi-bin/carddisp.pl?gene=ATF2
MIR337	MicroRNA 337	RNA Gene		26	GC14P115598	1.77261257171631	https://www.genecards.org/cgi-bin/carddisp.pl?gene=MIR337
ITGB2	Integrin Subunit Beta 2	Protein Coding	P05107	59	GC21M044885	1.76965546607971	https://www.genecards.org/cgi-bin/carddisp.pl?gene=ITGB2
TFEB	Transcription Factor EB	Protein Coding	P19484	50	GC06M090945	1.76864314079285	https://www.genecards.org/cgi-bin/carddisp.pl?gene=TFEB
PLAT	Plasminogen Activator, Tissue Type	Protein Coding	P00750	57	GC08M042174	1.76572668552399	https://www.genecards.org/cgi-bin/carddisp.pl?gene=PLAT
HAVCR2	Hepatitis A Virus Cellular Receptor 2	Protein Coding	Q8TDQ0	54	GC05M157063	1.76572668552399	https://www.genecards.org/cgi-bin/carddisp.pl?gene=HAVCR2
IL1R2	Interleukin 1 Receptor Type 2	Protein Coding	P27930	54	GC02P101991	1.76572668552399	https://www.genecards.org/cgi-bin/carddisp.pl?gene=IL1R2
MAZ	MYC Associated Zinc Finger Protein	Protein Coding	P56270	48	GC16P029806	1.76572668552399	https://www.genecards.org/cgi-bin/carddisp.pl?gene=MAZ
MIR4284	MicroRNA 4284	RNA Gene		15	GC07P073711	1.76572668552399	https://www.genecards.org/cgi-bin/carddisp.pl?gene=MIR4284
CMKLR1	Chemerin Chemokine-Like Receptor 1	Protein Coding	Q99788	45	GC12M108288	1.76224803924561	https://www.genecards.org/cgi-bin/carddisp.pl?gene=CMKLR1
NR3C1	Nuclear Receptor Subfamily 3 Group C Member 1	Protein Coding	P04150	58	GC05M143277	1.7605756521225	https://www.genecards.org/cgi-bin/carddisp.pl?gene=NR3C1
HOTAIRM1	HOXA Transcript Antisense RNA, Myeloid-Specific 1	RNA Gene		27	GC07P027095	1.75618100166321	https://www.genecards.org/cgi-bin/carddisp.pl?gene=HOTAIRM1
CRADD	CASP2 And RIPK1 Domain Containing Adaptor With Death Domain	Protein Coding	P78560	50	GC12P093677	1.75495755672455	https://www.genecards.org/cgi-bin/carddisp.pl?gene=CRADD
RABGAP1L	RAB GTPase Activating Protein 1 Like	Protein Coding	B7ZAP0	42	GC01P174159	1.75495755672455	https://www.genecards.org/cgi-bin/carddisp.pl?gene=RABGAP1L
BMAL1	Basic Helix-Loop-Helix ARNT Like 1	Protein Coding	O00327	50	GC11P013277	1.75411128997803	https://www.genecards.org/cgi-bin/carddisp.pl?gene=BMAL1
IGFBP5	Insulin Like Growth Factor Binding Protein 5	Protein Coding	P24593	51	GC02M216672	1.75372159481049	https://www.genecards.org/cgi-bin/carddisp.pl?gene=IGFBP5
MIR127	MicroRNA 127	RNA Gene		28	GC14P114594	1.75372159481049	https://www.genecards.org/cgi-bin/carddisp.pl?gene=MIR127
FLNA	Filamin A	Protein Coding	P21333	57	GC0XM154348	1.75340664386749	https://www.genecards.org/cgi-bin/carddisp.pl?gene=FLNA
TIMP4	TIMP Metallopeptidase Inhibitor 4	Protein Coding	Q99727	45	GC03M012153	1.74990713596344	https://www.genecards.org/cgi-bin/carddisp.pl?gene=TIMP4
NPY	Neuropeptide Y	Protein Coding	P01303	52	GC07P024290	1.74203550815582	https://www.genecards.org/cgi-bin/carddisp.pl?gene=NPY
TSPO	Translocator Protein	Protein Coding	B1AH88	53	GC22P043151	1.74124109745026	https://www.genecards.org/cgi-bin/carddisp.pl?gene=TSPO
NGFR	Nerve Growth Factor Receptor	Protein Coding	P08138	56	GC17P049495	1.73707389831543	https://www.genecards.org/cgi-bin/carddisp.pl?gene=NGFR
PIK3CG	Phosphatidylinositol-4,5-Bisphosphate 3-Kinase Catalytic Subunit Gamma	Protein Coding	P48736	57	GC07P106865	1.73625528812408	https://www.genecards.org/cgi-bin/carddisp.pl?gene=PIK3CG
IL22RA1	Interleukin 22 Receptor Subunit Alpha 1	Protein Coding	Q8N6P7	48	GC01M024119	1.73625528812408	https://www.genecards.org/cgi-bin/carddisp.pl?gene=IL22RA1
DLX5	Distal-Less Homeobox 5	Protein Coding	P56178	52	GC07M097020	1.73131084442139	https://www.genecards.org/cgi-bin/carddisp.pl?gene=DLX5
MIR9-3	MicroRNA 9-3	RNA Gene		24	GC15P089368	1.73105013370514	https://www.genecards.org/cgi-bin/carddisp.pl?gene=MIR9-3
MIR451A	MicroRNA 451a	RNA Gene		24	GC17M028861	1.72856116294861	https://www.genecards.org/cgi-bin/carddisp.pl?gene=MIR451A
EDN1	Endothelin 1	Protein Coding	P05305	57	GC06P012236	1.72518467903137	https://www.genecards.org/cgi-bin/carddisp.pl?gene=EDN1
ANP32A	Acidic Nuclear Phosphoprotein 32 Family Member A	Protein Coding	P39687	51	GC15M068778	1.72518467903137	https://www.genecards.org/cgi-bin/carddisp.pl?gene=ANP32A
SLPI	Secretory Leukocyte Peptidase Inhibitor	Protein Coding	P03973	49	GC20M045252	1.72518467903137	https://www.genecards.org/cgi-bin/carddisp.pl?gene=SLPI
NOD2	Nucleotide Binding Oligomerization Domain Containing 2	Protein Coding	Q9HC29	56	GC16P050693	1.72260046005249	https://www.genecards.org/cgi-bin/carddisp.pl?gene=NOD2
ITGB5	Integrin Subunit Beta 5	Protein Coding	P18084	52	GC03M124761	1.72192966938019	https://www.genecards.org/cgi-bin/carddisp.pl?gene=ITGB5
SELL	Selectin L	Protein Coding	P14151	51	GC01M169690	1.72192966938019	https://www.genecards.org/cgi-bin/carddisp.pl?gene=SELL
SERPINH1	Serpin Family H Member 1	Protein Coding	P50454	55	GC11P075562	1.71224474906921	https://www.genecards.org/cgi-bin/carddisp.pl?gene=SERPINH1
IL10RA	Interleukin 10 Receptor Subunit Alpha	Protein Coding	Q13651	53	GC11P117988	1.71148490905762	https://www.genecards.org/cgi-bin/carddisp.pl?gene=IL10RA
CXCR5	C-X-C Motif Chemokine Receptor 5	Protein Coding	P32302	50	GC11P121639	1.71148490905762	https://www.genecards.org/cgi-bin/carddisp.pl?gene=CXCR5
ATG7	Autophagy Related 7	Protein Coding	O95352	52	GC03P020252	1.70864272117615	https://www.genecards.org/cgi-bin/carddisp.pl?gene=ATG7
SPCS1	Signal Peptidase Complex Subunit 1	Protein Coding	Q9Y6A9	42	GC03P056127	1.70864272117615	https://www.genecards.org/cgi-bin/carddisp.pl?gene=SPCS1
RWDD2B	RWD Domain Containing 2B	Protein Coding	P57060	36	GC21M029004	1.70864272117615	https://www.genecards.org/cgi-bin/carddisp.pl?gene=RWDD2B
AXL	AXL Receptor Tyrosine Kinase	Protein Coding	P30530	60	GC19P041219	1.70245015621185	https://www.genecards.org/cgi-bin/carddisp.pl?gene=AXL
MIR320C1	MicroRNA 320c-1	RNA Gene		17	GC18P021683	1.701256275177	https://www.genecards.org/cgi-bin/carddisp.pl?gene=MIR320C1
MIR497	MicroRNA 497	RNA Gene		25	GC17M016820	1.69801044464111	https://www.genecards.org/cgi-bin/carddisp.pl?gene=MIR497
MIR376B	MicroRNA 376b	RNA Gene		20	GC14P115602	1.69801044464111	https://www.genecards.org/cgi-bin/carddisp.pl?gene=MIR376B
TPI1	Triosephosphate Isomerase 1	Protein Coding	P60174	56	GC12P006867	1.69680321216583	https://www.genecards.org/cgi-bin/carddisp.pl?gene=TPI1
GLB1	Galactosidase Beta 1	Protein Coding	P16278	57	GC03M032963	1.69017803668976	https://www.genecards.org/cgi-bin/carddisp.pl?gene=GLB1
LY96	Lymphocyte Antigen 96	Protein Coding	Q9Y6Y9	52	GC08P073991	1.69017803668976	https://www.genecards.org/cgi-bin/carddisp.pl?gene=LY96
SMAP2	Small ArfGAP2	Protein Coding	Q8WU79	44	GC01P040344	1.68694615364075	https://www.genecards.org/cgi-bin/carddisp.pl?gene=SMAP2
EGF	Epidermal Growth Factor	Protein Coding	P01133	60	GC04P109912	1.68214917182922	https://www.genecards.org/cgi-bin/carddisp.pl?gene=EGF
COL18A1	Collagen Type XVIII Alpha 1 Chain	Protein Coding	P39060	55	GC21P045405	1.68079686164856	https://www.genecards.org/cgi-bin/carddisp.pl?gene=COL18A1
SMG6	SMG6 Nonsense Mediated MRNA Decay Factor	Protein Coding	Q86US8	46	GC17M002059	1.67328631877899	https://www.genecards.org/cgi-bin/carddisp.pl?gene=SMG6
INHBA	Inhibin Subunit Beta A	Protein Coding	P08476	52	GC07M041670	1.67216563224792	https://www.genecards.org/cgi-bin/carddisp.pl?gene=INHBA
LUM	Lumican	Protein Coding	P51884	49	GC12M091102	1.67216563224792	https://www.genecards.org/cgi-bin/carddisp.pl?gene=LUM
MMP28	Matrix Metallopeptidase 28	Protein Coding	Q9H239	41	GC17M035756	1.67216563224792	https://www.genecards.org/cgi-bin/carddisp.pl?gene=MMP28
MIR181A1	MicroRNA 181a-1	RNA Gene		25	GC01M198860	1.67216563224792	https://www.genecards.org/cgi-bin/carddisp.pl?gene=MIR181A1
STAT1	Signal Transducer And Activator Of Transcription 1	Protein Coding	P42224	61	GC02M190908	1.6701831817627	https://www.genecards.org/cgi-bin/carddisp.pl?gene=STAT1
CRTAP	Cartilage Associated Protein	Protein Coding	O75718	50	GC03P033275	1.66616749763489	https://www.genecards.org/cgi-bin/carddisp.pl?gene=CRTAP
FKBP10	FKBP Prolyl Isomerase 10	Protein Coding	Q96AY3	50	GC17P041812	1.66616749763489	https://www.genecards.org/cgi-bin/carddisp.pl?gene=FKBP10
P3H1	Prolyl 3-Hydroxylase 1	Protein Coding	Q32P28	49	GC01M042746	1.66616749763489	https://www.genecards.org/cgi-bin/carddisp.pl?gene=P3H1
LGALS1	Galectin 1	Protein Coding	P09382	51	GC22P037675	1.66552555561066	https://www.genecards.org/cgi-bin/carddisp.pl?gene=LGALS1
OLR1	Oxidized Low Density Lipoprotein Receptor 1	Protein Coding	P78380	51	GC12M028037	1.66552555561066	https://www.genecards.org/cgi-bin/carddisp.pl?gene=OLR1
MIR193B	MicroRNA 193b	RNA Gene		28	GC16P065310	1.66552555561066	https://www.genecards.org/cgi-bin/carddisp.pl?gene=MIR193B
SDC4	Syndecan 4	Protein Coding	P31431	50	GC20M045325	1.66465544700623	https://www.genecards.org/cgi-bin/carddisp.pl?gene=SDC4
MIR543	MicroRNA 543	RNA Gene		18	GC14P114638	1.66465544700623	https://www.genecards.org/cgi-bin/carddisp.pl?gene=MIR543
AR	Androgen Receptor	Protein Coding	P10275	60	GC0XP067544	1.66333389282227	https://www.genecards.org/cgi-bin/carddisp.pl?gene=AR
KLF5	KLF Transcription Factor 5	Protein Coding	Q13887	54	GC13P073054	1.66333389282227	https://www.genecards.org/cgi-bin/carddisp.pl?gene=KLF5
METTL3	Methyltransferase 3, N6-Adenosine-Methyltransferase Complex Catalytic Subunit	Protein Coding	Q86U44	50	GC14M021498	1.66333389282227	https://www.genecards.org/cgi-bin/carddisp.pl?gene=METTL3
MIR196A2	MicroRNA 196a-2	RNA Gene		28	GC12P059538	1.66333389282227	https://www.genecards.org/cgi-bin/carddisp.pl?gene=MIR196A2
MIR16-1	MicroRNA 16-1	RNA Gene		26	GC13M050048	1.66333389282227	https://www.genecards.org/cgi-bin/carddisp.pl?gene=MIR16-1
MIR488	MicroRNA 488	RNA Gene		22	GC01M177029	1.66333389282227	https://www.genecards.org/cgi-bin/carddisp.pl?gene=MIR488
DIO3	Iodothyronine Deiodinase 3	Protein Coding	P55073	47	GC14P114733	1.65931177139282	https://www.genecards.org/cgi-bin/carddisp.pl?gene=DIO3
CREB1	CAMP Responsive Element Binding Protein 1	Protein Coding	P16220	58	GC02P207529	1.65903198719025	https://www.genecards.org/cgi-bin/carddisp.pl?gene=CREB1
MIR500B	MicroRNA 500b	RNA Gene		19	GC0XP056755	1.6575847864151	https://www.genecards.org/cgi-bin/carddisp.pl?gene=MIR500B
PDIA4	Protein Disulfide Isomerase Family A Member 4	Protein Coding	P13667	48	GC07M149003	1.65078389644623	https://www.genecards.org/cgi-bin/carddisp.pl?gene=PDIA4
SEC23A	SEC23 Homolog A, COPII Coat Complex Component	Protein Coding	Q15436	50	GC14M039031	1.64921522140503	https://www.genecards.org/cgi-bin/carddisp.pl?gene=SEC23A
SEC23B	SEC23 Homolog B, COPII Coat Complex Component	Protein Coding	Q15437	50	GC20P018507	1.64921522140503	https://www.genecards.org/cgi-bin/carddisp.pl?gene=SEC23B
TRIP11	Thyroid Hormone Receptor Interactor 11	Protein Coding	Q15643	50	GC14M091965	1.64921522140503	https://www.genecards.org/cgi-bin/carddisp.pl?gene=TRIP11
RAB33B	RAB33B, Member RAS Oncogene Family	Protein Coding	Q9H082	49	GC04P139439	1.64921522140503	https://www.genecards.org/cgi-bin/carddisp.pl?gene=RAB33B
TRAPPC4	Trafficking Protein Particle Complex Subunit 4	Protein Coding	Q9Y296	49	GC11P119018	1.64921522140503	https://www.genecards.org/cgi-bin/carddisp.pl?gene=TRAPPC4
TRAPPC6B	Trafficking Protein Particle Complex Subunit 6B	Protein Coding	Q86SZ2	49	GC14M039147	1.64921522140503	https://www.genecards.org/cgi-bin/carddisp.pl?gene=TRAPPC6B
TRAPPC9	Trafficking Protein Particle Complex Subunit 9	Protein Coding	Q96Q05	48	GC08M139728	1.64921522140503	https://www.genecards.org/cgi-bin/carddisp.pl?gene=TRAPPC9
GOLPH3	Golgi Phosphoprotein 3	Protein Coding	Q9H4A6	47	GC05M032124	1.64921522140503	https://www.genecards.org/cgi-bin/carddisp.pl?gene=GOLPH3
SAR1A	Secretion Associated Ras Related GTPase 1A	Protein Coding	Q9NR31	47	GC10M070147	1.64921522140503	https://www.genecards.org/cgi-bin/carddisp.pl?gene=SAR1A
TRAPPC10	Trafficking Protein Particle Complex Subunit 10	Protein Coding	P48553	47	GC21P044012	1.64921522140503	https://www.genecards.org/cgi-bin/carddisp.pl?gene=TRAPPC10
TRAPPC12	Trafficking Protein Particle Complex Subunit 12	Protein Coding	Q8WVT3	47	GC02P003386	1.64921522140503	https://www.genecards.org/cgi-bin/carddisp.pl?gene=TRAPPC12
TRAPPC11	Trafficking Protein Particle Complex Subunit 11	Protein Coding	Q7Z392	45	GC04P183659	1.64921522140503	https://www.genecards.org/cgi-bin/carddisp.pl?gene=TRAPPC11
TRAPPC2L	Trafficking Protein Particle Complex Subunit 2L	Protein Coding	Q9UL33	45	GC16P088856	1.64921522140503	https://www.genecards.org/cgi-bin/carddisp.pl?gene=TRAPPC2L
TRAPPC3	Trafficking Protein Particle Complex Subunit 3	Protein Coding	O43617	45	GC01M036136	1.64921522140503	https://www.genecards.org/cgi-bin/carddisp.pl?gene=TRAPPC3
TRAPPC6A	Trafficking Protein Particle Complex Subunit 6A	Protein Coding	O75865	45	GC19M045162	1.64921522140503	https://www.genecards.org/cgi-bin/carddisp.pl?gene=TRAPPC6A
TRAPPC8	Trafficking Protein Particle Complex Subunit 8	Protein Coding	Q9Y2L5	43	GC18M031829	1.64921522140503	https://www.genecards.org/cgi-bin/carddisp.pl?gene=TRAPPC8
TRAPPC5	Trafficking Protein Particle Complex Subunit 5	Protein Coding	Q8IUR0	42	GC19P007680	1.64921522140503	https://www.genecards.org/cgi-bin/carddisp.pl?gene=TRAPPC5
TRAPPC13	Trafficking Protein Particle Complex Subunit 13	Protein Coding	A5PLN9	40	GC05P065625	1.64921522140503	https://www.genecards.org/cgi-bin/carddisp.pl?gene=TRAPPC13
TRAPPC3L	Trafficking Protein Particle Complex Subunit 3L	Protein Coding	Q5T215	34	GC06M116494	1.64921522140503	https://www.genecards.org/cgi-bin/carddisp.pl?gene=TRAPPC3L
CHKB-CPT1B	CHKB-CPT1B Readthrough (NMD Candidate)	RNA Gene		23	GC22M050568	1.64823722839355	https://www.genecards.org/cgi-bin/carddisp.pl?gene=CHKB-CPT1B
MMP12	Matrix Metallopeptidase 12	Protein Coding	P39900	55	GC11M102862	1.64254605770111	https://www.genecards.org/cgi-bin/carddisp.pl?gene=MMP12
MET	MET Proto-Oncogene, Receptor Tyrosine Kinase	Protein Coding	P08581	63	GC07P116672	1.64161503314972	https://www.genecards.org/cgi-bin/carddisp.pl?gene=MET
CYP19A1	Cytochrome P450 Family 19 Subfamily A Member 1	Protein Coding	P11511	56	GC15M051208	1.6401264667511	https://www.genecards.org/cgi-bin/carddisp.pl?gene=CYP19A1
PTGER4	Prostaglandin E Receptor 4	Protein Coding	P35408	54	GC05P040679	1.6401264667511	https://www.genecards.org/cgi-bin/carddisp.pl?gene=PTGER4
MIR675	MicroRNA 675	RNA Gene		25	GC11M010283	1.6401264667511	https://www.genecards.org/cgi-bin/carddisp.pl?gene=MIR675
P4HA2	Prolyl 4-Hydroxylase Subunit Alpha 2	Protein Coding	O15460	53	GC05M132193	1.63922846317291	https://www.genecards.org/cgi-bin/carddisp.pl?gene=P4HA2
HABP2	Hyaluronan Binding Protein 2	Protein Coding	Q14520	53	GC10P113550	1.6365727186203	https://www.genecards.org/cgi-bin/carddisp.pl?gene=HABP2
P4HA1	Prolyl 4-Hydroxylase Subunit Alpha 1	Protein Coding	P13674	51	GC10M073007	1.6365727186203	https://www.genecards.org/cgi-bin/carddisp.pl?gene=P4HA1
FOLR2	Folate Receptor Beta	Protein Coding	P14207	52	GC11P072216	1.63157510757446	https://www.genecards.org/cgi-bin/carddisp.pl?gene=FOLR2
MMP16	Matrix Metallopeptidase 16	Protein Coding	P51512	52	GC08M088032	1.63116097450256	https://www.genecards.org/cgi-bin/carddisp.pl?gene=MMP16
LMNA	Lamin A/C	Protein Coding	P02545	58	GC01P156082	1.62747490406036	https://www.genecards.org/cgi-bin/carddisp.pl?gene=LMNA
STT3A	STT3 Oligosaccharyltransferase Complex Catalytic Subunit A	Protein Coding	P46977	52	GC11P125592	1.62747490406036	https://www.genecards.org/cgi-bin/carddisp.pl?gene=STT3A
LRRK2	Leucine Rich Repeat Kinase 2	Protein Coding	Q5S007	58	GC12P040196	1.62719166278839	https://www.genecards.org/cgi-bin/carddisp.pl?gene=LRRK2
FGF7	Fibroblast Growth Factor 7	Protein Coding	P21781	52	GC15P049423	1.62719166278839	https://www.genecards.org/cgi-bin/carddisp.pl?gene=FGF7
RAC1	Rac Family Small GTPase 1	Protein Coding	P63000	57	GC07P010187	1.62663078308105	https://www.genecards.org/cgi-bin/carddisp.pl?gene=RAC1
CXCL9	C-X-C Motif Chemokine Ligand 9	Protein Coding	Q07325	48	GC04M076001	1.62453591823578	https://www.genecards.org/cgi-bin/carddisp.pl?gene=CXCL9
CYP27B1	Cytochrome P450 Family 27 Subfamily B Member 1	Protein Coding	O15528	55	GC12M059169	1.62357783317566	https://www.genecards.org/cgi-bin/carddisp.pl?gene=CYP27B1
THRA	Thyroid Hormone Receptor Alpha	Protein Coding	P10827	55	GC17P040058	1.62339198589325	https://www.genecards.org/cgi-bin/carddisp.pl?gene=THRA
USP33	Ubiquitin Specific Peptidase 33	Protein Coding	Q8TEY7	43	GC01M077695	1.62339198589325	https://www.genecards.org/cgi-bin/carddisp.pl?gene=USP33
NUCB2	Nucleobindin 2	Protein Coding	P80303	47	GC11P017809	1.62220108509064	https://www.genecards.org/cgi-bin/carddisp.pl?gene=NUCB2
MELTF-AS1	MELTF Antisense RNA 1	RNA Gene		16	GC03P197892	1.62021708488464	https://www.genecards.org/cgi-bin/carddisp.pl?gene=MELTF-AS1
PIEZO1	Piezo Type Mechanosensitive Ion Channel Component 1 (Er Blood Group)	Protein Coding	Q92508	49	GC16M088715	1.6188805103302	https://www.genecards.org/cgi-bin/carddisp.pl?gene=PIEZO1
ITGB3	Integrin Subunit Beta 3	Protein Coding	P05106	61	GC17P101809	1.61250650882721	https://www.genecards.org/cgi-bin/carddisp.pl?gene=ITGB3
EMILIN1	Elastin Microfibril Interfacer 1	Protein Coding	Q9Y6C2	45	GC02P027078	1.60822987556458	https://www.genecards.org/cgi-bin/carddisp.pl?gene=EMILIN1
B4GALT7	Beta-1,4-Galactosyltransferase 7	Protein Coding	Q9UBV7	49	GC05P177600	1.60762548446655	https://www.genecards.org/cgi-bin/carddisp.pl?gene=B4GALT7
LINC-ROR	Long Intergenic Non-Protein Coding RNA, Regulator Of Reprogramming	RNA Gene		23	GC18M057054	1.60647201538086	https://www.genecards.org/cgi-bin/carddisp.pl?gene=LINC-ROR
SNORD13	Small Nucleolar RNA, C/D Box 13	RNA Gene		18	GC08P033514	1.60430634021759	https://www.genecards.org/cgi-bin/carddisp.pl?gene=SNORD13
ITGAV	Integrin Subunit Alpha V	Protein Coding	P06756	56	GC02P186589	1.60271894931793	https://www.genecards.org/cgi-bin/carddisp.pl?gene=ITGAV
SFRP4	Secreted Frizzled Related Protein 4	Protein Coding	Q6FHJ7	51	GC07M037912	1.60245704650879	https://www.genecards.org/cgi-bin/carddisp.pl?gene=SFRP4
CXCR6	C-X-C Motif Chemokine Receptor 6	Protein Coding	O00574	47	GC03P055835	1.60037922859192	https://www.genecards.org/cgi-bin/carddisp.pl?gene=CXCR6
MYD88	MYD88 Innate Immune Signal Transduction Adaptor	Protein Coding	Q99836	57	GC03P038257	1.59780931472778	https://www.genecards.org/cgi-bin/carddisp.pl?gene=MYD88
UCN	Urocortin	Protein Coding	P55089	44	GC02M027308	1.59780931472778	https://www.genecards.org/cgi-bin/carddisp.pl?gene=UCN
MIR16-2	MicroRNA 16-2	RNA Gene		24	GC03P160418	1.59780931472778	https://www.genecards.org/cgi-bin/carddisp.pl?gene=MIR16-2
CAST	Calpastatin	Protein Coding	P20810	53	GC05P095975	1.59648442268372	https://www.genecards.org/cgi-bin/carddisp.pl?gene=CAST
TACR1	Tachykinin Receptor 1	Protein Coding	P25103	52	GC02M075536	1.59648442268372	https://www.genecards.org/cgi-bin/carddisp.pl?gene=TACR1
ADAMTS7	ADAM Metallopeptidase With Thrombospondin Type 1 Motif 7	Protein Coding	Q9UKP4	48	GC15M078759	1.59648442268372	https://www.genecards.org/cgi-bin/carddisp.pl?gene=ADAMTS7
LOC654780	Splicing Factor Proline/Glutamine-Rich	RNA Gene		18	GC16M084193	1.59212303161621	https://www.genecards.org/cgi-bin/carddisp.pl?gene=LOC654780
INS	Insulin	Protein Coding	P01308	56	GC11M002159	1.58985936641693	https://www.genecards.org/cgi-bin/carddisp.pl?gene=INS
DYNC1I1	Dynein Cytoplasmic 1 Intermediate Chain 1	Protein Coding	O14576	48	GC07P095772	1.58741879463196	https://www.genecards.org/cgi-bin/carddisp.pl?gene=DYNC1I1
RFX3	Regulatory Factor X3	Protein Coding	P48380	48	GC09M003214	1.58741879463196	https://www.genecards.org/cgi-bin/carddisp.pl?gene=RFX3
BANK1	B Cell Scaffold Protein With Ankyrin Repeats 1	Protein Coding	Q8NDB2	45	GC04P101411	1.58741879463196	https://www.genecards.org/cgi-bin/carddisp.pl?gene=BANK1
GLIS3-AS2	GLIS3 Antisense RNA 2	RNA Gene		12	GC09P004302	1.58741879463196	https://www.genecards.org/cgi-bin/carddisp.pl?gene=GLIS3-AS2
lnc-GLIS3-2		RNA Gene		6	GC09M003824	1.58741879463196	https://www.genecards.org/cgi-bin/carddisp.pl?gene=lnc-GLIS3-2
HSALNG0069708		RNA Gene		5	GC09P004281	1.58741879463196	https://www.genecards.org/cgi-bin/carddisp.pl?gene=HSALNG0069708
MSTN	Myostatin	Protein Coding	O14793	55	GC02M190055	1.58549797534943	https://www.genecards.org/cgi-bin/carddisp.pl?gene=MSTN
TLX1NB	TLX1 Neighbor	RNA Gene	P0CAT3	31	GC10M101090	1.58549797534943	https://www.genecards.org/cgi-bin/carddisp.pl?gene=TLX1NB
GNAS-AS1	GNAS Antisense RNA 1	RNA Gene		30	GC20M058811	1.58549797534943	https://www.genecards.org/cgi-bin/carddisp.pl?gene=GNAS-AS1
MIR222	MicroRNA 222	RNA Gene		27	GC0XM045747	1.58549797534943	https://www.genecards.org/cgi-bin/carddisp.pl?gene=MIR222
MIR425	MicroRNA 425	RNA Gene		26	GC03M053462	1.58300995826721	https://www.genecards.org/cgi-bin/carddisp.pl?gene=MIR425
MIR20B	MicroRNA 20b	RNA Gene		21	GC0XM134434	1.58300995826721	https://www.genecards.org/cgi-bin/carddisp.pl?gene=MIR20B
MIR101-2	MicroRNA 101-2	RNA Gene		17	GC09P004867	1.58300995826721	https://www.genecards.org/cgi-bin/carddisp.pl?gene=MIR101-2
MIR125B2	MicroRNA 125b-2	RNA Gene		27	GC21P016590	1.581955909729	https://www.genecards.org/cgi-bin/carddisp.pl?gene=MIR125B2
MIR206	MicroRNA 206	RNA Gene		27	GC06P052144	1.581955909729	https://www.genecards.org/cgi-bin/carddisp.pl?gene=MIR206
MIR30A	MicroRNA 30a	RNA Gene		26	GC06M071403	1.581955909729	https://www.genecards.org/cgi-bin/carddisp.pl?gene=MIR30A
XDH	Xanthine Dehydrogenase	Protein Coding	P47989	56	GC02M031334	1.57241022586823	https://www.genecards.org/cgi-bin/carddisp.pl?gene=XDH
SDC1	Syndecan 1	Protein Coding	P18827	51	GC02M020200	1.57241022586823	https://www.genecards.org/cgi-bin/carddisp.pl?gene=SDC1
P3H2-AS1	P3H2 Antisense RNA 1	RNA Gene		15	GC03P190120	1.57241022586823	https://www.genecards.org/cgi-bin/carddisp.pl?gene=P3H2-AS1
THBS3	Thrombospondin 3	Protein Coding	P49746	49	GC01M155195	1.564772605896	https://www.genecards.org/cgi-bin/carddisp.pl?gene=THBS3
USP50	Ubiquitin Specific Peptidase 50	Protein Coding	Q70EL3	39	GC15M050493	1.56206893920898	https://www.genecards.org/cgi-bin/carddisp.pl?gene=USP50
P3H2	Prolyl 3-Hydroxylase 2	Protein Coding	Q8IVL5	48	GC03M189956	1.55663323402405	https://www.genecards.org/cgi-bin/carddisp.pl?gene=P3H2
CCR4	C-C Motif Chemokine Receptor 4	Protein Coding	P51679	54	GC03P032951	1.55535161495209	https://www.genecards.org/cgi-bin/carddisp.pl?gene=CCR4
ALOX15	Arachidonate 15-Lipoxygenase	Protein Coding	P16050	54	GC17M004630	1.54727935791016	https://www.genecards.org/cgi-bin/carddisp.pl?gene=ALOX15
JUND	JunD Proto-Oncogene, AP-1 Transcription Factor Subunit	Protein Coding	P17535	50	GC19M018279	1.54727935791016	https://www.genecards.org/cgi-bin/carddisp.pl?gene=JUND
MIR139	MicroRNA 139	RNA Gene		27	GC11M072615	1.54727935791016	https://www.genecards.org/cgi-bin/carddisp.pl?gene=MIR139
MIR106A	MicroRNA 106a	RNA Gene		25	GC0XM134436	1.54727935791016	https://www.genecards.org/cgi-bin/carddisp.pl?gene=MIR106A
MIR1277	MicroRNA 1277	RNA Gene		15	GC0XP118386	1.54727935791016	https://www.genecards.org/cgi-bin/carddisp.pl?gene=MIR1277
YWHAE	Tyrosine 3-Monooxygenase/Tryptophan 5-Monooxygenase Activation Protein Epsilon	Protein Coding	P62258	57	GC17M016100	1.54479026794434	https://www.genecards.org/cgi-bin/carddisp.pl?gene=YWHAE
PRDX3	Peroxiredoxin 3	Protein Coding	P30048	53	GC10M119167	1.54479026794434	https://www.genecards.org/cgi-bin/carddisp.pl?gene=PRDX3
S100B	S100 Calcium Binding Protein B	Protein Coding	P04271	53	GC21M053282	1.54479026794434	https://www.genecards.org/cgi-bin/carddisp.pl?gene=S100B
LSP1P3	LSP1 Pseudogene 3	Pseudogene		10	GC05P029009	1.54307115077972	https://www.genecards.org/cgi-bin/carddisp.pl?gene=LSP1P3
SP7	Sp7 Transcription Factor	Protein Coding	Q8TDD2	50	GC12M053326	1.53675293922424	https://www.genecards.org/cgi-bin/carddisp.pl?gene=SP7
SHBG	Sex Hormone Binding Globulin	Protein Coding	P04278	50	GC17P007613	1.53644609451294	https://www.genecards.org/cgi-bin/carddisp.pl?gene=SHBG
CCRL2	C-C Motif Chemokine Receptor Like 2	Protein Coding	O00421	48	GC03P046407	1.53414022922516	https://www.genecards.org/cgi-bin/carddisp.pl?gene=CCRL2
APOE	Apolipoprotein E	Protein Coding	P02649	58	GC19P103269	1.53189265727997	https://www.genecards.org/cgi-bin/carddisp.pl?gene=APOE
HLA-A	Major Histocompatibility Complex, Class I, A	Protein Coding	P04439	54	GC06P125450	1.53189265727997	https://www.genecards.org/cgi-bin/carddisp.pl?gene=HLA-A
CHST11	Carbohydrate Sulfotransferase 11	Protein Coding	Q9NPF2	51	GC12P104455	1.53189265727997	https://www.genecards.org/cgi-bin/carddisp.pl?gene=CHST11
B3GALT6	Beta-1,3-Galactosyltransferase 6	Protein Coding	Q96L58	48	GC01P001232	1.53189265727997	https://www.genecards.org/cgi-bin/carddisp.pl?gene=B3GALT6
NLRC5	NLR Family CARD Domain Containing 5	Protein Coding	Q86WI3	47	GC16P067857	1.53189265727997	https://www.genecards.org/cgi-bin/carddisp.pl?gene=NLRC5
NPC1	NPC Intracellular Cholesterol Transporter 1	Protein Coding	O15118	58	GC18M023506	1.52526748180389	https://www.genecards.org/cgi-bin/carddisp.pl?gene=NPC1
MIR502	MicroRNA 502	RNA Gene		22	GC0XP050014	1.52277016639709	https://www.genecards.org/cgi-bin/carddisp.pl?gene=MIR502
CRELD2	Cysteine Rich With EGF Like Domains 2	Protein Coding	Q6UXH1	47	GC22P049918	1.52136921882629	https://www.genecards.org/cgi-bin/carddisp.pl?gene=CRELD2
CRLF3	Cytokine Receptor Like Factor 3	Protein Coding	Q8IUI8	45	GC17M030769	1.52136921882629	https://www.genecards.org/cgi-bin/carddisp.pl?gene=CRLF3
KAZALD1	Kazal Type Serine Peptidase Inhibitor Domain 1	Protein Coding	Q96I82	43	GC10P101061	1.52136921882629	https://www.genecards.org/cgi-bin/carddisp.pl?gene=KAZALD1
EDC3	Enhancer Of MRNA Decapping 3	Protein Coding	Q96F86	47	GC15M144477	1.51912140846252	https://www.genecards.org/cgi-bin/carddisp.pl?gene=EDC3
SFRP1	Secreted Frizzled Related Protein 1	Protein Coding	Q8N474	52	GC08M041262	1.51423966884613	https://www.genecards.org/cgi-bin/carddisp.pl?gene=SFRP1
IL1RL1	Interleukin 1 Receptor Like 1	Protein Coding	Q01638	49	GC02P102294	1.51423966884613	https://www.genecards.org/cgi-bin/carddisp.pl?gene=IL1RL1
TRL-TAG1-1	TRNA-Leu (Anticodon TAG) 1-1	RNA Gene		11	GC17M017005	1.51423966884613	https://www.genecards.org/cgi-bin/carddisp.pl?gene=TRL-TAG1-1
PRKAR2B	Protein Kinase CAMP-Dependent Type II Regulatory Subunit Beta	Protein Coding	P31323	50	GC07P107044	1.5127739906311	https://www.genecards.org/cgi-bin/carddisp.pl?gene=PRKAR2B
BCAP29	B Cell Receptor Associated Protein 29	Protein Coding	Q9UHQ4	42	GC07P107579	1.5127739906311	https://www.genecards.org/cgi-bin/carddisp.pl?gene=BCAP29
HPBP	Phosphate Binding Apolipoprotein	RNA Gene		3	GC00U922525	1.5127739906311	https://www.genecards.org/cgi-bin/carddisp.pl?gene=HPBP
TH	Tyrosine Hydroxylase	Protein Coding	P07101	59	GC11M002163	1.50614655017853	https://www.genecards.org/cgi-bin/carddisp.pl?gene=TH
PECAM1	Platelet And Endothelial Cell Adhesion Molecule 1	Protein Coding	P16284	50	GC17M064319	1.50565552711487	https://www.genecards.org/cgi-bin/carddisp.pl?gene=PECAM1
VTN	Vitronectin	Protein Coding	P04004	52	GC17M071093	1.5048702955246	https://www.genecards.org/cgi-bin/carddisp.pl?gene=VTN
MIR7-3HG	MIR7-3 Host Gene	RNA Gene	Q8N6C7	33	GC19P102033	1.50236713886261	https://www.genecards.org/cgi-bin/carddisp.pl?gene=MIR7-3HG
HDAC1	Histone Deacetylase 1	Protein Coding	Q13547	58	GC01P032292	1.49903035163879	https://www.genecards.org/cgi-bin/carddisp.pl?gene=HDAC1
KIF12	Kinesin Family Member 12	Protein Coding	Q96FN5	44	GC09M114086	1.49663281440735	https://www.genecards.org/cgi-bin/carddisp.pl?gene=KIF12
THY1	Thy-1 Cell Surface Antigen	Protein Coding	P04216	51	GC11M122331	1.49512124061584	https://www.genecards.org/cgi-bin/carddisp.pl?gene=THY1
MAP2K6	Mitogen-Activated Protein Kinase Kinase 6	Protein Coding	P52564	54	GC17P069414	1.49401926994324	https://www.genecards.org/cgi-bin/carddisp.pl?gene=MAP2K6
CXADR	CXADR Ig-Like Cell Adhesion Molecule	Protein Coding	P78310	52	GC21P017513	1.49389934539795	https://www.genecards.org/cgi-bin/carddisp.pl?gene=CXADR
TCF4	Transcription Factor 4	Protein Coding	P15884	56	GC18M055222	1.49208641052246	https://www.genecards.org/cgi-bin/carddisp.pl?gene=TCF4
OPRD1	Opioid Receptor Delta 1	Protein Coding	P41143	50	GC01P028812	1.49208641052246	https://www.genecards.org/cgi-bin/carddisp.pl?gene=OPRD1
GSTM1	Glutathione S-Transferase Mu 1	Protein Coding	P09488	51	GC01P109687	1.49180436134338	https://www.genecards.org/cgi-bin/carddisp.pl?gene=GSTM1
PPP3CA	Protein Phosphatase 3 Catalytic Subunit Alpha	Protein Coding	Q08209	60	GC04M101024	1.48946583271027	https://www.genecards.org/cgi-bin/carddisp.pl?gene=PPP3CA
CAMK2B	Calcium/Calmodulin Dependent Protein Kinase II Beta	Protein Coding	Q13554	58	GC07M045264	1.48946583271027	https://www.genecards.org/cgi-bin/carddisp.pl?gene=CAMK2B
DVL2	Dishevelled Segment Polarity Protein 2	Protein Coding	O14641	53	GC17M007225	1.48946583271027	https://www.genecards.org/cgi-bin/carddisp.pl?gene=DVL2
KDM4B	Lysine Demethylase 4B	Protein Coding	O94953	53	GC19P004969	1.48946583271027	https://www.genecards.org/cgi-bin/carddisp.pl?gene=KDM4B
DPEP1	Dipeptidase 1	Protein Coding	P16444	52	GC16P089613	1.48946583271027	https://www.genecards.org/cgi-bin/carddisp.pl?gene=DPEP1
XRCC4	X-Ray Repair Cross Complementing 4	Protein Coding	Q13426	52	GC05P083077	1.48946583271027	https://www.genecards.org/cgi-bin/carddisp.pl?gene=XRCC4
CRTC1	CREB Regulated Transcription Coactivator 1	Protein Coding	Q6UUV9	50	GC19P102656	1.48946583271027	https://www.genecards.org/cgi-bin/carddisp.pl?gene=CRTC1
MUS81	MUS81 Structure-Specific Endonuclease Subunit	Protein Coding	Q96NY9	49	GC11P084596	1.48946583271027	https://www.genecards.org/cgi-bin/carddisp.pl?gene=MUS81
CSMD1	CUB And Sushi Multiple Domains 1	Protein Coding	Q96PZ7	46	GC08M002953	1.48946583271027	https://www.genecards.org/cgi-bin/carddisp.pl?gene=CSMD1
DNAH10	Dynein Axonemal Heavy Chain 10	Protein Coding	Q8IVF4	44	GC12P123762	1.48946583271027	https://www.genecards.org/cgi-bin/carddisp.pl?gene=DNAH10
CCL16	C-C Motif Chemokine Ligand 16	Protein Coding	O15467	43	GC17M035976	1.48946583271027	https://www.genecards.org/cgi-bin/carddisp.pl?gene=CCL16
CCL14	C-C Motif Chemokine Ligand 14	Protein Coding	Q16627	40	GC17M071321	1.48946583271027	https://www.genecards.org/cgi-bin/carddisp.pl?gene=CCL14
TMEM167A	Transmembrane Protein 167A	Protein Coding	Q8TBQ9	37	GC05M083052	1.48946583271027	https://www.genecards.org/cgi-bin/carddisp.pl?gene=TMEM167A
SCARNA18	Small Cajal Body-Specific RNA 18	RNA Gene		17	GC05M083064	1.48946583271027	https://www.genecards.org/cgi-bin/carddisp.pl?gene=SCARNA18
TSBP1-AS1	TSBP1 And BTNL2 Antisense RNA 1	RNA Gene		13	GC06P134531	1.48946583271027	https://www.genecards.org/cgi-bin/carddisp.pl?gene=TSBP1-AS1
MEN1	Menin 1	Protein Coding	O00255	54	GC11M064803	1.48806309700012	https://www.genecards.org/cgi-bin/carddisp.pl?gene=MEN1
DNAH8	Dynein Axonemal Heavy Chain 8	Protein Coding	Q96JB1	47	GC06P125656	1.48806309700012	https://www.genecards.org/cgi-bin/carddisp.pl?gene=DNAH8
LINC00976	Long Intergenic Non-Protein Coding RNA 976	RNA Gene		17	GC08M128634	1.48806309700012	https://www.genecards.org/cgi-bin/carddisp.pl?gene=LINC00976
CXCR1	C-X-C Motif Chemokine Receptor 1	Protein Coding	P25024	52	GC02M218162	1.48660695552826	https://www.genecards.org/cgi-bin/carddisp.pl?gene=CXCR1
CRYAB	Crystallin Alpha B	Protein Coding	P02511	55	GC11M111908	1.47956311702728	https://www.genecards.org/cgi-bin/carddisp.pl?gene=CRYAB
KDM6B	Lysine Demethylase 6B	Protein Coding	O15054	55	GC17P007834	1.47956311702728	https://www.genecards.org/cgi-bin/carddisp.pl?gene=KDM6B
LCN2	Lipocalin 2	Protein Coding	P80188	54	GC09P128149	1.47956311702728	https://www.genecards.org/cgi-bin/carddisp.pl?gene=LCN2
IL18RAP	Interleukin 18 Receptor Accessory Protein	Protein Coding	O95256	46	GC02P102418	1.47956311702728	https://www.genecards.org/cgi-bin/carddisp.pl?gene=IL18RAP
MKX	Mohawk Homeobox	Protein Coding	Q8IYA7	44	GC10M028266	1.47956311702728	https://www.genecards.org/cgi-bin/carddisp.pl?gene=MKX
MIR30B	MicroRNA 30b	RNA Gene		28	GC08M134800	1.47956311702728	https://www.genecards.org/cgi-bin/carddisp.pl?gene=MIR30B
MIR181A2	MicroRNA 181a-2	RNA Gene		27	GC09P124692	1.47956311702728	https://www.genecards.org/cgi-bin/carddisp.pl?gene=MIR181A2
MIR328	MicroRNA 328	RNA Gene		27	GC16M067272	1.47956311702728	https://www.genecards.org/cgi-bin/carddisp.pl?gene=MIR328
MIR144	MicroRNA 144	RNA Gene		25	GC17M071103	1.47956311702728	https://www.genecards.org/cgi-bin/carddisp.pl?gene=MIR144
MIR24-2	MicroRNA 24-2	RNA Gene		25	GC19M019644	1.47956311702728	https://www.genecards.org/cgi-bin/carddisp.pl?gene=MIR24-2
CDR1-AS	CDR1 Antisense RNA	RNA Gene		11	GC0XU902169	1.47956311702728	https://www.genecards.org/cgi-bin/carddisp.pl?gene=CDR1-AS
HDAC2	Histone Deacetylase 2	Protein Coding	Q92769	61	GC06M113933	1.47906482219696	https://www.genecards.org/cgi-bin/carddisp.pl?gene=HDAC2
MIR181C	MicroRNA 181c	RNA Gene		26	GC19P102517	1.47832989692688	https://www.genecards.org/cgi-bin/carddisp.pl?gene=MIR181C
TNFRSF6B	TNF Receptor Superfamily Member 6b	Protein Coding	O95407	50	GC20P063696	1.47141456604004	https://www.genecards.org/cgi-bin/carddisp.pl?gene=TNFRSF6B
PRKAA1	Protein Kinase AMP-Activated Catalytic Subunit Alpha 1	Protein Coding	Q13131	55	GC05M040759	1.46446645259857	https://www.genecards.org/cgi-bin/carddisp.pl?gene=PRKAA1
DUSP1	Dual Specificity Phosphatase 1	Protein Coding	P28562	54	GC05M172768	1.46446645259857	https://www.genecards.org/cgi-bin/carddisp.pl?gene=DUSP1
PRDX5	Peroxiredoxin 5	Protein Coding	P30044	52	GC11P084452	1.46446645259857	https://www.genecards.org/cgi-bin/carddisp.pl?gene=PRDX5
SMAD5-AS1	SMAD5 Antisense RNA 1	RNA Gene	Q9Y6J3	28	GC05M136129	1.46446645259857	https://www.genecards.org/cgi-bin/carddisp.pl?gene=SMAD5-AS1
IKBKE	Inhibitor Of Nuclear Factor Kappa B Kinase Subunit Epsilon	Protein Coding	Q14164	53	GC01P206470	1.46422111988068	https://www.genecards.org/cgi-bin/carddisp.pl?gene=IKBKE
KDELR2	KDEL Endoplasmic Reticulum Protein Retention Receptor 2	Protein Coding	P33947	48	GC07M006447	1.46078276634216	https://www.genecards.org/cgi-bin/carddisp.pl?gene=KDELR2
CCN1	Cellular Communication Network Factor 1	Protein Coding	O00622	49	GC01P085585	1.45605623722076	https://www.genecards.org/cgi-bin/carddisp.pl?gene=CCN1
JUNB	JunB Proto-Oncogene, AP-1 Transcription Factor Subunit	Protein Coding	P17275	49	GC19P012791	1.45605623722076	https://www.genecards.org/cgi-bin/carddisp.pl?gene=JUNB
TYK2	Tyrosine Kinase 2	Protein Coding	P29597	61	GC19M010350	1.45269453525543	https://www.genecards.org/cgi-bin/carddisp.pl?gene=TYK2
MAOA	Monoamine Oxidase A	Protein Coding	P21397	57	GC0XP043654	1.45067155361176	https://www.genecards.org/cgi-bin/carddisp.pl?gene=MAOA
MIR133B	MicroRNA 133b	RNA Gene		29	GC06P052148	1.44513547420502	https://www.genecards.org/cgi-bin/carddisp.pl?gene=MIR133B
GHRL	Ghrelin And Obestatin Prepropeptide	Protein Coding	Q9UBU3	50	GC03M010285	1.44404637813568	https://www.genecards.org/cgi-bin/carddisp.pl?gene=GHRL
SAA4	Serum Amyloid A4, Constitutive	Protein Coding	P35542	47	GC11M018234	1.44404637813568	https://www.genecards.org/cgi-bin/carddisp.pl?gene=SAA4
YY1	YY1 Transcription Factor	Protein Coding	P25490	57	GC14P100238	1.43843030929565	https://www.genecards.org/cgi-bin/carddisp.pl?gene=YY1
CTSL	Cathepsin L	Protein Coding	P07711	56	GC09P087725	1.43843030929565	https://www.genecards.org/cgi-bin/carddisp.pl?gene=CTSL
TFAP2A	Transcription Factor AP-2 Alpha	Protein Coding	P05549	56	GC06M010393	1.43843030929565	https://www.genecards.org/cgi-bin/carddisp.pl?gene=TFAP2A
AHR	Aryl Hydrocarbon Receptor	Protein Coding	P35869	55	GC07P016916	1.43843030929565	https://www.genecards.org/cgi-bin/carddisp.pl?gene=AHR
APOB	Apolipoprotein B	Protein Coding	P04114	55	GC02M020956	1.43843030929565	https://www.genecards.org/cgi-bin/carddisp.pl?gene=APOB
FAP	Fibroblast Activation Protein Alpha	Protein Coding	Q12884	54	GC02M162170	1.43843030929565	https://www.genecards.org/cgi-bin/carddisp.pl?gene=FAP
STC1	Stanniocalcin 1	Protein Coding	P52823	49	GC08M023841	1.43843030929565	https://www.genecards.org/cgi-bin/carddisp.pl?gene=STC1
OLIG3	Oligodendrocyte Transcription Factor 3	Protein Coding	Q7RTU3	43	GC06M137492	1.43843030929565	https://www.genecards.org/cgi-bin/carddisp.pl?gene=OLIG3
SNHG15	Small Nucleolar RNA Host Gene 15	RNA Gene		28	GC07M045289	1.43843030929565	https://www.genecards.org/cgi-bin/carddisp.pl?gene=SNHG15
MIR129-2	MicroRNA 129-2	RNA Gene		25	GC11P043909	1.43843030929565	https://www.genecards.org/cgi-bin/carddisp.pl?gene=MIR129-2
MIR1207	MicroRNA 1207	RNA Gene		23	GC08P128049	1.43843030929565	https://www.genecards.org/cgi-bin/carddisp.pl?gene=MIR1207
MIR9-2	MicroRNA 9-2	RNA Gene		23	GC05M088666	1.43843030929565	https://www.genecards.org/cgi-bin/carddisp.pl?gene=MIR9-2
CDKN2B-AS1	CDKN2B Antisense RNA 1	RNA Gene		30	GC09P021994	1.43644618988037	https://www.genecards.org/cgi-bin/carddisp.pl?gene=CDKN2B-AS1
CAV1	Caveolin 1	Protein Coding	Q03135	57	GC07P116524	1.43391585350037	https://www.genecards.org/cgi-bin/carddisp.pl?gene=CAV1
MIR216A	MicroRNA 216a	RNA Gene		27	GC02M055988	1.43391585350037	https://www.genecards.org/cgi-bin/carddisp.pl?gene=MIR216A
CXCR2	C-X-C Motif Chemokine Receptor 2	Protein Coding	P25025	59	GC02P218125	1.43267095088959	https://www.genecards.org/cgi-bin/carddisp.pl?gene=CXCR2
MAP2K4	Mitogen-Activated Protein Kinase Kinase 4	Protein Coding	P45985	56	GC17P012020	1.43267095088959	https://www.genecards.org/cgi-bin/carddisp.pl?gene=MAP2K4
PSTPIP1	Proline-Serine-Threonine Phosphatase Interacting Protein 1	Protein Coding	O43586	52	GC15P076993	1.42672181129456	https://www.genecards.org/cgi-bin/carddisp.pl?gene=PSTPIP1
TNFSF13B	TNF Superfamily Member 13b	Protein Coding	Q9Y275	54	GC13P108251	1.42640554904938	https://www.genecards.org/cgi-bin/carddisp.pl?gene=TNFSF13B
CHI3L2	Chitinase 3 Like 2	Protein Coding	Q15782	42	GC01P111204	1.42603087425232	https://www.genecards.org/cgi-bin/carddisp.pl?gene=CHI3L2
RMRP	RNA Component Of Mitochondrial RNA Processing Endoribonuclease	RNA Gene		30	GC09M035655	1.42603087425232	https://www.genecards.org/cgi-bin/carddisp.pl?gene=RMRP
MIR365A	MicroRNA 365a	RNA Gene		24	GC16P014309	1.42603087425232	https://www.genecards.org/cgi-bin/carddisp.pl?gene=MIR365A
VWF	Von Willebrand Factor	Protein Coding	P04275	56	GC12M027734	1.42596030235291	https://www.genecards.org/cgi-bin/carddisp.pl?gene=VWF
SLC11A1	Solute Carrier Family 11 Member 1	Protein Coding	P49279	54	GC02P218382	1.42596030235291	https://www.genecards.org/cgi-bin/carddisp.pl?gene=SLC11A1
ANK3	Ankyrin 3	Protein Coding	Q12955	51	GC10M060026	1.42596030235291	https://www.genecards.org/cgi-bin/carddisp.pl?gene=ANK3
CHST14	Carbohydrate Sulfotransferase 14	Protein Coding	Q8NCH0	49	GC15P040470	1.42596030235291	https://www.genecards.org/cgi-bin/carddisp.pl?gene=CHST14
GOLGB1	Golgin B1	Protein Coding	Q14789	44	GC03M121663	1.42596030235291	https://www.genecards.org/cgi-bin/carddisp.pl?gene=GOLGB1
CEACAM16	CEA Cell Adhesion Molecule 16, Tectorial Membrane Component	Protein Coding	Q2WEN9	42	GC19P044699	1.42596030235291	https://www.genecards.org/cgi-bin/carddisp.pl?gene=CEACAM16
TECTB	Tectorin Beta	Protein Coding	Q96PL2	39	GC10P112283	1.42596030235291	https://www.genecards.org/cgi-bin/carddisp.pl?gene=TECTB
ADIPOR1	Adiponectin Receptor 1	Protein Coding	Q96A54	51	GC01M202940	1.4251606464386	https://www.genecards.org/cgi-bin/carddisp.pl?gene=ADIPOR1
PDPN	Podoplanin	Protein Coding	Q86YL7	49	GC01P013583	1.4251606464386	https://www.genecards.org/cgi-bin/carddisp.pl?gene=PDPN
GUSB	Glucuronidase Beta	Protein Coding	P08236	56	GC07M065960	1.42454648017883	https://www.genecards.org/cgi-bin/carddisp.pl?gene=GUSB
GAPDH	Glyceraldehyde-3-Phosphate Dehydrogenase	Protein Coding	P04406	59	GC12P035940	1.42237448692322	https://www.genecards.org/cgi-bin/carddisp.pl?gene=GAPDH
SCN11A	Sodium Voltage-Gated Channel Alpha Subunit 11	Protein Coding	Q9UI33	52	GC03M038862	1.42028641700745	https://www.genecards.org/cgi-bin/carddisp.pl?gene=SCN11A
ONECUT2	One Cut Homeobox 2	Protein Coding	O95948	42	GC18P057442	1.41808998584747	https://www.genecards.org/cgi-bin/carddisp.pl?gene=ONECUT2
SLX1A-SULT1A3	SLX1A-SULT1A3 Readthrough (NMD Candidate)	RNA Gene		18	GC16P066021	1.4128053188324	https://www.genecards.org/cgi-bin/carddisp.pl?gene=SLX1A-SULT1A3
SELE	Selectin E	Protein Coding	P16581	52	GC01M169722	1.4068957567215	https://www.genecards.org/cgi-bin/carddisp.pl?gene=SELE
SOX4	SRY-Box Transcription Factor 4	Protein Coding	Q06945	52	GC06P021593	1.40415954589844	https://www.genecards.org/cgi-bin/carddisp.pl?gene=SOX4
MIR31	MicroRNA 31	RNA Gene		27	GC09M022098	1.40212023258209	https://www.genecards.org/cgi-bin/carddisp.pl?gene=MIR31
SRR	Serine Racemase	Protein Coding	Q9GZT4	50	GC17P002303	1.39997184276581	https://www.genecards.org/cgi-bin/carddisp.pl?gene=SRR
AGPAT4	1-Acylglycerol-3-Phosphate O-Acyltransferase 4	Protein Coding	Q9NRZ5	45	GC06M161129	1.39997184276581	https://www.genecards.org/cgi-bin/carddisp.pl?gene=AGPAT4
FAM53A	Family With Sequence Similarity 53 Member A	Protein Coding	Q6NSI3	40	GC04M004554	1.39997184276581	https://www.genecards.org/cgi-bin/carddisp.pl?gene=FAM53A
PLPP6	Phospholipid Phosphatase 6	Protein Coding	Q8IY26	36	GC09P004663	1.39997184276581	https://www.genecards.org/cgi-bin/carddisp.pl?gene=PLPP6
MTND4P14	MT-ND4 Pseudogene 14	Pseudogene		9	GC09P009155	1.39997184276581	https://www.genecards.org/cgi-bin/carddisp.pl?gene=MTND4P14
CM034959-017		RNA Gene		5	GC09P004304	1.39997184276581	https://www.genecards.org/cgi-bin/carddisp.pl?gene=CM034959-017
HSALNG0069709		RNA Gene		5	GC09M004297	1.39997184276581	https://www.genecards.org/cgi-bin/carddisp.pl?gene=HSALNG0069709
NONHSAG011935.2		RNA Gene		5	GC12P093773	1.39997184276581	https://www.genecards.org/cgi-bin/carddisp.pl?gene=NONHSAG011935.2
CCL11	C-C Motif Chemokine Ligand 11	Protein Coding	P51671	54	GC17P034285	1.39923930168152	https://www.genecards.org/cgi-bin/carddisp.pl?gene=CCL11
TREH	Trehalase	Protein Coding	O43280	52	GC11M118657	1.39923930168152	https://www.genecards.org/cgi-bin/carddisp.pl?gene=TREH
HLA-DQA1	Major Histocompatibility Complex, Class II, DQ Alpha 1	Protein Coding	P01909	51	GC06P125521	1.39923930168152	https://www.genecards.org/cgi-bin/carddisp.pl?gene=HLA-DQA1
ADCYAP1	Adenylate Cyclase Activating Polypeptide 1	Protein Coding	P18509	50	GC18P000895	1.39923930168152	https://www.genecards.org/cgi-bin/carddisp.pl?gene=ADCYAP1
DKK3	Dickkopf WNT Signaling Pathway Inhibitor 3	Protein Coding	Q9UBP4	49	GC11M011962	1.39923930168152	https://www.genecards.org/cgi-bin/carddisp.pl?gene=DKK3
AKNA	AT-Hook Transcription Factor	Protein Coding	Q7Z591	42	GC09M117412	1.39923930168152	https://www.genecards.org/cgi-bin/carddisp.pl?gene=AKNA
LRRC15	Leucine Rich Repeat Containing 15	Protein Coding	Q8TF66	41	GC03M194357	1.39923930168152	https://www.genecards.org/cgi-bin/carddisp.pl?gene=LRRC15
XCL2	X-C Motif Chemokine Ligand 2	Protein Coding	Q9UBD3	39	GC01M168510	1.39923930168152	https://www.genecards.org/cgi-bin/carddisp.pl?gene=XCL2
MIR200B	MicroRNA 200b	RNA Gene		28	GC01P001167	1.39923930168152	https://www.genecards.org/cgi-bin/carddisp.pl?gene=MIR200B
PART1	Prostate Androgen-Regulated Transcript 1	RNA Gene		27	GC05P060486	1.39923930168152	https://www.genecards.org/cgi-bin/carddisp.pl?gene=PART1
MIR137	MicroRNA 137	RNA Gene		25	GC01M098046	1.39923930168152	https://www.genecards.org/cgi-bin/carddisp.pl?gene=MIR137
LINC00707	Long Intergenic Non-Protein Coding RNA 707	RNA Gene		20	GC10P006785	1.39923930168152	https://www.genecards.org/cgi-bin/carddisp.pl?gene=LINC00707
SNORD43	Small Nucleolar RNA, C/D Box 43	RNA Gene		17	GC22M076598	1.39923930168152	https://www.genecards.org/cgi-bin/carddisp.pl?gene=SNORD43
GSTP1	Glutathione S-Transferase Pi 1	Protein Coding	P09211	58	GC11P067583	1.3970662355423	https://www.genecards.org/cgi-bin/carddisp.pl?gene=GSTP1
ADRB2	Adrenoceptor Beta 2	Protein Coding	P07550	56	GC05P150836	1.3970662355423	https://www.genecards.org/cgi-bin/carddisp.pl?gene=ADRB2
CYP2D6	Cytochrome P450 Family 2 Subfamily D Member 6	Protein Coding	P10635	55	GC22M042126	1.3970662355423	https://www.genecards.org/cgi-bin/carddisp.pl?gene=CYP2D6
OCRL	OCRL Inositol Polyphosphate-5-Phosphatase	Protein Coding	Q01968	53	GC0XP129539	1.3970662355423	https://www.genecards.org/cgi-bin/carddisp.pl?gene=OCRL
TAGLN	Transgelin	Protein Coding	Q01995	52	GC11P117199	1.3970662355423	https://www.genecards.org/cgi-bin/carddisp.pl?gene=TAGLN
PREP	Prolyl Endopeptidase	Protein Coding	P48147	51	GC06M105277	1.3970662355423	https://www.genecards.org/cgi-bin/carddisp.pl?gene=PREP
GHRHR	Growth Hormone Releasing Hormone Receptor	Protein Coding	Q02643	51	GC07P030938	1.38986992835999	https://www.genecards.org/cgi-bin/carddisp.pl?gene=GHRHR
EXT1	Exostosin Glycosyltransferase 1	Protein Coding	Q16394	55	GC08M117798	1.38477611541748	https://www.genecards.org/cgi-bin/carddisp.pl?gene=EXT1
TRIB3	Tribbles Pseudokinase 3	Protein Coding	Q96RU7	50	GC20P000361	1.38195550441742	https://www.genecards.org/cgi-bin/carddisp.pl?gene=TRIB3
APLN	Apelin	Protein Coding	Q9ULZ1	45	GC0XM129645	1.38195550441742	https://www.genecards.org/cgi-bin/carddisp.pl?gene=APLN
MIR483	MicroRNA 483	RNA Gene		27	GC11M010289	1.38195550441742	https://www.genecards.org/cgi-bin/carddisp.pl?gene=MIR483
MYDGF	Myeloid Derived Growth Factor	Protein Coding	Q969H8	42	GC19M004641	1.37697887420654	https://www.genecards.org/cgi-bin/carddisp.pl?gene=MYDGF
BMPR1A	Bone Morphogenetic Protein Receptor Type 1A	Protein Coding	P36894	60	GC10P106576	1.37301182746887	https://www.genecards.org/cgi-bin/carddisp.pl?gene=BMPR1A
MIR582	MicroRNA 582	RNA Gene		25	GC05M059703	1.37301182746887	https://www.genecards.org/cgi-bin/carddisp.pl?gene=MIR582
TNFSF14	TNF Superfamily Member 14	Protein Coding	O43557	49	GC19M019044	1.3727753162384	https://www.genecards.org/cgi-bin/carddisp.pl?gene=TNFSF14
ANXA5	Annexin A5	Protein Coding	P08758	56	GC04M121667	1.37236762046814	https://www.genecards.org/cgi-bin/carddisp.pl?gene=ANXA5
GLA	Galactosidase Alpha	Protein Coding	P06280	58	GC0XM101393	1.37211668491364	https://www.genecards.org/cgi-bin/carddisp.pl?gene=GLA
ADM2	Adrenomedullin 2	Protein Coding	Q7Z4H4	42	GC22P050481	1.37211668491364	https://www.genecards.org/cgi-bin/carddisp.pl?gene=ADM2
CALCR	Calcitonin Receptor	Protein Coding	P30988	56	GC07M093424	1.36744368076324	https://www.genecards.org/cgi-bin/carddisp.pl?gene=CALCR
PNOC	Prepronociceptin	Protein Coding	Q13519	46	GC08P028316	1.3657066822052	https://www.genecards.org/cgi-bin/carddisp.pl?gene=PNOC
ADAMTS8	ADAM Metallopeptidase With Thrombospondin Type 1 Motif 8	Protein Coding	Q9UP79	47	GC11M130404	1.35831463336945	https://www.genecards.org/cgi-bin/carddisp.pl?gene=ADAMTS8
MIR455	MicroRNA 455	RNA Gene		26	GC09P114209	1.35831463336945	https://www.genecards.org/cgi-bin/carddisp.pl?gene=MIR455
SNORD19	Small Nucleolar RNA, C/D Box 19	RNA Gene		17	GC03P056125	1.35831463336945	https://www.genecards.org/cgi-bin/carddisp.pl?gene=SNORD19
PWAR4	Prader Willi/Angelman Region RNA 4	RNA Gene		15	GC15P025211	1.35831463336945	https://www.genecards.org/cgi-bin/carddisp.pl?gene=PWAR4
DNMT3B	DNA Methyltransferase 3 Beta	Protein Coding	Q9UBC3	59	GC20P032762	1.35810649394989	https://www.genecards.org/cgi-bin/carddisp.pl?gene=DNMT3B
NCAM1	Neural Cell Adhesion Molecule 1	Protein Coding	P13591	57	GC11P112961	1.35810649394989	https://www.genecards.org/cgi-bin/carddisp.pl?gene=NCAM1
PTK2B	Protein Tyrosine Kinase 2 Beta	Protein Coding	Q14289	57	GC08P027311	1.35810649394989	https://www.genecards.org/cgi-bin/carddisp.pl?gene=PTK2B
ACTG1	Actin Gamma 1	Protein Coding	P63261	56	GC17M081509	1.35810649394989	https://www.genecards.org/cgi-bin/carddisp.pl?gene=ACTG1
ESRRB	Estrogen Related Receptor Beta	Protein Coding	O95718	56	GC14P076310	1.35810649394989	https://www.genecards.org/cgi-bin/carddisp.pl?gene=ESRRB
KCNQ2	Potassium Voltage-Gated Channel Subfamily Q Member 2	Protein Coding	O43526	56	GC20M063400	1.35810649394989	https://www.genecards.org/cgi-bin/carddisp.pl?gene=KCNQ2
TYMP	Thymidine Phosphorylase	Protein Coding	P19971	56	GC22M050525	1.35810649394989	https://www.genecards.org/cgi-bin/carddisp.pl?gene=TYMP
NR1D1	Nuclear Receptor Subfamily 1 Group D Member 1	Protein Coding	P20393	55	GC17M040092	1.35810649394989	https://www.genecards.org/cgi-bin/carddisp.pl?gene=NR1D1
ACSL4	Acyl-CoA Synthetase Long Chain Family Member 4	Protein Coding	O60488	54	GC0XM109624	1.35810649394989	https://www.genecards.org/cgi-bin/carddisp.pl?gene=ACSL4
NTN1	Netrin 1	Protein Coding	O95631	54	GC17P100538	1.35810649394989	https://www.genecards.org/cgi-bin/carddisp.pl?gene=NTN1
CALM2	Calmodulin 2	Protein Coding	P0DP24	52	GC02M047160	1.35810649394989	https://www.genecards.org/cgi-bin/carddisp.pl?gene=CALM2
FOXM1	Forkhead Box M1	Protein Coding	Q08050	52	GC12M002857	1.35810649394989	https://www.genecards.org/cgi-bin/carddisp.pl?gene=FOXM1
HDAC7	Histone Deacetylase 7	Protein Coding	Q8WUI4	52	GC12M047782	1.35810649394989	https://www.genecards.org/cgi-bin/carddisp.pl?gene=HDAC7
SERPINB2	Serpin Family B Member 2	Protein Coding	P05120	52	GC18P063871	1.35810649394989	https://www.genecards.org/cgi-bin/carddisp.pl?gene=SERPINB2
MFGE8	Milk Fat Globule EGF And Factor V/VIII Domain Containing	Protein Coding	Q08431	51	GC15M088898	1.35810649394989	https://www.genecards.org/cgi-bin/carddisp.pl?gene=MFGE8
CRLF1	Cytokine Receptor Like Factor 1	Protein Coding	O75462	50	GC19M018572	1.35810649394989	https://www.genecards.org/cgi-bin/carddisp.pl?gene=CRLF1
EIF4G2	Eukaryotic Translation Initiation Factor 4 Gamma 2	Protein Coding	P78344	50	GC11M011741	1.35810649394989	https://www.genecards.org/cgi-bin/carddisp.pl?gene=EIF4G2
PGAP1	Post-GPI Attachment To Proteins Inositol Deacylase 1	Protein Coding	Q75T13	49	GC02M196833	1.35810649394989	https://www.genecards.org/cgi-bin/carddisp.pl?gene=PGAP1
FFAR4	Free Fatty Acid Receptor 4	Protein Coding	Q5NUL3	47	GC10P093566	1.35810649394989	https://www.genecards.org/cgi-bin/carddisp.pl?gene=FFAR4
SPON1	Spondin 1	Protein Coding	Q9HCB6	44	GC11P013964	1.35810649394989	https://www.genecards.org/cgi-bin/carddisp.pl?gene=SPON1
UNC5B	Unc-5 Netrin Receptor B	Protein Coding	Q8IZJ1	44	GC10P071212	1.35810649394989	https://www.genecards.org/cgi-bin/carddisp.pl?gene=UNC5B
FBXO21	F-Box Protein 21	Protein Coding	O94952	38	GC12M117141	1.35810649394989	https://www.genecards.org/cgi-bin/carddisp.pl?gene=FBXO21
MIR141	MicroRNA 141	RNA Gene		28	GC12P035966	1.35810649394989	https://www.genecards.org/cgi-bin/carddisp.pl?gene=MIR141
MIR200A	MicroRNA 200a	RNA Gene		27	GC01P011074	1.35810649394989	https://www.genecards.org/cgi-bin/carddisp.pl?gene=MIR200A
MIR375	MicroRNA 375	RNA Gene		27	GC02M219001	1.35810649394989	https://www.genecards.org/cgi-bin/carddisp.pl?gene=MIR375
MIR590	MicroRNA 590	RNA Gene		27	GC07P074191	1.35810649394989	https://www.genecards.org/cgi-bin/carddisp.pl?gene=MIR590
MIR128-1	MicroRNA 128-1	RNA Gene		25	GC02P135665	1.35810649394989	https://www.genecards.org/cgi-bin/carddisp.pl?gene=MIR128-1
MIR24-1	MicroRNA 24-1	RNA Gene		24	GC09P095086	1.35810649394989	https://www.genecards.org/cgi-bin/carddisp.pl?gene=MIR24-1
MIR361	MicroRNA 361	RNA Gene		24	GC0XM085903	1.35810649394989	https://www.genecards.org/cgi-bin/carddisp.pl?gene=MIR361
FOXD2-AS1	FOXD2 Adjacent Opposite Strand RNA 1	RNA Gene		23	GC01M047432	1.35810649394989	https://www.genecards.org/cgi-bin/carddisp.pl?gene=FOXD2-AS1
MIR1202	MicroRNA 1202	RNA Gene		17	GC06P155946	1.35810649394989	https://www.genecards.org/cgi-bin/carddisp.pl?gene=MIR1202
MIR4654	MicroRNA 4654	RNA Gene		15	GC01P162157	1.35810649394989	https://www.genecards.org/cgi-bin/carddisp.pl?gene=MIR4654
HIVEP2-DT	HIVEP2 Divergent Transcript	RNA Gene		13	GC06P142948	1.35810649394989	https://www.genecards.org/cgi-bin/carddisp.pl?gene=HIVEP2-DT
MIR1246	MicroRNA 1246	RNA Gene		13	GC02M176600	1.35810649394989	https://www.genecards.org/cgi-bin/carddisp.pl?gene=MIR1246
HPSE	Heparanase	Protein Coding	Q9Y251	52	GC04M083292	1.34873712062836	https://www.genecards.org/cgi-bin/carddisp.pl?gene=HPSE
IGFBP2	Insulin Like Growth Factor Binding Protein 2	Protein Coding	P18065	52	GC02P216632	1.34873712062836	https://www.genecards.org/cgi-bin/carddisp.pl?gene=IGFBP2
CD80	CD80 Molecule	Protein Coding	P33681	52	GC03M119524	1.34801435470581	https://www.genecards.org/cgi-bin/carddisp.pl?gene=CD80
ROR2	Receptor Tyrosine Kinase Like Orphan Receptor 2	Protein Coding	Q01974	57	GC09M107143	1.34483671188354	https://www.genecards.org/cgi-bin/carddisp.pl?gene=ROR2
TRC-GCA24-1	TRNA-Cys (GCA) 24-1	RNA Gene		11	GC17M071542	1.34483671188354	https://www.genecards.org/cgi-bin/carddisp.pl?gene=TRC-GCA24-1
PGF	Placental Growth Factor	Protein Coding	P49763	53	GC14M074941	1.34246110916138	https://www.genecards.org/cgi-bin/carddisp.pl?gene=PGF
MCAM	Melanoma Cell Adhesion Molecule	Protein Coding	P43121	50	GC11M119308	1.34246110916138	https://www.genecards.org/cgi-bin/carddisp.pl?gene=MCAM
CCL21	C-C Motif Chemokine Ligand 21	Protein Coding	O00585	49	GC09M034709	1.34246110916138	https://www.genecards.org/cgi-bin/carddisp.pl?gene=CCL21
PLEKHA7	Pleckstrin Homology Domain Containing A7	Protein Coding	Q6IQ23	47	GC11M016778	1.34046566486359	https://www.genecards.org/cgi-bin/carddisp.pl?gene=PLEKHA7
PCMTD1	Protein-L-Isoaspartate (D-Aspartate) O-Methyltransferase Domain Containing 1	Protein Coding	Q96MG8	43	GC08M051817	1.34046566486359	https://www.genecards.org/cgi-bin/carddisp.pl?gene=PCMTD1
EMSY	EMSY Transcriptional Repressor, BRCA2 Interacting	Protein Coding	Q7Z589	45	GC11P085041	1.33745646476746	https://www.genecards.org/cgi-bin/carddisp.pl?gene=EMSY
IL24	Interleukin 24	Protein Coding	Q13007	49	GC01P206897	1.33291554450989	https://www.genecards.org/cgi-bin/carddisp.pl?gene=IL24
MIR296	MicroRNA 296	RNA Gene		24	GC20M058817	1.33291554450989	https://www.genecards.org/cgi-bin/carddisp.pl?gene=MIR296
CTSG	Cathepsin G	Protein Coding	P08311	53	GC14M024573	1.33042430877686	https://www.genecards.org/cgi-bin/carddisp.pl?gene=CTSG
MMP10	Matrix Metallopeptidase 10	Protein Coding	P09238	52	GC11M102770	1.32952737808228	https://www.genecards.org/cgi-bin/carddisp.pl?gene=MMP10
MIR31HG	MIR31 Host Gene	RNA Gene		25	GC09M022093	1.32923567295074	https://www.genecards.org/cgi-bin/carddisp.pl?gene=MIR31HG
POLG	DNA Polymerase Gamma, Catalytic Subunit	Protein Coding	P54098	56	GC15M144938	1.32869601249695	https://www.genecards.org/cgi-bin/carddisp.pl?gene=POLG
MIR92B	MicroRNA 92b	RNA Gene		24	GC01P155195	1.32383561134338	https://www.genecards.org/cgi-bin/carddisp.pl?gene=MIR92B
H3C3	H3 Clustered Histone 3	Protein Coding	P68431	40	GC06P125265	1.31988275051117	https://www.genecards.org/cgi-bin/carddisp.pl?gene=H3C3
PRTN3	Proteinase 3	Protein Coding	P24158	54	GC19P000840	1.31978285312653	https://www.genecards.org/cgi-bin/carddisp.pl?gene=PRTN3
ITGA5	Integrin Subunit Alpha 5	Protein Coding	P08648	56	GC12M055747	1.30778455734253	https://www.genecards.org/cgi-bin/carddisp.pl?gene=ITGA5
SEMA3A	Semaphorin 3A	Protein Coding	Q14563	55	GC07M083955	1.30778455734253	https://www.genecards.org/cgi-bin/carddisp.pl?gene=SEMA3A
HMMR	Hyaluronan Mediated Motility Receptor	Protein Coding	O75330	52	GC05P163463	1.30778455734253	https://www.genecards.org/cgi-bin/carddisp.pl?gene=HMMR
GRN	Granulin Precursor	Protein Coding	P28799	56	GC17P044345	1.305295586586	https://www.genecards.org/cgi-bin/carddisp.pl?gene=GRN
BIRC5	Baculoviral IAP Repeat Containing 5	Protein Coding	O15392	54	GC17P078214	1.305295586586	https://www.genecards.org/cgi-bin/carddisp.pl?gene=BIRC5
GZMA	Granzyme A	Protein Coding	P12544	51	GC05P055102	1.305295586586	https://www.genecards.org/cgi-bin/carddisp.pl?gene=GZMA
TCF7L1	Transcription Factor 7 Like 1	Protein Coding	Q9HCS4	44	GC02P085133	1.305295586586	https://www.genecards.org/cgi-bin/carddisp.pl?gene=TCF7L1
MIR130B	MicroRNA 130b	RNA Gene		25	GC22P069315	1.305295586586	https://www.genecards.org/cgi-bin/carddisp.pl?gene=MIR130B
MIR29B2	MicroRNA 29b-2	RNA Gene		24	GC01M207830	1.305295586586	https://www.genecards.org/cgi-bin/carddisp.pl?gene=MIR29B2
MIR197	MicroRNA 197	RNA Gene		25	GC01P109598	1.30450117588043	https://www.genecards.org/cgi-bin/carddisp.pl?gene=MIR197
MIR485	MicroRNA 485	RNA Gene		24	GC14P115614	1.30450117588043	https://www.genecards.org/cgi-bin/carddisp.pl?gene=MIR485
PDCD5	Programmed Cell Death 5	Protein Coding	O14737	46	GC19P032581	1.30163168907166	https://www.genecards.org/cgi-bin/carddisp.pl?gene=PDCD5
PRL	Prolactin	Protein Coding	P01236	52	GC06M022287	1.29867053031921	https://www.genecards.org/cgi-bin/carddisp.pl?gene=PRL
MAP3K4	Mitogen-Activated Protein Kinase Kinase Kinase 4	Protein Coding	Q9Y6R4	51	GC06P160991	1.29863154888153	https://www.genecards.org/cgi-bin/carddisp.pl?gene=MAP3K4
USP8	Ubiquitin Specific Peptidase 8	Protein Coding	P40818	55	GC15P050424	1.2961220741272	https://www.genecards.org/cgi-bin/carddisp.pl?gene=USP8
HLA-DPB1	Major Histocompatibility Complex, Class II, DP Beta 1	Protein Coding	P04440	53	GC06P125529	1.2961220741272	https://www.genecards.org/cgi-bin/carddisp.pl?gene=HLA-DPB1
RPGRIP1L	RPGRIP1 Like	Protein Coding	Q68CZ1	50	GC16M053672	1.2961220741272	https://www.genecards.org/cgi-bin/carddisp.pl?gene=RPGRIP1L
SOCS2	Suppressor Of Cytokine Signaling 2	Protein Coding	O14508	50	GC12P093569	1.2961220741272	https://www.genecards.org/cgi-bin/carddisp.pl?gene=SOCS2
EIF6	Eukaryotic Translation Initiation Factor 6	Protein Coding	P56537	49	GC20M035278	1.2961220741272	https://www.genecards.org/cgi-bin/carddisp.pl?gene=EIF6
HIC1	HIC ZBTB Transcriptional Repressor 1	Protein Coding	Q14526	49	GC17P002054	1.2961220741272	https://www.genecards.org/cgi-bin/carddisp.pl?gene=HIC1
CHD9	Chromodomain Helicase DNA Binding Protein 9	Protein Coding	Q3L8U1	45	GC16P053054	1.2961220741272	https://www.genecards.org/cgi-bin/carddisp.pl?gene=CHD9
IRX3	Iroquois Homeobox 3	Protein Coding	P78415	41	GC16M054283	1.2961220741272	https://www.genecards.org/cgi-bin/carddisp.pl?gene=IRX3
FTO-IT1	FTO Intronic Transcript 1	RNA Gene		12	GC16P054039	1.2961220741272	https://www.genecards.org/cgi-bin/carddisp.pl?gene=FTO-IT1
ENSG00000236838	Novel Transcript, Antisense To SMG6	RNA Gene		10	GC17P100174	1.2961220741272	https://www.genecards.org/cgi-bin/carddisp.pl?gene=ENSG00000236838
RN7SKP15	RN7SK Pseudogene 15	Pseudogene		7	GC12M028586	1.2961220741272	https://www.genecards.org/cgi-bin/carddisp.pl?gene=RN7SKP15
RPS20P10	Ribosomal Protein S20 Pseudogene 10	Pseudogene		7	GC02M071984	1.2961220741272	https://www.genecards.org/cgi-bin/carddisp.pl?gene=RPS20P10
HSALNG0113871		RNA Gene		6	GC17M001995	1.2961220741272	https://www.genecards.org/cgi-bin/carddisp.pl?gene=HSALNG0113871
HSALNG0020226-451		RNA Gene		5	GC06P127147	1.2961220741272	https://www.genecards.org/cgi-bin/carddisp.pl?gene=HSALNG0020226-451
lnc-KIF12-2		RNA Gene		5	GC09M117409	1.2961220741272	https://www.genecards.org/cgi-bin/carddisp.pl?gene=lnc-KIF12-2
piR-39858-354		RNA Gene		5	GC16M053821	1.2961220741272	https://www.genecards.org/cgi-bin/carddisp.pl?gene=piR-39858-354
HSALNG0111532		RNA Gene		4	GC16M053741	1.2961220741272	https://www.genecards.org/cgi-bin/carddisp.pl?gene=HSALNG0111532
LOC124903691	Uncharacterized LOC124903691	RNA Gene		4	GC16M053742	1.2961220741272	https://www.genecards.org/cgi-bin/carddisp.pl?gene=LOC124903691
CD40LG	CD40 Ligand	Protein Coding	P29965	58	GC0XP136649	1.2900288105011	https://www.genecards.org/cgi-bin/carddisp.pl?gene=CD40LG
PPIB	Peptidylprolyl Isomerase B	Protein Coding	P23284	58	GC15M064155	1.28403270244598	https://www.genecards.org/cgi-bin/carddisp.pl?gene=PPIB
IDS	Iduronate 2-Sulfatase	Protein Coding	P22304	56	GC0XM149476	1.28403270244598	https://www.genecards.org/cgi-bin/carddisp.pl?gene=IDS
CCDC134	Coiled-Coil Domain Containing 134	Protein Coding	Q9H6E4	46	GC22P041800	1.28403270244598	https://www.genecards.org/cgi-bin/carddisp.pl?gene=CCDC134
NTRK1	Neurotrophic Receptor Tyrosine Kinase 1	Protein Coding	P04629	58	GC01P156815	1.28391289710999	https://www.genecards.org/cgi-bin/carddisp.pl?gene=NTRK1
ALPP	Alkaline Phosphatase, Placental	Protein Coding	P05187	52	GC02P232378	1.27921712398529	https://www.genecards.org/cgi-bin/carddisp.pl?gene=ALPP
TMED2	Transmembrane P24 Trafficking Protein 2	Protein Coding	Q15363	44	GC12P123584	1.27806115150452	https://www.genecards.org/cgi-bin/carddisp.pl?gene=TMED2
ATF6	Activating Transcription Factor 6	Protein Coding	P18850	57	GC01P161766	1.27799069881439	https://www.genecards.org/cgi-bin/carddisp.pl?gene=ATF6
TPSAB1	Tryptase Alpha/Beta 1	Protein Coding	Q15661	51	GC16P001240	1.27799069881439	https://www.genecards.org/cgi-bin/carddisp.pl?gene=TPSAB1
MIR454	MicroRNA 454	RNA Gene		23	GC17M059137	1.27799069881439	https://www.genecards.org/cgi-bin/carddisp.pl?gene=MIR454
SERPINC1	Serpin Family C Member 1	Protein Coding	P01008	58	GC01M174899	1.27663850784302	https://www.genecards.org/cgi-bin/carddisp.pl?gene=SERPINC1
ANGPT2	Angiopoietin 2	Protein Coding	O15123	57	GC08M006499	1.27474498748779	https://www.genecards.org/cgi-bin/carddisp.pl?gene=ANGPT2
KNG1	Kininogen 1	Protein Coding	P01042	57	GC03P186717	1.27474498748779	https://www.genecards.org/cgi-bin/carddisp.pl?gene=KNG1
IL3	Interleukin 3	Protein Coding	P08700	54	GC05P132060	1.27474498748779	https://www.genecards.org/cgi-bin/carddisp.pl?gene=IL3
ADIPOR2	Adiponectin Receptor 2	Protein Coding	Q86V24	49	GC12P001670	1.27474498748779	https://www.genecards.org/cgi-bin/carddisp.pl?gene=ADIPOR2
HMGB2	High Mobility Group Box 2	Protein Coding	P26583	49	GC04M173331	1.27474498748779	https://www.genecards.org/cgi-bin/carddisp.pl?gene=HMGB2
LGALS9	Galectin 9	Protein Coding	O00182	47	GC17P027629	1.27474498748779	https://www.genecards.org/cgi-bin/carddisp.pl?gene=LGALS9
CCL8	C-C Motif Chemokine Ligand 8	Protein Coding	P80075	45	GC17P034319	1.27474498748779	https://www.genecards.org/cgi-bin/carddisp.pl?gene=CCL8
CLEC4A	C-Type Lectin Domain Family 4 Member A	Protein Coding	Q9UMR7	44	GC12P035990	1.27474498748779	https://www.genecards.org/cgi-bin/carddisp.pl?gene=CLEC4A
CYTL1	Cytokine Like 1	Protein Coding	Q9NRR1	37	GC04M005083	1.27474498748779	https://www.genecards.org/cgi-bin/carddisp.pl?gene=CYTL1
MIR634	MicroRNA 634	RNA Gene		15	GC17P066787	1.27474498748779	https://www.genecards.org/cgi-bin/carddisp.pl?gene=MIR634
UGDH	UDP-Glucose 6-Dehydrogenase	Protein Coding	O60701	54	GC04M039502	1.2666517496109	https://www.genecards.org/cgi-bin/carddisp.pl?gene=UGDH
PTX3	Pentraxin 3	Protein Coding	P26022	51	GC03P157436	1.2666517496109	https://www.genecards.org/cgi-bin/carddisp.pl?gene=PTX3
MIR125B1	MicroRNA 125b-1	RNA Gene		28	GC11M124145	1.2666517496109	https://www.genecards.org/cgi-bin/carddisp.pl?gene=MIR125B1
COL20A1	Collagen Type XX Alpha 1 Chain	Protein Coding	Q9P218	43	GC20P063293	1.26617753505707	https://www.genecards.org/cgi-bin/carddisp.pl?gene=COL20A1
F5	Coagulation Factor V	Protein Coding	P12259	56	GC01M169511	1.26102650165558	https://www.genecards.org/cgi-bin/carddisp.pl?gene=F5
IKBKB	Inhibitor Of Nuclear Factor Kappa B Kinase Subunit Beta	Protein Coding	O14920	62	GC08P042271	1.25918018817902	https://www.genecards.org/cgi-bin/carddisp.pl?gene=IKBKB
ANGPTL2	Angiopoietin Like 2	Protein Coding	Q9UKU9	43	GC09M127087	1.25624370574951	https://www.genecards.org/cgi-bin/carddisp.pl?gene=ANGPTL2
CHAD	Chondroadherin	Protein Coding	O15335	43	GC17M050464	1.25342631340027	https://www.genecards.org/cgi-bin/carddisp.pl?gene=CHAD
LINC00473	Long Intergenic Non-Protein Coding RNA 473	RNA Gene	A8K010	27	GC06M165328	1.25342631340027	https://www.genecards.org/cgi-bin/carddisp.pl?gene=LINC00473
MIR377	MicroRNA 377	RNA Gene		25	GC14P115604	1.25342631340027	https://www.genecards.org/cgi-bin/carddisp.pl?gene=MIR377
SNORD95	Small Nucleolar RNA, C/D Box 95	RNA Gene		22	GC05M181243	1.25342631340027	https://www.genecards.org/cgi-bin/carddisp.pl?gene=SNORD95
CYCS	Cytochrome C, Somatic	Protein Coding	P99999	57	GC07M025118	1.24596643447876	https://www.genecards.org/cgi-bin/carddisp.pl?gene=CYCS
F8	Coagulation Factor VIII	Protein Coding	P00451	56	GC0XM154835	1.24534010887146	https://www.genecards.org/cgi-bin/carddisp.pl?gene=F8
SLC40A1	Solute Carrier Family 40 Member 1	Protein Coding	Q9NP59	56	GC02M189560	1.24534010887146	https://www.genecards.org/cgi-bin/carddisp.pl?gene=SLC40A1
SCARB2	Scavenger Receptor Class B Member 2	Protein Coding	Q14108	54	GC04M076158	1.24534010887146	https://www.genecards.org/cgi-bin/carddisp.pl?gene=SCARB2
TRPS1	Transcriptional Repressor GATA Binding 1	Protein Coding	Q9UHF7	54	GC08M115408	1.24534010887146	https://www.genecards.org/cgi-bin/carddisp.pl?gene=TRPS1
AIP	Aryl Hydrocarbon Receptor Interacting Protein	Protein Coding	O00170	51	GC11P067468	1.24534010887146	https://www.genecards.org/cgi-bin/carddisp.pl?gene=AIP
ZMPSTE24	Zinc Metallopeptidase STE24	Protein Coding	O75844	50	GC01P040258	1.24534010887146	https://www.genecards.org/cgi-bin/carddisp.pl?gene=ZMPSTE24
GPR101	G Protein-Coupled Receptor 101	Protein Coding	Q96P66	48	GC0XM137030	1.24534010887146	https://www.genecards.org/cgi-bin/carddisp.pl?gene=GPR101
ZNF687	Zinc Finger Protein 687	Protein Coding	Q8N1G0	45	GC01P151281	1.24534010887146	https://www.genecards.org/cgi-bin/carddisp.pl?gene=ZNF687
CD4	CD4 Molecule	Protein Coding	P01730	58	GC12P006786	1.2450567483902	https://www.genecards.org/cgi-bin/carddisp.pl?gene=CD4
WARS1	Tryptophanyl-TRNA Synthetase 1	Protein Coding	P23381	54	GC14M118710	1.2450567483902	https://www.genecards.org/cgi-bin/carddisp.pl?gene=WARS1
CD86	CD86 Molecule	Protein Coding	P42081	53	GC03P122055	1.2450567483902	https://www.genecards.org/cgi-bin/carddisp.pl?gene=CD86
TCIRG1	T Cell Immune Regulator 1, ATPase H+ Transporting V0 Subunit A3	Protein Coding	Q13488	53	GC11P084747	1.2450567483902	https://www.genecards.org/cgi-bin/carddisp.pl?gene=TCIRG1
EDA	Ectodysplasin A	Protein Coding	Q92838	51	GC0XP069618	1.2450567483902	https://www.genecards.org/cgi-bin/carddisp.pl?gene=EDA
OSTM1	Osteoclastogenesis Associated Transmembrane Protein 1	Protein Coding	Q86WC4	49	GC06M108343	1.2450567483902	https://www.genecards.org/cgi-bin/carddisp.pl?gene=OSTM1
PAPPA2	Pappalysin 2	Protein Coding	Q9BXP8	49	GC01P176463	1.2450567483902	https://www.genecards.org/cgi-bin/carddisp.pl?gene=PAPPA2
ADAMTS20	ADAM Metallopeptidase With Thrombospondin Type 1 Motif 20	Protein Coding	P59510	44	GC12M043353	1.2450567483902	https://www.genecards.org/cgi-bin/carddisp.pl?gene=ADAMTS20
PALM	Paralemmin	Protein Coding	O75781	42	GC19P000708	1.2450567483902	https://www.genecards.org/cgi-bin/carddisp.pl?gene=PALM
PALMD	Palmdelphin	Protein Coding	Q9NP74	41	GC01P099646	1.2450567483902	https://www.genecards.org/cgi-bin/carddisp.pl?gene=PALMD
AZU1	Azurocidin 1	Protein Coding	P20160	47	GC19P000825	1.24405694007874	https://www.genecards.org/cgi-bin/carddisp.pl?gene=AZU1
MYOSLID	Myocardin-Induced Smooth Muscle LncRNA, Inducer Of Differentiation	RNA Gene		15	GC02P207329	1.24015665054321	https://www.genecards.org/cgi-bin/carddisp.pl?gene=MYOSLID
TENM3-AS1	TENM3 Antisense RNA 1	RNA Gene		15	GC04M181910	1.24015665054321	https://www.genecards.org/cgi-bin/carddisp.pl?gene=TENM3-AS1
GSK3B	Glycogen Synthase Kinase 3 Beta	Protein Coding	P49841	59	GC03M119821	1.24006843566895	https://www.genecards.org/cgi-bin/carddisp.pl?gene=GSK3B
CD38	CD38 Molecule	Protein Coding	P28907	55	GC04P023776	1.24006843566895	https://www.genecards.org/cgi-bin/carddisp.pl?gene=CD38
CNR1	Cannabinoid Receptor 1	Protein Coding	P21554	55	GC06M088139	1.24006843566895	https://www.genecards.org/cgi-bin/carddisp.pl?gene=CNR1
IL7R	Interleukin 7 Receptor	Protein Coding	P16871	55	GC05P035852	1.24006843566895	https://www.genecards.org/cgi-bin/carddisp.pl?gene=IL7R
LOXL2	Lysyl Oxidase Like 2	Protein Coding	Q9Y4K0	54	GC08M023296	1.24006843566895	https://www.genecards.org/cgi-bin/carddisp.pl?gene=LOXL2
SPHK1	Sphingosine Kinase 1	Protein Coding	Q9NYA1	54	GC17P076376	1.24006843566895	https://www.genecards.org/cgi-bin/carddisp.pl?gene=SPHK1
HBEGF	Heparin Binding EGF Like Growth Factor	Protein Coding	Q99075	52	GC05M140332	1.24006843566895	https://www.genecards.org/cgi-bin/carddisp.pl?gene=HBEGF
SERPINB5	Serpin Family B Member 5	Protein Coding	P36952	52	GC18P063476	1.24006843566895	https://www.genecards.org/cgi-bin/carddisp.pl?gene=SERPINB5
SOD3	Superoxide Dismutase 3	Protein Coding	P08294	52	GC04P024798	1.24006843566895	https://www.genecards.org/cgi-bin/carddisp.pl?gene=SOD3
PCSK6	Proprotein Convertase Subtilisin/Kexin Type 6	Protein Coding	P29122	51	GC15M145070	1.24006843566895	https://www.genecards.org/cgi-bin/carddisp.pl?gene=PCSK6
SP3	Sp3 Transcription Factor	Protein Coding	Q02447	51	GC02M173882	1.24006843566895	https://www.genecards.org/cgi-bin/carddisp.pl?gene=SP3
SERPINE2	Serpin Family E Member 2	Protein Coding	P07093	50	GC02M223975	1.24006843566895	https://www.genecards.org/cgi-bin/carddisp.pl?gene=SERPINE2
KLF2	KLF Transcription Factor 2	Protein Coding	Q9Y5W3	48	GC19P102608	1.24006843566895	https://www.genecards.org/cgi-bin/carddisp.pl?gene=KLF2
TNIP2	TNFAIP3 Interacting Protein 2	Protein Coding	Q8NFZ5	45	GC04M002741	1.2367457151413	https://www.genecards.org/cgi-bin/carddisp.pl?gene=TNIP2
ILF3-DT	ILF3 Divergent Transcript	RNA Gene		21	GC19M019438	1.2351313829422	https://www.genecards.org/cgi-bin/carddisp.pl?gene=ILF3-DT
LOC101448202	Uncharacterized LOC101448202	RNA Gene		15	GC09M134819	1.23402786254883	https://www.genecards.org/cgi-bin/carddisp.pl?gene=LOC101448202
TNFRSF10A	TNF Receptor Superfamily Member 10a	Protein Coding	O00220	54	GC08M023190	1.23387312889099	https://www.genecards.org/cgi-bin/carddisp.pl?gene=TNFRSF10A
CFI	Complement Factor I	Protein Coding	P05156	55	GC04M109732	1.23344326019287	https://www.genecards.org/cgi-bin/carddisp.pl?gene=CFI
F3	Coagulation Factor III, Tissue Factor	Protein Coding	P13726	54	GC01M094825	1.23344326019287	https://www.genecards.org/cgi-bin/carddisp.pl?gene=F3
CSF3	Colony Stimulating Factor 3	Protein Coding	P09919	49	GC17P040015	1.23344326019287	https://www.genecards.org/cgi-bin/carddisp.pl?gene=CSF3
BBC3	BCL2 Binding Component 3	Protein Coding	Q96PG8	49	GC19M047220	1.22497177124023	https://www.genecards.org/cgi-bin/carddisp.pl?gene=BBC3
CCN3	Cellular Communication Network Factor 3	Protein Coding	P48745	47	GC08P119416	1.22497177124023	https://www.genecards.org/cgi-bin/carddisp.pl?gene=CCN3
MIR99A	MicroRNA 99a	RNA Gene		28	GC21P016539	1.22497177124023	https://www.genecards.org/cgi-bin/carddisp.pl?gene=MIR99A
MIR124-1	MicroRNA 124-1	RNA Gene		25	GC08M009903	1.22497177124023	https://www.genecards.org/cgi-bin/carddisp.pl?gene=MIR124-1
AGTR1	Angiotensin II Receptor Type 1	Protein Coding	P30556	60	GC03P148697	1.22303318977356	https://www.genecards.org/cgi-bin/carddisp.pl?gene=AGTR1
ERAP2	Endoplasmic Reticulum Aminopeptidase 2	Protein Coding	Q6P179	49	GC05P096875	1.22303318977356	https://www.genecards.org/cgi-bin/carddisp.pl?gene=ERAP2
PAK1	P21 (RAC1) Activated Kinase 1	Protein Coding	Q13153	60	GC11M121650	1.21915555000305	https://www.genecards.org/cgi-bin/carddisp.pl?gene=PAK1
TRA-TGC7-1	TRNA-Ala (Anticodon TGC) 7-1	RNA Gene		14	GC06M090560	1.21915555000305	https://www.genecards.org/cgi-bin/carddisp.pl?gene=TRA-TGC7-1
TNFSF12	TNF Superfamily Member 12	Protein Coding	O43508	47	GC17P100462	1.21759986877441	https://www.genecards.org/cgi-bin/carddisp.pl?gene=TNFSF12
CXCL5	C-X-C Motif Chemokine Ligand 5	Protein Coding	P42830	48	GC04M073995	1.21686315536499	https://www.genecards.org/cgi-bin/carddisp.pl?gene=CXCL5
NOS1	Nitric Oxide Synthase 1	Protein Coding	P29475	57	GC12M117208	1.21304655075073	https://www.genecards.org/cgi-bin/carddisp.pl?gene=NOS1
BAG6	BAG Cochaperone 6	Protein Coding	P46379	46	GC06M031639	1.21304655075073	https://www.genecards.org/cgi-bin/carddisp.pl?gene=BAG6
CHRDL2	Chordin Like 2	Protein Coding	Q6WN34	41	GC11M074696	1.21304655075073	https://www.genecards.org/cgi-bin/carddisp.pl?gene=CHRDL2
SOCS3	Suppressor Of Cytokine Signaling 3	Protein Coding	O14543	52	GC17M078356	1.20100963115692	https://www.genecards.org/cgi-bin/carddisp.pl?gene=SOCS3
NLRP12	NLR Family Pyrin Domain Containing 12	Protein Coding	P59046	51	GC19M053793	1.19982099533081	https://www.genecards.org/cgi-bin/carddisp.pl?gene=NLRP12
WNT9A	Wnt Family Member 9A	Protein Coding	O14904	50	GC01M227920	1.19982099533081	https://www.genecards.org/cgi-bin/carddisp.pl?gene=WNT9A
SERPINA5	Serpin Family A Member 5	Protein Coding	P05154	49	GC14P094563	1.19982099533081	https://www.genecards.org/cgi-bin/carddisp.pl?gene=SERPINA5
TLR5	Toll Like Receptor 5	Protein Coding	O60602	55	GC01M223109	1.19928133487701	https://www.genecards.org/cgi-bin/carddisp.pl?gene=TLR5
HRH4	Histamine Receptor H4	Protein Coding	Q9H3N8	51	GC18P024460	1.19893562793732	https://www.genecards.org/cgi-bin/carddisp.pl?gene=HRH4
CXCL11	C-X-C Motif Chemokine Ligand 11	Protein Coding	O14625	49	GC04M076033	1.19893562793732	https://www.genecards.org/cgi-bin/carddisp.pl?gene=CXCL11
RPA3	Replication Protein A3	Protein Coding	P35244	48	GC07M009227	1.19893562793732	https://www.genecards.org/cgi-bin/carddisp.pl?gene=RPA3
IL36A	Interleukin 36 Alpha	Protein Coding	Q9UHA7	44	GC02P113005	1.19893562793732	https://www.genecards.org/cgi-bin/carddisp.pl?gene=IL36A
LOC111365141	NOS2 5' Regulatory Region	Functional Element		8	GC17P027800	1.19893562793732	https://www.genecards.org/cgi-bin/carddisp.pl?gene=LOC111365141
CACNA1G	Calcium Voltage-Gated Channel Subunit Alpha1 G	Protein Coding	O43497	58	GC17P101920	1.19695150852203	https://www.genecards.org/cgi-bin/carddisp.pl?gene=CACNA1G
ATF3	Activating Transcription Factor 3	Protein Coding	P18847	53	GC01P212565	1.19695150852203	https://www.genecards.org/cgi-bin/carddisp.pl?gene=ATF3
LNCRNA-ATB	LncRNA Activated By TGF-Beta	RNA Gene		14	GC14P043994	1.19695150852203	https://www.genecards.org/cgi-bin/carddisp.pl?gene=LNCRNA-ATB
MIR6786	MicroRNA 6786	RNA Gene		9	GC17P081693	1.19695150852203	https://www.genecards.org/cgi-bin/carddisp.pl?gene=MIR6786
DSP	Desmoplakin	Protein Coding	P15924	58	GC06P007541	1.19442105293274	https://www.genecards.org/cgi-bin/carddisp.pl?gene=DSP
CCL22	C-C Motif Chemokine Ligand 22	Protein Coding	O00626	45	GC16P067878	1.19442105293274	https://www.genecards.org/cgi-bin/carddisp.pl?gene=CCL22
HAS2-AS1	HAS2 Antisense RNA 1	RNA Gene		22	GC08P121639	1.19442105293274	https://www.genecards.org/cgi-bin/carddisp.pl?gene=HAS2-AS1
TPR	Translocated Promoter Region, Nuclear Basket Protein	Protein Coding	P12270	50	GC01M186323	1.19059944152832	https://www.genecards.org/cgi-bin/carddisp.pl?gene=TPR
ASAH1	N-Acylsphingosine Amidohydrolase 1	Protein Coding	Q13510	57	GC08M018055	1.19045162200928	https://www.genecards.org/cgi-bin/carddisp.pl?gene=ASAH1
PRKN	Parkin RBR E3 Ubiquitin Protein Ligase	Protein Coding	O60260	57	GC06M161348	1.19045162200928	https://www.genecards.org/cgi-bin/carddisp.pl?gene=PRKN
PARK7	Parkinsonism Associated Deglycase	Protein Coding	Q99497	56	GC01P011539	1.19045162200928	https://www.genecards.org/cgi-bin/carddisp.pl?gene=PARK7
PSAP	Prosaposin	Protein Coding	P07602	56	GC10M071816	1.19045162200928	https://www.genecards.org/cgi-bin/carddisp.pl?gene=PSAP
LAMP2	Lysosomal Associated Membrane Protein 2	Protein Coding	P13473	54	GC0XM120426	1.19045162200928	https://www.genecards.org/cgi-bin/carddisp.pl?gene=LAMP2
IGFBP1	Insulin Like Growth Factor Binding Protein 1	Protein Coding	P08833	51	GC07P049304	1.19045162200928	https://www.genecards.org/cgi-bin/carddisp.pl?gene=IGFBP1
NAGLU	N-Acetyl-Alpha-Glucosaminidase	Protein Coding	P54802	51	GC17P101608	1.19045162200928	https://www.genecards.org/cgi-bin/carddisp.pl?gene=NAGLU
AIM2	Absent In Melanoma 2	Protein Coding	O14862	50	GC01M160098	1.19045162200928	https://www.genecards.org/cgi-bin/carddisp.pl?gene=AIM2
GRIN2B	Glutamate Ionotropic Receptor NMDA Type Subunit 2B	Protein Coding	Q13224	61	GC12M013437	1.18933928012848	https://www.genecards.org/cgi-bin/carddisp.pl?gene=GRIN2B
ANK1	Ankyrin 1	Protein Coding	P16157	53	GC08M041653	1.18920993804932	https://www.genecards.org/cgi-bin/carddisp.pl?gene=ANK1
MCOLN1	Mucolipin TRP Cation Channel 1	Protein Coding	Q9GZU1	51	GC19P102148	1.18920993804932	https://www.genecards.org/cgi-bin/carddisp.pl?gene=MCOLN1
SLC26A4	Solute Carrier Family 26 Member 4	Protein Coding	O43511	51	GC07P107660	1.18920993804932	https://www.genecards.org/cgi-bin/carddisp.pl?gene=SLC26A4
NIN	Ninein	Protein Coding	Q8N4C6	50	GC14M050719	1.18920993804932	https://www.genecards.org/cgi-bin/carddisp.pl?gene=NIN
DNAI2	Dynein Axonemal Intermediate Chain 2	Protein Coding	Q9GZS0	48	GC17P074274	1.18920993804932	https://www.genecards.org/cgi-bin/carddisp.pl?gene=DNAI2
DDHD1	DDHD Domain Containing 1	Protein Coding	Q8NEL9	47	GC14M053036	1.18920993804932	https://www.genecards.org/cgi-bin/carddisp.pl?gene=DDHD1
PACSIN3	Protein Kinase C And Casein Kinase Substrate In Neurons 3	Protein Coding	Q9UKS6	45	GC11M120836	1.18920993804932	https://www.genecards.org/cgi-bin/carddisp.pl?gene=PACSIN3
ROGDI	Rogdi Atypical Leucine Zipper	Protein Coding	Q9GZN7	45	GC16M004796	1.18920993804932	https://www.genecards.org/cgi-bin/carddisp.pl?gene=ROGDI
SAA2	Serum Amyloid A2	Protein Coding	P0DJI9	44	GC11M018238	1.18920993804932	https://www.genecards.org/cgi-bin/carddisp.pl?gene=SAA2
ELOF1	Elongation Factor 1	Protein Coding	P60002	43	GC19M011551	1.18920993804932	https://www.genecards.org/cgi-bin/carddisp.pl?gene=ELOF1
NT5E	5'-Nucleotidase Ecto	Protein Coding	P21589	60	GC06P085449	1.18779587745667	https://www.genecards.org/cgi-bin/carddisp.pl?gene=NT5E
ITIH4	Inter-Alpha-Trypsin Inhibitor Heavy Chain 4	Protein Coding	Q14624	50	GC03M052812	1.18769383430481	https://www.genecards.org/cgi-bin/carddisp.pl?gene=ITIH4
CHST3	Carbohydrate Sulfotransferase 3	Protein Coding	Q7LGC8	51	GC10P071964	1.1850563287735	https://www.genecards.org/cgi-bin/carddisp.pl?gene=CHST3
ALOX5AP	Arachidonate 5-Lipoxygenase Activating Protein	Protein Coding	P20292	53	GC13P030713	1.18485939502716	https://www.genecards.org/cgi-bin/carddisp.pl?gene=ALOX5AP
NFAT5	Nuclear Factor Of Activated T Cells 5	Protein Coding	O94916	47	GC16P069565	1.18405652046204	https://www.genecards.org/cgi-bin/carddisp.pl?gene=NFAT5
SLC25A13	Solute Carrier Family 25 Member 13	Protein Coding	Q9UJS0	54	GC07M096120	1.1831921339035	https://www.genecards.org/cgi-bin/carddisp.pl?gene=SLC25A13
RASGRP3	RAS Guanyl Releasing Protein 3	Protein Coding	Q8IV61	50	GC02P033436	1.1831921339035	https://www.genecards.org/cgi-bin/carddisp.pl?gene=RASGRP3
DPH1	Diphthamide Biosynthesis 1	Protein Coding	Q9BZG8	49	GC17P002030	1.1831921339035	https://www.genecards.org/cgi-bin/carddisp.pl?gene=DPH1
FYCO1	FYVE And Coiled-Coil Domain Autophagy Adaptor 1	Protein Coding	Q9BQS8	48	GC03M045917	1.1831921339035	https://www.genecards.org/cgi-bin/carddisp.pl?gene=FYCO1
MPHOSPH9	M-Phase Phosphoprotein 9	Protein Coding	Q99550	44	GC12M123483	1.1831921339035	https://www.genecards.org/cgi-bin/carddisp.pl?gene=MPHOSPH9
TSKU	Tsukushi, Small Leucine Rich Proteoglycan	Protein Coding	Q8WUA8	42	GC11P076782	1.1831921339035	https://www.genecards.org/cgi-bin/carddisp.pl?gene=TSKU
ZNF76	Zinc Finger Protein 76	Protein Coding	P36508	42	GC06P125614	1.1831921339035	https://www.genecards.org/cgi-bin/carddisp.pl?gene=ZNF76
TAF11	TATA-Box Binding Protein Associated Factor 11	Protein Coding	Q15544	41	GC06M090873	1.1831921339035	https://www.genecards.org/cgi-bin/carddisp.pl?gene=TAF11
C17orf67	Chromosome 17 Open Reading Frame 67	Protein Coding	Q0P5P2	33	GC17M056791	1.1831921339035	https://www.genecards.org/cgi-bin/carddisp.pl?gene=C17orf67
MMP24OS	MMP24 Opposite Strand	Protein Coding	A0A0U1RRL7	16	GC20M035720	1.1831921339035	https://www.genecards.org/cgi-bin/carddisp.pl?gene=MMP24OS
LOC101927839	Uncharacterized LOC101927839	RNA Gene		14	GC17P002232	1.1831921339035	https://www.genecards.org/cgi-bin/carddisp.pl?gene=LOC101927839
PPP1R3B-DT	PPP1R3B Divergent Transcript	RNA Gene		14	GC08P009610	1.1831921339035	https://www.genecards.org/cgi-bin/carddisp.pl?gene=PPP1R3B-DT
ENSG00000236457	Novel Transcript, Sense Intronic To SMG6	RNA Gene		10	GC17M002215	1.1831921339035	https://www.genecards.org/cgi-bin/carddisp.pl?gene=ENSG00000236457
XBP1	X-Box Binding Protein 1	Protein Coding	P17861	55	GC22M028794	1.17331063747406	https://www.genecards.org/cgi-bin/carddisp.pl?gene=XBP1
MIR30C1	MicroRNA 30c-1	RNA Gene		27	GC01P040757	1.17331063747406	https://www.genecards.org/cgi-bin/carddisp.pl?gene=MIR30C1
OIP5-AS1	OIP5 Antisense RNA 1	RNA Gene		24	GC15P148101	1.17331063747406	https://www.genecards.org/cgi-bin/carddisp.pl?gene=OIP5-AS1
RAB4B-EGLN2	RAB4B-EGLN2 Readthrough (NMD Candidate)	RNA Gene		19	GC19P040778	1.17331063747406	https://www.genecards.org/cgi-bin/carddisp.pl?gene=RAB4B-EGLN2
ADA	Adenosine Deaminase	Protein Coding	P00813	60	GC20M044620	1.17300176620483	https://www.genecards.org/cgi-bin/carddisp.pl?gene=ADA
KAT5	Lysine Acetyltransferase 5	Protein Coding	Q92993	58	GC11P065711	1.1692168712616	https://www.genecards.org/cgi-bin/carddisp.pl?gene=KAT5
CEACAM4	CEA Cell Adhesion Molecule 4	Protein Coding	O75871	43	GC19M088927	1.1692168712616	https://www.genecards.org/cgi-bin/carddisp.pl?gene=CEACAM4
LRP1	LDL Receptor Related Protein 1	Protein Coding	Q07954	56	GC12P057128	1.16842806339264	https://www.genecards.org/cgi-bin/carddisp.pl?gene=LRP1
GC	GC Vitamin D Binding Protein	Protein Coding	P02774	53	GC04M071741	1.16633307933807	https://www.genecards.org/cgi-bin/carddisp.pl?gene=GC
MAP2K1	Mitogen-Activated Protein Kinase Kinase 1	Protein Coding	Q02750	63	GC15P066386	1.15974450111389	https://www.genecards.org/cgi-bin/carddisp.pl?gene=MAP2K1
C3	Complement C3	Protein Coding	P01024	58	GC19M006677	1.15974450111389	https://www.genecards.org/cgi-bin/carddisp.pl?gene=C3
KLF4	KLF Transcription Factor 4	Protein Coding	O43474	55	GC09M107484	1.15974450111389	https://www.genecards.org/cgi-bin/carddisp.pl?gene=KLF4
PPARGC1A	PPARG Coactivator 1 Alpha	Protein Coding	Q9UBK2	55	GC04M023755	1.15974450111389	https://www.genecards.org/cgi-bin/carddisp.pl?gene=PPARGC1A
TGIF1	TGFB Induced Factor Homeobox 1	Protein Coding	Q15583	55	GC18P003411	1.15974450111389	https://www.genecards.org/cgi-bin/carddisp.pl?gene=TGIF1
DDR1	Discoidin Domain Receptor Tyrosine Kinase 1	Protein Coding	Q08345	54	GC06P125473	1.15974450111389	https://www.genecards.org/cgi-bin/carddisp.pl?gene=DDR1
FBXW7	F-Box And WD Repeat Domain Containing 7	Protein Coding	Q969H0	54	GC04M152321	1.15974450111389	https://www.genecards.org/cgi-bin/carddisp.pl?gene=FBXW7
AHSG	Alpha 2-HS Glycoprotein	Protein Coding	P02765	53	GC03P186658	1.15974450111389	https://www.genecards.org/cgi-bin/carddisp.pl?gene=AHSG
CD47	CD47 Molecule	Protein Coding	Q08722	53	GC03M108043	1.15974450111389	https://www.genecards.org/cgi-bin/carddisp.pl?gene=CD47
TRAF2	TNF Receptor Associated Factor 2	Protein Coding	Q12933	53	GC09P136881	1.15974450111389	https://www.genecards.org/cgi-bin/carddisp.pl?gene=TRAF2
B4GALT1	Beta-1,4-Galactosyltransferase 1	Protein Coding	P15291	52	GC09M033100	1.15974450111389	https://www.genecards.org/cgi-bin/carddisp.pl?gene=B4GALT1
CST3	Cystatin C	Protein Coding	P01034	52	GC20M023882	1.15974450111389	https://www.genecards.org/cgi-bin/carddisp.pl?gene=CST3
GAS6	Growth Arrest Specific 6	Protein Coding	Q14393	52	GC13M113820	1.15974450111389	https://www.genecards.org/cgi-bin/carddisp.pl?gene=GAS6
GPD1L	Glycerol-3-Phosphate Dehydrogenase 1 Like	Protein Coding	Q8N335	52	GC03P032109	1.15974450111389	https://www.genecards.org/cgi-bin/carddisp.pl?gene=GPD1L
HMGA2	High Mobility Group AT-Hook 2	Protein Coding	P52926	51	GC12P065824	1.15974450111389	https://www.genecards.org/cgi-bin/carddisp.pl?gene=HMGA2
HYAL2	Hyaluronidase 2	Protein Coding	Q12891	50	GC03M050317	1.15974450111389	https://www.genecards.org/cgi-bin/carddisp.pl?gene=HYAL2
CABIN1	Calcineurin Binding Protein 1	Protein Coding	Q9Y6J0	49	GC22P024011	1.15974450111389	https://www.genecards.org/cgi-bin/carddisp.pl?gene=CABIN1
MRC2	Mannose Receptor C Type 2	Protein Coding	Q9UBG0	48	GC17P062627	1.15974450111389	https://www.genecards.org/cgi-bin/carddisp.pl?gene=MRC2
LGALS8	Galectin 8	Protein Coding	O00214	47	GC01P236518	1.15974450111389	https://www.genecards.org/cgi-bin/carddisp.pl?gene=LGALS8
IFNL1	Interferon Lambda 1	Protein Coding	Q8IU54	44	GC19P039296	1.15974450111389	https://www.genecards.org/cgi-bin/carddisp.pl?gene=IFNL1
CIRBP	Cold Inducible RNA Binding Protein	Protein Coding	Q14011	42	GC19P001259	1.15974450111389	https://www.genecards.org/cgi-bin/carddisp.pl?gene=CIRBP
FNDC5	Fibronectin Type III Domain Containing 5	Protein Coding	Q8NAU1	42	GC01M033909	1.15974450111389	https://www.genecards.org/cgi-bin/carddisp.pl?gene=FNDC5
METRNL	Meteorin Like, Glial Cell Differentiation Regulator	Protein Coding	Q641Q3	41	GC17P083079	1.15974450111389	https://www.genecards.org/cgi-bin/carddisp.pl?gene=METRNL
MIR338	MicroRNA 338	RNA Gene		24	GC17M081402	1.15974450111389	https://www.genecards.org/cgi-bin/carddisp.pl?gene=MIR338
MIR374A	MicroRNA 374a	RNA Gene		24	GC0XM074300	1.15974450111389	https://www.genecards.org/cgi-bin/carddisp.pl?gene=MIR374A
HCG18	HLA Complex Group 18	RNA Gene		18	GC06M090642	1.15974450111389	https://www.genecards.org/cgi-bin/carddisp.pl?gene=HCG18
TRD-GTC9-1	TRNA-Asp (Anticodon GTC) 9-1	RNA Gene		13	GC01P163375	1.15974450111389	https://www.genecards.org/cgi-bin/carddisp.pl?gene=TRD-GTC9-1
OLAH	Oleoyl-ACP Hydrolase	Protein Coding	Q9NV23	42	GC10P015032	1.15806376934052	https://www.genecards.org/cgi-bin/carddisp.pl?gene=OLAH
MSH6	MutS Homolog 6	Protein Coding	P52701	57	GC02P047695	1.14820647239685	https://www.genecards.org/cgi-bin/carddisp.pl?gene=MSH6
HMGCR	3-Hydroxy-3-Methylglutaryl-CoA Reductase	Protein Coding	P04035	56	GC05P075336	1.1479115486145	https://www.genecards.org/cgi-bin/carddisp.pl?gene=HMGCR
KCNJ11	Potassium Inwardly Rectifying Channel Subfamily J Member 11	Protein Coding	Q14654	54	GC11M017905	1.1479115486145	https://www.genecards.org/cgi-bin/carddisp.pl?gene=KCNJ11
MUTYH	MutY DNA Glycosylase	Protein Coding	Q9UIF7	53	GC01M045329	1.1479115486145	https://www.genecards.org/cgi-bin/carddisp.pl?gene=MUTYH
ORAI1	ORAI Calcium Release-Activated Calcium Modulator 1	Protein Coding	Q96D31	52	GC12P131058	1.1479115486145	https://www.genecards.org/cgi-bin/carddisp.pl?gene=ORAI1
GLRX	Glutaredoxin	Protein Coding	P35754	51	GC05M095752	1.1479115486145	https://www.genecards.org/cgi-bin/carddisp.pl?gene=GLRX
UTS2	Urotensin 2	Protein Coding	O95399	48	GC01M007843	1.1479115486145	https://www.genecards.org/cgi-bin/carddisp.pl?gene=UTS2
EPYC	Epiphycan	Protein Coding	Q99645	43	GC12M090963	1.1479115486145	https://www.genecards.org/cgi-bin/carddisp.pl?gene=EPYC
KLF9	KLF Transcription Factor 9	Protein Coding	Q13886	42	GC09M070384	1.1479115486145	https://www.genecards.org/cgi-bin/carddisp.pl?gene=KLF9
COL6A4P2	Collagen Type VI Alpha 4 Pseudogene 2	Pseudogene		14	GC03P130212	1.1479115486145	https://www.genecards.org/cgi-bin/carddisp.pl?gene=COL6A4P2
BLK	BLK Proto-Oncogene, Src Family Tyrosine Kinase	Protein Coding	P51451	57	GC08P011486	1.14678311347961	https://www.genecards.org/cgi-bin/carddisp.pl?gene=BLK
MAFB	MAF BZIP Transcription Factor B	Protein Coding	Q9Y5Q3	52	GC20M040685	1.14678311347961	https://www.genecards.org/cgi-bin/carddisp.pl?gene=MAFB
TIA1	TIA1 Cytotoxic Granule Associated RNA Binding Protein	Protein Coding	P31483	51	GC02M070209	1.14536917209625	https://www.genecards.org/cgi-bin/carddisp.pl?gene=TIA1
CNR2	Cannabinoid Receptor 2	Protein Coding	P34972	53	GC01M023870	1.14533030986786	https://www.genecards.org/cgi-bin/carddisp.pl?gene=CNR2
MIR346	MicroRNA 346	RNA Gene		26	GC10M086264	1.14533030986786	https://www.genecards.org/cgi-bin/carddisp.pl?gene=MIR346
SILC1	Sciatic Injury Induced LincRNA Upregulator Of SOX11	RNA Gene		21	GC02P005933	1.14533030986786	https://www.genecards.org/cgi-bin/carddisp.pl?gene=SILC1
GPR33	G Protein-Coupled Receptor 33	Protein Coding	Q49SQ1	30	GC14M031482	1.14313268661499	https://www.genecards.org/cgi-bin/carddisp.pl?gene=GPR33
FAH	Fumarylacetoacetate Hydrolase	Protein Coding	P16930	55	GC15P080152	1.13676285743713	https://www.genecards.org/cgi-bin/carddisp.pl?gene=FAH
ST18	ST18 C2H2C-Type Zinc Finger Transcription Factor	Protein Coding	O60284	44	GC08M052110	1.13676285743713	https://www.genecards.org/cgi-bin/carddisp.pl?gene=ST18
EEIG1	Estrogen-Induced Osteoclastogenesis Regulator 1	Protein Coding	Q5T9C2	38	GC09M128020	1.13676285743713	https://www.genecards.org/cgi-bin/carddisp.pl?gene=EEIG1
CAPN2	Calpain 2	Protein Coding	P17655	56	GC01P223701	1.13375151157379	https://www.genecards.org/cgi-bin/carddisp.pl?gene=CAPN2
ITGA4	Integrin Subunit Alpha 4	Protein Coding	P13612	57	GC02P181459	1.13329339027405	https://www.genecards.org/cgi-bin/carddisp.pl?gene=ITGA4
KCNMA1	Potassium Calcium-Activated Channel Subfamily M Alpha 1	Protein Coding	Q12791	57	GC10M076869	1.13045120239258	https://www.genecards.org/cgi-bin/carddisp.pl?gene=KCNMA1
H1-4	H1.4 Linker Histone, Cluster Member	Protein Coding	P10412	51	GC06P127117	1.13045120239258	https://www.genecards.org/cgi-bin/carddisp.pl?gene=H1-4
ETS2	ETS Proto-Oncogene 2, Transcription Factor	Protein Coding	P15036	49	GC21P038805	1.13045120239258	https://www.genecards.org/cgi-bin/carddisp.pl?gene=ETS2
MAP1LC3A	Microtubule Associated Protein 1 Light Chain 3 Alpha	Protein Coding	Q9H492	48	GC20P034546	1.13045120239258	https://www.genecards.org/cgi-bin/carddisp.pl?gene=MAP1LC3A
ERGIC3	ERGIC And Golgi 3	Protein Coding	Q9Y282	45	GC20P035542	1.13045120239258	https://www.genecards.org/cgi-bin/carddisp.pl?gene=ERGIC3
POR	Cytochrome P450 Oxidoreductase	Protein Coding	P16435	56	GC07P075899	1.12029159069061	https://www.genecards.org/cgi-bin/carddisp.pl?gene=POR
PTGER2	Prostaglandin E Receptor 2	Protein Coding	P43116	55	GC14P052314	1.12029159069061	https://www.genecards.org/cgi-bin/carddisp.pl?gene=PTGER2
ADM	Adrenomedullin	Protein Coding	P35318	54	GC11P010531	1.12029159069061	https://www.genecards.org/cgi-bin/carddisp.pl?gene=ADM
NRCAM	Neuronal Cell Adhesion Molecule	Protein Coding	Q92823	52	GC07M108147	1.12029159069061	https://www.genecards.org/cgi-bin/carddisp.pl?gene=NRCAM
LRG1	Leucine Rich Alpha-2-Glycoprotein 1	Protein Coding	P02750	48	GC19M018923	1.12029159069061	https://www.genecards.org/cgi-bin/carddisp.pl?gene=LRG1
SIK3	SIK Family Kinase 3	Protein Coding	Q9Y2K2	48	GC11M116843	1.12029159069061	https://www.genecards.org/cgi-bin/carddisp.pl?gene=SIK3
NCALD	Neurocalcin Delta	Protein Coding	P61601	47	GC08M101704	1.12029159069061	https://www.genecards.org/cgi-bin/carddisp.pl?gene=NCALD
MIR4516	MicroRNA 4516	RNA Gene		19	GC16P065024	1.12029159069061	https://www.genecards.org/cgi-bin/carddisp.pl?gene=MIR4516
GRASLND	Glycosaminoglycan Regulatory Associated Long Non-Coding RNA	RNA Gene		16	GC02M006911	1.12029159069061	https://www.genecards.org/cgi-bin/carddisp.pl?gene=GRASLND
CHIT1	Chitinase 1	Protein Coding	Q13231	52	GC01M203213	1.11939656734467	https://www.genecards.org/cgi-bin/carddisp.pl?gene=CHIT1
CDKN2A	Cyclin Dependent Kinase Inhibitor 2A	Protein Coding	Q8N726	60	GC09M021967	1.11861169338226	https://www.genecards.org/cgi-bin/carddisp.pl?gene=CDKN2A
ALK	ALK Receptor Tyrosine Kinase	Protein Coding	Q9UM73	59	GC02M029190	1.11861169338226	https://www.genecards.org/cgi-bin/carddisp.pl?gene=ALK
NOS3	Nitric Oxide Synthase 3	Protein Coding	P29474	58	GC07P156074	1.11861169338226	https://www.genecards.org/cgi-bin/carddisp.pl?gene=NOS3
MAP3K5	Mitogen-Activated Protein Kinase Kinase Kinase 5	Protein Coding	Q99683	57	GC06M136557	1.11861169338226	https://www.genecards.org/cgi-bin/carddisp.pl?gene=MAP3K5
PKM	Pyruvate Kinase M1/2	Protein Coding	P14618	57	GC15M072199	1.11861169338226	https://www.genecards.org/cgi-bin/carddisp.pl?gene=PKM
ETS1	ETS Proto-Oncogene 1, Transcription Factor	Protein Coding	P14921	56	GC11M128458	1.11861169338226	https://www.genecards.org/cgi-bin/carddisp.pl?gene=ETS1
KEAP1	Kelch Like ECH Associated Protein 1	Protein Coding	Q14145	56	GC19M010486	1.11861169338226	https://www.genecards.org/cgi-bin/carddisp.pl?gene=KEAP1
CYBA	Cytochrome B-245 Alpha Chain	Protein Coding	P13498	55	GC16M088643	1.11861169338226	https://www.genecards.org/cgi-bin/carddisp.pl?gene=CYBA
ITCH	Itchy E3 Ubiquitin Protein Ligase	Protein Coding	Q96J02	55	GC20P034363	1.11861169338226	https://www.genecards.org/cgi-bin/carddisp.pl?gene=ITCH
MECP2	Methyl-CpG Binding Protein 2	Protein Coding	P51608	55	GC0XM154021	1.11861169338226	https://www.genecards.org/cgi-bin/carddisp.pl?gene=MECP2
RIPK2	Receptor Interacting Serine/Threonine Kinase 2	Protein Coding	O43353	55	GC08P089889	1.11861169338226	https://www.genecards.org/cgi-bin/carddisp.pl?gene=RIPK2
TRAF3	TNF Receptor Associated Factor 3	Protein Coding	Q13114	55	GC14P114648	1.11861169338226	https://www.genecards.org/cgi-bin/carddisp.pl?gene=TRAF3
ESRRA	Estrogen Related Receptor Alpha	Protein Coding	P11474	54	GC11P064305	1.11861169338226	https://www.genecards.org/cgi-bin/carddisp.pl?gene=ESRRA
PTGES3	Prostaglandin E Synthase 3	Protein Coding	Q15185	52	GC12M059098	1.11861169338226	https://www.genecards.org/cgi-bin/carddisp.pl?gene=PTGES3
SHC1	SHC Adaptor Protein 1	Protein Coding	P29353	52	GC01M154962	1.11861169338226	https://www.genecards.org/cgi-bin/carddisp.pl?gene=SHC1
FABP4	Fatty Acid Binding Protein 4	Protein Coding	P15090	51	GC08M081478	1.11861169338226	https://www.genecards.org/cgi-bin/carddisp.pl?gene=FABP4
FZD8	Frizzled Class Receptor 8	Protein Coding	Q9H461	51	GC10M035638	1.11861169338226	https://www.genecards.org/cgi-bin/carddisp.pl?gene=FZD8
PPBP	Pro-Platelet Basic Protein	Protein Coding	P02775	51	GC04M073986	1.11861169338226	https://www.genecards.org/cgi-bin/carddisp.pl?gene=PPBP
TFF3	Trefoil Factor 3	Protein Coding	Q07654	50	GC21M042311	1.11861169338226	https://www.genecards.org/cgi-bin/carddisp.pl?gene=TFF3
IL15RA	Interleukin 15 Receptor Subunit Alpha	Protein Coding	Q13261	49	GC10M005943	1.11861169338226	https://www.genecards.org/cgi-bin/carddisp.pl?gene=IL15RA
OPRK1	Opioid Receptor Kappa 1	Protein Coding	P41145	49	GC08M053227	1.11861169338226	https://www.genecards.org/cgi-bin/carddisp.pl?gene=OPRK1
STT3B	STT3 Oligosaccharyltransferase Complex Catalytic Subunit B	Protein Coding	Q8TCJ2	49	GC03P031532	1.11861169338226	https://www.genecards.org/cgi-bin/carddisp.pl?gene=STT3B
DUSP5	Dual Specificity Phosphatase 5	Protein Coding	Q16690	48	GC10P110497	1.11861169338226	https://www.genecards.org/cgi-bin/carddisp.pl?gene=DUSP5
PITRM1	Pitrilysin Metallopeptidase 1	Protein Coding	Q5JRX3	47	GC10M003138	1.11861169338226	https://www.genecards.org/cgi-bin/carddisp.pl?gene=PITRM1
SERPINA4	Serpin Family A Member 4	Protein Coding	P29622	47	GC14P094561	1.11861169338226	https://www.genecards.org/cgi-bin/carddisp.pl?gene=SERPINA4
CCL13	C-C Motif Chemokine Ligand 13	Protein Coding	Q99616	45	GC17P034356	1.11861169338226	https://www.genecards.org/cgi-bin/carddisp.pl?gene=CCL13
IL27	Interleukin 27	Protein Coding	Q8NEV9	44	GC16M043045	1.11861169338226	https://www.genecards.org/cgi-bin/carddisp.pl?gene=IL27
MIR185	MicroRNA 185	RNA Gene		29	GC22P064478	1.11861169338226	https://www.genecards.org/cgi-bin/carddisp.pl?gene=MIR185
MIR101-1	MicroRNA 101-1	RNA Gene		25	GC01M065058	1.11861169338226	https://www.genecards.org/cgi-bin/carddisp.pl?gene=MIR101-1
PCAT1	Prostate Cancer Associated Transcript 1	RNA Gene		24	GC08P126553	1.11861169338226	https://www.genecards.org/cgi-bin/carddisp.pl?gene=PCAT1
MIR1275	MicroRNA 1275	RNA Gene		23	GC06M090866	1.11861169338226	https://www.genecards.org/cgi-bin/carddisp.pl?gene=MIR1275
MIR92A2	MicroRNA 92a-2	RNA Gene		22	GC0XM134432	1.11861169338226	https://www.genecards.org/cgi-bin/carddisp.pl?gene=MIR92A2
ERVK-18	Endogenous Retrovirus Group K Member 18	Protein Coding	O42043	10	GC01U903332	1.11861169338226	https://www.genecards.org/cgi-bin/carddisp.pl?gene=ERVK-18
HSD11B1	Hydroxysteroid 11-Beta Dehydrogenase 1	Protein Coding	P28845	59	GC01P209686	1.11198663711548	https://www.genecards.org/cgi-bin/carddisp.pl?gene=HSD11B1
CARD16	Caspase Recruitment Domain Family Member 16	Protein Coding	Q5EG05	42	GC11M105041	1.11198663711548	https://www.genecards.org/cgi-bin/carddisp.pl?gene=CARD16
ZFP36	ZFP36 Ring Finger Protein	Protein Coding	P26651	45	GC19P039406	1.11114013195038	https://www.genecards.org/cgi-bin/carddisp.pl?gene=ZFP36
DRD2	Dopamine Receptor D2	Protein Coding	P14416	57	GC11M113409	1.10070586204529	https://www.genecards.org/cgi-bin/carddisp.pl?gene=DRD2
SUMF1	Sulfatase Modifying Factor 1	Protein Coding	Q8NBK3	50	GC03M003700	1.10070586204529	https://www.genecards.org/cgi-bin/carddisp.pl?gene=SUMF1
DLX3	Distal-Less Homeobox 3	Protein Coding	O60479	48	GC17M049990	1.10070586204529	https://www.genecards.org/cgi-bin/carddisp.pl?gene=DLX3
PRDM5	PR/SET Domain 5	Protein Coding	Q9NQX1	45	GC04M120984	1.10070586204529	https://www.genecards.org/cgi-bin/carddisp.pl?gene=PRDM5
SPMIP6	Sperm Microtubule Inner Protein 6	Protein Coding	Q8NCR6	37	GC09M034959	1.10070586204529	https://www.genecards.org/cgi-bin/carddisp.pl?gene=SPMIP6
RRM2B	Ribonucleotide Reductase Regulatory TP53 Inducible Subunit M2B	Protein Coding	Q7LG56	57	GC08M102204	1.09460115432739	https://www.genecards.org/cgi-bin/carddisp.pl?gene=RRM2B
CAMK2A	Calcium/Calmodulin Dependent Protein Kinase II Alpha	Protein Coding	Q9UQM7	61	GC05M150219	1.08974099159241	https://www.genecards.org/cgi-bin/carddisp.pl?gene=CAMK2A
CSTA	Cystatin A	Protein Coding	P01040	52	GC03P122325	1.08974099159241	https://www.genecards.org/cgi-bin/carddisp.pl?gene=CSTA
IL12A	Interleukin 12A	Protein Coding	P29459	52	GC03P159988	1.08974099159241	https://www.genecards.org/cgi-bin/carddisp.pl?gene=IL12A
HOXA1	Homeobox A1	Protein Coding	P49639	50	GC07M027092	1.08974099159241	https://www.genecards.org/cgi-bin/carddisp.pl?gene=HOXA1
SOX8	SRY-Box Transcription Factor 8	Protein Coding	P57073	45	GC16P000981	1.08974099159241	https://www.genecards.org/cgi-bin/carddisp.pl?gene=SOX8
TGIF2	TGFB Induced Factor Homeobox 2	Protein Coding	Q9GZN2	45	GC20P036573	1.08974099159241	https://www.genecards.org/cgi-bin/carddisp.pl?gene=TGIF2
FOXD1	Forkhead Box D1	Protein Coding	Q16676	43	GC05M073444	1.08974099159241	https://www.genecards.org/cgi-bin/carddisp.pl?gene=FOXD1
C1QTNF9B	C1q And TNF Related 9B	Protein Coding	B2RNN3	37	GC13M023891	1.08974099159241	https://www.genecards.org/cgi-bin/carddisp.pl?gene=C1QTNF9B
MIR486-1	MicroRNA 486-1	RNA Gene		25	GC08M041660	1.08974099159241	https://www.genecards.org/cgi-bin/carddisp.pl?gene=MIR486-1
MIR4326	MicroRNA 4326	RNA Gene		11	GC20P063286	1.08974099159241	https://www.genecards.org/cgi-bin/carddisp.pl?gene=MIR4326
E2F1	E2F Transcription Factor 1	Protein Coding	Q01094	52	GC20M033675	1.08311581611633	https://www.genecards.org/cgi-bin/carddisp.pl?gene=E2F1
CCL19	C-C Motif Chemokine Ligand 19	Protein Coding	Q99731	47	GC09M034943	1.06955981254578	https://www.genecards.org/cgi-bin/carddisp.pl?gene=CCL19
LVRN	Laeverin	Protein Coding	Q6Q4G3	43	GC05P115962	1.06955981254578	https://www.genecards.org/cgi-bin/carddisp.pl?gene=LVRN
CYP2C9	Cytochrome P450 Family 2 Subfamily C Member 9	Protein Coding	P11712	55	GC10P094938	1.06505107879639	https://www.genecards.org/cgi-bin/carddisp.pl?gene=CYP2C9
F2RL3	F2R Like Thrombin Or Trypsin Receptor 3	Protein Coding	Q96RI0	52	GC19P016888	1.06500637531281	https://www.genecards.org/cgi-bin/carddisp.pl?gene=F2RL3
GALE	UDP-Galactose-4-Epimerase	Protein Coding	Q14376	52	GC01M023795	1.06500637531281	https://www.genecards.org/cgi-bin/carddisp.pl?gene=GALE
SMURF1	SMAD Specific E3 Ubiquitin Protein Ligase 1	Protein Coding	Q9HCE7	51	GC07M099027	1.06500637531281	https://www.genecards.org/cgi-bin/carddisp.pl?gene=SMURF1
FIP1L1	Factor Interacting With PAPOLA And CPSF1	Protein Coding	Q6UN15	47	GC04P053470	1.06500637531281	https://www.genecards.org/cgi-bin/carddisp.pl?gene=FIP1L1
HIF3A	Hypoxia Inducible Factor 3 Subunit Alpha	Protein Coding	Q9Y2N7	47	GC19P046297	1.06500637531281	https://www.genecards.org/cgi-bin/carddisp.pl?gene=HIF3A
DCSTAMP	Dendrocyte Expressed Seven Transmembrane Protein	Protein Coding	Q9H295	44	GC08P104339	1.06500637531281	https://www.genecards.org/cgi-bin/carddisp.pl?gene=DCSTAMP
KLRB1	Killer Cell Lectin Like Receptor B1	Protein Coding	Q12918	44	GC12M028029	1.06500637531281	https://www.genecards.org/cgi-bin/carddisp.pl?gene=KLRB1
NUPR1	Nuclear Protein 1, Transcriptional Regulator	Protein Coding	O60356	38	GC16M028532	1.06500637531281	https://www.genecards.org/cgi-bin/carddisp.pl?gene=NUPR1
ZNF440	Zinc Finger Protein 440	Protein Coding	Q8IYI8	36	GC19P011814	1.06500637531281	https://www.genecards.org/cgi-bin/carddisp.pl?gene=ZNF440
MIR498	MicroRNA 498	RNA Gene		22	GC19P103663	1.06500637531281	https://www.genecards.org/cgi-bin/carddisp.pl?gene=MIR498
PRNCR1	Prostate Cancer Associated Non-Coding RNA 1	RNA Gene		20	GC08P127079	1.06500637531281	https://www.genecards.org/cgi-bin/carddisp.pl?gene=PRNCR1
LINC02154	Long Intergenic Non-Protein Coding RNA 2154	RNA Gene		19	GC0XM014558	1.06500637531281	https://www.genecards.org/cgi-bin/carddisp.pl?gene=LINC02154
MIR105-1	MicroRNA 105-1	RNA Gene		15	GC0XM152392	1.06500637531281	https://www.genecards.org/cgi-bin/carddisp.pl?gene=MIR105-1
MIR665	MicroRNA 665	RNA Gene		15	GC14P115628	1.06500637531281	https://www.genecards.org/cgi-bin/carddisp.pl?gene=MIR665
LINC02888	Long Intergenic Non-Protein Coding RNA 2888	RNA Gene		13	GC07P017378	1.06500637531281	https://www.genecards.org/cgi-bin/carddisp.pl?gene=LINC02888
ARHGAP29-AS1	ARHGAP29 Antisense RNA 1	RNA Gene		12	GC01P094250	1.06500637531281	https://www.genecards.org/cgi-bin/carddisp.pl?gene=ARHGAP29-AS1
ENSG00000231760	Novel Transcript	RNA Gene		10	GC06M149796	1.06500637531281	https://www.genecards.org/cgi-bin/carddisp.pl?gene=ENSG00000231760
STAT5B	Signal Transducer And Activator Of Transcription 5B	Protein Coding	P51692	58	GC17M042199	1.06103706359863	https://www.genecards.org/cgi-bin/carddisp.pl?gene=STAT5B
SMPD1	Sphingomyelin Phosphodiesterase 1	Protein Coding	P17405	57	GC11P006390	1.06103706359863	https://www.genecards.org/cgi-bin/carddisp.pl?gene=SMPD1
ADAMTS15	ADAM Metallopeptidase With Thrombospondin Type 1 Motif 15	Protein Coding	Q8TE58	43	GC11P130448	1.06103706359863	https://www.genecards.org/cgi-bin/carddisp.pl?gene=ADAMTS15
PYCARD	PYD And CARD Domain Containing	Protein Coding	Q9ULZ3	50	GC16M031201	1.05838131904602	https://www.genecards.org/cgi-bin/carddisp.pl?gene=PYCARD
HLA-DPA1	Major Histocompatibility Complex, Class II, DP Alpha 1	Protein Coding	P20036	49	GC06M033064	1.05827915668488	https://www.genecards.org/cgi-bin/carddisp.pl?gene=HLA-DPA1
NCOA6	Nuclear Receptor Coactivator 6	Protein Coding	Q14686	49	GC20M035701	1.05827915668488	https://www.genecards.org/cgi-bin/carddisp.pl?gene=NCOA6
AAGAB	Alpha And Gamma Adaptin Binding Protein	Protein Coding	Q6PD74	47	GC15M067200	1.05827915668488	https://www.genecards.org/cgi-bin/carddisp.pl?gene=AAGAB
SCYL1	SCY1 Like Pseudokinase 1	Protein Coding	Q96KG9	47	GC11P065525	1.05827915668488	https://www.genecards.org/cgi-bin/carddisp.pl?gene=SCYL1
ACER3	Alkaline Ceramidase 3	Protein Coding	Q9NUN7	45	GC11P076860	1.05827915668488	https://www.genecards.org/cgi-bin/carddisp.pl?gene=ACER3
RBM6	RNA Binding Motif Protein 6	Protein Coding	P78332	45	GC03P049940	1.05827915668488	https://www.genecards.org/cgi-bin/carddisp.pl?gene=RBM6
CDK2AP1	Cyclin Dependent Kinase 2 Associated Protein 1	Protein Coding	O14519	44	GC12M123250	1.05827915668488	https://www.genecards.org/cgi-bin/carddisp.pl?gene=CDK2AP1
BLTP3A	Bridge-Like Lipid Transfer Protein Family Member 3A	Protein Coding	Q6BDS2	42	GC06P126951	1.05827915668488	https://www.genecards.org/cgi-bin/carddisp.pl?gene=BLTP3A
L3MBTL2	L3MBTL Histone Methyl-Lysine Binding Protein 2	Protein Coding	Q969R5	42	GC22P041205	1.05827915668488	https://www.genecards.org/cgi-bin/carddisp.pl?gene=L3MBTL2
LYPLAL1	Lysophospholipase Like 1	Protein Coding	Q5VWZ2	42	GC01P219173	1.05827915668488	https://www.genecards.org/cgi-bin/carddisp.pl?gene=LYPLAL1
MTRFR	Mitochondrial Translation Release Factor In Rescue	Protein Coding	Q9H3J6	42	GC12P131091	1.05827915668488	https://www.genecards.org/cgi-bin/carddisp.pl?gene=MTRFR
TIPIN	TIMELESS Interacting Protein	Protein Coding	Q9BVW5	42	GC15M066336	1.05827915668488	https://www.genecards.org/cgi-bin/carddisp.pl?gene=TIPIN
TMEM18	Transmembrane Protein 18	Protein Coding	Q96B42	42	GC02M000660	1.05827915668488	https://www.genecards.org/cgi-bin/carddisp.pl?gene=TMEM18
WSCD2	WSC Domain Containing 2	Protein Coding	Q2TBF2	42	GC12P108129	1.05827915668488	https://www.genecards.org/cgi-bin/carddisp.pl?gene=WSCD2
ZWILCH	Zwilch Kinetochore Protein	Protein Coding	Q9H900	42	GC15P066504	1.05827915668488	https://www.genecards.org/cgi-bin/carddisp.pl?gene=ZWILCH
RPRD2	Regulation Of Nuclear Pre-MRNA Domain Containing 2	Protein Coding	Q5VT52	41	GC01P150363	1.05827915668488	https://www.genecards.org/cgi-bin/carddisp.pl?gene=RPRD2
APOBEC4	Apolipoprotein B MRNA Editing Enzyme Catalytic Polypeptide Like 4	Protein Coding	Q8WW27	40	GC01M183646	1.05827915668488	https://www.genecards.org/cgi-bin/carddisp.pl?gene=APOBEC4
EHBP1L1	EH Domain Binding Protein 1 Like 1	Protein Coding	Q8N3D4	40	GC11P084577	1.05827915668488	https://www.genecards.org/cgi-bin/carddisp.pl?gene=EHBP1L1
GSDMC	Gasdermin C	Protein Coding	Q9BYG8	40	GC08M129705	1.05827915668488	https://www.genecards.org/cgi-bin/carddisp.pl?gene=GSDMC
XKR6	XK Related 6	Protein Coding	Q5GH73	40	GC08M010896	1.05827915668488	https://www.genecards.org/cgi-bin/carddisp.pl?gene=XKR6
RFLNA	Refilin A	Protein Coding	Q6ZTI6	38	GC12P131109	1.05827915668488	https://www.genecards.org/cgi-bin/carddisp.pl?gene=RFLNA
GML	Glycosylphosphatidylinositol Anchored Molecule Like	Protein Coding	Q99445	37	GC08P142834	1.05827915668488	https://www.genecards.org/cgi-bin/carddisp.pl?gene=GML
H2BC4	H2B Clustered Histone 4	Protein Coding	P62807	37	GC06M091696	1.05827915668488	https://www.genecards.org/cgi-bin/carddisp.pl?gene=H2BC4
IQCH	IQ Motif Containing H	Protein Coding	Q86VS3	36	GC15P067254	1.05827915668488	https://www.genecards.org/cgi-bin/carddisp.pl?gene=IQCH
OVCA2	OVCA2 Serine Hydrolase Domain Containing	Protein Coding	Q8WZ82	35	GC17P100168	1.05827915668488	https://www.genecards.org/cgi-bin/carddisp.pl?gene=OVCA2
STIMATE	STIM Activating Enhancer	Protein Coding	Q86TL2	33	GC03M053638	1.05827915668488	https://www.genecards.org/cgi-bin/carddisp.pl?gene=STIMATE
CCDC26	CCDC26 Long Non-Coding RNA	RNA Gene		31	GC08M135403	1.05827915668488	https://www.genecards.org/cgi-bin/carddisp.pl?gene=CCDC26
FALEC	Focally Amplified Long Non-Coding RNA In Epithelial Cancer	RNA Gene		23	GC01P160324	1.05827915668488	https://www.genecards.org/cgi-bin/carddisp.pl?gene=FALEC
ADAMTSL4-AS2	ADAMTSL4 Antisense RNA 2	RNA Gene		21	GC01M159608	1.05827915668488	https://www.genecards.org/cgi-bin/carddisp.pl?gene=ADAMTSL4-AS2
SNORD16	Small Nucleolar RNA, C/D Box 16	RNA Gene		21	GC15M144295	1.05827915668488	https://www.genecards.org/cgi-bin/carddisp.pl?gene=SNORD16
IQCH-AS1	IQCH Antisense RNA 1	RNA Gene		16	GC15M067290	1.05827915668488	https://www.genecards.org/cgi-bin/carddisp.pl?gene=IQCH-AS1
CRADD-AS1	CRADD Antisense RNA 1	RNA Gene		13	GC12M093706	1.05827915668488	https://www.genecards.org/cgi-bin/carddisp.pl?gene=CRADD-AS1
LINC02742	Long Intergenic Non-Protein Coding RNA 2742	RNA Gene		11	GC11P028886	1.05827915668488	https://www.genecards.org/cgi-bin/carddisp.pl?gene=LINC02742
ENSG00000254632	Novel Transcript	RNA Gene		10	GC11M121629	1.05827915668488	https://www.genecards.org/cgi-bin/carddisp.pl?gene=ENSG00000254632
ENSG00000258365	Novel Transcript, Antisense To PLXNC1	RNA Gene		10	GC12M094277	1.05827915668488	https://www.genecards.org/cgi-bin/carddisp.pl?gene=ENSG00000258365
LINC01875	Long Intergenic Non-Protein Coding RNA 1875	RNA Gene		10	GC02P000770	1.05827915668488	https://www.genecards.org/cgi-bin/carddisp.pl?gene=LINC01875
ENSG00000260773	Novel Transcript, Antisense To DIS3L	RNA Gene		9	GC15M066314	1.05827915668488	https://www.genecards.org/cgi-bin/carddisp.pl?gene=ENSG00000260773
ENSG00000286417	Novel Transcript, Antisense To SUPT3H	RNA Gene		5	GC06P127067	1.05827915668488	https://www.genecards.org/cgi-bin/carddisp.pl?gene=ENSG00000286417
HSALNG0143222		RNA Gene		5	GC11M122823	1.05827915668488	https://www.genecards.org/cgi-bin/carddisp.pl?gene=HSALNG0143222
HSALNG0148026		RNA Gene		5	GC04P001706	1.05827915668488	https://www.genecards.org/cgi-bin/carddisp.pl?gene=HSALNG0148026
L13304-005		RNA Gene		5	GC11M121189	1.05827915668488	https://www.genecards.org/cgi-bin/carddisp.pl?gene=L13304-005
L13304-025		RNA Gene		5	GC22M075478	1.05827915668488	https://www.genecards.org/cgi-bin/carddisp.pl?gene=L13304-025
L13715-004		RNA Gene		5	GC11M121190	1.05827915668488	https://www.genecards.org/cgi-bin/carddisp.pl?gene=L13715-004
L13715-018		RNA Gene		5	GC22M075481	1.05827915668488	https://www.genecards.org/cgi-bin/carddisp.pl?gene=L13715-018
lnc-IQCH-7		RNA Gene		5	GC15P150203	1.05827915668488	https://www.genecards.org/cgi-bin/carddisp.pl?gene=lnc-IQCH-7
lnc-KIF12-3		RNA Gene		5	GC09M114159	1.05827915668488	https://www.genecards.org/cgi-bin/carddisp.pl?gene=lnc-KIF12-3
piR-50208		RNA Gene		5	GC15P155726	1.05827915668488	https://www.genecards.org/cgi-bin/carddisp.pl?gene=piR-50208
AB372731		RNA Gene		4	GC22M075038	1.05827915668488	https://www.genecards.org/cgi-bin/carddisp.pl?gene=AB372731
LOC101929770	Uncharacterized LOC101929770	RNA Gene		4	GC06P125722	1.05827915668488	https://www.genecards.org/cgi-bin/carddisp.pl?gene=LOC101929770
lnc-LYPLAL1-11		RNA Gene		4	GC01P219575	1.05827915668488	https://www.genecards.org/cgi-bin/carddisp.pl?gene=lnc-LYPLAL1-11
HSALNG0050314		RNA Gene		3	GC06M091006	1.05827915668488	https://www.genecards.org/cgi-bin/carddisp.pl?gene=HSALNG0050314
HSALNG0015906		RNA Gene		2	GC02M072012	1.05827915668488	https://www.genecards.org/cgi-bin/carddisp.pl?gene=HSALNG0015906
SELP	Selectin P	Protein Coding	P16109	54	GC01M169558	1.05748403072357	https://www.genecards.org/cgi-bin/carddisp.pl?gene=SELP
ADAM15	ADAM Metallopeptidase Domain 15	Protein Coding	Q13444	51	GC01P155050	1.05687868595123	https://www.genecards.org/cgi-bin/carddisp.pl?gene=ADAM15
KIT	KIT Proto-Oncogene, Receptor Tyrosine Kinase	Protein Coding	P10721	62	GC04P054657	1.05506443977356	https://www.genecards.org/cgi-bin/carddisp.pl?gene=KIT
PIK3CA	Phosphatidylinositol-4,5-Bisphosphate 3-Kinase Catalytic Subunit Alpha	Protein Coding	P42336	61	GC03P179148	1.05506443977356	https://www.genecards.org/cgi-bin/carddisp.pl?gene=PIK3CA
PRKCA	Protein Kinase C Alpha	Protein Coding	P17252	59	GC17P066302	1.05506443977356	https://www.genecards.org/cgi-bin/carddisp.pl?gene=PRKCA
TLR7	Toll Like Receptor 7	Protein Coding	Q9NYK1	57	GC0XP012867	1.05506443977356	https://www.genecards.org/cgi-bin/carddisp.pl?gene=TLR7
NR1H3	Nuclear Receptor Subfamily 1 Group H Member 3	Protein Coding	Q13133	55	GC11P047248	1.05506443977356	https://www.genecards.org/cgi-bin/carddisp.pl?gene=NR1H3
C5AR1	Complement C5a Receptor 1	Protein Coding	P21730	54	GC19P047290	1.05506443977356	https://www.genecards.org/cgi-bin/carddisp.pl?gene=C5AR1
LONP1	Lon Peptidase 1, Mitochondrial	Protein Coding	P36776	54	GC19M005691	1.05506443977356	https://www.genecards.org/cgi-bin/carddisp.pl?gene=LONP1
XYLT2	Xylosyltransferase 2	Protein Coding	Q9H1B5	54	GC17P101901	1.05506443977356	https://www.genecards.org/cgi-bin/carddisp.pl?gene=XYLT2
TXNRD1	Thioredoxin Reductase 1	Protein Coding	Q16881	52	GC12P104215	1.05506443977356	https://www.genecards.org/cgi-bin/carddisp.pl?gene=TXNRD1
FGF21	Fibroblast Growth Factor 21	Protein Coding	Q9NSA1	48	GC19P103408	1.05506443977356	https://www.genecards.org/cgi-bin/carddisp.pl?gene=FGF21
SLC23A2	Solute Carrier Family 23 Member 2	Protein Coding	Q9UGH3	48	GC20M004852	1.05506443977356	https://www.genecards.org/cgi-bin/carddisp.pl?gene=SLC23A2
SCG2	Secretogranin II	Protein Coding	P13521	47	GC02M223596	1.05506443977356	https://www.genecards.org/cgi-bin/carddisp.pl?gene=SCG2
PIEZO2	Piezo Type Mechanosensitive Ion Channel Component 2	Protein Coding	Q9H5I5	46	GC18M010690	1.05506443977356	https://www.genecards.org/cgi-bin/carddisp.pl?gene=PIEZO2
NMUR1	Neuromedin U Receptor 1	Protein Coding	Q9HB89	45	GC02M232237	1.05506443977356	https://www.genecards.org/cgi-bin/carddisp.pl?gene=NMUR1
GSTT1	Glutathione S-Transferase Theta 1	Protein Coding	P30711	41	GC22Mi00270	1.05506443977356	https://www.genecards.org/cgi-bin/carddisp.pl?gene=GSTT1
MIRLET7C	MicroRNA Let-7c	RNA Gene		28	GC21P017033	1.05506443977356	https://www.genecards.org/cgi-bin/carddisp.pl?gene=MIRLET7C
LINC01554	Long Intergenic Non-Protein Coding RNA 1554	RNA Gene	Q52M75	27	GC05P095838	1.05506443977356	https://www.genecards.org/cgi-bin/carddisp.pl?gene=LINC01554
NKILA	NF-KappaB Interacting LncRNA	RNA Gene		20	GC20P057711	1.05506443977356	https://www.genecards.org/cgi-bin/carddisp.pl?gene=NKILA
TRU-TCA1-1	TRNA-SeC (Anticodon TCA) 1-1	RNA Gene		14	GC19M045478	1.05506443977356	https://www.genecards.org/cgi-bin/carddisp.pl?gene=TRU-TCA1-1
LOC124900379	Small Nucleolar RNA SNORA48	RNA Gene		12	GC16P076344	1.05506443977356	https://www.genecards.org/cgi-bin/carddisp.pl?gene=LOC124900379
RNA18SN1	RNA, 18S Ribosomal N1	RNA Gene		8	GC21P017710	1.05506443977356	https://www.genecards.org/cgi-bin/carddisp.pl?gene=RNA18SN1
CTLA4	Cytotoxic T-Lymphocyte Associated Protein 4	Protein Coding	P16410	57	GC02P203854	1.05338370800018	https://www.genecards.org/cgi-bin/carddisp.pl?gene=CTLA4
HSPA4	Heat Shock Protein Family A (Hsp70) Member 4	Protein Coding	P34932	51	GC05P133062	1.05338370800018	https://www.genecards.org/cgi-bin/carddisp.pl?gene=HSPA4
LTF	Lactotransferrin	Protein Coding	P02788	54	GC03M046435	1.05296957492828	https://www.genecards.org/cgi-bin/carddisp.pl?gene=LTF
JAM3	Junctional Adhesion Molecule 3	Protein Coding	Q9BX67	51	GC11P134068	1.05296957492828	https://www.genecards.org/cgi-bin/carddisp.pl?gene=JAM3
IL18BP	Interleukin 18 Binding Protein	Protein Coding	O95998	49	GC11P071998	1.05296957492828	https://www.genecards.org/cgi-bin/carddisp.pl?gene=IL18BP
CCK	Cholecystokinin	Protein Coding	P06307	51	GC03M042274	1.04843926429749	https://www.genecards.org/cgi-bin/carddisp.pl?gene=CCK
TREM1	Triggering Receptor Expressed On Myeloid Cells 1	Protein Coding	Q9NP99	50	GC06M041267	1.04843926429749	https://www.genecards.org/cgi-bin/carddisp.pl?gene=TREM1
CRMA	Cardiomyocyte Maturation Associated LncRNA	RNA Gene		21	GC20M062552	1.04183888435364	https://www.genecards.org/cgi-bin/carddisp.pl?gene=CRMA
MIR320E	MicroRNA 320e	RNA Gene		17	GC19M089101	1.04183888435364	https://www.genecards.org/cgi-bin/carddisp.pl?gene=MIR320E
PLA2G3	Phospholipase A2 Group III	Protein Coding	Q9NZ20	43	GC22M074718	1.03909933567047	https://www.genecards.org/cgi-bin/carddisp.pl?gene=PLA2G3
FURIN	Furin, Paired Basic Amino Acid Cleaving Enzyme	Protein Coding	P09958	56	GC15P090868	1.02490258216858	https://www.genecards.org/cgi-bin/carddisp.pl?gene=FURIN
CD79A	CD79a Molecule	Protein Coding	P11912	56	GC19P041877	1.02391827106476	https://www.genecards.org/cgi-bin/carddisp.pl?gene=CD79A
TNFSF13	TNF Superfamily Member 13	Protein Coding	O75888	53	GC17P007558	1.01829302310944	https://www.genecards.org/cgi-bin/carddisp.pl?gene=TNFSF13
EGFR	Epidermal Growth Factor Receptor	Protein Coding	P00533	63	GC07P055019	1.01393163204193	https://www.genecards.org/cgi-bin/carddisp.pl?gene=EGFR
BMPR2	Bone Morphogenetic Protein Receptor Type 2	Protein Coding	Q13873	59	GC02P202376	1.01393163204193	https://www.genecards.org/cgi-bin/carddisp.pl?gene=BMPR2
MFN2	Mitofusin 2	Protein Coding	O95140	57	GC01P011980	1.01393163204193	https://www.genecards.org/cgi-bin/carddisp.pl?gene=MFN2
BRD4	Bromodomain Containing 4	Protein Coding	O60885	56	GC19M019718	1.01393163204193	https://www.genecards.org/cgi-bin/carddisp.pl?gene=BRD4
PTK2	Protein Tyrosine Kinase 2	Protein Coding	Q05397	56	GC08M140657	1.01393163204193	https://www.genecards.org/cgi-bin/carddisp.pl?gene=PTK2
HK2	Hexokinase 2	Protein Coding	P52789	55	GC02P074887	1.01393163204193	https://www.genecards.org/cgi-bin/carddisp.pl?gene=HK2
CSPG4	Chondroitin Sulfate Proteoglycan 4	Protein Coding	Q6UVK1	54	GC15M075674	1.01393163204193	https://www.genecards.org/cgi-bin/carddisp.pl?gene=CSPG4
ULK1	Unc-51 Like Autophagy Activating Kinase 1	Protein Coding	O75385	54	GC12P131894	1.01393163204193	https://www.genecards.org/cgi-bin/carddisp.pl?gene=ULK1
CS	Citrate Synthase	Protein Coding	O75390	53	GC12M056271	1.01393163204193	https://www.genecards.org/cgi-bin/carddisp.pl?gene=CS
CSF2RA	Colony Stimulating Factor 2 Receptor Subunit Alpha	Protein Coding	P15509	53	GC0XP002325	1.01393163204193	https://www.genecards.org/cgi-bin/carddisp.pl?gene=CSF2RA
SFTPA1	Surfactant Protein A1	Protein Coding	Q8IWL2	53	GC10P109238	1.01393163204193	https://www.genecards.org/cgi-bin/carddisp.pl?gene=SFTPA1
SFTPB	Surfactant Protein B	Protein Coding	P07988	52	GC02M085657	1.01393163204193	https://www.genecards.org/cgi-bin/carddisp.pl?gene=SFTPB
SFTPD	Surfactant Protein D	Protein Coding	P35247	52	GC10M079937	1.01393163204193	https://www.genecards.org/cgi-bin/carddisp.pl?gene=SFTPD
KPNA2	Karyopherin Subunit Alpha 2	Protein Coding	P52292	51	GC17P068035	1.01393163204193	https://www.genecards.org/cgi-bin/carddisp.pl?gene=KPNA2
PTH2R	Parathyroid Hormone 2 Receptor	Protein Coding	P49190	51	GC02P208359	1.01393163204193	https://www.genecards.org/cgi-bin/carddisp.pl?gene=PTH2R
DNTT	DNA Nucleotidylexotransferase	Protein Coding	P04053	50	GC10P096304	1.01393163204193	https://www.genecards.org/cgi-bin/carddisp.pl?gene=DNTT
SFTPC	Surfactant Protein C	Protein Coding	P11686	50	GC08P022156	1.01393163204193	https://www.genecards.org/cgi-bin/carddisp.pl?gene=SFTPC
BNIP3	BCL2 Interacting Protein 3	Protein Coding	Q12983	49	GC10M131966	1.01393163204193	https://www.genecards.org/cgi-bin/carddisp.pl?gene=BNIP3
SDCBP	Syndecan Binding Protein	Protein Coding	O00560	49	GC08P058539	1.01393163204193	https://www.genecards.org/cgi-bin/carddisp.pl?gene=SDCBP
SNIP1	Smad Nuclear Interacting Protein 1	Protein Coding	Q8TAD8	49	GC01M037534	1.01393163204193	https://www.genecards.org/cgi-bin/carddisp.pl?gene=SNIP1
SPRED2	Sprouty Related EVH1 Domain Containing 2	Protein Coding	Q7Z698	49	GC02M065307	1.01393163204193	https://www.genecards.org/cgi-bin/carddisp.pl?gene=SPRED2
MAP3K9	Mitogen-Activated Protein Kinase Kinase Kinase 9	Protein Coding	P80192	48	GC14M070722	1.01393163204193	https://www.genecards.org/cgi-bin/carddisp.pl?gene=MAP3K9
IL1F10	Interleukin 1 Family Member 10	Protein Coding	Q8WWZ1	47	GC02P113067	1.01393163204193	https://www.genecards.org/cgi-bin/carddisp.pl?gene=IL1F10
MFAP4	Microfibril Associated Protein 4	Protein Coding	P55083	47	GC17M019383	1.01393163204193	https://www.genecards.org/cgi-bin/carddisp.pl?gene=MFAP4
TET1	Tet Methylcytosine Dioxygenase 1	Protein Coding	Q8NFU7	46	GC10P068560	1.01393163204193	https://www.genecards.org/cgi-bin/carddisp.pl?gene=TET1
SLC25A27	Solute Carrier Family 25 Member 27	Protein Coding	O95847	45	GC06P046652	1.01393163204193	https://www.genecards.org/cgi-bin/carddisp.pl?gene=SLC25A27
CBX4	Chromobox 4	Protein Coding	O00257	44	GC17M079833	1.01393163204193	https://www.genecards.org/cgi-bin/carddisp.pl?gene=CBX4
SYNE3	Spectrin Repeat Containing Nuclear Envelope Family Member 3	Protein Coding	Q6ZMZ3	43	GC14M118662	1.01393163204193	https://www.genecards.org/cgi-bin/carddisp.pl?gene=SYNE3
C1QTNF12	C1q And TNF Related 12	Protein Coding	Q5T7M4	37	GC01M012912	1.01393163204193	https://www.genecards.org/cgi-bin/carddisp.pl?gene=C1QTNF12
FER1L4	Fer-1 Like Family Member 4 (Pseudogene)	Pseudogene	A9Z1Z3	29	GC20M035558	1.01393163204193	https://www.genecards.org/cgi-bin/carddisp.pl?gene=FER1L4
MIRLET7A1	MicroRNA Let-7a-1	RNA Gene		29	GC09P094175	1.01393163204193	https://www.genecards.org/cgi-bin/carddisp.pl?gene=MIRLET7A1
MIR122	MicroRNA 122	RNA Gene		28	GC18P058451	1.01393163204193	https://www.genecards.org/cgi-bin/carddisp.pl?gene=MIR122
DGCR5	DiGeorge Syndrome Critical Region Gene 5	RNA Gene		27	GC22P064446	1.01393163204193	https://www.genecards.org/cgi-bin/carddisp.pl?gene=DGCR5
LINC00313	Long Intergenic Non-Protein Coding RNA 313	RNA Gene	P59037	27	GC21M043440	1.01393163204193	https://www.genecards.org/cgi-bin/carddisp.pl?gene=LINC00313
MIR193A	MicroRNA 193a	RNA Gene		27	GC17P031559	1.01393163204193	https://www.genecards.org/cgi-bin/carddisp.pl?gene=MIR193A
MIR23B	MicroRNA 23b	RNA Gene		27	GC09P095085	1.01393163204193	https://www.genecards.org/cgi-bin/carddisp.pl?gene=MIR23B
MIR449A	MicroRNA 449a	RNA Gene		27	GC05M055171	1.01393163204193	https://www.genecards.org/cgi-bin/carddisp.pl?gene=MIR449A
MIR505	MicroRNA 505	RNA Gene		24	GC0XM139924	1.01393163204193	https://www.genecards.org/cgi-bin/carddisp.pl?gene=MIR505
MIR9-2HG	MIR9-2 Host Gene	RNA Gene		24	GC05M088507	1.01393163204193	https://www.genecards.org/cgi-bin/carddisp.pl?gene=MIR9-2HG
MROCKI	MARCKS Cis Regulating LncRNA Promoter Of Cytokines And Inflammation	RNA Gene		20	GC06M113869	1.01393163204193	https://www.genecards.org/cgi-bin/carddisp.pl?gene=MROCKI
MIR200CHG	MIR200C And MIR141 Host Gene	RNA Gene		18	GC12P038451	1.01393163204193	https://www.genecards.org/cgi-bin/carddisp.pl?gene=MIR200CHG
MIR300	MicroRNA 300	RNA Gene		18	GC14P115593	1.01393163204193	https://www.genecards.org/cgi-bin/carddisp.pl?gene=MIR300
MIR940	MicroRNA 940	RNA Gene		18	GC16P002271	1.01393163204193	https://www.genecards.org/cgi-bin/carddisp.pl?gene=MIR940
MIR4487	MicroRNA 4487	RNA Gene		14	GC11P047400	1.01393163204193	https://www.genecards.org/cgi-bin/carddisp.pl?gene=MIR4487
MIR4498	MicroRNA 4498	RNA Gene		10	GC12M120155	1.01393163204193	https://www.genecards.org/cgi-bin/carddisp.pl?gene=MIR4498
LOC106728418	LEP 5' Regulatory Region	Functional Element		3	GC07P128238	1.01393163204193	https://www.genecards.org/cgi-bin/carddisp.pl?gene=LOC106728418
OAP	Osteoarthrosis, Precocious	Uncategorized		2	GC11U900760	1.01393163204193	https://www.genecards.org/cgi-bin/carddisp.pl?gene=OAP
CEBPB	CCAAT Enhancer Binding Protein Beta	Protein Coding	P17676	52	GC20P050190	1.01103377342224	https://www.genecards.org/cgi-bin/carddisp.pl?gene=CEBPB
PAX6	Paired Box 6	Protein Coding	P26367	56	GC11M031784	1.00830626487732	https://www.genecards.org/cgi-bin/carddisp.pl?gene=PAX6
HPD	4-Hydroxyphenylpyruvate Dioxygenase	Protein Coding	P32754	55	GC12M121839	1.00830626487732	https://www.genecards.org/cgi-bin/carddisp.pl?gene=HPD
FMR1	Fragile X Messenger Ribonucleoprotein 1	Protein Coding	Q06787	53	GC0XP148000	1.00830626487732	https://www.genecards.org/cgi-bin/carddisp.pl?gene=FMR1
CACNA1F	Calcium Voltage-Gated Channel Subunit Alpha1 F	Protein Coding	O60840	52	GC0XM049205	1.00830626487732	https://www.genecards.org/cgi-bin/carddisp.pl?gene=CACNA1F
FAM20C	FAM20C Golgi Associated Secretory Pathway Kinase	Protein Coding	Q8IXL6	52	GC07P000192	1.00830626487732	https://www.genecards.org/cgi-bin/carddisp.pl?gene=FAM20C
SLC34A1	Solute Carrier Family 34 Member 1	Protein Coding	Q06495	52	GC05P185718	1.00830626487732	https://www.genecards.org/cgi-bin/carddisp.pl?gene=SLC34A1
ANK2	Ankyrin 2	Protein Coding	Q01484	50	GC04P112732	1.00830626487732	https://www.genecards.org/cgi-bin/carddisp.pl?gene=ANK2
SLC34A3	Solute Carrier Family 34 Member 3	Protein Coding	Q8N130	50	GC09P139922	1.00830626487732	https://www.genecards.org/cgi-bin/carddisp.pl?gene=SLC34A3
MICA	MHC Class I Polypeptide-Related Sequence A	Protein Coding	Q29983	47	GC06P031399	1.00830626487732	https://www.genecards.org/cgi-bin/carddisp.pl?gene=MICA
NYX	Nyctalopin	Protein Coding	Q9GZU5	47	GC0XP041447	1.00830626487732	https://www.genecards.org/cgi-bin/carddisp.pl?gene=NYX
CTRB1	Chymotrypsinogen B1	Protein Coding	P17538	45	GC16P075218	1.00830626487732	https://www.genecards.org/cgi-bin/carddisp.pl?gene=CTRB1
PCOLCE	Procollagen C-Endopeptidase Enhancer	Protein Coding	Q15113	45	GC07P100602	1.00830626487732	https://www.genecards.org/cgi-bin/carddisp.pl?gene=PCOLCE
MAP7	Microtubule Associated Protein 7	Protein Coding	Q14244	44	GC06M136342	1.00830626487732	https://www.genecards.org/cgi-bin/carddisp.pl?gene=MAP7
YIPF3	Yip1 Domain Family Member 3	Protein Coding	Q9GZM5	42	GC06M090981	1.00830626487732	https://www.genecards.org/cgi-bin/carddisp.pl?gene=YIPF3
CTRB2	Chymotrypsinogen B2	Protein Coding	Q6GPI1	41	GC16M075204	1.00830626487732	https://www.genecards.org/cgi-bin/carddisp.pl?gene=CTRB2
KCNJ18	Potassium Inwardly Rectifying Channel Subfamily J Member 18	Protein Coding	B7U540	32	GC17P103305	1.00830626487732	https://www.genecards.org/cgi-bin/carddisp.pl?gene=KCNJ18
MBD3L5	Methyl-CpG Binding Domain Protein 3 Like 5	Protein Coding	A6NJ08	30	GC19P007030	1.00830626487732	https://www.genecards.org/cgi-bin/carddisp.pl?gene=MBD3L5
MIR3922	MicroRNA 3922	RNA Gene		16	GC12P104591	1.00830626487732	https://www.genecards.org/cgi-bin/carddisp.pl?gene=MIR3922
LOC106627981	GBA Recombination Region	Functional Element		10	GC01P155233	1.00757956504822	https://www.genecards.org/cgi-bin/carddisp.pl?gene=LOC106627981
LOC126862586	CDK7 Strongly-Dependent Group 2 Enhancer GRCh37_chr17:48273702-48274901	Functional Element		8	GC17P103853	1.00757956504822	https://www.genecards.org/cgi-bin/carddisp.pl?gene=LOC126862586
LOC126861318	BRD4-Independent Group 4 Enhancer GRCh37_chr11:102825894-102827093	Functional Element		5	GC11P102955	1.00757956504822	https://www.genecards.org/cgi-bin/carddisp.pl?gene=LOC126861318
JAK2	Janus Kinase 2	Protein Coding	O60674	62	GC09P004985	1.00730645656586	https://www.genecards.org/cgi-bin/carddisp.pl?gene=JAK2
XIAP	X-Linked Inhibitor Of Apoptosis	Protein Coding	P98170	60	GC0XP123859	1.00730645656586	https://www.genecards.org/cgi-bin/carddisp.pl?gene=XIAP
APP	Amyloid Beta Precursor Protein	Protein Coding	P05067	59	GC21M025880	1.00730645656586	https://www.genecards.org/cgi-bin/carddisp.pl?gene=APP
KDM1A	Lysine Demethylase 1A	Protein Coding	O60341	57	GC01P023019	1.00730645656586	https://www.genecards.org/cgi-bin/carddisp.pl?gene=KDM1A
ADAMTS2	ADAM Metallopeptidase With Thrombospondin Type 1 Motif 2	Protein Coding	O95450	50	GC05M179110	1.00730645656586	https://www.genecards.org/cgi-bin/carddisp.pl?gene=ADAMTS2
LAMP3	Lysosomal Associated Membrane Protein 3	Protein Coding	Q9UQV4	48	GC03M183122	1.00730645656586	https://www.genecards.org/cgi-bin/carddisp.pl?gene=LAMP3
H3C14	H3 Clustered Histone 14	Protein Coding	Q71DI3	41	GC01M159579	1.00730645656586	https://www.genecards.org/cgi-bin/carddisp.pl?gene=H3C14
TNFRSF13C	TNF Receptor Superfamily Member 13C	Protein Coding	Q96RJ3	54	GC22M074900	1.00645995140076	https://www.genecards.org/cgi-bin/carddisp.pl?gene=TNFRSF13C
THBD	Thrombomodulin	Protein Coding	P07204	55	GC20M023026	1.0038788318634	https://www.genecards.org/cgi-bin/carddisp.pl?gene=THBD
RECK	Reversion Inducing Cysteine Rich Protein With Kazal Motifs	Protein Coding	O95980	49	GC09P036036	1.0038788318634	https://www.genecards.org/cgi-bin/carddisp.pl?gene=RECK
EP300	E1A Binding Protein P300	Protein Coding	Q09472	61	GC22P065232	1.00103664398193	https://www.genecards.org/cgi-bin/carddisp.pl?gene=EP300
ILF3	Interleukin Enhancer Binding Factor 3	Protein Coding	Q12906	46	GC19P102320	1.00103664398193	https://www.genecards.org/cgi-bin/carddisp.pl?gene=ILF3
MIR135A1	MicroRNA 135a-1	RNA Gene		27	GC03M053620	1.00070607662201	https://www.genecards.org/cgi-bin/carddisp.pl?gene=MIR135A1
MIR147B	MicroRNA 147b	RNA Gene		21	GC15P045433	1.00070607662201	https://www.genecards.org/cgi-bin/carddisp.pl?gene=MIR147B
MIR320B2	MicroRNA 320b-2	RNA Gene		15	GC01M224257	1.00070607662201	https://www.genecards.org/cgi-bin/carddisp.pl?gene=MIR320B2
MIR320D2	MicroRNA 320d-2	RNA Gene		14	GC0XM140926	1.00070607662201	https://www.genecards.org/cgi-bin/carddisp.pl?gene=MIR320D2
MAP3K8	Mitogen-Activated Protein Kinase Kinase Kinase 8	Protein Coding	P41279	53	GC10P030729	0.999778389930725	https://www.genecards.org/cgi-bin/carddisp.pl?gene=MAP3K8
STEAP4	STEAP4 Metalloreductase	Protein Coding	Q687X5	49	GC07M088473	0.999778389930725	https://www.genecards.org/cgi-bin/carddisp.pl?gene=STEAP4
SIAE	Sialic Acid Acetylesterase	Protein Coding	Q9HAT2	47	GC11M124633	0.999778389930725	https://www.genecards.org/cgi-bin/carddisp.pl?gene=SIAE
MIR494	MicroRNA 494	RNA Gene		24	GC14P115619	0.991336762905121	https://www.genecards.org/cgi-bin/carddisp.pl?gene=MIR494
C1S	Complement C1s	Protein Coding	P09871	56	GC12P035969	0.990604758262634	https://www.genecards.org/cgi-bin/carddisp.pl?gene=C1S
GALC	Galactosylceramidase	Protein Coding	P54803	54	GC14M087837	0.989981889724731	https://www.genecards.org/cgi-bin/carddisp.pl?gene=GALC
NPC2	NPC Intracellular Cholesterol Transporter 2	Protein Coding	P61916	52	GC14M074476	0.989981889724731	https://www.genecards.org/cgi-bin/carddisp.pl?gene=NPC2
PDZD11	PDZ Domain Containing 11	Protein Coding	Q5EBL8	42	GC0XM070286	0.989981889724731	https://www.genecards.org/cgi-bin/carddisp.pl?gene=PDZD11
ADAMTS12	ADAM Metallopeptidase With Thrombospondin Type 1 Motif 12	Protein Coding	P58397	47	GC05M033524	0.978840112686157	https://www.genecards.org/cgi-bin/carddisp.pl?gene=ADAMTS12
HTR2A	5-Hydroxytryptamine Receptor 2A	Protein Coding	P28223	56	GC13M046831	0.977160215377808	https://www.genecards.org/cgi-bin/carddisp.pl?gene=HTR2A
PDCD1	Programmed Cell Death 1	Protein Coding	Q15116	56	GC02M241849	0.977160215377808	https://www.genecards.org/cgi-bin/carddisp.pl?gene=PDCD1
SLC9A3	Solute Carrier Family 9 Member A3	Protein Coding	P48764	56	GC05M000472	0.977160215377808	https://www.genecards.org/cgi-bin/carddisp.pl?gene=SLC9A3
FPR2	Formyl Peptide Receptor 2	Protein Coding	P25090	54	GC19P051752	0.977160215377808	https://www.genecards.org/cgi-bin/carddisp.pl?gene=FPR2
PPARA	Peroxisome Proliferator Activated Receptor Alpha	Protein Coding	Q07869	53	GC22P046150	0.977160215377808	https://www.genecards.org/cgi-bin/carddisp.pl?gene=PPARA
FCGR1A	Fc Gamma Receptor Ia	Protein Coding	P12314	50	GC01P160276	0.977160215377808	https://www.genecards.org/cgi-bin/carddisp.pl?gene=FCGR1A
LTBR	Lymphotoxin Beta Receptor	Protein Coding	P36941	49	GC12P006375	0.977160215377808	https://www.genecards.org/cgi-bin/carddisp.pl?gene=LTBR
IL17B	Interleukin 17B	Protein Coding	Q9UHF5	48	GC05M149371	0.977160215377808	https://www.genecards.org/cgi-bin/carddisp.pl?gene=IL17B
KIR2DS4	Killer Cell Immunoglobulin Like Receptor, Two Ig Domains And Short Cytoplasmic Tail 4	Protein Coding	P43632	41	GC19P103716	0.977160215377808	https://www.genecards.org/cgi-bin/carddisp.pl?gene=KIR2DS4
PRRC2A	Proline Rich Coiled-Coil 2A	Protein Coding	P48634	42	GC06P125494	0.975043892860413	https://www.genecards.org/cgi-bin/carddisp.pl?gene=PRRC2A
PROC	Protein C, Inactivator Of Coagulation Factors Va And VIIIa	Protein Coding	P04070	60	GC02P127418	0.971297264099121	https://www.genecards.org/cgi-bin/carddisp.pl?gene=PROC
IL23R	Interleukin 23 Receptor	Protein Coding	Q5VWK5	54	GC01P067138	0.970313012599945	https://www.genecards.org/cgi-bin/carddisp.pl?gene=IL23R
AP3B1	Adaptor Related Protein Complex 3 Subunit Beta 1	Protein Coding	O00203	53	GC05M078000	0.965879559516907	https://www.genecards.org/cgi-bin/carddisp.pl?gene=AP3B1
PKD1L3	Polycystin 1 Like 3, Transient Receptor Potential Channel Interacting	Protein Coding	Q7Z443	38	GC16M072979	0.965879559516907	https://www.genecards.org/cgi-bin/carddisp.pl?gene=PKD1L3
BRCA2	BRCA2 DNA Repair Associated	Protein Coding	P51587	56	GC13P032315	0.965186595916748	https://www.genecards.org/cgi-bin/carddisp.pl?gene=BRCA2
AKT3	AKT Serine/Threonine Kinase 3	Protein Coding	Q9Y243	63	GC01M243488	0.960326313972473	https://www.genecards.org/cgi-bin/carddisp.pl?gene=AKT3
NOTCH2	Notch Receptor 2	Protein Coding	Q04721	60	GC01M119911	0.960326313972473	https://www.genecards.org/cgi-bin/carddisp.pl?gene=NOTCH2
SRC	SRC Proto-Oncogene, Non-Receptor Tyrosine Kinase	Protein Coding	P12931	60	GC20P037344	0.960326313972473	https://www.genecards.org/cgi-bin/carddisp.pl?gene=SRC
EDNRA	Endothelin Receptor Type A	Protein Coding	P25101	58	GC04P147480	0.960326313972473	https://www.genecards.org/cgi-bin/carddisp.pl?gene=EDNRA
CCND2	Cyclin D2	Protein Coding	P30279	57	GC12P035899	0.960326313972473	https://www.genecards.org/cgi-bin/carddisp.pl?gene=CCND2
PDPK1	3-Phosphoinositide Dependent Protein Kinase 1	Protein Coding	O15530	57	GC16P002537	0.960326313972473	https://www.genecards.org/cgi-bin/carddisp.pl?gene=PDPK1
RORA	RAR Related Orphan Receptor A	Protein Coding	P35398	57	GC15M060488	0.960326313972473	https://www.genecards.org/cgi-bin/carddisp.pl?gene=RORA
CSNK1E	Casein Kinase 1 Epsilon	Protein Coding	P49674	56	GC22M075131	0.960326313972473	https://www.genecards.org/cgi-bin/carddisp.pl?gene=CSNK1E
CYP1B1	Cytochrome P450 Family 1 Subfamily B Member 1	Protein Coding	Q16678	56	GC02M038066	0.960326313972473	https://www.genecards.org/cgi-bin/carddisp.pl?gene=CYP1B1
ENO2	Enolase 2	Protein Coding	P09104	56	GC12P006913	0.960326313972473	https://www.genecards.org/cgi-bin/carddisp.pl?gene=ENO2
EPCAM	Epithelial Cell Adhesion Molecule	Protein Coding	P16422	56	GC02P047345	0.960326313972473	https://www.genecards.org/cgi-bin/carddisp.pl?gene=EPCAM
FAAH	Fatty Acid Amide Hydrolase	Protein Coding	O00519	56	GC01P046394	0.960326313972473	https://www.genecards.org/cgi-bin/carddisp.pl?gene=FAAH
NR4A1	Nuclear Receptor Subfamily 4 Group A Member 1	Protein Coding	P22736	56	GC12P052022	0.960326313972473	https://www.genecards.org/cgi-bin/carddisp.pl?gene=NR4A1
PIK3CB	Phosphatidylinositol-4,5-Bisphosphate 3-Kinase Catalytic Subunit Beta	Protein Coding	P42338	56	GC03M138652	0.960326313972473	https://www.genecards.org/cgi-bin/carddisp.pl?gene=PIK3CB
SIRT2	Sirtuin 2	Protein Coding	Q8IXJ6	56	GC19M038878	0.960326313972473	https://www.genecards.org/cgi-bin/carddisp.pl?gene=SIRT2
TARDBP	TAR DNA Binding Protein	Protein Coding	Q13148	56	GC01P012787	0.960326313972473	https://www.genecards.org/cgi-bin/carddisp.pl?gene=TARDBP
BECN1	Beclin 1	Protein Coding	Q14457	55	GC17M042810	0.960326313972473	https://www.genecards.org/cgi-bin/carddisp.pl?gene=BECN1
C5	Complement C5	Protein Coding	P01031	55	GC09M120933	0.960326313972473	https://www.genecards.org/cgi-bin/carddisp.pl?gene=C5
GPC3	Glypican 3	Protein Coding	P51654	55	GC0XM133535	0.960326313972473	https://www.genecards.org/cgi-bin/carddisp.pl?gene=GPC3
HCFC1	Host Cell Factor C1	Protein Coding	P51610	55	GC0XM153947	0.960326313972473	https://www.genecards.org/cgi-bin/carddisp.pl?gene=HCFC1
HYAL1	Hyaluronidase 1	Protein Coding	Q12794	55	GC03M050299	0.960326313972473	https://www.genecards.org/cgi-bin/carddisp.pl?gene=HYAL1
SHMT2	Serine Hydroxymethyltransferase 2	Protein Coding	P34897	55	GC12P057229	0.960326313972473	https://www.genecards.org/cgi-bin/carddisp.pl?gene=SHMT2
CD3D	CD3 Delta Subunit Of T-Cell Receptor Complex	Protein Coding	P04234	54	GC11M118338	0.960326313972473	https://www.genecards.org/cgi-bin/carddisp.pl?gene=CD3D
CKM	Creatine Kinase, M-Type	Protein Coding	P06732	54	GC19M045306	0.960326313972473	https://www.genecards.org/cgi-bin/carddisp.pl?gene=CKM
COL6A3	Collagen Type VI Alpha 3 Chain	Protein Coding	P12111	54	GC02M237324	0.960326313972473	https://www.genecards.org/cgi-bin/carddisp.pl?gene=COL6A3
DLL1	Delta Like Canonical Notch Ligand 1	Protein Coding	O00548	54	GC06M170282	0.960326313972473	https://www.genecards.org/cgi-bin/carddisp.pl?gene=DLL1
GANAB	Glucosidase II Alpha Subunit	Protein Coding	Q14697	54	GC11M121068	0.960326313972473	https://www.genecards.org/cgi-bin/carddisp.pl?gene=GANAB
NT5C2	5'-Nucleotidase, Cytosolic II	Protein Coding	P49902	54	GC10M103088	0.960326313972473	https://www.genecards.org/cgi-bin/carddisp.pl?gene=NT5C2
NUMB	NUMB Endocytic Adaptor Protein	Protein Coding	P49757	54	GC14M073275	0.960326313972473	https://www.genecards.org/cgi-bin/carddisp.pl?gene=NUMB
PDE4A	Phosphodiesterase 4A	Protein Coding	P27815	54	GC19P010416	0.960326313972473	https://www.genecards.org/cgi-bin/carddisp.pl?gene=PDE4A
PDE5A	Phosphodiesterase 5A	Protein Coding	O76074	54	GC04M119494	0.960326313972473	https://www.genecards.org/cgi-bin/carddisp.pl?gene=PDE5A
RBP4	Retinol Binding Protein 4	Protein Coding	P02753	54	GC10M093591	0.960326313972473	https://www.genecards.org/cgi-bin/carddisp.pl?gene=RBP4
ROR1	Receptor Tyrosine Kinase Like Orphan Receptor 1	Protein Coding	Q01973	54	GC01P063774	0.960326313972473	https://www.genecards.org/cgi-bin/carddisp.pl?gene=ROR1
SOX2	SRY-Box Transcription Factor 2	Protein Coding	P48431	54	GC03P181711	0.960326313972473	https://www.genecards.org/cgi-bin/carddisp.pl?gene=SOX2
TDO2	Tryptophan 2,3-Dioxygenase	Protein Coding	P48775	54	GC04P155854	0.960326313972473	https://www.genecards.org/cgi-bin/carddisp.pl?gene=TDO2
BCL2L11	BCL2 Like 11	Protein Coding	O43521	53	GC02P111119	0.960326313972473	https://www.genecards.org/cgi-bin/carddisp.pl?gene=BCL2L11
HES1	Hes Family BHLH Transcription Factor 1	Protein Coding	Q14469	53	GC03P194136	0.960326313972473	https://www.genecards.org/cgi-bin/carddisp.pl?gene=HES1
HLA-G	Major Histocompatibility Complex, Class I, G	Protein Coding	P17693	53	GC06P125439	0.960326313972473	https://www.genecards.org/cgi-bin/carddisp.pl?gene=HLA-G
TRIM24	Tripartite Motif Containing 24	Protein Coding	O15164	53	GC07P138460	0.960326313972473	https://www.genecards.org/cgi-bin/carddisp.pl?gene=TRIM24
APOL1	Apolipoprotein L1	Protein Coding	O14791	52	GC22P036253	0.960326313972473	https://www.genecards.org/cgi-bin/carddisp.pl?gene=APOL1
CHKA	Choline Kinase Alpha	Protein Coding	P35790	52	GC11M068052	0.960326313972473	https://www.genecards.org/cgi-bin/carddisp.pl?gene=CHKA
DGCR8	DGCR8 Microprocessor Complex Subunit	Protein Coding	Q8WYQ5	52	GC22P020080	0.960326313972473	https://www.genecards.org/cgi-bin/carddisp.pl?gene=DGCR8
FOXC1	Forkhead Box C1	Protein Coding	Q12948	52	GC06P001621	0.960326313972473	https://www.genecards.org/cgi-bin/carddisp.pl?gene=FOXC1
LGR5	Leucine Rich Repeat Containing G Protein-Coupled Receptor 5	Protein Coding	O75473	52	GC12P071439	0.960326313972473	https://www.genecards.org/cgi-bin/carddisp.pl?gene=LGR5
NR1I3	Nuclear Receptor Subfamily 1 Group I Member 3	Protein Coding	Q14994	52	GC01M161229	0.960326313972473	https://www.genecards.org/cgi-bin/carddisp.pl?gene=NR1I3
PTPRD	Protein Tyrosine Phosphatase Receptor Type D	Protein Coding	P23468	52	GC09M008307	0.960326313972473	https://www.genecards.org/cgi-bin/carddisp.pl?gene=PTPRD
RACK1	Receptor For Activated C Kinase 1	Protein Coding	P63244	52	GC05M182515	0.960326313972473	https://www.genecards.org/cgi-bin/carddisp.pl?gene=RACK1
RIPK3	Receptor Interacting Serine/Threonine Kinase 3	Protein Coding	Q9Y572	52	GC14M024336	0.960326313972473	https://www.genecards.org/cgi-bin/carddisp.pl?gene=RIPK3
SLC39A14	Solute Carrier Family 39 Member 14	Protein Coding	Q15043	52	GC08P022367	0.960326313972473	https://www.genecards.org/cgi-bin/carddisp.pl?gene=SLC39A14
SULT2A1	Sulfotransferase Family 2A Member 1	Protein Coding	Q06520	52	GC19M047870	0.960326313972473	https://www.genecards.org/cgi-bin/carddisp.pl?gene=SULT2A1
WIF1	WNT Inhibitory Factor 1	Protein Coding	Q9Y5W5	52	GC12M065050	0.960326313972473	https://www.genecards.org/cgi-bin/carddisp.pl?gene=WIF1
BAG3	BAG Cochaperone 3	Protein Coding	O95817	51	GC10P119651	0.960326313972473	https://www.genecards.org/cgi-bin/carddisp.pl?gene=BAG3
BRD2	Bromodomain Containing 2	Protein Coding	P25440	51	GC06P125527	0.960326313972473	https://www.genecards.org/cgi-bin/carddisp.pl?gene=BRD2
HGFAC	HGF Activator	Protein Coding	Q04756	51	GC04P003459	0.960326313972473	https://www.genecards.org/cgi-bin/carddisp.pl?gene=HGFAC
NOX1	NADPH Oxidase 1	Protein Coding	Q9Y5S8	51	GC0XM100843	0.960326313972473	https://www.genecards.org/cgi-bin/carddisp.pl?gene=NOX1
PDGFC	Platelet Derived Growth Factor C	Protein Coding	Q9NRA1	51	GC04M156760	0.960326313972473	https://www.genecards.org/cgi-bin/carddisp.pl?gene=PDGFC
PFKFB3	6-Phosphofructo-2-Kinase/Fructose-2,6-Biphosphatase 3	Protein Coding	Q16875	51	GC10P006144	0.960326313972473	https://www.genecards.org/cgi-bin/carddisp.pl?gene=PFKFB3
SPHK2	Sphingosine Kinase 2	Protein Coding	Q9NRA0	51	GC19P048619	0.960326313972473	https://www.genecards.org/cgi-bin/carddisp.pl?gene=SPHK2
TFF1	Trefoil Factor 1	Protein Coding	P04155	51	GC21M042362	0.960326313972473	https://www.genecards.org/cgi-bin/carddisp.pl?gene=TFF1
BAG1	BAG Cochaperone 1	Protein Coding	Q99933	50	GC09M033245	0.960326313972473	https://www.genecards.org/cgi-bin/carddisp.pl?gene=BAG1
DDIT4	DNA Damage Inducible Transcript 4	Protein Coding	Q9NX09	50	GC10P072273	0.960326313972473	https://www.genecards.org/cgi-bin/carddisp.pl?gene=DDIT4
DDX20	DEAD-Box Helicase 20	Protein Coding	Q9UHI6	50	GC01P111755	0.960326313972473	https://www.genecards.org/cgi-bin/carddisp.pl?gene=DDX20
IGF2BP3	Insulin Like Growth Factor 2 MRNA Binding Protein 3	Protein Coding	O00425	50	GC07M023556	0.960326313972473	https://www.genecards.org/cgi-bin/carddisp.pl?gene=IGF2BP3
KHDRBS1	KH RNA Binding Domain Containing, Signal Transduction Associated 1	Protein Coding	Q07666	50	GC01P032013	0.960326313972473	https://www.genecards.org/cgi-bin/carddisp.pl?gene=KHDRBS1
LPA	Lipoprotein(A)	Protein Coding	P08519	50	GC06M160531	0.960326313972473	https://www.genecards.org/cgi-bin/carddisp.pl?gene=LPA
NFATC4	Nuclear Factor Of Activated T Cells 4	Protein Coding	Q14934	50	GC14P024365	0.960326313972473	https://www.genecards.org/cgi-bin/carddisp.pl?gene=NFATC4
NR4A3	Nuclear Receptor Subfamily 4 Group A Member 3	Protein Coding	Q92570	50	GC09P099821	0.960326313972473	https://www.genecards.org/cgi-bin/carddisp.pl?gene=NR4A3
PROK2	Prokineticin 2	Protein Coding	Q9HC23	50	GC03M071771	0.960326313972473	https://www.genecards.org/cgi-bin/carddisp.pl?gene=PROK2
PTGES2	Prostaglandin E Synthase 2	Protein Coding	Q9H7Z7	50	GC09M128120	0.960326313972473	https://www.genecards.org/cgi-bin/carddisp.pl?gene=PTGES2
RIPK4	Receptor Interacting Serine/Threonine Kinase 4	Protein Coding	P57078	50	GC21M041739	0.960326313972473	https://www.genecards.org/cgi-bin/carddisp.pl?gene=RIPK4
RSPO2	R-Spondin 2	Protein Coding	Q6UXX9	50	GC08M107899	0.960326313972473	https://www.genecards.org/cgi-bin/carddisp.pl?gene=RSPO2
SECISBP2	SECIS Binding Protein 2	Protein Coding	Q96T21	50	GC09P089318	0.960326313972473	https://www.genecards.org/cgi-bin/carddisp.pl?gene=SECISBP2
SOX11	SRY-Box Transcription Factor 11	Protein Coding	P35716	50	GC02P005707	0.960326313972473	https://www.genecards.org/cgi-bin/carddisp.pl?gene=SOX11
ST3GAL4	ST3 Beta-Galactoside Alpha-2,3-Sialyltransferase 4	Protein Coding	Q11206	50	GC11P126355	0.960326313972473	https://www.genecards.org/cgi-bin/carddisp.pl?gene=ST3GAL4
ABCD2	ATP Binding Cassette Subfamily D Member 2	Protein Coding	Q9UBJ2	49	GC12M039530	0.960326313972473	https://www.genecards.org/cgi-bin/carddisp.pl?gene=ABCD2
KLK11	Kallikrein Related Peptidase 11	Protein Coding	Q9UBX7	49	GC19M089302	0.960326313972473	https://www.genecards.org/cgi-bin/carddisp.pl?gene=KLK11
MELK	Maternal Embryonic Leucine Zipper Kinase	Protein Coding	Q14680	49	GC09P036572	0.960326313972473	https://www.genecards.org/cgi-bin/carddisp.pl?gene=MELK
PRDX4	Peroxiredoxin 4	Protein Coding	Q13162	49	GC0XP023665	0.960326313972473	https://www.genecards.org/cgi-bin/carddisp.pl?gene=PRDX4
SMN1	Survival Of Motor Neuron 1, Telomeric	Protein Coding	Q16637	49	GC05P070924	0.960326313972473	https://www.genecards.org/cgi-bin/carddisp.pl?gene=SMN1
SPG11	SPG11 Vesicle Trafficking Associated, Spatacsin	Protein Coding	Q96JI7	49	GC15M044725	0.960326313972473	https://www.genecards.org/cgi-bin/carddisp.pl?gene=SPG11
UNC5C	Unc-5 Netrin Receptor C	Protein Coding	O95185	49	GC04M095162	0.960326313972473	https://www.genecards.org/cgi-bin/carddisp.pl?gene=UNC5C
USP13	Ubiquitin Specific Peptidase 13	Protein Coding	Q92995	49	GC03P179654	0.960326313972473	https://www.genecards.org/cgi-bin/carddisp.pl?gene=USP13
ANGPT4	Angiopoietin 4	Protein Coding	Q9Y264	48	GC20M000869	0.960326313972473	https://www.genecards.org/cgi-bin/carddisp.pl?gene=ANGPT4
CD160	CD160 Molecule	Protein Coding	O95971	48	GC01P145719	0.960326313972473	https://www.genecards.org/cgi-bin/carddisp.pl?gene=CD160
CPEB1	Cytoplasmic Polyadenylation Element Binding Protein 1	Protein Coding	Q9BZB8	48	GC15M082543	0.960326313972473	https://www.genecards.org/cgi-bin/carddisp.pl?gene=CPEB1
CRIPTO	Cripto, EGF-CFC Family Member	Protein Coding	P13385	48	GC03P056200	0.960326313972473	https://www.genecards.org/cgi-bin/carddisp.pl?gene=CRIPTO
CRY2	Cryptochrome Circadian Regulator 2	Protein Coding	Q49AN0	48	GC11P047360	0.960326313972473	https://www.genecards.org/cgi-bin/carddisp.pl?gene=CRY2
EN1	Engrailed Homeobox 1	Protein Coding	Q05925	48	GC02M118842	0.960326313972473	https://www.genecards.org/cgi-bin/carddisp.pl?gene=EN1
FUT1	Fucosyltransferase 1 (H Blood Group)	Protein Coding	P19526	48	GC19M048748	0.960326313972473	https://www.genecards.org/cgi-bin/carddisp.pl?gene=FUT1
IL17RC	Interleukin 17 Receptor C	Protein Coding	Q8NAC3	48	GC03P009917	0.960326313972473	https://www.genecards.org/cgi-bin/carddisp.pl?gene=IL17RC
ISG20	Interferon Stimulated Exonuclease Gene 20	Protein Coding	Q96AZ6	48	GC15P088635	0.960326313972473	https://www.genecards.org/cgi-bin/carddisp.pl?gene=ISG20
LAG3	Lymphocyte Activating 3	Protein Coding	P18627	48	GC12P035951	0.960326313972473	https://www.genecards.org/cgi-bin/carddisp.pl?gene=LAG3
LGR4	Leucine Rich Repeat Containing G Protein-Coupled Receptor 4	Protein Coding	Q9BXB1	48	GC11M027365	0.960326313972473	https://www.genecards.org/cgi-bin/carddisp.pl?gene=LGR4
PUM1	Pumilio RNA Binding Family Member 1	Protein Coding	Q14671	48	GC01M030931	0.960326313972473	https://www.genecards.org/cgi-bin/carddisp.pl?gene=PUM1
SERPINA12	Serpin Family A Member 12	Protein Coding	Q8IW75	48	GC14M094487	0.960326313972473	https://www.genecards.org/cgi-bin/carddisp.pl?gene=SERPINA12
TFF2	Trefoil Factor 2	Protein Coding	Q03403	48	GC21M042346	0.960326313972473	https://www.genecards.org/cgi-bin/carddisp.pl?gene=TFF2
TSC22D3	TSC22 Domain Family Member 3	Protein Coding	Q99576	48	GC0XM107713	0.960326313972473	https://www.genecards.org/cgi-bin/carddisp.pl?gene=TSC22D3
UHRF1	Ubiquitin Like With PHD And Ring Finger Domains 1	Protein Coding	Q96T88	48	GC19P102040	0.960326313972473	https://www.genecards.org/cgi-bin/carddisp.pl?gene=UHRF1
CASZ1	Castor Zinc Finger 1	Protein Coding	Q86V15	47	GC01M013364	0.960326313972473	https://www.genecards.org/cgi-bin/carddisp.pl?gene=CASZ1
EXTL2	Exostosin Like Glycosyltransferase 2	Protein Coding	Q9UBQ6	47	GC01M100872	0.960326313972473	https://www.genecards.org/cgi-bin/carddisp.pl?gene=EXTL2
FIS1	Fission, Mitochondrial 1	Protein Coding	Q9Y3D6	47	GC07M101239	0.960326313972473	https://www.genecards.org/cgi-bin/carddisp.pl?gene=FIS1
FUT4	Fucosyltransferase 4	Protein Coding	P22083	47	GC11P094544	0.960326313972473	https://www.genecards.org/cgi-bin/carddisp.pl?gene=FUT4
LGALS4	Galectin 4	Protein Coding	P56470	47	GC19M088863	0.960326313972473	https://www.genecards.org/cgi-bin/carddisp.pl?gene=LGALS4
NCOA4	Nuclear Receptor Coactivator 4	Protein Coding	Q13772	47	GC10M046005	0.960326313972473	https://www.genecards.org/cgi-bin/carddisp.pl?gene=NCOA4
NID2	Nidogen 2	Protein Coding	Q14112	47	GC14M052004	0.960326313972473	https://www.genecards.org/cgi-bin/carddisp.pl?gene=NID2
SEC24A	SEC24 Homolog A, COPII Coat Complex Component	Protein Coding	O95486	47	GC05P134656	0.960326313972473	https://www.genecards.org/cgi-bin/carddisp.pl?gene=SEC24A
SEPHS1	Selenophosphate Synthetase 1	Protein Coding	P49903	47	GC10M013317	0.960326313972473	https://www.genecards.org/cgi-bin/carddisp.pl?gene=SEPHS1
TRIM8	Tripartite Motif Containing 8	Protein Coding	Q9BZR9	47	GC10P107038	0.960326313972473	https://www.genecards.org/cgi-bin/carddisp.pl?gene=TRIM8
ZFP36L1	ZFP36 Ring Finger Protein Like 1	Protein Coding	Q07352	47	GC14M068787	0.960326313972473	https://www.genecards.org/cgi-bin/carddisp.pl?gene=ZFP36L1
DPP7	Dipeptidyl Peptidase 7	Protein Coding	Q9UHL4	46	GC09M138628	0.960326313972473	https://www.genecards.org/cgi-bin/carddisp.pl?gene=DPP7
FOXP4	Forkhead Box P4	Protein Coding	Q8IVH2	46	GC06P125673	0.960326313972473	https://www.genecards.org/cgi-bin/carddisp.pl?gene=FOXP4
OXA1L	OXA1L Mitochondrial Inner Membrane Protein	Protein Coding	Q15070	46	GC14P022766	0.960326313972473	https://www.genecards.org/cgi-bin/carddisp.pl?gene=OXA1L
TUFT1	Tuftelin 1	Protein Coding	Q9NNX1	46	GC01P160406	0.960326313972473	https://www.genecards.org/cgi-bin/carddisp.pl?gene=TUFT1
VPS4B	Vacuolar Protein Sorting 4 Homolog B	Protein Coding	O75351	46	GC18M063389	0.960326313972473	https://www.genecards.org/cgi-bin/carddisp.pl?gene=VPS4B
BCL2L12	BCL2 Like 12	Protein Coding	Q9HB09	45	GC19P049665	0.960326313972473	https://www.genecards.org/cgi-bin/carddisp.pl?gene=BCL2L12
BOK	BCL2 Family Apoptosis Regulator BOK	Protein Coding	Q9UMX3	45	GC02P241555	0.960326313972473	https://www.genecards.org/cgi-bin/carddisp.pl?gene=BOK
CCAR2	Cell Cycle And Apoptosis Regulator 2	Protein Coding	Q8N163	45	GC08P022604	0.960326313972473	https://www.genecards.org/cgi-bin/carddisp.pl?gene=CCAR2
CCL1	C-C Motif Chemokine Ligand 1	Protein Coding	P22362	45	GC17M071252	0.960326313972473	https://www.genecards.org/cgi-bin/carddisp.pl?gene=CCL1
CDK14	Cyclin Dependent Kinase 14	Protein Coding	O94921	45	GC07P090471	0.960326313972473	https://www.genecards.org/cgi-bin/carddisp.pl?gene=CDK14
DUSP19	Dual Specificity Phosphatase 19	Protein Coding	Q8WTR2	45	GC02P183078	0.960326313972473	https://www.genecards.org/cgi-bin/carddisp.pl?gene=DUSP19
FAM20B	FAM20B Glycosaminoglycan Xylosylkinase	Protein Coding	O75063	45	GC01P179025	0.960326313972473	https://www.genecards.org/cgi-bin/carddisp.pl?gene=FAM20B
HS6ST2	Heparan Sulfate 6-O-Sulfotransferase 2	Protein Coding	Q96MM7	45	GC0XM132626	0.960326313972473	https://www.genecards.org/cgi-bin/carddisp.pl?gene=HS6ST2
NKX3-2	NK3 Homeobox 2	Protein Coding	P78367	45	GC04M013542	0.960326313972473	https://www.genecards.org/cgi-bin/carddisp.pl?gene=NKX3-2
WTAP	WT1 Associated Protein	Protein Coding	Q15007	45	GC06P159725	0.960326313972473	https://www.genecards.org/cgi-bin/carddisp.pl?gene=WTAP
CREB3	CAMP Responsive Element Binding Protein 3	Protein Coding	O43889	44	GC09P055675	0.960326313972473	https://www.genecards.org/cgi-bin/carddisp.pl?gene=CREB3
SIRT7	Sirtuin 7	Protein Coding	Q9NRC8	44	GC17M081911	0.960326313972473	https://www.genecards.org/cgi-bin/carddisp.pl?gene=SIRT7
SUB1	SUB1 Regulator Of Transcription	Protein Coding	P53999	44	GC05P033131	0.960326313972473	https://www.genecards.org/cgi-bin/carddisp.pl?gene=SUB1
TPSB2	Tryptase Beta 2	Protein Coding	P20231	44	GC16M001227	0.960326313972473	https://www.genecards.org/cgi-bin/carddisp.pl?gene=TPSB2
TPSD1	Tryptase Delta 1	Protein Coding	Q9BZJ3	44	GC16P001256	0.960326313972473	https://www.genecards.org/cgi-bin/carddisp.pl?gene=TPSD1
UBE2M	Ubiquitin Conjugating Enzyme E2 M	Protein Coding	P61081	44	GC19M058555	0.960326313972473	https://www.genecards.org/cgi-bin/carddisp.pl?gene=UBE2M
ALKBH5	AlkB Homolog 5, RNA Demethylase	Protein Coding	Q6P6C2	43	GC17P018183	0.960326313972473	https://www.genecards.org/cgi-bin/carddisp.pl?gene=ALKBH5
TM2D3	TM2 Domain Containing 3	Protein Coding	Q9BRN9	43	GC15M101621	0.960326313972473	https://www.genecards.org/cgi-bin/carddisp.pl?gene=TM2D3
TUT7	Terminal Uridylyl Transferase 7	Protein Coding	Q5VYS8	43	GC09M106991	0.960326313972473	https://www.genecards.org/cgi-bin/carddisp.pl?gene=TUT7
YAF2	YY1 Associated Factor 2	Protein Coding	Q8IY57	43	GC12M042157	0.960326313972473	https://www.genecards.org/cgi-bin/carddisp.pl?gene=YAF2
BCL2L13	BCL2 Like 13	Protein Coding	Q9BXK5	42	GC22P017628	0.960326313972473	https://www.genecards.org/cgi-bin/carddisp.pl?gene=BCL2L13
CORT	Cortistatin	Protein Coding	O00230	42	GC01P012724	0.960326313972473	https://www.genecards.org/cgi-bin/carddisp.pl?gene=CORT
GEM	GTP Binding Protein Overexpressed In Skeletal Muscle	Protein Coding	P55040	42	GC08M094249	0.960326313972473	https://www.genecards.org/cgi-bin/carddisp.pl?gene=GEM
LPCAT3	Lysophosphatidylcholine Acyltransferase 3	Protein Coding	Q6P1A2	42	GC12M006976	0.960326313972473	https://www.genecards.org/cgi-bin/carddisp.pl?gene=LPCAT3
LXN	Latexin	Protein Coding	Q9BS40	42	GC03M158645	0.960326313972473	https://www.genecards.org/cgi-bin/carddisp.pl?gene=LXN
MEGF9	Multiple EGF Like Domains 9	Protein Coding	Q9H1U4	42	GC09M120600	0.960326313972473	https://www.genecards.org/cgi-bin/carddisp.pl?gene=MEGF9
SHROOM1	Shroom Family Member 1	Protein Coding	Q2M3G4	42	GC05M132822	0.960326313972473	https://www.genecards.org/cgi-bin/carddisp.pl?gene=SHROOM1
ZNFX1	Zinc Finger NFX1-Type Containing 1	Protein Coding	Q9P2E3	42	GC20M049617	0.960326313972473	https://www.genecards.org/cgi-bin/carddisp.pl?gene=ZNFX1
CHRFAM7A	CHRNA7 (Exons 5-10) And FAM7A (Exons A-E) Fusion	Protein Coding	Q494W8	41	GC15M030360	0.960326313972473	https://www.genecards.org/cgi-bin/carddisp.pl?gene=CHRFAM7A
CKLF	Chemokine Like Factor	Protein Coding	Q9UBR5	41	GC16P066552	0.960326313972473	https://www.genecards.org/cgi-bin/carddisp.pl?gene=CKLF
DSTN	Destrin, Actin Depolymerizing Factor	Protein Coding	P60981	41	GC20P017570	0.960326313972473	https://www.genecards.org/cgi-bin/carddisp.pl?gene=DSTN
HSH2D	Hematopoietic SH2 Domain Containing	Protein Coding	Q96JZ2	41	GC19P102605	0.960326313972473	https://www.genecards.org/cgi-bin/carddisp.pl?gene=HSH2D
ATG2B	Autophagy Related 2B	Protein Coding	Q96BY7	40	GC14M118670	0.960326313972473	https://www.genecards.org/cgi-bin/carddisp.pl?gene=ATG2B
CCL15	C-C Motif Chemokine Ligand 15	Protein Coding	Q16663	40	GC17M035996	0.960326313972473	https://www.genecards.org/cgi-bin/carddisp.pl?gene=CCL15
OIP5	Opa Interacting Protein 5	Protein Coding	O43482	39	GC15M041309	0.960326313972473	https://www.genecards.org/cgi-bin/carddisp.pl?gene=OIP5
MICAL3	Microtubule Associated Monooxygenase, Calponin And LIM Domain Containing 3	Protein Coding	Q7RTP6	38	GC22M017905	0.960326313972473	https://www.genecards.org/cgi-bin/carddisp.pl?gene=MICAL3
TRIM59	Tripartite Motif Containing 59	Protein Coding	Q8IWR1	38	GC03M160432	0.960326313972473	https://www.genecards.org/cgi-bin/carddisp.pl?gene=TRIM59
GRINA	Glutamate Ionotropic Receptor NMDA Type Subunit Associated Protein 1	Protein Coding	Q7Z429	37	GC08P143990	0.960326313972473	https://www.genecards.org/cgi-bin/carddisp.pl?gene=GRINA
DEPP1	DEPP Autophagy Regulator 1	Protein Coding	Q9NTK1	35	GC10M047463	0.960326313972473	https://www.genecards.org/cgi-bin/carddisp.pl?gene=DEPP1
MIR17HG	MiR-17-92a-1 Cluster Host Gene	RNA Gene	Q75NE6	32	GC13P091347	0.960326313972473	https://www.genecards.org/cgi-bin/carddisp.pl?gene=MIR17HG
MDS2	Myelodysplastic Syndrome 2 Translocation Associated	RNA Gene	Q8NDY4	29	GC01P023581	0.960326313972473	https://www.genecards.org/cgi-bin/carddisp.pl?gene=MDS2
MIR184	MicroRNA 184	RNA Gene		29	GC15P079209	0.960326313972473	https://www.genecards.org/cgi-bin/carddisp.pl?gene=MIR184
SNHG12	Small Nucleolar RNA Host Gene 12	RNA Gene	Q9BXW3	29	GC01M030655	0.960326313972473	https://www.genecards.org/cgi-bin/carddisp.pl?gene=SNHG12
MIR10B	MicroRNA 10b	RNA Gene		28	GC02P176150	0.960326313972473	https://www.genecards.org/cgi-bin/carddisp.pl?gene=MIR10B
MIR324	MicroRNA 324	RNA Gene		28	GC17M007223	0.960326313972473	https://www.genecards.org/cgi-bin/carddisp.pl?gene=MIR324
MIR107	MicroRNA 107	RNA Gene		27	GC10M089604	0.960326313972473	https://www.genecards.org/cgi-bin/carddisp.pl?gene=MIR107
MIR128-2	MicroRNA 128-2	RNA Gene		27	GC03P035754	0.960326313972473	https://www.genecards.org/cgi-bin/carddisp.pl?gene=MIR128-2
MIR152	MicroRNA 152	RNA Gene		27	GC17M048037	0.960326313972473	https://www.genecards.org/cgi-bin/carddisp.pl?gene=MIR152
MIR20A	MicroRNA 20a	RNA Gene		27	GC13P091659	0.960326313972473	https://www.genecards.org/cgi-bin/carddisp.pl?gene=MIR20A
MIR342	MicroRNA 342	RNA Gene		27	GC14P100109	0.960326313972473	https://www.genecards.org/cgi-bin/carddisp.pl?gene=MIR342
MIR370	MicroRNA 370	RNA Gene		27	GC14P114595	0.960326313972473	https://www.genecards.org/cgi-bin/carddisp.pl?gene=MIR370
MIR99B	MicroRNA 99b	RNA Gene		27	GC19P051692	0.960326313972473	https://www.genecards.org/cgi-bin/carddisp.pl?gene=MIR99B
MIR151A	MicroRNA 151a	RNA Gene		26	GC08M140901	0.960326313972473	https://www.genecards.org/cgi-bin/carddisp.pl?gene=MIR151A
MIR301A	MicroRNA 301a	RNA Gene		26	GC17M059151	0.960326313972473	https://www.genecards.org/cgi-bin/carddisp.pl?gene=MIR301A
MIR345	MicroRNA 345	RNA Gene		26	GC14P100307	0.960326313972473	https://www.genecards.org/cgi-bin/carddisp.pl?gene=MIR345
MIR183	MicroRNA 183	RNA Gene		25	GC07M129877	0.960326313972473	https://www.genecards.org/cgi-bin/carddisp.pl?gene=MIR183
MIR584	MicroRNA 584	RNA Gene		25	GC05M149062	0.960326313972473	https://www.genecards.org/cgi-bin/carddisp.pl?gene=MIR584
LOXL1-AS1	LOXL1 Antisense RNA 1	RNA Gene		23	GC15M144451	0.960326313972473	https://www.genecards.org/cgi-bin/carddisp.pl?gene=LOXL1-AS1
MIR124-3	MicroRNA 124-3	RNA Gene		23	GC20P066439	0.960326313972473	https://www.genecards.org/cgi-bin/carddisp.pl?gene=MIR124-3
MIR129-1	MicroRNA 129-1	RNA Gene		23	GC07P128207	0.960326313972473	https://www.genecards.org/cgi-bin/carddisp.pl?gene=MIR129-1
MIR138-2	MicroRNA 138-2	RNA Gene		23	GC16P067838	0.960326313972473	https://www.genecards.org/cgi-bin/carddisp.pl?gene=MIR138-2
MIR501	MicroRNA 501	RNA Gene		23	GC0XP056754	0.960326313972473	https://www.genecards.org/cgi-bin/carddisp.pl?gene=MIR501
MIR374B	MicroRNA 374b	RNA Gene		22	GC0XM074231	0.960326313972473	https://www.genecards.org/cgi-bin/carddisp.pl?gene=MIR374B
MIR379	MicroRNA 379	RNA Gene		22	GC14P115605	0.960326313972473	https://www.genecards.org/cgi-bin/carddisp.pl?gene=MIR379
ST8SIA6-AS1	ST8SIA6 Antisense RNA 1	RNA Gene		22	GC10P017386	0.960326313972473	https://www.genecards.org/cgi-bin/carddisp.pl?gene=ST8SIA6-AS1
FGD5-AS1	FGD5 Antisense RNA 1	RNA Gene		21	GC03M025542	0.960326313972473	https://www.genecards.org/cgi-bin/carddisp.pl?gene=FGD5-AS1
LINC00623	Long Intergenic Non-Protein Coding RNA 623	RNA Gene		21	GC01P122805	0.960326313972473	https://www.genecards.org/cgi-bin/carddisp.pl?gene=LINC00623
MIR411	MicroRNA 411	RNA Gene		21	GC14P115612	0.960326313972473	https://www.genecards.org/cgi-bin/carddisp.pl?gene=MIR411
MIR599	MicroRNA 599	RNA Gene		21	GC08M099537	0.960326313972473	https://www.genecards.org/cgi-bin/carddisp.pl?gene=MIR599
LINC00662	Long Intergenic Non-Protein Coding RNA 662	RNA Gene		20	GC19M027663	0.960326313972473	https://www.genecards.org/cgi-bin/carddisp.pl?gene=LINC00662
MIR655	MicroRNA 655	RNA Gene		20	GC14P115626	0.960326313972473	https://www.genecards.org/cgi-bin/carddisp.pl?gene=MIR655
MT-TK	Mitochondrially Encoded TRNA-Lys (AAA/G)	RNA Gene		20	GCMTP008297	0.960326313972473	https://www.genecards.org/cgi-bin/carddisp.pl?gene=MT-TK
OVCH1-AS1	OVCH1 Antisense RNA 1	RNA Gene		20	GC12P029389	0.960326313972473	https://www.genecards.org/cgi-bin/carddisp.pl?gene=OVCH1-AS1
LINC00265	Long Intergenic Non-Protein Coding RNA 265	RNA Gene		19	GC07P039700	0.960326313972473	https://www.genecards.org/cgi-bin/carddisp.pl?gene=LINC00265
MIR577	MicroRNA 577	RNA Gene		18	GC04P114656	0.960326313972473	https://www.genecards.org/cgi-bin/carddisp.pl?gene=MIR577
MIR944	MicroRNA 944	RNA Gene		18	GC03P189829	0.960326313972473	https://www.genecards.org/cgi-bin/carddisp.pl?gene=MIR944
MT-TR	Mitochondrially Encoded TRNA-Arg (CGN)	RNA Gene		18	GCMTP010407	0.960326313972473	https://www.genecards.org/cgi-bin/carddisp.pl?gene=MT-TR
SNHG9	Small Nucleolar RNA Host Gene 9	RNA Gene		18	GC16P065013	0.960326313972473	https://www.genecards.org/cgi-bin/carddisp.pl?gene=SNHG9
MIR1183	MicroRNA 1183	RNA Gene		17	GC07P021471	0.960326313972473	https://www.genecards.org/cgi-bin/carddisp.pl?gene=MIR1183
MIR1236	MicroRNA 1236	RNA Gene		17	GC06M090762	0.960326313972473	https://www.genecards.org/cgi-bin/carddisp.pl?gene=MIR1236
MIR1299	MicroRNA 1299	RNA Gene		17	GC09M040929	0.960326313972473	https://www.genecards.org/cgi-bin/carddisp.pl?gene=MIR1299
MIR3148	MicroRNA 3148	RNA Gene		17	GC08M029957	0.960326313972473	https://www.genecards.org/cgi-bin/carddisp.pl?gene=MIR3148
ZRANB2-DT	ZRANB2 Divergent Transcript	RNA Gene		17	GC01P071083	0.960326313972473	https://www.genecards.org/cgi-bin/carddisp.pl?gene=ZRANB2-DT
ALDH1L1-AS2	ALDH1L1 Antisense RNA 2	RNA Gene		16	GC03P126180	0.960326313972473	https://www.genecards.org/cgi-bin/carddisp.pl?gene=ALDH1L1-AS2
HFE-AS1	HFE Antisense RNA 1	RNA Gene		16	GC06M026085	0.960326313972473	https://www.genecards.org/cgi-bin/carddisp.pl?gene=HFE-AS1
MIR1248	MicroRNA 1248	RNA Gene		16	GC03P187510	0.960326313972473	https://www.genecards.org/cgi-bin/carddisp.pl?gene=MIR1248
MIR153-1	MicroRNA 153-1	RNA Gene		16	GC02M219294	0.960326313972473	https://www.genecards.org/cgi-bin/carddisp.pl?gene=MIR153-1
MIR4804	MicroRNA 4804	RNA Gene		16	GC05P076656	0.960326313972473	https://www.genecards.org/cgi-bin/carddisp.pl?gene=MIR4804
TRPC7-AS1	TRPC7 Antisense RNA 1	RNA Gene		16	GC05P136191	0.960326313972473	https://www.genecards.org/cgi-bin/carddisp.pl?gene=TRPC7-AS1
LEMD1-AS1	LEMD1 Antisense RNA 1	RNA Gene		15	GC01P205373	0.960326313972473	https://www.genecards.org/cgi-bin/carddisp.pl?gene=LEMD1-AS1
MIR1260A	MicroRNA 1260a	RNA Gene		15	GC14P077266	0.960326313972473	https://www.genecards.org/cgi-bin/carddisp.pl?gene=MIR1260A
MIR1265	MicroRNA 1265	RNA Gene		15	GC10P014436	0.960326313972473	https://www.genecards.org/cgi-bin/carddisp.pl?gene=MIR1265
MIR3680-1	MicroRNA 3680-1	RNA Gene		15	GC16M021506	0.960326313972473	https://www.genecards.org/cgi-bin/carddisp.pl?gene=MIR3680-1
THUMPD3-AS1	THUMPD3 Antisense RNA 1	RNA Gene		15	GC03M009349	0.960326313972473	https://www.genecards.org/cgi-bin/carddisp.pl?gene=THUMPD3-AS1
LINC02458	Long Intergenic Non-Protein Coding RNA 2458	RNA Gene		14	GC12M089014	0.960326313972473	https://www.genecards.org/cgi-bin/carddisp.pl?gene=LINC02458
LOC102723692	Uncharacterized LOC102723692	RNA Gene		14	GC16P074665	0.960326313972473	https://www.genecards.org/cgi-bin/carddisp.pl?gene=LOC102723692
MIR3605	MicroRNA 3605	RNA Gene		14	GC01M033332	0.960326313972473	https://www.genecards.org/cgi-bin/carddisp.pl?gene=MIR3605
MIR3960	MicroRNA 3960	RNA Gene		14	GC09P139283	0.960326313972473	https://www.genecards.org/cgi-bin/carddisp.pl?gene=MIR3960
MIR591	MicroRNA 591	RNA Gene		14	GC07M096219	0.960326313972473	https://www.genecards.org/cgi-bin/carddisp.pl?gene=MIR591
TP53COR1	Tumor Protein P53 Pathway Corepressor 1	RNA Gene		14	GC06U903133	0.960326313972473	https://www.genecards.org/cgi-bin/carddisp.pl?gene=TP53COR1
FLJ42393	Uncharacterized LOC401105	RNA Gene		13	GC03P188178	0.960326313972473	https://www.genecards.org/cgi-bin/carddisp.pl?gene=FLJ42393
MIR3143	MicroRNA 3143	RNA Gene		13	GC06P125306	0.960326313972473	https://www.genecards.org/cgi-bin/carddisp.pl?gene=MIR3143
MIR4281	MicroRNA 4281	RNA Gene		12	GC05M177207	0.960326313972473	https://www.genecards.org/cgi-bin/carddisp.pl?gene=MIR4281
MIR761	MicroRNA 761	RNA Gene		12	GC01M051836	0.960326313972473	https://www.genecards.org/cgi-bin/carddisp.pl?gene=MIR761
MIR1323	MicroRNA 1323	RNA Gene		11	GC19P103662	0.960326313972473	https://www.genecards.org/cgi-bin/carddisp.pl?gene=MIR1323
TRL-AAG2-3	TRNA-Leu (Anticodon AAG) 2-3	RNA Gene		11	GC14P043133	0.960326313972473	https://www.genecards.org/cgi-bin/carddisp.pl?gene=TRL-AAG2-3
MIR4307	MicroRNA 4307	RNA Gene		10	GC14P026908	0.960326313972473	https://www.genecards.org/cgi-bin/carddisp.pl?gene=MIR4307
MIR8072	MicroRNA 8072	RNA Gene		10	GC12M123364	0.960326313972473	https://www.genecards.org/cgi-bin/carddisp.pl?gene=MIR8072
ENSG00000227098	Novel Transcript	RNA Gene		9	GC02M176832	0.960326313972473	https://www.genecards.org/cgi-bin/carddisp.pl?gene=ENSG00000227098
MIR3680-2	MicroRNA 3680-2	RNA Gene		9	GC16M043199	0.960326313972473	https://www.genecards.org/cgi-bin/carddisp.pl?gene=MIR3680-2
MIR5700	MicroRNA 5700	RNA Gene		9	GC12P094561	0.960326313972473	https://www.genecards.org/cgi-bin/carddisp.pl?gene=MIR5700
LOC110283621	SPP1 5' Regulatory Region	Functional Element		7	GC04P087973	0.960326313972473	https://www.genecards.org/cgi-bin/carddisp.pl?gene=LOC110283621
LOC112543491	Linc-UFC1	RNA Gene		7	GC01P163334	0.960326313972473	https://www.genecards.org/cgi-bin/carddisp.pl?gene=LOC112543491
CSNK2A1	Casein Kinase 2 Alpha 1	Protein Coding	P68400	59	GC20M000472	0.953701198101044	https://www.genecards.org/cgi-bin/carddisp.pl?gene=CSNK2A1
GGT1	Gamma-Glutamyltransferase 1	Protein Coding	P19440	57	GC22P024583	0.953701198101044	https://www.genecards.org/cgi-bin/carddisp.pl?gene=GGT1
SREBF1	Sterol Regulatory Element Binding Transcription Factor 1	Protein Coding	P36956	57	GC17M017810	0.953701198101044	https://www.genecards.org/cgi-bin/carddisp.pl?gene=SREBF1
STAT5A	Signal Transducer And Activator Of Transcription 5A	Protein Coding	P42229	56	GC17P042287	0.953701198101044	https://www.genecards.org/cgi-bin/carddisp.pl?gene=STAT5A
COL6A1	Collagen Type VI Alpha 1 Chain	Protein Coding	P12109	54	GC21P045981	0.953701198101044	https://www.genecards.org/cgi-bin/carddisp.pl?gene=COL6A1
GAL	Galanin And GMAP Prepropeptide	Protein Coding	P22466	54	GC11P084764	0.953701198101044	https://www.genecards.org/cgi-bin/carddisp.pl?gene=GAL
PLOD3	Procollagen-Lysine,2-Oxoglutarate 5-Dioxygenase 3	Protein Coding	O60568	54	GC07M101205	0.953701198101044	https://www.genecards.org/cgi-bin/carddisp.pl?gene=PLOD3
SGSH	N-Sulfoglucosamine Sulfohydrolase	Protein Coding	P51688	54	GC17M080206	0.953701198101044	https://www.genecards.org/cgi-bin/carddisp.pl?gene=SGSH
LAMP1	Lysosomal Associated Membrane Protein 1	Protein Coding	P11279	52	GC13P113297	0.953701198101044	https://www.genecards.org/cgi-bin/carddisp.pl?gene=LAMP1
ALCAM	Activated Leukocyte Cell Adhesion Molecule	Protein Coding	Q13740	51	GC03P105366	0.953701198101044	https://www.genecards.org/cgi-bin/carddisp.pl?gene=ALCAM
GNS	Glucosamine (N-Acetyl)-6-Sulfatase	Protein Coding	P15586	51	GC12M064713	0.953701198101044	https://www.genecards.org/cgi-bin/carddisp.pl?gene=GNS
PLS3	Plastin 3	Protein Coding	P13797	50	GC0XP115560	0.953701198101044	https://www.genecards.org/cgi-bin/carddisp.pl?gene=PLS3
TMX3	Thioredoxin Related Transmembrane Protein 3	Protein Coding	Q96JJ7	47	GC18M068673	0.953701198101044	https://www.genecards.org/cgi-bin/carddisp.pl?gene=TMX3
H3C1	H3 Clustered Histone 1	Protein Coding	P68431	46	GC06P125260	0.953701198101044	https://www.genecards.org/cgi-bin/carddisp.pl?gene=H3C1
CHPF2	Chondroitin Polymerizing Factor 2	Protein Coding	Q9P2E5	44	GC07P151232	0.953701198101044	https://www.genecards.org/cgi-bin/carddisp.pl?gene=CHPF2
ERLEC1	Endoplasmic Reticulum Lectin 1	Protein Coding	Q96DZ1	43	GC02P053786	0.953701198101044	https://www.genecards.org/cgi-bin/carddisp.pl?gene=ERLEC1
TERC	Telomerase RNA Component	RNA Gene		35	GC03M169765	0.953701198101044	https://www.genecards.org/cgi-bin/carddisp.pl?gene=TERC
BCL2L1	BCL2 Like 1	Protein Coding	Q07817	57	GC20M031664	0.948289394378662	https://www.genecards.org/cgi-bin/carddisp.pl?gene=BCL2L1
HOXA-AS3	HOXA Cluster Antisense RNA 3	RNA Gene		22	GC07P027129	0.944231271743774	https://www.genecards.org/cgi-bin/carddisp.pl?gene=HOXA-AS3
LINC01154	Long Intergenic Non-Protein Coding RNA 1154	RNA Gene		14	GC12P059556	0.944231271743774	https://www.genecards.org/cgi-bin/carddisp.pl?gene=LINC01154
ENSG00000269971	Novel Transcript, Sense Intronic To STX12	RNA Gene		8	GC01P027773	0.944231271743774	https://www.genecards.org/cgi-bin/carddisp.pl?gene=ENSG00000269971
ENSG00000277310	Novel Transcript, Sense Intronic To CCDC11	RNA Gene		6	GC18M050368	0.944231271743774	https://www.genecards.org/cgi-bin/carddisp.pl?gene=ENSG00000277310
LTBP2	Latent Transforming Growth Factor Beta Binding Protein 2	Protein Coding	Q14767	52	GC14M074498	0.940529704093933	https://www.genecards.org/cgi-bin/carddisp.pl?gene=LTBP2
LOC126862124	CDK7 Strongly-Dependent Group 2 Enhancer GRCh37_chr15:48764566-48765765	Functional Element		8	GC15P150637	0.940529704093933	https://www.genecards.org/cgi-bin/carddisp.pl?gene=LOC126862124
C1R	Complement C1r	Protein Coding	P00736	55	GC12M027814	0.939529895782471	https://www.genecards.org/cgi-bin/carddisp.pl?gene=C1R
CEACAM8	CEA Cell Adhesion Molecule 8	Protein Coding	P31997	47	GC19M042580	0.935591816902161	https://www.genecards.org/cgi-bin/carddisp.pl?gene=CEACAM8
MIRLET7G	MicroRNA Let-7g	RNA Gene		26	GC03M052268	0.935591816902161	https://www.genecards.org/cgi-bin/carddisp.pl?gene=MIRLET7G
CASC15	Cancer Susceptibility 15	RNA Gene		24	GC06P021682	0.935591816902161	https://www.genecards.org/cgi-bin/carddisp.pl?gene=CASC15
LINC01060	Long Intergenic Non-Protein Coding RNA 1060	RNA Gene		15	GC04P188372	0.935591816902161	https://www.genecards.org/cgi-bin/carddisp.pl?gene=LINC01060
LINC02328	Long Intergenic Non-Protein Coding RNA 2328	RNA Gene		12	GC14P085799	0.935591816902161	https://www.genecards.org/cgi-bin/carddisp.pl?gene=LINC02328
LINC02009	Long Intergenic Non-Protein Coding RNA 2009	RNA Gene		11	GC03M046415	0.935591816902161	https://www.genecards.org/cgi-bin/carddisp.pl?gene=LINC02009
CLDN16	Claudin 16	Protein Coding	Q9Y5I7	49	GC03P190290	0.933297991752625	https://www.genecards.org/cgi-bin/carddisp.pl?gene=CLDN16
CFLAR	CASP8 And FADD Like Apoptosis Regulator	Protein Coding	O15519	53	GC02P201446	0.931139349937439	https://www.genecards.org/cgi-bin/carddisp.pl?gene=CFLAR
PLA2G6	Phospholipase A2 Group VI	Protein Coding	O60733	56	GC22M076500	0.928966641426086	https://www.genecards.org/cgi-bin/carddisp.pl?gene=PLA2G6
TNFRSF12A	TNF Receptor Superfamily Member 12A	Protein Coding	Q9NP84	50	GC16P003018	0.92355489730835	https://www.genecards.org/cgi-bin/carddisp.pl?gene=TNFRSF12A
IL26	Interleukin 26	Protein Coding	Q9NPH9	43	GC12M068201	0.92355489730835	https://www.genecards.org/cgi-bin/carddisp.pl?gene=IL26
MAPT	Microtubule Associated Protein Tau	Protein Coding	P10636	58	GC17P045894	0.916496694087982	https://www.genecards.org/cgi-bin/carddisp.pl?gene=MAPT
CYP11A1	Cytochrome P450 Family 11 Subfamily A Member 1	Protein Coding	P05108	56	GC15M074337	0.916496694087982	https://www.genecards.org/cgi-bin/carddisp.pl?gene=CYP11A1
CSK	C-Terminal Src Kinase	Protein Coding	P41240	55	GC15P074782	0.916496694087982	https://www.genecards.org/cgi-bin/carddisp.pl?gene=CSK
GLP1R	Glucagon Like Peptide 1 Receptor	Protein Coding	P43220	55	GC06P039048	0.916496694087982	https://www.genecards.org/cgi-bin/carddisp.pl?gene=GLP1R
GLO1	Glyoxalase I	Protein Coding	Q04760	54	GC06M090895	0.916496694087982	https://www.genecards.org/cgi-bin/carddisp.pl?gene=GLO1
CEACAM3	CEA Cell Adhesion Molecule 3	Protein Coding	P40198	50	GC19P041796	0.916496694087982	https://www.genecards.org/cgi-bin/carddisp.pl?gene=CEACAM3
FANCE	FA Complementation Group E	Protein Coding	Q9HB96	50	GC06P125616	0.916496694087982	https://www.genecards.org/cgi-bin/carddisp.pl?gene=FANCE
PTPRG	Protein Tyrosine Phosphatase Receptor Type G	Protein Coding	P23470	50	GC03P061561	0.916496694087982	https://www.genecards.org/cgi-bin/carddisp.pl?gene=PTPRG
TACC3	Transforming Acidic Coiled-Coil Containing Protein 3	Protein Coding	Q9Y6A5	50	GC04P003011	0.916496694087982	https://www.genecards.org/cgi-bin/carddisp.pl?gene=TACC3
SF3B2	Splicing Factor 3b Subunit 2	Protein Coding	Q13435	49	GC11P066050	0.916496694087982	https://www.genecards.org/cgi-bin/carddisp.pl?gene=SF3B2
ADAMTSL4	ADAMTS Like 4	Protein Coding	Q6UY14	48	GC01P150549	0.916496694087982	https://www.genecards.org/cgi-bin/carddisp.pl?gene=ADAMTSL4
B9D2	B9 Domain Containing 2	Protein Coding	Q9BPU9	48	GC19M041354	0.916496694087982	https://www.genecards.org/cgi-bin/carddisp.pl?gene=B9D2
BRWD1	Bromodomain And WD Repeat Domain Containing 1	Protein Coding	Q9NSI6	48	GC21M039184	0.916496694087982	https://www.genecards.org/cgi-bin/carddisp.pl?gene=BRWD1
LZTFL1	Leucine Zipper Transcription Factor Like 1	Protein Coding	Q9NQ48	47	GC03M045823	0.916496694087982	https://www.genecards.org/cgi-bin/carddisp.pl?gene=LZTFL1
RNASEH2C	Ribonuclease H2 Subunit C	Protein Coding	Q8TDP1	47	GC11M065714	0.916496694087982	https://www.genecards.org/cgi-bin/carddisp.pl?gene=RNASEH2C
RPL29	Ribosomal Protein L29	Protein Coding	P47914	47	GC03M053605	0.916496694087982	https://www.genecards.org/cgi-bin/carddisp.pl?gene=RPL29
CYP2A13	Cytochrome P450 Family 2 Subfamily A Member 13	Protein Coding	Q16696	46	GC19P041088	0.916496694087982	https://www.genecards.org/cgi-bin/carddisp.pl?gene=CYP2A13
SF1	Splicing Factor 1	Protein Coding	Q15637	46	GC11M064764	0.916496694087982	https://www.genecards.org/cgi-bin/carddisp.pl?gene=SF1
ABCB9	ATP Binding Cassette Subfamily B Member 9	Protein Coding	Q9NP78	45	GC12M123465	0.916496694087982	https://www.genecards.org/cgi-bin/carddisp.pl?gene=ABCB9
ATG2A	Autophagy Related 2A	Protein Coding	Q2TAZ0	45	GC11M121157	0.916496694087982	https://www.genecards.org/cgi-bin/carddisp.pl?gene=ATG2A
POLA2	DNA Polymerase Alpha 2, Accessory Subunit	Protein Coding	Q14181	45	GC11P084559	0.916496694087982	https://www.genecards.org/cgi-bin/carddisp.pl?gene=POLA2
SART1	Spliceosome Associated Factor 1, Recruiter Of U4/U6.U5 Tri-SnRNP	Protein Coding	O43290	45	GC11P084605	0.916496694087982	https://www.genecards.org/cgi-bin/carddisp.pl?gene=SART1
SENP6	SUMO Specific Peptidase 6	Protein Coding	Q9GZR1	45	GC06P075601	0.916496694087982	https://www.genecards.org/cgi-bin/carddisp.pl?gene=SENP6
WDR81	WD Repeat Domain 81	Protein Coding	Q562E7	45	GC17P001716	0.916496694087982	https://www.genecards.org/cgi-bin/carddisp.pl?gene=WDR81
ZCCHC8	Zinc Finger CCHC-Type Containing 8	Protein Coding	Q6NZY4	45	GC12M123440	0.916496694087982	https://www.genecards.org/cgi-bin/carddisp.pl?gene=ZCCHC8
MDFIC	MyoD Family Inhibitor Domain Containing	Protein Coding	Q9P1T7	44	GC07P114922	0.916496694087982	https://www.genecards.org/cgi-bin/carddisp.pl?gene=MDFIC
MNT	MAX Network Transcriptional Repressor	Protein Coding	Q99583	44	GC17M002384	0.916496694087982	https://www.genecards.org/cgi-bin/carddisp.pl?gene=MNT
RFT1	RFT1 Homolog	Protein Coding	Q96AA3	44	GC03M053648	0.916496694087982	https://www.genecards.org/cgi-bin/carddisp.pl?gene=RFT1
SCARF1	Scavenger Receptor Class F Member 1	Protein Coding	Q14162	44	GC17M016128	0.916496694087982	https://www.genecards.org/cgi-bin/carddisp.pl?gene=SCARF1
TNFSF8	TNF Superfamily Member 8	Protein Coding	P32971	44	GC09M114893	0.916496694087982	https://www.genecards.org/cgi-bin/carddisp.pl?gene=TNFSF8
CAMKV	CaM Kinase Like Vesicle Associated	Protein Coding	Q8NCB2	43	GC03M053522	0.916496694087982	https://www.genecards.org/cgi-bin/carddisp.pl?gene=CAMKV
CLDN23	Claudin 23	Protein Coding	Q96B33	43	GC08P008701	0.916496694087982	https://www.genecards.org/cgi-bin/carddisp.pl?gene=CLDN23
HNRNPUL1	Heterogeneous Nuclear Ribonucleoprotein U Like 1	Protein Coding	Q9BUJ2	43	GC19P041262	0.916496694087982	https://www.genecards.org/cgi-bin/carddisp.pl?gene=HNRNPUL1
ISLR	Immunoglobulin Superfamily Containing Leucine Rich Repeat	Protein Coding	O14498	43	GC15P074173	0.916496694087982	https://www.genecards.org/cgi-bin/carddisp.pl?gene=ISLR
SGSM2	Small G Protein Signaling Modulator 2	Protein Coding	O43147	43	GC17P002337	0.916496694087982	https://www.genecards.org/cgi-bin/carddisp.pl?gene=SGSM2
SPAG17	Sperm Associated Antigen 17	Protein Coding	Q6Q759	43	GC01M117953	0.916496694087982	https://www.genecards.org/cgi-bin/carddisp.pl?gene=SPAG17
FILIP1	Filamin A Interacting Protein 1	Protein Coding	Q7Z7B0	42	GC06M075291	0.916496694087982	https://www.genecards.org/cgi-bin/carddisp.pl?gene=FILIP1
RBM39	RNA Binding Motif Protein 39	Protein Coding	Q14498	42	GC20M035714	0.916496694087982	https://www.genecards.org/cgi-bin/carddisp.pl?gene=RBM39
SNX32	Sorting Nexin 32	Protein Coding	Q86XE0	42	GC11P065833	0.916496694087982	https://www.genecards.org/cgi-bin/carddisp.pl?gene=SNX32
XCR1	X-C Motif Chemokine Receptor 1	Protein Coding	P46094	42	GC03M046016	0.916496694087982	https://www.genecards.org/cgi-bin/carddisp.pl?gene=XCR1
ZFPL1	Zinc Finger Protein Like 1	Protein Coding	O95159	42	GC11P065084	0.916496694087982	https://www.genecards.org/cgi-bin/carddisp.pl?gene=ZFPL1
CCDC97	Coiled-Coil Domain Containing 97	Protein Coding	Q96F63	41	GC19P041310	0.916496694087982	https://www.genecards.org/cgi-bin/carddisp.pl?gene=CCDC97
CEACAM21	CEA Cell Adhesion Molecule 21	Protein Coding	Q3KPI0	41	GC19P103143	0.916496694087982	https://www.genecards.org/cgi-bin/carddisp.pl?gene=CEACAM21
MOB3B	MOB Kinase Activator 3B	Protein Coding	Q86TA1	41	GC09M029468	0.916496694087982	https://www.genecards.org/cgi-bin/carddisp.pl?gene=MOB3B
MRPS21	Mitochondrial Ribosomal Protein S21	Protein Coding	P82921	41	GC01P160312	0.916496694087982	https://www.genecards.org/cgi-bin/carddisp.pl?gene=MRPS21
SBNO1	Strawberry Notch Homolog 1	Protein Coding	A3KN83	41	GC12M123289	0.916496694087982	https://www.genecards.org/cgi-bin/carddisp.pl?gene=SBNO1
TMEM91	Transmembrane Protein 91	Protein Coding	Q6ZNR0	40	GC19P103136	0.916496694087982	https://www.genecards.org/cgi-bin/carddisp.pl?gene=TMEM91
NUDT4	Nudix Hydrolase 4	Protein Coding	Q9NZJ9	39	GC12P093474	0.916496694087982	https://www.genecards.org/cgi-bin/carddisp.pl?gene=NUDT4
DCAF12	DDB1 And CUL4 Associated Factor 12	Protein Coding	Q5T6F0	38	GC09M034086	0.916496694087982	https://www.genecards.org/cgi-bin/carddisp.pl?gene=DCAF12
EQTN	Equatorin	Protein Coding	Q9NQ60	38	GC09M027284	0.916496694087982	https://www.genecards.org/cgi-bin/carddisp.pl?gene=EQTN
THSD7B	Thrombospondin Type 1 Domain Containing 7B	Protein Coding	Q9C0I4	38	GC02P136765	0.916496694087982	https://www.genecards.org/cgi-bin/carddisp.pl?gene=THSD7B
UBAP2	Ubiquitin Associated Protein 2	Protein Coding	Q5T6F2	38	GC09M033921	0.916496694087982	https://www.genecards.org/cgi-bin/carddisp.pl?gene=UBAP2
C12orf60	Chromosome 12 Open Reading Frame 60	Protein Coding	Q5U649	37	GC12P014803	0.916496694087982	https://www.genecards.org/cgi-bin/carddisp.pl?gene=C12orf60
ZNRD2	Zinc Ribbon Domain Containing 2	Protein Coding	O60232	37	GC11P084576	0.916496694087982	https://www.genecards.org/cgi-bin/carddisp.pl?gene=ZNRD2
EIF1AD	Eukaryotic Translation Initiation Factor 1A Domain Containing	Protein Coding	Q8N9N8	36	GC11M065996	0.916496694087982	https://www.genecards.org/cgi-bin/carddisp.pl?gene=EIF1AD
FAM83C	Family With Sequence Similarity 83 Member C	Protein Coding	Q9BQN1	36	GC20M035285	0.916496694087982	https://www.genecards.org/cgi-bin/carddisp.pl?gene=FAM83C
PCNX3	Pecanex 3	Protein Coding	Q9H6A9	35	GC11P065615	0.916496694087982	https://www.genecards.org/cgi-bin/carddisp.pl?gene=PCNX3
SMIM23	Small Integral Membrane Protein 23	Protein Coding	A6NLE4	29	GC05P171772	0.916496694087982	https://www.genecards.org/cgi-bin/carddisp.pl?gene=SMIM23
SOCS2-AS1	SOCS2 Antisense RNA 1	RNA Gene		23	GC12M093504	0.916496694087982	https://www.genecards.org/cgi-bin/carddisp.pl?gene=SOCS2-AS1
LINC00977	Long Intergenic Non-Protein Coding RNA 977	RNA Gene		20	GC08M135394	0.916496694087982	https://www.genecards.org/cgi-bin/carddisp.pl?gene=LINC00977
FAM83C-AS1	FAM83C Antisense RNA 1	RNA Gene		17	GC20P039564	0.916496694087982	https://www.genecards.org/cgi-bin/carddisp.pl?gene=FAM83C-AS1
ZNRD2-DT	ZNRD2 Divergent Transcript	RNA Gene		15	GC11M124914	0.916496694087982	https://www.genecards.org/cgi-bin/carddisp.pl?gene=ZNRD2-DT
KLC2-AS1	KLC2 Antisense RNA 1	RNA Gene		13	GC11M122857	0.916496694087982	https://www.genecards.org/cgi-bin/carddisp.pl?gene=KLC2-AS1
LINC01242	Long Intergenic Non-Protein Coding RNA 1242	RNA Gene		12	GC09M029877	0.916496694087982	https://www.genecards.org/cgi-bin/carddisp.pl?gene=LINC01242
SBNO1-AS1	SBNO1 Antisense RNA 1	RNA Gene		12	GC12P131094	0.916496694087982	https://www.genecards.org/cgi-bin/carddisp.pl?gene=SBNO1-AS1
ENSG00000254461	Novel Transcript	RNA Gene		11	GC11M121246	0.916496694087982	https://www.genecards.org/cgi-bin/carddisp.pl?gene=ENSG00000254461
ENSG00000228352	Novel Transcript	RNA Gene		10	GC09P055598	0.916496694087982	https://www.genecards.org/cgi-bin/carddisp.pl?gene=ENSG00000228352
ENSG00000255038	Novel Transcript, Antisense To SF3B2	RNA Gene		10	GC11M066067	0.916496694087982	https://www.genecards.org/cgi-bin/carddisp.pl?gene=ENSG00000255038
ENSG00000255730	Novel Protein	Protein Coding		10	GC19P041350	0.916496694087982	https://www.genecards.org/cgi-bin/carddisp.pl?gene=ENSG00000255730
ENSG00000261578	Novel Transcript, Overlapping To TSKU	RNA Gene		10	GC11P076800	0.916496694087982	https://www.genecards.org/cgi-bin/carddisp.pl?gene=ENSG00000261578
ENSG00000260947	Novel Transcript	RNA Gene		9	GC09P033697	0.916496694087982	https://www.genecards.org/cgi-bin/carddisp.pl?gene=ENSG00000260947
LOC124900223	Small Nucleolar RNA SNORA8	RNA Gene		9	GC06M092270	0.916496694087982	https://www.genecards.org/cgi-bin/carddisp.pl?gene=LOC124900223
MTRF1LP2	Mitochondrial Translational Release Factor 1 Like Pseudogene 2	Pseudogene		7	GC08P129728	0.916496694087982	https://www.genecards.org/cgi-bin/carddisp.pl?gene=MTRF1LP2
SETP7	SET Pseudogene 7	Pseudogene		7	GC12P107271	0.916496694087982	https://www.genecards.org/cgi-bin/carddisp.pl?gene=SETP7
RF00017-2224		RNA Gene		6	GC17P110603	0.916496694087982	https://www.genecards.org/cgi-bin/carddisp.pl?gene=RF00017-2224
RF00017-5138		RNA Gene		6	GC05M171229	0.916496694087982	https://www.genecards.org/cgi-bin/carddisp.pl?gene=RF00017-5138
SMC4P1	Structural Maintenance Of Chromosomes 4 Pseudogene 1	Pseudogene		6	GC02P141702	0.916496694087982	https://www.genecards.org/cgi-bin/carddisp.pl?gene=SMC4P1
CM034959-238		RNA Gene		5	GC09P123414	0.916496694087982	https://www.genecards.org/cgi-bin/carddisp.pl?gene=CM034959-238
ENSG00000280333	Novel Transcript	Uncategorized		5	GC17P002072	0.916496694087982	https://www.genecards.org/cgi-bin/carddisp.pl?gene=ENSG00000280333
HSALNG0020226-469		RNA Gene		5	GC06P162158	0.916496694087982	https://www.genecards.org/cgi-bin/carddisp.pl?gene=HSALNG0020226-469
HSALNG0054882		RNA Gene		5	GC06P161203	0.916496694087982	https://www.genecards.org/cgi-bin/carddisp.pl?gene=HSALNG0054882
HSALNG0142420		RNA Gene		5	GC01M219372	0.916496694087982	https://www.genecards.org/cgi-bin/carddisp.pl?gene=HSALNG0142420
MG828730-051		RNA Gene		5	GC09P056601	0.916496694087982	https://www.genecards.org/cgi-bin/carddisp.pl?gene=MG828730-051
lnc-APOBEC4-5		RNA Gene		5	GC01M183931	0.916496694087982	https://www.genecards.org/cgi-bin/carddisp.pl?gene=lnc-APOBEC4-5
lnc-FAM83C-2		RNA Gene		5	GC20M035345	0.916496694087982	https://www.genecards.org/cgi-bin/carddisp.pl?gene=lnc-FAM83C-2
lnc-LYPLAL1-9		RNA Gene		5	GC01P219445	0.916496694087982	https://www.genecards.org/cgi-bin/carddisp.pl?gene=lnc-LYPLAL1-9
lnc-SOCS2-6		RNA Gene		5	GC12P093788	0.916496694087982	https://www.genecards.org/cgi-bin/carddisp.pl?gene=lnc-SOCS2-6
HSALNG0010680		RNA Gene		4	GC01P219570	0.916496694087982	https://www.genecards.org/cgi-bin/carddisp.pl?gene=HSALNG0010680
HSALNG0050296		RNA Gene		4	GC06M092027	0.916496694087982	https://www.genecards.org/cgi-bin/carddisp.pl?gene=HSALNG0050296
HSALNG0093138		RNA Gene		4	GC12M093785	0.916496694087982	https://www.genecards.org/cgi-bin/carddisp.pl?gene=HSALNG0093138
HSALNG0094803		RNA Gene		4	GC12P124316	0.916496694087982	https://www.genecards.org/cgi-bin/carddisp.pl?gene=HSALNG0094803
HSALNG0126180		RNA Gene		4	GC19M090021	0.916496694087982	https://www.genecards.org/cgi-bin/carddisp.pl?gene=HSALNG0126180
HSALNG0145747		RNA Gene		4	GC19P104595	0.916496694087982	https://www.genecards.org/cgi-bin/carddisp.pl?gene=HSALNG0145747
HSALNG0145935		RNA Gene		4	GC19M090133	0.916496694087982	https://www.genecards.org/cgi-bin/carddisp.pl?gene=HSALNG0145935
LOC124902255	Uncharacterized LOC124902255	RNA Gene		4	GC09P123540	0.916496694087982	https://www.genecards.org/cgi-bin/carddisp.pl?gene=LOC124902255
lnc-COLGALT2-6		RNA Gene		4	GC01M183929	0.916496694087982	https://www.genecards.org/cgi-bin/carddisp.pl?gene=lnc-COLGALT2-6
lnc-TACC3-2		RNA Gene		4	GC04P001691	0.916496694087982	https://www.genecards.org/cgi-bin/carddisp.pl?gene=lnc-TACC3-2
piR-36756-056		RNA Gene		4	GC02P033244	0.916496694087982	https://www.genecards.org/cgi-bin/carddisp.pl?gene=piR-36756-056
piR-43107-151		RNA Gene		4	GC02M033229	0.916496694087982	https://www.genecards.org/cgi-bin/carddisp.pl?gene=piR-43107-151
HSALNG0050313		RNA Gene		3	GC06P127611	0.916496694087982	https://www.genecards.org/cgi-bin/carddisp.pl?gene=HSALNG0050313
HSALNG0073878		RNA Gene		3	GC09P123443	0.916496694087982	https://www.genecards.org/cgi-bin/carddisp.pl?gene=HSALNG0073878
RF00017-5567		RNA Gene		3	GC06P134308	0.916496694087982	https://www.genecards.org/cgi-bin/carddisp.pl?gene=RF00017-5567
lnc-MANBA-4		RNA Gene		3	GC04M102262	0.916496694087982	https://www.genecards.org/cgi-bin/carddisp.pl?gene=lnc-MANBA-4
piR-32023-046		RNA Gene		3	GC11P076791	0.916496694087982	https://www.genecards.org/cgi-bin/carddisp.pl?gene=piR-32023-046
piR-43106-281		RNA Gene		3	GC06P133393	0.916496694087982	https://www.genecards.org/cgi-bin/carddisp.pl?gene=piR-43106-281
RF00994-752		RNA Gene		2	GC04P102289	0.916496694087982	https://www.genecards.org/cgi-bin/carddisp.pl?gene=RF00994-752
MMP19	Matrix Metallopeptidase 19	Protein Coding	Q99542	54	GC12M055835	0.913612842559814	https://www.genecards.org/cgi-bin/carddisp.pl?gene=MMP19
TUBB3	Tubulin Beta 3 Class III	Protein Coding	Q13509	59	GC16P092737	0.911274433135986	https://www.genecards.org/cgi-bin/carddisp.pl?gene=TUBB3
MST1R	Macrophage Stimulating 1 Receptor	Protein Coding	Q04912	57	GC03M053526	0.911274433135986	https://www.genecards.org/cgi-bin/carddisp.pl?gene=MST1R
NOD1	Nucleotide Binding Oligomerization Domain Containing 1	Protein Coding	Q9Y239	51	GC07M030424	0.911274433135986	https://www.genecards.org/cgi-bin/carddisp.pl?gene=NOD1
MAP3K11	Mitogen-Activated Protein Kinase Kinase Kinase 11	Protein Coding	Q16584	50	GC11M121201	0.911274433135986	https://www.genecards.org/cgi-bin/carddisp.pl?gene=MAP3K11
AQP9	Aquaporin 9	Protein Coding	O43315	49	GC15P058138	0.911274433135986	https://www.genecards.org/cgi-bin/carddisp.pl?gene=AQP9
CCR9	C-C Motif Chemokine Receptor 9	Protein Coding	P51686	49	GC03P055830	0.911274433135986	https://www.genecards.org/cgi-bin/carddisp.pl?gene=CCR9
TRAIP	TRAF Interacting Protein	Protein Coding	Q9BWF2	49	GC03M053518	0.911274433135986	https://www.genecards.org/cgi-bin/carddisp.pl?gene=TRAIP
STAB1	Stabilin 1	Protein Coding	Q9NY15	47	GC03P052495	0.911274433135986	https://www.genecards.org/cgi-bin/carddisp.pl?gene=STAB1
ADPRH	ADP-Ribosylarginine Hydrolase	Protein Coding	P54922	45	GC03P119579	0.911274433135986	https://www.genecards.org/cgi-bin/carddisp.pl?gene=ADPRH
SCUBE1	Signal Peptide, CUB Domain And EGF Like Domain Containing 1	Protein Coding	Q8IWY4	45	GC22M043197	0.911274433135986	https://www.genecards.org/cgi-bin/carddisp.pl?gene=SCUBE1
FLT1	Fms Related Receptor Tyrosine Kinase 1	Protein Coding	P17948	59	GC13M028300	0.90841543674469	https://www.genecards.org/cgi-bin/carddisp.pl?gene=FLT1
MAPK10	Mitogen-Activated Protein Kinase 10	Protein Coding	P53779	55	GC04M085990	0.90841543674469	https://www.genecards.org/cgi-bin/carddisp.pl?gene=MAPK10
PRKAR1A	Protein Kinase CAMP-Dependent Type I Regulatory Subunit Alpha	Protein Coding	P10644	59	GC17P102266	0.903725683689117	https://www.genecards.org/cgi-bin/carddisp.pl?gene=PRKAR1A
SERPINF1	Serpin Family F Member 1	Protein Coding	P36955	53	GC17P100163	0.895486295223236	https://www.genecards.org/cgi-bin/carddisp.pl?gene=SERPINF1
SULF1	Sulfatase 1	Protein Coding	Q8IWU6	50	GC08P069466	0.893684267997742	https://www.genecards.org/cgi-bin/carddisp.pl?gene=SULF1
BMP3	Bone Morphogenetic Protein 3	Protein Coding	P12645	50	GC04P081030	0.887575209140778	https://www.genecards.org/cgi-bin/carddisp.pl?gene=BMP3
MIR203A	MicroRNA 203a	RNA Gene		27	GC14P114666	0.882099390029907	https://www.genecards.org/cgi-bin/carddisp.pl?gene=MIR203A
SMO	Smoothened, Frizzled Class Receptor	Protein Coding	Q99835	60	GC07P135032	0.877731025218964	https://www.genecards.org/cgi-bin/carddisp.pl?gene=SMO
TRIM32	Tripartite Motif Containing 32	Protein Coding	Q13049	52	GC09P116687	0.877731025218964	https://www.genecards.org/cgi-bin/carddisp.pl?gene=TRIM32
UXS1	UDP-Glucuronate Decarboxylase 1	Protein Coding	Q8NBZ7	47	GC02M106094	0.877731025218964	https://www.genecards.org/cgi-bin/carddisp.pl?gene=UXS1
ABT1	Activator Of Basal Transcription 1	Protein Coding	Q9ULW3	42	GC06P125296	0.877731025218964	https://www.genecards.org/cgi-bin/carddisp.pl?gene=ABT1
HSPA8	Heat Shock Protein Family A (Hsp70) Member 8	Protein Coding	P11142	58	GC11M123057	0.872480094432831	https://www.genecards.org/cgi-bin/carddisp.pl?gene=HSPA8
ITGAL	Integrin Subunit Alpha L	Protein Coding	P20701	55	GC16P030472	0.872480094432831	https://www.genecards.org/cgi-bin/carddisp.pl?gene=ITGAL
FBLN1	Fibulin 1	Protein Coding	P23142	52	GC22P045502	0.872480094432831	https://www.genecards.org/cgi-bin/carddisp.pl?gene=FBLN1
APOH	Apolipoprotein H	Protein Coding	P02749	53	GC17M066212	0.870363712310791	https://www.genecards.org/cgi-bin/carddisp.pl?gene=APOH
SIGLEC1	Sialic Acid Binding Ig Like Lectin 1	Protein Coding	Q9BZZ2	49	GC20M003686	0.870363712310791	https://www.genecards.org/cgi-bin/carddisp.pl?gene=SIGLEC1
SLC2A1	Solute Carrier Family 2 Member 1	Protein Coding	P11166	61	GC01M042925	0.854479432106018	https://www.genecards.org/cgi-bin/carddisp.pl?gene=SLC2A1
TSLP	Thymic Stromal Lymphopoietin	Protein Coding	Q969D9	47	GC05P111070	0.854479432106018	https://www.genecards.org/cgi-bin/carddisp.pl?gene=TSLP
MAP2K7	Mitogen-Activated Protein Kinase Kinase 7	Protein Coding	O14733	52	GC19P007903	0.84783935546875	https://www.genecards.org/cgi-bin/carddisp.pl?gene=MAP2K7
WNT1	Wnt Family Member 1	Protein Coding	P04628	56	GC12P051341	0.841880977153778	https://www.genecards.org/cgi-bin/carddisp.pl?gene=WNT1
TNIP1	TNFAIP3 Interacting Protein 1	Protein Coding	Q15025	47	GC05M151029	0.841796278953552	https://www.genecards.org/cgi-bin/carddisp.pl?gene=TNIP1
FBLN2	Fibulin 2	Protein Coding	P98095	50	GC03P020308	0.840898394584656	https://www.genecards.org/cgi-bin/carddisp.pl?gene=FBLN2
ACTA2-AS1	ACTA2 Antisense RNA 1	RNA Gene		23	GC10P088932	0.840898394584656	https://www.genecards.org/cgi-bin/carddisp.pl?gene=ACTA2-AS1
LPL	Lipoprotein Lipase	Protein Coding	P06858	58	GC08P019901	0.839898526668549	https://www.genecards.org/cgi-bin/carddisp.pl?gene=LPL
MIR499A	MicroRNA 499a	RNA Gene		28	GC20P034990	0.837020754814148	https://www.genecards.org/cgi-bin/carddisp.pl?gene=MIR499A
ZFP91-CNTF	ZFP91-CNTF Readthrough (NMD Candidate)	RNA Gene		17	GC11P058579	0.837020754814148	https://www.genecards.org/cgi-bin/carddisp.pl?gene=ZFP91-CNTF
SETD2	SET Domain Containing 2, Histone Lysine Methyltransferase	Protein Coding	Q9BYW2	56	GC03M047033	0.830911636352539	https://www.genecards.org/cgi-bin/carddisp.pl?gene=SETD2
WNT7A	Wnt Family Member 7A	Protein Coding	O00755	55	GC03M025531	0.830911636352539	https://www.genecards.org/cgi-bin/carddisp.pl?gene=WNT7A
TNKS	Tankyrase	Protein Coding	O95271	54	GC08P009555	0.830911636352539	https://www.genecards.org/cgi-bin/carddisp.pl?gene=TNKS
SETD1A	SET Domain Containing 1A, Histone Lysine Methyltransferase	Protein Coding	O15047	51	GC16P066079	0.830911636352539	https://www.genecards.org/cgi-bin/carddisp.pl?gene=SETD1A
LDHB	Lactate Dehydrogenase B	Protein Coding	P07195	50	GC12M021635	0.830911636352539	https://www.genecards.org/cgi-bin/carddisp.pl?gene=LDHB
CA10	Carbonic Anhydrase 10	Protein Coding	Q9NS85	48	GC17M051630	0.830911636352539	https://www.genecards.org/cgi-bin/carddisp.pl?gene=CA10
HES5	Hes Family BHLH Transcription Factor 5	Protein Coding	Q5TA89	43	GC01M002528	0.830911636352539	https://www.genecards.org/cgi-bin/carddisp.pl?gene=HES5
ATPSCKMT	ATP Synthase C Subunit Lysine N-Methyltransferase	Protein Coding	Q6P4H8	41	GC05M010225	0.830911636352539	https://www.genecards.org/cgi-bin/carddisp.pl?gene=ATPSCKMT
MIRLET7F2	MicroRNA Let-7f-2	RNA Gene		24	GC0XM053715	0.830911636352539	https://www.genecards.org/cgi-bin/carddisp.pl?gene=MIRLET7F2
MIR616	MicroRNA 616	RNA Gene		20	GC12M057519	0.830911636352539	https://www.genecards.org/cgi-bin/carddisp.pl?gene=MIR616
BHD	Beukes Familial Hip Dysplasia	Genetic Locus		2	GC00U936447	0.830911636352539	https://www.genecards.org/cgi-bin/carddisp.pl?gene=BHD
LRP2	LDL Receptor Related Protein 2	Protein Coding	P98164	57	GC02M169127	0.830395579338074	https://www.genecards.org/cgi-bin/carddisp.pl?gene=LRP2
CD34	CD34 Molecule	Protein Coding	P28906	54	GC01M207880	0.824286580085754	https://www.genecards.org/cgi-bin/carddisp.pl?gene=CD34
FGF3	Fibroblast Growth Factor 3	Protein Coding	P11487	54	GC11M121397	0.824286580085754	https://www.genecards.org/cgi-bin/carddisp.pl?gene=FGF3
CBX3	Chromobox 3	Protein Coding	Q13185	50	GC07P026201	0.824286580085754	https://www.genecards.org/cgi-bin/carddisp.pl?gene=CBX3
NRP1	Neuropilin 1	Protein Coding	O14786	56	GC10M033177	0.823928833007813	https://www.genecards.org/cgi-bin/carddisp.pl?gene=NRP1
ABCB1	ATP Binding Cassette Subfamily B Member 1	Protein Coding	P08183	60	GC07M087504	0.818874776363373	https://www.genecards.org/cgi-bin/carddisp.pl?gene=ABCB1
CYP3A4	Cytochrome P450 Family 3 Subfamily A Member 4	Protein Coding	P08684	56	GC07M099985	0.818874776363373	https://www.genecards.org/cgi-bin/carddisp.pl?gene=CYP3A4
FCGR2B	Fc Gamma Receptor IIb	Protein Coding	P31994	56	GC01P163380	0.818874776363373	https://www.genecards.org/cgi-bin/carddisp.pl?gene=FCGR2B
CDH11	Cadherin 11	Protein Coding	P55287	55	GC16M064943	0.818874776363373	https://www.genecards.org/cgi-bin/carddisp.pl?gene=CDH11
CR1	Complement C3b/C4b Receptor 1 (Knops Blood Group)	Protein Coding	P17927	54	GC01P207496	0.818874776363373	https://www.genecards.org/cgi-bin/carddisp.pl?gene=CR1
MYO5A	Myosin VA	Protein Coding	Q9Y4I1	53	GC15M145902	0.818874776363373	https://www.genecards.org/cgi-bin/carddisp.pl?gene=MYO5A
SRF	Serum Response Factor	Protein Coding	P11831	52	GC06P043171	0.818874776363373	https://www.genecards.org/cgi-bin/carddisp.pl?gene=SRF
MMP15	Matrix Metallopeptidase 15	Protein Coding	P51511	51	GC16P058025	0.818874776363373	https://www.genecards.org/cgi-bin/carddisp.pl?gene=MMP15
P2RX3	Purinergic Receptor P2X 3	Protein Coding	P56373	51	GC11P057335	0.818874776363373	https://www.genecards.org/cgi-bin/carddisp.pl?gene=P2RX3
TNFRSF18	TNF Receptor Superfamily Member 18	Protein Coding	Q9Y5U5	51	GC01M001203	0.818874776363373	https://www.genecards.org/cgi-bin/carddisp.pl?gene=TNFRSF18
LECT2	Leukocyte Cell Derived Chemotaxin 2	Protein Coding	O14960	44	GC05M135922	0.818874776363373	https://www.genecards.org/cgi-bin/carddisp.pl?gene=LECT2
EXT2	Exostosin Glycosyltransferase 2	Protein Coding	Q93063	54	GC11P044095	0.81320983171463	https://www.genecards.org/cgi-bin/carddisp.pl?gene=EXT2
ACVR1	Activin A Receptor Type 1	Protein Coding	Q04771	60	GC02M157736	0.808316826820374	https://www.genecards.org/cgi-bin/carddisp.pl?gene=ACVR1
SNCA	Synuclein Alpha	Protein Coding	P37840	60	GC04M089724	0.808316826820374	https://www.genecards.org/cgi-bin/carddisp.pl?gene=SNCA
[truncated: 2,892 more rows]
