# Supplementary material for: Bioinformatic analysis combined with immune infiltration to explore osteoarthritis biomarkers and drug prediction
Source: Medicine (Baltimore). 2024 Jun 21;103(25):e38430. doi: 10.1097/MD.0000000000038430 (PMC11191918; doi:10.1097/MD.0000000000038430)
Supplement: Supplementary file 5 [file medi-103-e38430-s005.xlsx]

intersection
KLF9
DUSP5
CYP2C19
NOVA1
MYH7B
ATP6V0E2
CERCAM
NCAM2
METTL15
KCNN1
PRDM5
SKIL
CDC7
ZNF354A
RPE65
TRPC5
LRIG3
CHD9
GALNT15
TRPC1
SCARB1
UCN2
CP
NOX4
SEC24A
LYST
HDAC10
GABPA
ZNF277
LZTFL1
PRKAR2B
NF1
FNDC5
CKM
ZNF644
SSTR5
SERPINE1
NYX
DSPP
HAUS3
TSC22D3
PIWIL4
EGFR
MCAM
CSF1R
EPB41L4A-AS1
KCNJ5
SLC43A2
EIF5A2
TNFSF14
COL4A2
SLC6A20
BCAP29
CDKL1
FABP4
SP7
GTF2H3
PRLR
GAST
RNASE3
STIM1
ITCH
COL5A1
CCDC33
SLC23A2
EIF1B-AS1
ATRNL1
NEB
DGAT2
OFD1
CWC27
KCNJ15
LINC01191
MSH2
DBNDD1
PLA2G15
COL18A1
COL4A5
TCEAL2
ORAI1
SENP6
RPGR
TGFB1
CD109
CYP20A1
ERVW-1
TBC1D10C
NTN1
RPRD2
ZNF345
ZFYVE28
SF3A2
GAL
TTN
PKP3
CARM1
TRIP11
FAM117B
MPHOSPH10
NLGN1
ABHD5
RSRC2
LAG3
LTB
SERPINE2
DNAJC22
RAMP1
MAZ
TP53
NUDT4
CYP2S1
SNAI1
PIK3CA
NUDT19
HSD11B1
DIO2
PTH2R
GK
CDO1
OAT
MAP2K2
IRF2BP1
CENPE
TMEM38A
LCA5
DNAH10
CHRNG
SPATA16
TRAPPC11
TUFT1
AGRN
EPHX1
RAB27A
PIGO
SERPINA7
HOTTIP
TGFBR3
TENM4
EPO
TNFRSF1A
AKT3
PLTP
IL17F
BOK
GORAB
ABCA2
ADIPOQ
NT5E
SEC14L4
ADARB2
TMEM129
E2F1
STH
NCLN
REPIN1
KNTC1
TPR
TNFSF10
ANKRD6
ZBTB38
ZFPL1
SMURF2
MIR146A
HECTD2
CRHR1
IL1F10
PLOD1
NFE2L2
ROCK1
TGDS
LGR5
JAK2
ATG12
NEDD4L
INHBA
IFRD1
TNNT3
CDKN2B-AS1
COL1A1
KNG1
LEP
MAPK8
LGMN
ZNF638
MPRIP
CD4
TIPIN
ICAM2
RIPK2
ATP1B2
POMC
INHA
TPM2
LINC00092
TNFAIP3
PRORSD1P
USP16
SFRP5
