# Supplementary material for: Bioinformatic analysis combined with immune infiltration to explore osteoarthritis biomarkers and drug prediction
Source: Medicine (Baltimore). 2024 Jun 21;103(25):e38430. doi: 10.1097/MD.0000000000038430 (PMC11191918; doi:10.1097/MD.0000000000038430)
Supplement: Supplementary file 6 [file medi-103-e38430-s006.xlsx]

## Sheet: TP53
Terms	ES	NES	pvalue	FDR	FWER
LEUKOCYTE_TRANSENDOTHELIAL_MIGRATION	-0.4681	-1.7549	0	0.4345	0.218
JAK_STAT_SIGNALING_PATHWAY	-0.3551	-1.4785	0.0169	0.6596	0.887
NEUROTROPHIN_SIGNALING_PATHWAY	-0.3533	-1.4421	0.0214	0.693	0.932
VASCULAR_SMOOTH_MUSCLE_CONTRACTION	-0.4034	-1.5048	0.022	0.9779	0.847
NON_SMALL_CELL_LUNG_CANCER	-0.3676	-1.4281	0.0261	0.693	0.942
HEMATOPOIETIC_CELL_LINEAGE	-0.3981	-1.5053	0.0302	1	0.847
GLIOMA	-0.3229	-1.3241	0.0369	0.5067	0.992
CHRONIC_MYELOID_LEUKEMIA	-0.3984	-1.4895	0.0385	0.9127	0.868
GLYCEROPHOSPHOLIPID_METABOLISM	-0.335	-1.343	0.0438	0.5037	0.99
AMYOTROPHIC_LATERAL_SCLEROSIS_ALS	-0.336	-1.3708	0.0443	0.5441	0.973
TAURINE_AND_HYPOTAURINE_METABOLISM	-0.5909	-1.5255	0.0455	1	0.814
RIBOFLAVIN_METABOLISM	0.5544	1.5469	0.0506	1	0.741
FC_GAMMA_R_MEDIATED_PHAGOCYTOSIS	-0.4335	-1.5332	0.0545	1	0.805
PANCREATIC_CANCER	-0.3237	-1.383	0.0561	0.5586	0.967
FOCAL_ADHESION	-0.3359	-1.4248	0.0603	0.6527	0.943
PROTEIN_EXPORT	0.5342	1.5184	0.0643	0.7486	0.794
ACUTE_MYELOID_LEUKEMIA	-0.3797	-1.3867	0.0645	0.5744	0.965
SULFUR_METABOLISM	-0.6944	-1.4859	0.0658	0.7024	0.874
T_CELL_RECEPTOR_SIGNALING_PATHWAY	-0.3215	-1.3616	0.071	0.5065	0.981
APOPTOSIS	-0.3714	-1.4454	0.0727	0.7433	0.922
NOTCH_SIGNALING_PATHWAY	-0.3316	-1.3295	0.0827	0.5072	0.99
FC_EPSILON_RI_SIGNALING_PATHWAY	-0.3946	-1.4192	0.0833	0.5879	0.947
BASE_EXCISION_REPAIR	-0.4424	-1.4884	0.0875	0.7877	0.869
NATURAL_KILLER_CELL_MEDIATED_CYTOTOXICITY	-0.3607	-1.4042	0.0896	0.5737	0.956
GLYCOSPHINGOLIPID_BIOSYNTHESIS_GANGLIO_SERIES	-0.5384	-1.3768	0.0925	0.5501	0.97
PROGESTERONE_MEDIATED_OOCYTE_MATURATION	-0.322	-1.323	0.109	0.4933	0.992
ENDOCYTOSIS	-0.2613	-1.2683	0.1092	0.4978	0.997
COMPLEMENT_AND_COAGULATION_CASCADES	-0.3883	-1.3435	0.1159	0.5203	0.99
MELANOMA	0.2837	1.2106	0.1212	1	0.998
NITROGEN_METABOLISM	0.4108	1.2791	0.1214	1	0.997
VASOPRESSIN_REGULATED_WATER_REABSORPTION	-0.346	-1.3512	0.1214	0.5182	0.987
TERPENOID_BACKBONE_BIOSYNTHESIS	0.4975	1.3918	0.1215	1	0.963
GLYCOSAMINOGLYCAN_DEGRADATION	-0.6336	-1.4206	0.1245	0.6248	0.946
SYSTEMIC_LUPUS_ERYTHEMATOSUS	-0.47	-1.4047	0.1293	0.6073	0.956
VEGF_SIGNALING_PATHWAY	-0.3261	-1.2889	0.1315	0.5394	0.995
OTHER_GLYCAN_DEGRADATION	-0.5541	-1.3687	0.1359	0.5274	0.973
CHEMOKINE_SIGNALING_PATHWAY	-0.3263	-1.2872	0.1398	0.5013	0.995
PRIMARY_IMMUNODEFICIENCY	-0.4433	-1.3633	0.1407	0.5219	0.981
PYRIMIDINE_METABOLISM	-0.3142	-1.2878	0.1429	0.5129	0.995
REGULATION_OF_ACTIN_CYTOSKELETON	-0.2598	-1.191	0.1488	0.578	0.999
B_CELL_RECEPTOR_SIGNALING_PATHWAY	-0.3567	-1.3387	0.15	0.4978	0.99
ADIPOCYTOKINE_SIGNALING_PATHWAY	-0.381	-1.2792	0.1542	0.4948	0.995
PHOSPHATIDYLINOSITOL_SIGNALING_SYSTEM	-0.2912	-1.2056	0.1598	0.5627	0.999
BASAL_CELL_CARCINOMA	-0.2827	-1.1905	0.1611	0.5684	0.999
EPITHELIAL_CELL_SIGNALING_IN_HELICOBACTER_PYLORI_INFECTION	-0.3405	-1.2665	0.1621	0.4905	0.997
CELL_ADHESION_MOLECULES_CAMS	-0.3575	-1.29	0.1701	0.5522	0.995
DNA_REPLICATION	-0.4792	-1.3979	0.1719	0.5643	0.96
GLUTATHIONE_METABOLISM	-0.3306	-1.2463	0.1725	0.5081	0.999
MAPK_SIGNALING_PATHWAY	-0.2573	-1.1656	0.1839	0.6059	1
PENTOSE_PHOSPHATE_PATHWAY	-0.4125	-1.2463	0.1871	0.5193	0.999
ECM_RECEPTOR_INTERACTION	-0.3704	-1.264	0.1892	0.4862	0.997
SMALL_CELL_LUNG_CANCER	-0.3522	-1.2778	0.1919	0.486	0.995
ENDOMETRIAL_CANCER	-0.2738	-1.1692	0.2062	0.6087	1
GLYCOSAMINOGLYCAN_BIOSYNTHESIS_KERATAN_SULFATE	-0.5142	-1.2989	0.2066	0.5427	0.995
PANTOTHENATE_AND_COA_BIOSYNTHESIS	0.4124	1.2312	0.2094	1	0.998
AUTOIMMUNE_THYROID_DISEASE	-0.4159	-1.2886	0.2114	0.5252	0.995
BIOSYNTHESIS_OF_UNSATURATED_FATTY_ACIDS	-0.3945	-1.2143	0.2136	0.5632	0.999
RIBOSOME	0.3467	1.2943	0.2342	1	0.995
MELANOGENESIS	-0.2531	-1.1236	0.2352	0.6254	1
GNRH_SIGNALING_PATHWAY	-0.2434	-1.1105	0.236	0.6463	1
CIRCADIAN_RHYTHM_MAMMAL	0.5676	1.2606	0.2372	1	0.997
CYTOKINE_CYTOKINE_RECEPTOR_INTERACTION	-0.2783	-1.1442	0.2451	0.6169	1
INOSITOL_PHOSPHATE_METABOLISM	-0.2846	-1.1253	0.248	0.6317	1
PRION_DISEASES	-0.3578	-1.163	0.2505	0.601	1
MTOR_SIGNALING_PATHWAY	-0.2989	-1.1437	0.2548	0.608	1
LEISHMANIA_INFECTION	-0.3966	-1.2021	0.2674	0.5611	0.999
VIBRIO_CHOLERAE_INFECTION	-0.3715	-1.2248	0.2708	0.5489	0.999
ALLOGRAFT_REJECTION	-0.4488	-1.2135	0.2736	0.5537	0.999
LYSOSOME	-0.4594	-1.2808	0.2817	0.5039	0.995
TIGHT_JUNCTION	-0.3091	-1.1571	0.2934	0.5953	1
WNT_SIGNALING_PATHWAY	-0.2204	-1.0737	0.301	0.6879	1
COLORECTAL_CANCER	-0.2689	-1.11	0.301	0.6379	1
ASTHMA	-0.4192	-1.1623	0.3108	0.5923	1
PURINE_METABOLISM	-0.2365	-1.0726	0.3176	0.6808	1
AMINO_SUGAR_AND_NUCLEOTIDE_SUGAR_METABOLISM	0.3871	1.1529	0.3177	1	0.998
GLYCOSAMINOGLYCAN_BIOSYNTHESIS_HEPARAN_SULFATE	-0.3878	-1.1302	0.3225	0.6303	1
UBIQUITIN_MEDIATED_PROTEOLYSIS	0.2623	1.0774	0.332	1	1
PATHWAYS_IN_CANCER	-0.2278	-1.0587	0.3392	0.6853	1
HEDGEHOG_SIGNALING_PATHWAY	0.2507	1.0488	0.3549	1	1
AXON_GUIDANCE	-0.2474	-1.0432	0.3609	0.6774	1
GLYCINE_SERINE_AND_THREONINE_METABOLISM	-0.316	-1.076	0.3622	0.7025	1
P53_SIGNALING_PATHWAY	-0.314	-1.0688	0.3709	0.6795	1
GLYCOSPHINGOLIPID_BIOSYNTHESIS_GLOBO_SERIES	-0.4206	-1.0749	0.3842	0.6944	1
BETA_ALANINE_METABOLISM	-0.4303	-1.0842	0.3857	0.6915	1
NON_HOMOLOGOUS_END_JOINING	0.3852	1.0444	0.3859	1	1
ALDOSTERONE_REGULATED_SODIUM_REABSORPTION	-0.2836	-1.056	0.3902	0.6827	1
BLADDER_CANCER	-0.2909	-1.0295	0.3996	0.6935	1
INSULIN_SIGNALING_PATHWAY	-0.2979	-1.0636	0.3996	0.683	1
PPAR_SIGNALING_PATHWAY	-0.2936	-1.0467	0.4065	0.6779	1
ETHER_LIPID_METABOLISM	-0.3314	-1.0468	0.4078	0.6868	1
OLFACTORY_TRANSDUCTION	-0.2627	-1.0255	0.4105	0.6853	1
GLYCEROLIPID_METABOLISM	-0.2937	-1.0399	0.4207	0.6764	1
CYSTEINE_AND_METHIONINE_METABOLISM	0.2917	1.0154	0.432	1	1
RNA_DEGRADATION	0.3123	1.035	0.4337	1	1
GRAFT_VERSUS_HOST_DISEASE	-0.4051	-1.048	0.4354	0.6934	1
ANTIGEN_PROCESSING_AND_PRESENTATION	-0.3034	-1.0064	0.4444	0.7117	1
CALCIUM_SIGNALING_PATHWAY	-0.2422	-0.9859	0.4482	0.7018	1
INTESTINAL_IMMUNE_NETWORK_FOR_IGA_PRODUCTION	-0.3541	-1.002	0.4529	0.7138	1
RENAL_CELL_CARCINOMA	-0.2402	-0.9909	0.4556	0.698	1
HOMOLOGOUS_RECOMBINATION	-0.2721	-1.0275	0.4582	0.6892	1
TOLL_LIKE_RECEPTOR_SIGNALING_PATHWAY	-0.2838	-1.007	0.4618	0.7188	1
TASTE_TRANSDUCTION	-0.3012	-1.0018	0.4632	0.7058	1
DRUG_METABOLISM_OTHER_ENZYMES	-0.2635	-0.9933	0.465	0.7008	1
TYROSINE_METABOLISM	-0.2859	-1.0017	0.481	0.6978	1
TYPE_I_DIABETES_MELLITUS	-0.3444	-0.9724	0.4849	0.6993	1
MATURITY_ONSET_DIABETES_OF_THE_YOUNG	-0.3033	-0.9692	0.4864	0.6983	1
ONE_CARBON_POOL_BY_FOLATE	-0.3033	-0.9935	0.4876	0.7084	1
ALANINE_ASPARTATE_AND_GLUTAMATE_METABOLISM	0.2936	0.964	0.4953	1	1
SPHINGOLIPID_METABOLISM	-0.3187	-0.969	0.4971	0.6919	1
RIG_I_LIKE_RECEPTOR_SIGNALING_PATHWAY	-0.2725	-0.9755	0.5	0.7	1
FRUCTOSE_AND_MANNOSE_METABOLISM	0.287	0.958	0.5068	1	1
ERBB_SIGNALING_PATHWAY	-0.2403	-0.9851	0.5161	0.696	1
PROTEASOME	0.3145	0.9541	0.5221	1	1
TGF_BETA_SIGNALING_PATHWAY	0.2537	0.9323	0.5344	1	1
LYSINE_DEGRADATION	-0.2558	-0.9611	0.5361	0.7007	1
PEROXISOME	0.2496	0.9465	0.5562	1	1
ADHERENS_JUNCTION	-0.2327	-0.9191	0.5636	0.7648	1
N_GLYCAN_BIOSYNTHESIS	-0.3929	-0.9843	0.5662	0.69	1
GAP_JUNCTION	-0.2177	-0.9282	0.5753	0.7616	1
BASAL_TRANSCRIPTION_FACTORS	0.2511	0.9005	0.5852	1	1
GLYCOSAMINOGLYCAN_BIOSYNTHESIS_CHONDROITIN_SULFATE	-0.3268	-0.8536	0.6023	0.8469	1
VIRAL_MYOCARDITIS	-0.2684	-0.8971	0.6096	0.7932	1
PRIMARY_BILE_ACID_BIOSYNTHESIS	0.3461	0.866	0.6159	1	1
CELL_CYCLE	-0.2187	-0.8625	0.6161	0.8368	1
OOCYTE_MEIOSIS	-0.2139	-0.922	0.6319	0.7663	1
ALPHA_LINOLENIC_ACID_METABOLISM	-0.3355	-0.8874	0.634	0.8044	1
DORSO_VENTRAL_AXIS_FORMATION	-0.2854	-0.8655	0.639	0.839	1
STARCH_AND_SUCROSE_METABOLISM	0.2903	0.8392	0.6499	1	1
NOD_LIKE_RECEPTOR_SIGNALING_PATHWAY	0.2567	0.838	0.6515	1	1
GALACTOSE_METABOLISM	0.2774	0.8171	0.6867	1	1
ARGININE_AND_PROLINE_METABOLISM	-0.238	-0.8464	0.6947	0.8536	1
PENTOSE_AND_GLUCURONATE_INTERCONVERSIONS	0.2986	0.8437	0.7039	1	1
FOLATE_BIOSYNTHESIS	0.3124	0.8374	0.7213	1	1
NEUROACTIVE_LIGAND_RECEPTOR_INTERACTION	-0.1985	-0.902	0.7218	0.791	1
RETINOL_METABOLISM	-0.2495	-0.8365	0.7295	0.8642	1
AMINOACYL_TRNA_BIOSYNTHESIS	0.2305	0.7737	0.7451	1	1
LIMONENE_AND_PINENE_DEGRADATION	0.342	0.7672	0.7471	1	1
FATTY_ACID_METABOLISM	-0.2928	-0.739	0.7568	0.9657	1
RNA_POLYMERASE	-0.2119	-0.7687	0.7578	0.9439	1
SPLICEOSOME	0.2136	0.6924	0.7715	1	1
NICOTINATE_AND_NICOTINAMIDE_METABOLISM	0.25	0.8305	0.7725	1	1
HISTIDINE_METABOLISM	0.2374	0.8106	0.7737	1	1
SELENOAMINO_ACID_METABOLISM	0.2368	0.7624	0.778	1	1
PROSTATE_CANCER	0.1943	0.811	0.7894	1	1
DRUG_METABOLISM_CYTOCHROME_P450	-0.2055	-0.8015	0.8008	0.9129	1
REGULATION_OF_AUTOPHAGY	-0.2231	-0.7637	0.8044	0.9445	1
ARRHYTHMOGENIC_RIGHT_VENTRICULAR_CARDIOMYOPATHY_ARVC	-0.2146	-0.771	0.8077	0.9488	1
STEROID_BIOSYNTHESIS	-0.2628	-0.7301	0.8108	0.9536	1
LONG_TERM_POTENTIATION	-0.1984	-0.8248	0.8211	0.8784	1
CYTOSOLIC_DNA_SENSING_PATHWAY	-0.2006	-0.7344	0.8212	0.9638	1
RENIN_ANGIOTENSIN_SYSTEM	0.2596	0.7507	0.8268	1	1
BUTANOATE_METABOLISM	-0.2533	-0.7082	0.8299	0.9358	1
O_GLYCAN_BIOSYNTHESIS	-0.2338	-0.7489	0.8395	0.9594	1
VALINE_LEUCINE_AND_ISOLEUCINE_BIOSYNTHESIS	-0.2822	-0.6659	0.8402	0.9584	1
VALINE_LEUCINE_AND_ISOLEUCINE_DEGRADATION	0.2427	0.7143	0.8412	1	1
METABOLISM_OF_XENOBIOTICS_BY_CYTOCHROME_P450	0.2061	0.7508	0.8445	1	1
ARACHIDONIC_ACID_METABOLISM	-0.2096	-0.7295	0.8558	0.9462	1
PORPHYRIN_AND_CHLOROPHYLL_METABOLISM	-0.2118	-0.7199	0.858	0.9434	1
NUCLEOTIDE_EXCISION_REPAIR	-0.1849	-0.7059	0.86	0.9311	1
TYPE_II_DIABETES_MELLITUS	-0.2061	-0.7829	0.8611	0.9366	1
GLYCOSYLPHOSPHATIDYLINOSITOL_GPI_ANCHOR_BIOSYNTHESIS	-0.2238	-0.734	0.8847	0.9562	1
GLYCOSPHINGOLIPID_BIOSYNTHESIS_LACTO_AND_NEOLACTO_SERIES	0.2094	0.6926	0.8895	1	1
LINOLEIC_ACID_METABOLISM	0.2105	0.6716	0.8946	1	1
PROXIMAL_TUBULE_BICARBONATE_RECLAMATION	0.2467	0.6672	0.902	1	1
DILATED_CARDIOMYOPATHY	-0.2041	-0.667	0.9043	0.9646	1
ABC_TRANSPORTERS	-0.1924	-0.7171	0.9106	0.9395	1
THYROID_CANCER	-0.2006	-0.7229	0.9175	0.9475	1
TRYPTOPHAN_METABOLISM	-0.2059	-0.7119	0.9229	0.9383	1
STEROID_HORMONE_BIOSYNTHESIS	-0.1908	-0.6603	0.9387	0.9559	1
PATHOGENIC_ESCHERICHIA_COLI_INFECTION	-0.1664	-0.5443	0.9389	0.996	1
PROPANOATE_METABOLISM	0.2587	0.6106	0.9416	1	1
LONG_TERM_DEPRESSION	0.1772	0.7183	0.9426	1	1
OXIDATIVE_PHOSPHORYLATION	0.2038	0.4697	0.952	1	1
MISMATCH_REPAIR	0.1883	0.6108	0.9542	1	1
PHENYLALANINE_METABOLISM	-0.2204	-0.616	0.9565	0.9836	1
ALZHEIMERS_DISEASE	0.1741	0.5192	0.9579	1	1
GLYCOLYSIS_GLUCONEOGENESIS	-0.176	-0.5652	0.9633	1	1
GLYOXYLATE_AND_DICARBOXYLATE_METABOLISM	-0.227	-0.549	0.9665	1	1
SNARE_INTERACTIONS_IN_VESICULAR_TRANSPORT	0.2063	0.6067	0.9683	1	1
ASCORBATE_AND_ALDARATE_METABOLISM	0.1885	0.4968	0.9865	1	1
PARKINSONS_DISEASE	0.251	0.5357	0.9886	1	1
CITRATE_CYCLE_TCA_CYCLE	-0.2241	-0.4481	0.9958	1	1
CARDIAC_MUSCLE_CONTRACTION	-0.1576	-0.3894	0.9979	1	1
HUNTINGTONS_DISEASE	0.1418	0.4529	0.9981	0.993	1
HYPERTROPHIC_CARDIOMYOPATHY_HCM	0.1529	0.4795	1	1	1
PYRUVATE_METABOLISM	-0.1431	-0.352	1	0.9992	1

## Sheet: EGFR
Terms	ES	NES	pvalue	FDR	FWER
RNA_DEGRADATION	0.5602	1.8833	0	0.038	0.049
NON_HOMOLOGOUS_END_JOINING	0.5499	1.4979	0.0791	0.6667	0.853
CIRCADIAN_RHYTHM_MAMMAL	0.5102	1.141	0.3466	1	1
PROTEIN_EXPORT	0.5004	1.4042	0.1387	0.6335	0.957
MISMATCH_REPAIR	0.4552	1.4636	0.095	0.6873	0.896
SPLICEOSOME	0.4528	1.462	0.0804	0.5788	0.896
DORSO_VENTRAL_AXIS_FORMATION	0.4523	1.3774	0.1059	0.6628	0.968
NOD_LIKE_RECEPTOR_SIGNALING_PATHWAY	0.4295	1.3511	0.1522	0.6316	0.982
NITROGEN_METABOLISM	0.4225	1.3313	0.0894	0.5992	0.988
BASAL_TRANSCRIPTION_FACTORS	0.4151	1.5068	0.0419	0.8291	0.832
RIBOSOME	0.4139	1.5331	0.0996	1	0.781
RIBOFLAVIN_METABOLISM	0.3824	1.045	0.4082	0.9584	1
PRIMARY_BILE_ACID_BIOSYNTHESIS	0.3711	0.9272	0.5697	0.9584	1
NUCLEOTIDE_EXCISION_REPAIR	0.3678	1.4374	0.1142	0.5806	0.923
SNARE_INTERACTIONS_IN_VESICULAR_TRANSPORT	0.3607	1.0631	0.3936	0.9345	1
TERPENOID_BACKBONE_BIOSYNTHESIS	0.3496	1.005	0.4389	0.8979	1
O_GLYCAN_BIOSYNTHESIS	0.3493	1.1294	0.2954	0.9847	1
AMINO_SUGAR_AND_NUCLEOTIDE_SUGAR_METABOLISM	0.341	1.0188	0.4432	0.944	1
TGF_BETA_SIGNALING_PATHWAY	0.3334	1.2421	0.1843	0.8171	0.997
RIG_I_LIKE_RECEPTOR_SIGNALING_PATHWAY	0.3265	1.1962	0.2116	0.9388	0.999
PENTOSE_PHOSPHATE_PATHWAY	0.322	0.9448	0.5257	0.9621	1
LINOLEIC_ACID_METABOLISM	0.3198	1.0233	0.4046	0.961	1
PROSTATE_CANCER	0.3194	1.3354	0.0815	0.633	0.983
MELANOMA	0.3193	1.3638	0.0455	0.6481	0.979
SELENOAMINO_ACID_METABOLISM	0.3076	0.993	0.49	0.9052	1
THYROID_CANCER	0.3069	1.1311	0.2694	1	1
LONG_TERM_DEPRESSION	0.3067	1.2565	0.1016	0.8183	0.996
CYSTEINE_AND_METHIONINE_METABOLISM	0.3051	1.0803	0.3457	0.9122	1
CYTOSOLIC_DNA_SENSING_PATHWAY	0.3029	1.1216	0.2934	0.9678	1
STEROID_BIOSYNTHESIS	0.2972	0.8592	0.6283	0.9101	1
ADHERENS_JUNCTION	0.2873	1.1508	0.2692	1	1
AMINOACYL_TRNA_BIOSYNTHESIS	0.2761	0.9315	0.551	0.9714	1
PANTOTHENATE_AND_COA_BIOSYNTHESIS	0.2752	0.8168	0.6944	0.8613	1
TYPE_II_DIABETES_MELLITUS	0.2684	0.9895	0.4809	0.89	1
ALANINE_ASPARTATE_AND_GLUTAMATE_METABOLISM	0.2684	0.8805	0.6495	0.9403	1
COLORECTAL_CANCER	0.2681	1.0882	0.3661	0.9613	1
CELL_CYCLE	0.2672	1.0367	0.4449	0.9517	1
HOMOLOGOUS_RECOMBINATION	0.2609	1.0097	0.4365	0.911	1
LYSINE_DEGRADATION	0.2609	0.9464	0.5512	0.9837	1
GLYCOSAMINOGLYCAN_BIOSYNTHESIS_CHONDROITIN_SULFATE	0.2598	0.6739	0.8307	0.9631	1
PANCREATIC_CANCER	0.259	1.1068	0.3191	0.9787	1
NICOTINATE_AND_NICOTINAMIDE_METABOLISM	0.2583	0.8502	0.7576	0.8768	1
ENDOMETRIAL_CANCER	0.2563	1.0836	0.2978	0.938	1
P53_SIGNALING_PATHWAY	0.2557	0.864	0.6699	0.9382	1
UBIQUITIN_MEDIATED_PROTEOLYSIS	0.248	1.0123	0.4232	0.9315	1
SMALL_CELL_LUNG_CANCER	0.2473	0.9122	0.5868	0.9514	1
STEROID_HORMONE_BIOSYNTHESIS	0.2427	0.8554	0.6739	0.8999	1
ACUTE_MYELOID_LEUKEMIA	0.242	0.8845	0.6606	0.9523	1
ARACHIDONIC_ACID_METABOLISM	0.2412	0.8245	0.6743	0.8623	1
TOLL_LIKE_RECEPTOR_SIGNALING_PATHWAY	0.238	0.8415	0.6752	0.8777	1
REGULATION_OF_AUTOPHAGY	0.2366	0.8251	0.7128	0.8766	1
PATHWAYS_IN_CANCER	0.2361	1.1025	0.2767	0.9517	1
GLIOMA	0.2236	0.9142	0.67	0.9691	1
CHRONIC_MYELOID_LEUKEMIA	0.2232	0.8506	0.6888	0.8927	1
RENAL_CELL_CARCINOMA	0.2201	0.9	0.6369	0.959	1
ERBB_SIGNALING_PATHWAY	0.2193	0.8965	0.6935	0.9453	1
EPITHELIAL_CELL_SIGNALING_IN_HELICOBACTER_PYLORI_INFECTION	0.2137	0.8136	0.7515	0.8528	1
INOSITOL_PHOSPHATE_METABOLISM	0.2107	0.8375	0.7729	0.8696	1
LEISHMANIA_INFECTION	0.2084	0.6258	0.8799	0.9757	1
PHOSPHATIDYLINOSITOL_SIGNALING_SYSTEM	0.206	0.8625	0.7311	0.9223	1
TYPE_I_DIABETES_MELLITUS	0.2058	0.578	0.8852	0.9738	1
BLADDER_CANCER	0.1996	0.7064	0.9264	0.9568	1
MAPK_SIGNALING_PATHWAY	0.1928	0.8794	0.6937	0.923	1
COMPLEMENT_AND_COAGULATION_CASCADES	0.1925	0.6503	0.9258	0.97	1
PYRIMIDINE_METABOLISM	0.1913	0.7756	0.781	0.9028	1
PATHOGENIC_ESCHERICHIA_COLI_INFECTION	0.1819	0.6142	0.913	0.9682	1
APOPTOSIS	0.1816	0.7038	0.8996	0.9444	1
GAP_JUNCTION	0.1754	0.7412	0.9157	0.9405	1
PURINE_METABOLISM	0.1646	0.7406	0.9583	0.9261	1
PROTEASOME	0.1623	0.4778	0.9204	0.9894	1
ANTIGEN_PROCESSING_AND_PRESENTATION	-0.1192	-0.4025	0.9958	1	1
GRAFT_VERSUS_HOST_DISEASE	-0.1493	-0.399	0.9735	0.9976	1
ALLOGRAFT_REJECTION	-0.1567	-0.4313	0.9876	1	1
AXON_GUIDANCE	-0.158	-0.6502	0.95	0.984	1
WNT_SIGNALING_PATHWAY	-0.1606	-0.7786	0.9267	0.9134	1
CYTOKINE_CYTOKINE_RECEPTOR_INTERACTION	-0.1693	-0.7163	0.9522	0.9405	1
DRUG_METABOLISM_CYTOCHROME_P450	-0.1704	-0.6685	0.9699	0.9752	1
N_GLYCAN_BIOSYNTHESIS	-0.1746	-0.4429	0.9316	1	1
INTESTINAL_IMMUNE_NETWORK_FOR_IGA_PRODUCTION	-0.1756	-0.5121	0.9557	1	1
NOTCH_SIGNALING_PATHWAY	-0.1955	-0.786	0.7996	0.9298	1
AUTOIMMUNE_THYROID_DISEASE	-0.1978	-0.625	0.8724	0.9943	1
PHENYLALANINE_METABOLISM	-0.1978	-0.5527	0.9763	1	1
JAK_STAT_SIGNALING_PATHWAY	-0.2008	-0.8442	0.7525	0.9001	1
NEUROTROPHIN_SIGNALING_PATHWAY	-0.2037	-0.8259	0.7737	0.9056	1
FOCAL_ADHESION	-0.2041	-0.8713	0.6438	0.8846	1
PEROXISOME	-0.2043	-0.7813	0.8101	0.928	1
CHEMOKINE_SIGNALING_PATHWAY	-0.2047	-0.8258	0.7287	0.8959	1
ENDOCYTOSIS	-0.2052	-0.9897	0.4759	0.8851	1
PROGESTERONE_MEDIATED_OOCYTE_MATURATION	-0.2055	-0.8591	0.6826	0.889	1
OOCYTE_MEIOSIS	-0.2063	-0.8991	0.6367	0.8919	1
VASCULAR_SMOOTH_MUSCLE_CONTRACTION	-0.2076	-0.7796	0.749	0.9211	1
ALPHA_LINOLENIC_ACID_METABOLISM	-0.2097	-0.5549	0.9366	1	1
BASAL_CELL_CARCINOMA	-0.2115	-0.8959	0.7183	0.887	1
TYROSINE_METABOLISM	-0.2172	-0.7636	0.8869	0.9108	1
ABC_TRANSPORTERS	-0.2186	-0.805	0.796	0.9062	1
PRION_DISEASES	-0.2191	-0.7058	0.8768	0.9445	1
ECM_RECEPTOR_INTERACTION	-0.2196	-0.7605	0.7634	0.9067	1
VEGF_SIGNALING_PATHWAY	-0.22	-0.8564	0.6781	0.8841	1
REGULATION_OF_ACTIN_CYTOSKELETON	-0.2251	-1.0564	0.3569	0.9094	1
CELL_ADHESION_MOLECULES_CAMS	-0.2297	-0.8435	0.6462	0.8911	1
DRUG_METABOLISM_OTHER_ENZYMES	-0.234	-0.8916	0.6786	0.8851	1
HEMATOPOIETIC_CELL_LINEAGE	-0.2349	-0.8993	0.6224	0.9031	1
GNRH_SIGNALING_PATHWAY	-0.2356	-1.063	0.3361	0.996	1
GLYCOSYLPHOSPHATIDYLINOSITOL_GPI_ANCHOR_BIOSYNTHESIS	-0.2391	-0.7691	0.8638	0.9111	1
AMYOTROPHIC_LATERAL_SCLEROSIS_ALS	-0.2409	-0.9843	0.5092	0.8578	1
NEUROACTIVE_LIGAND_RECEPTOR_INTERACTION	-0.2424	-1.1084	0.2381	0.9841	1
SYSTEMIC_LUPUS_ERYTHEMATOSUS	-0.2479	-0.7397	0.7361	0.9194	1
RNA_POLYMERASE	-0.2492	-0.8802	0.6076	0.8765	1
B_CELL_RECEPTOR_SIGNALING_PATHWAY	-0.2506	-0.9729	0.4455	0.836	1
FRUCTOSE_AND_MANNOSE_METABOLISM	-0.252	-0.8627	0.626	0.8921	1
LONG_TERM_POTENTIATION	-0.2521	-1.0405	0.4004	0.9211	1
MELANOGENESIS	-0.2525	-1.1197	0.2206	1	1
GLYCEROPHOSPHOLIPID_METABOLISM	-0.2544	-1.0098	0.4178	0.889	1
PENTOSE_AND_GLUCURONATE_INTERCONVERSIONS	-0.2552	-0.7502	0.8159	0.9136	1
NATURAL_KILLER_CELL_MEDIATED_CYTOTOXICITY	-0.2556	-1.0136	0.4344	0.9109	1
ETHER_LIPID_METABOLISM	-0.2572	-0.8057	0.691	0.9148	1
MATURITY_ONSET_DIABETES_OF_THE_YOUNG	-0.258	-0.8304	0.7337	0.9072	1
TIGHT_JUNCTION	-0.2601	-0.9513	0.5374	0.8414	1
MTOR_SIGNALING_PATHWAY	-0.2666	-0.9967	0.491	0.8811	1
HEDGEHOG_SIGNALING_PATHWAY	-0.2705	-1.1335	0.2387	1	1
HISTIDINE_METABOLISM	-0.275	-0.9203	0.598	0.867	1
GALACTOSE_METABOLISM	-0.2781	-0.8196	0.6941	0.898	1
FOLATE_BIOSYNTHESIS	-0.2811	-0.7697	0.8012	0.9194	1
FC_EPSILON_RI_SIGNALING_PATHWAY	-0.2812	-1.0456	0.3924	0.9242	1
NON_SMALL_CELL_LUNG_CANCER	-0.2823	-1.1013	0.2929	0.9599	1
T_CELL_RECEPTOR_SIGNALING_PATHWAY	-0.2835	-1.226	0.1615	1	1
METABOLISM_OF_XENOBIOTICS_BY_CYTOCHROME_P450	-0.2859	-1.0609	0.364	0.9572	1
ALDOSTERONE_REGULATED_SODIUM_REABSORPTION	-0.286	-1.0594	0.3667	0.9404	1
ADIPOCYTOKINE_SIGNALING_PATHWAY	-0.2876	-0.9432	0.5412	0.8257	1
ARRHYTHMOGENIC_RIGHT_VENTRICULAR_CARDIOMYOPATHY_ARVC	-0.2904	-1.0357	0.4188	0.9171	1
GLYCOSAMINOGLYCAN_BIOSYNTHESIS_HEPARAN_SULFATE	-0.2913	-0.8835	0.6131	0.8806	1
TRYPTOPHAN_METABOLISM	-0.2969	-1.0145	0.4411	0.9256	1
CALCIUM_SIGNALING_PATHWAY	-0.3024	-1.2278	0.1916	1	1
VASOPRESSIN_REGULATED_WATER_REABSORPTION	-0.3029	-1.1795	0.23	1	1
VIRAL_MYOCARDITIS	-0.3051	-1.0129	0.4833	0.8963	1
LEUKOCYTE_TRANSENDOTHELIAL_MIGRATION	-0.3063	-1.1927	0.2403	1	1
ONE_CARBON_POOL_BY_FOLATE	-0.31	-1.0058	0.4403	0.8691	1
FC_GAMMA_R_MEDIATED_PHAGOCYTOSIS	-0.3111	-1.1208	0.3415	1	1
HUNTINGTONS_DISEASE	-0.3148	-1.0078	0.4848	0.8788	1
DNA_REPLICATION	-0.317	-0.9455	0.5042	0.8322	1
PRIMARY_IMMUNODEFICIENCY	-0.3172	-0.9795	0.4774	0.832	1
RENIN_ANGIOTENSIN_SYSTEM	-0.3179	-0.9624	0.5208	0.8382	1
INSULIN_SIGNALING_PATHWAY	-0.3209	-1.1124	0.3446	1	1
VALINE_LEUCINE_AND_ISOLEUCINE_DEGRADATION	-0.3216	-0.95	0.5634	0.833	1
OLFACTORY_TRANSDUCTION	-0.3258	-1.2634	0.1567	1	1
HYPERTROPHIC_CARDIOMYOPATHY_HCM	-0.3292	-1.0288	0.4547	0.9201	1
GLUTATHIONE_METABOLISM	-0.3308	-1.2449	0.1434	1	1
RETINOL_METABOLISM	-0.334	-1.1095	0.3239	1	1
GLYCINE_SERINE_AND_THREONINE_METABOLISM	-0.3444	-1.1477	0.2688	1	1
ASTHMA	-0.351	-0.9824	0.4564	0.8501	1
SPHINGOLIPID_METABOLISM	-0.3525	-1.0741	0.3879	0.9816	1
VIBRIO_CHOLERAE_INFECTION	-0.3536	-1.201	0.2794	1	1
PROXIMAL_TUBULE_BICARBONATE_RECLAMATION	-0.3579	-0.9848	0.4701	0.8701	1
ARGININE_AND_PROLINE_METABOLISM	-0.3589	-1.2649	0.1693	1	0.999
STARCH_AND_SUCROSE_METABOLISM	-0.3595	-1.0628	0.3814	0.9735	1
GLYCOLYSIS_GLUCONEOGENESIS	-0.3618	-1.1204	0.3402	1	1
PORPHYRIN_AND_CHLOROPHYLL_METABOLISM	-0.3654	-1.1976	0.2153	1	1
GLYCOSPHINGOLIPID_BIOSYNTHESIS_LACTO_AND_NEOLACTO_SERIES	-0.3694	-1.2329	0.1839	1	1
LYSOSOME	-0.3718	-1.0585	0.4428	0.9229	1
DILATED_CARDIOMYOPATHY	-0.3762	-1.219	0.259	1	1
BASE_EXCISION_REPAIR	-0.3771	-1.2928	0.175	1	0.995
TAURINE_AND_HYPOTAURINE_METABOLISM	-0.3789	-0.9889	0.4745	0.8729	1
ALZHEIMERS_DISEASE	-0.3803	-1.1647	0.3471	1	1
BIOSYNTHESIS_OF_UNSATURATED_FATTY_ACIDS	-0.3825	-1.175	0.2599	1	1
GLYCOSPHINGOLIPID_BIOSYNTHESIS_GLOBO_SERIES	-0.3832	-0.9823	0.4928	0.8374	1
GLYCEROLIPID_METABOLISM	-0.3859	-1.3452	0.1168	1	0.982
GLYOXYLATE_AND_DICARBOXYLATE_METABOLISM	-0.3872	-0.9634	0.5494	0.8482	1
GLYCOSPHINGOLIPID_BIOSYNTHESIS_GANGLIO_SERIES	-0.399	-1.022	0.4404	0.9219	1
GLYCOSAMINOGLYCAN_DEGRADATION	-0.4006	-0.8838	0.6039	0.8908	1
TASTE_TRANSDUCTION	-0.4015	-1.3223	0.1175	1	0.989
PPAR_SIGNALING_PATHWAY	-0.4061	-1.4224	0.0475	1	0.928
PROPANOATE_METABOLISM	-0.4067	-0.9565	0.5944	0.841	1
OTHER_GLYCAN_DEGRADATION	-0.4353	-1.1037	0.4028	0.9761	1
FATTY_ACID_METABOLISM	-0.4356	-1.0912	0.3713	0.9456	1
ASCORBATE_AND_ALDARATE_METABOLISM	-0.4465	-1.2091	0.2286	1	1
GLYCOSAMINOGLYCAN_BIOSYNTHESIS_KERATAN_SULFATE	-0.4491	-1.1595	0.2791	1	1
VALINE_LEUCINE_AND_ISOLEUCINE_BIOSYNTHESIS	-0.4728	-1.0961	0.3796	0.9527	1
BUTANOATE_METABOLISM	-0.4869	-1.3376	0.1201	1	0.985
PYRUVATE_METABOLISM	-0.4936	-1.1975	0.2766	1	1
CARDIAC_MUSCLE_CONTRACTION	-0.5128	-1.2691	0.1956	1	0.999
OXIDATIVE_PHOSPHORYLATION	-0.5179	-1.2065	0.284	1	1
PARKINSONS_DISEASE	-0.5253	-1.1359	0.3056	1	1
LIMONENE_AND_PINENE_DEGRADATION	-0.5419	-1.2313	0.2738	1	1
BETA_ALANINE_METABOLISM	-0.5777	-1.4474	0.0929	1	0.893
CITRATE_CYCLE_TCA_CYCLE	-0.6174	-1.2124	0.2008	1	1
SULFUR_METABOLISM	-0.6218	-1.319	0.1788	1	0.989

## Sheet: TGFB1
Terms	ES	NES	pvalue	FDR	FWER
LYSOSOME	-0.6385	-1.8388	0.0136	0.1418	0.093
HEMATOPOIETIC_CELL_LINEAGE	-0.4135	-1.5652	0.0118	0.2515	0.704
OTHER_GLYCAN_DEGRADATION	-0.6374	-1.5985	0.0228	0.2532	0.624
LEUKOCYTE_TRANSENDOTHELIAL_MIGRATION	-0.4052	-1.5435	0.0383	0.2562	0.756
NATURAL_KILLER_CELL_MEDIATED_CYTOTOXICITY	-0.3907	-1.5536	0.0302	0.2569	0.739
ALLOGRAFT_REJECTION	-0.5463	-1.4766	0.1063	0.2577	0.892
FC_GAMMA_R_MEDIATED_PHAGOCYTOSIS	-0.4607	-1.6385	0.0213	0.2628	0.521
CELL_ADHESION_MOLECULES_CAMS	-0.4065	-1.479	0.0591	0.2648	0.889
SYSTEMIC_LUPUS_ERYTHEMATOSUS	-0.5308	-1.5816	0.0668	0.2649	0.668
GLYCOSAMINOGLYCAN_DEGRADATION	-0.7432	-1.6536	0.0039	0.2661	0.483
VIBRIO_CHOLERAE_INFECTION	-0.4842	-1.6049	0.0398	0.2674	0.611
B_CELL_RECEPTOR_SIGNALING_PATHWAY	-0.4072	-1.5679	0.0272	0.2674	0.699
SULFUR_METABOLISM	-0.6963	-1.482	0.0699	0.2715	0.884
VASOPRESSIN_REGULATED_WATER_REABSORPTION	-0.3735	-1.4535	0.0438	0.2774	0.915
GLUTATHIONE_METABOLISM	-0.3937	-1.4411	0.0343	0.2791	0.927
GLYCOSPHINGOLIPID_BIOSYNTHESIS_GLOBO_SERIES	-0.5838	-1.483	0.0898	0.2821	0.882
ANTIGEN_PROCESSING_AND_PRESENTATION	-0.436	-1.4448	0.1093	0.2824	0.92
CHEMOKINE_SIGNALING_PATHWAY	-0.3584	-1.4269	0.0556	0.2836	0.939
T_CELL_RECEPTOR_SIGNALING_PATHWAY	-0.352	-1.5217	0.0295	0.2837	0.809
N_GLYCAN_BIOSYNTHESIS	-0.5774	-1.4322	0.0842	0.2845	0.937
VIRAL_MYOCARDITIS	-0.4515	-1.4892	0.019	0.2849	0.871
AUTOIMMUNE_THYROID_DISEASE	-0.4674	-1.4548	0.0961	0.2858	0.914
ASTHMA	-0.6184	-1.7354	0.0215	0.286	0.279
PANCREATIC_CANCER	-0.3277	-1.399	0.0477	0.288	0.955
AXON_GUIDANCE	-0.3327	-1.4034	0.0918	0.2894	0.953
GLYCOSAMINOGLYCAN_BIOSYNTHESIS_HEPARAN_SULFATE	-0.5072	-1.5095	0.0413	0.2915	0.836
NON_SMALL_CELL_LUNG_CANCER	-0.3613	-1.4048	0.0408	0.2961	0.952
INTESTINAL_IMMUNE_NETWORK_FOR_IGA_PRODUCTION	-0.5141	-1.4906	0.0795	0.2972	0.869
GAP_JUNCTION	-0.3353	-1.412	0.0294	0.3022	0.948
ENDOCYTOSIS	-0.2913	-1.4064	0.0353	0.3024	0.951
FC_EPSILON_RI_SIGNALING_PATHWAY	-0.4352	-1.6056	0.0218	0.303	0.607
EPITHELIAL_CELL_SIGNALING_IN_HELICOBACTER_PYLORI_INFECTION	-0.3891	-1.4924	0.0292	0.3111	0.864
GLYCOSAMINOGLYCAN_BIOSYNTHESIS_KERATAN_SULFATE	-0.6565	-1.6556	0.0201	0.3215	0.474
TASTE_TRANSDUCTION	-0.4164	-1.3771	0.0827	0.3215	0.961
LEISHMANIA_INFECTION	-0.4524	-1.3662	0.1203	0.3347	0.964
PRION_DISEASES	-0.4143	-1.3517	0.1143	0.3554	0.976
GLYCOSPHINGOLIPID_BIOSYNTHESIS_GANGLIO_SERIES	-0.6762	-1.6716	0.002	0.3598	0.427
PPAR_SIGNALING_PATHWAY	-0.3778	-1.3447	0.106	0.3599	0.979
APOPTOSIS	-0.3375	-1.3313	0.1262	0.3779	0.984
PRIMARY_IMMUNODEFICIENCY	-0.4232	-1.3069	0.17	0.382	0.992
GLYCOSAMINOGLYCAN_BIOSYNTHESIS_CHONDROITIN_SULFATE	-0.5032	-1.3114	0.189	0.3828	0.99
NOTCH_SIGNALING_PATHWAY	-0.3257	-1.3125	0.0984	0.3898	0.99
CYTOKINE_CYTOKINE_RECEPTOR_INTERACTION	-0.3132	-1.3148	0.0898	0.3943	0.99
GALACTOSE_METABOLISM	-0.4396	-1.3175	0.1701	0.3982	0.988
REGULATION_OF_ACTIN_CYTOSKELETON	-0.2813	-1.2934	0.0693	0.4021	0.992
TYPE_I_DIABETES_MELLITUS	-0.4604	-1.2851	0.2129	0.4021	0.994
AMYOTROPHIC_LATERAL_SCLEROSIS_ALS	-0.3131	-1.2885	0.1018	0.4035	0.994
RENIN_ANGIOTENSIN_SYSTEM	-0.4189	-1.2523	0.1845	0.451	0.999
COMPLEMENT_AND_COAGULATION_CASCADES	-0.3561	-1.2484	0.1866	0.4511	0.999
FOCAL_ADHESION	-0.2992	-1.2536	0.1723	0.4574	0.999
GRAFT_VERSUS_HOST_DISEASE	-0.4813	-1.2382	0.2772	0.4642	0.999
GLIOMA	-0.3014	-1.2301	0.1207	0.4731	0.999
DNA_REPLICATION	-0.4078	-1.2055	0.2942	0.4755	0.999
ECM_RECEPTOR_INTERACTION	-0.3641	-1.2206	0.2267	0.4779	0.999
ARACHIDONIC_ACID_METABOLISM	-0.3634	-1.224	0.1972	0.4787	0.999
PATHOGENIC_ESCHERICHIA_COLI_INFECTION	-0.3594	-1.2067	0.2984	0.4816	0.999
PYRIMIDINE_METABOLISM	-0.3001	-1.1945	0.227	0.4838	0.999
BASE_EXCISION_REPAIR	-0.3555	-1.2129	0.264	0.4861	0.999
TAURINE_AND_HYPOTAURINE_METABOLISM	-0.4591	-1.1974	0.2476	0.4861	0.999
GNRH_SIGNALING_PATHWAY	-0.2667	-1.2077	0.1017	0.4883	0.999
TOLL_LIKE_RECEPTOR_SIGNALING_PATHWAY	-0.3307	-1.1756	0.2314	0.4992	0.999
BIOSYNTHESIS_OF_UNSATURATED_FATTY_ACIDS	-0.3864	-1.1784	0.2422	0.5017	0.999
PORPHYRIN_AND_CHLOROPHYLL_METABOLISM	-0.3568	-1.1814	0.2515	0.504	0.999
ACUTE_MYELOID_LEUKEMIA	-0.3174	-1.1578	0.2484	0.5213	1
RENAL_CELL_CARCINOMA	-0.2885	-1.161	0.2597	0.5218	1
CHRONIC_MYELOID_LEUKEMIA	-0.3031	-1.1468	0.2695	0.5373	1
NEUROTROPHIN_SIGNALING_PATHWAY	-0.276	-1.1192	0.269	0.5637	1
PENTOSE_PHOSPHATE_PATHWAY	-0.3741	-1.1066	0.3257	0.5664	1
SMALL_CELL_LUNG_CANCER	-0.3089	-1.1199	0.3285	0.5702	1
PROGESTERONE_MEDIATED_OOCYTE_MATURATION	-0.2698	-1.1009	0.2888	0.5705	1
DRUG_METABOLISM_OTHER_ENZYMES	-0.2926	-1.1227	0.249	0.5723	1
PENTOSE_AND_GLUCURONATE_INTERCONVERSIONS	-0.3826	-1.1074	0.3174	0.5728	1
COLORECTAL_CANCER	-0.2732	-1.111	0.304	0.5734	1
P53_SIGNALING_PATHWAY	-0.3276	-1.1251	0.2914	0.5754	1
MELANOGENESIS	-0.2381	-1.0686	0.3383	0.593	1
ASCORBATE_AND_ALDARATE_METABOLISM	-0.4052	-1.0754	0.3822	0.5942	1
FRUCTOSE_AND_MANNOSE_METABOLISM	-0.3161	-1.0714	0.3613	0.5945	1
GLYCEROPHOSPHOLIPID_METABOLISM	-0.2706	-1.078	0.3333	0.5963	1
VEGF_SIGNALING_PATHWAY	-0.2732	-1.059	0.3721	0.5967	1
BLADDER_CANCER	-0.2999	-1.0609	0.357	0.6004	1
ALDOSTERONE_REGULATED_SODIUM_REABSORPTION	-0.2954	-1.0785	0.317	0.603	1
MAPK_SIGNALING_PATHWAY	-0.2378	-1.081	0.2916	0.6063	1
JAK_STAT_SIGNALING_PATHWAY	-0.251	-1.0461	0.3663	0.6158	1
ARGININE_AND_PROLINE_METABOLISM	-0.2926	-1.0282	0.4214	0.6467	1
PATHWAYS_IN_CANCER	-0.2148	-1.0055	0.4499	0.6872	1
TYROSINE_METABOLISM	-0.2791	-0.9949	0.4551	0.7019	1
SPHINGOLIPID_METABOLISM	-0.3252	-0.9882	0.4691	0.7089	1
PURINE_METABOLISM	-0.2172	-0.9764	0.4905	0.7262	1
BETA_ALANINE_METABOLISM	-0.383	-0.962	0.5132	0.7488	1
STARCH_AND_SUCROSE_METABOLISM	-0.3114	-0.9285	0.5535	0.7625	1
GLYCEROLIPID_METABOLISM	-0.2676	-0.9466	0.4939	0.7651	1
GLYCOSPHINGOLIPID_BIOSYNTHESIS_LACTO_AND_NEOLACTO_SERIES	-0.2855	-0.9502	0.508	0.7658	1
HISTIDINE_METABOLISM	-0.2764	-0.9418	0.5562	0.7664	1
BASAL_CELL_CARCINOMA	-0.2162	-0.9294	0.5709	0.7683	1
CALCIUM_SIGNALING_PATHWAY	-0.2307	-0.9333	0.5588	0.7684	1
GLYCOSYLPHOSPHATIDYLINOSITOL_GPI_ANCHOR_BIOSYNTHESIS	-0.2873	-0.9346	0.6	0.774	1
PHOSPHATIDYLINOSITOL_SIGNALING_SYSTEM	-0.2171	-0.9076	0.6217	0.7982	1
CELL_CYCLE	-0.2277	-0.8974	0.5709	0.8026	1
THYROID_CANCER	-0.2416	-0.8994	0.639	0.8065	1
ADIPOCYTOKINE_SIGNALING_PATHWAY	-0.2641	-0.8753	0.6581	0.8399	1
ETHER_LIPID_METABOLISM	-0.2776	-0.8627	0.6201	0.8411	1
DILATED_CARDIOMYOPATHY	-0.2621	-0.8642	0.5754	0.8465	1
ALPHA_LINOLENIC_ACID_METABOLISM	-0.3258	-0.8502	0.6599	0.8519	1
NEUROACTIVE_LIGAND_RECEPTOR_INTERACTION	-0.1924	-0.8653	0.7665	0.8522	1
INOSITOL_PHOSPHATE_METABOLISM	-0.2126	-0.8536	0.7181	0.8531	1
OOCYTE_MEIOSIS	-0.1953	-0.8381	0.7655	0.8592	1
VASCULAR_SMOOTH_MUSCLE_CONTRACTION	-0.2226	-0.8406	0.6605	0.8626	1
INSULIN_SIGNALING_PATHWAY	-0.2298	-0.8313	0.7008	0.8628	1
RIG_I_LIKE_RECEPTOR_SIGNALING_PATHWAY	-0.2119	-0.783	0.7628	0.9373	1
ALANINE_ASPARTATE_AND_GLUTAMATE_METABOLISM	-0.2361	-0.7779	0.8319	0.9376	1
LONG_TERM_POTENTIATION	-0.1875	-0.7872	0.8627	0.938	1
PHENYLALANINE_METABOLISM	-0.2565	-0.7288	0.8711	0.9536	1
O_GLYCAN_BIOSYNTHESIS	-0.2278	-0.7326	0.8684	0.9564	1
STEROID_HORMONE_BIOSYNTHESIS	-0.2148	-0.7535	0.8696	0.9589	1
METABOLISM_OF_XENOBIOTICS_BY_CYTOCHROME_P450	-0.2007	-0.7464	0.8689	0.9618	1
SNARE_INTERACTIONS_IN_VESICULAR_TRANSPORT	-0.2479	-0.7326	0.8961	0.9645	1
OLFACTORY_TRANSDUCTION	-0.1972	-0.7541	0.8343	0.9667	1
HOMOLOGOUS_RECOMBINATION	-0.1936	-0.7332	0.8728	0.972	1
AMINO_SUGAR_AND_NUCLEOTIDE_SUGAR_METABOLISM	-0.2136	-0.6257	0.8589	0.9751	1
HYPERTROPHIC_CARDIOMYOPATHY_HCM	-0.1994	-0.6281	0.8728	0.9809	1
GLYCINE_SERINE_AND_THREONINE_METABOLISM	-0.177	-0.5928	0.9843	0.9816	1
ARRHYTHMOGENIC_RIGHT_VENTRICULAR_CARDIOMYOPATHY_ARVC	-0.1776	-0.6357	0.9372	0.9825	1
AMINOACYL_TRNA_BIOSYNTHESIS	0.3213	1.0593	0.4102	0.9833	1
TIGHT_JUNCTION	-0.1852	-0.6985	0.8337	0.9843	1
NOD_LIKE_RECEPTOR_SIGNALING_PATHWAY	-0.2126	-0.6839	0.8383	0.9843	1
BUTANOATE_METABOLISM	-0.2167	-0.596	0.939	0.9873	1
ALZHEIMERS_DISEASE	-0.2078	-0.6372	0.8653	0.9893	1
GLYCOLYSIS_GLUCONEOGENESIS	-0.2136	-0.686	0.8884	0.9901	1
CYTOSOLIC_DNA_SENSING_PATHWAY	-0.182	-0.6703	0.8905	0.9906	1
PROXIMAL_TUBULE_BICARBONATE_RECLAMATION	-0.2404	-0.6601	0.9284	0.993	1
PARKINSONS_DISEASE	0.2043	0.4375	1	0.9948	1
SELENOAMINO_ACID_METABOLISM	-0.1956	-0.6397	0.9577	0.9951	1
HUNTINGTONS_DISEASE	-0.1965	-0.6463	0.8905	0.9975	1
PYRUVATE_METABOLISM	-0.1557	-0.3835	1	0.9985	1
OXIDATIVE_PHOSPHORYLATION	-0.1963	-0.4692	0.9409	0.9986	1
CARDIAC_MUSCLE_CONTRACTION	-0.204	-0.5076	0.9641	1	1
CITRATE_CYCLE_TCA_CYCLE	-0.245	-0.491	0.9776	1	1
FATTY_ACID_METABOLISM	0.1878	0.4675	0.9921	1	1
GLYOXYLATE_AND_DICARBOXYLATE_METABOLISM	0.2056	0.4967	0.975	1	1
PRIMARY_BILE_ACID_BIOSYNTHESIS	0.226	0.5705	0.9315	1	1
PROPANOATE_METABOLISM	0.2586	0.6109	0.9546	1	1
STEROID_BIOSYNTHESIS	0.2243	0.6325	0.945	1	1
TRYPTOPHAN_METABOLISM	0.1911	0.657	0.9514	1	1
RNA_POLYMERASE	0.1892	0.6661	0.8742	1	1
VALINE_LEUCINE_AND_ISOLEUCINE_BIOSYNTHESIS	0.285	0.6685	0.8252	1	1
RETINOL_METABOLISM	0.2037	0.6801	0.9497	1	1
REGULATION_OF_AUTOPHAGY	0.1922	0.6898	0.9308	1	1
MATURITY_ONSET_DIABETES_OF_THE_YOUNG	0.2177	0.6955	0.904	1	1
LINOLEIC_ACID_METABOLISM	0.2202	0.7062	0.8767	1	1
DRUG_METABOLISM_CYTOCHROME_P450	0.1832	0.7189	0.9279	1	1
VALINE_LEUCINE_AND_ISOLEUCINE_DEGRADATION	0.2527	0.7478	0.8149	1	1
PEROXISOME	0.1965	0.7596	0.8752	1	1
FOLATE_BIOSYNTHESIS	0.2825	0.7655	0.8216	1	1
MISMATCH_REPAIR	0.2363	0.7671	0.742	1	1
ONE_CARBON_POOL_BY_FOLATE	0.2522	0.8119	0.7739	1	1
ADHERENS_JUNCTION	0.2136	0.833	0.6851	1	1
RIBOFLAVIN_METABOLISM	0.3014	0.8362	0.6276	1	1
PROSTATE_CANCER	0.2081	0.8453	0.7188	1	1
ERBB_SIGNALING_PATHWAY	0.2134	0.8681	0.7154	1	1
WNT_SIGNALING_PATHWAY	0.185	0.9012	0.6692	1	1
LONG_TERM_DEPRESSION	0.2215	0.9048	0.6881	1	1
TERPENOID_BACKBONE_BIOSYNTHESIS	0.3237	0.9233	0.5367	1	1
TGF_BETA_SIGNALING_PATHWAY	0.2582	0.9435	0.5352	1	1
TYPE_II_DIABETES_MELLITUS	0.2544	0.9487	0.6087	1	1
DORSO_VENTRAL_AXIS_FORMATION	0.3168	0.9504	0.5287	1	1
PROTEIN_EXPORT	0.3311	0.9507	0.528	1	1
NICOTINATE_AND_NICOTINAMIDE_METABOLISM	0.2935	0.9753	0.5128	1	1
LYSINE_DEGRADATION	0.2751	1.0248	0.416	1	1
LIMONENE_AND_PINENE_DEGRADATION	0.4709	1.0662	0.4225	1	1
MTOR_SIGNALING_PATHWAY	0.2877	1.069	0.3911	1	1
ENDOMETRIAL_CANCER	0.2563	1.0696	0.3289	1	1
MELANOMA	0.2515	1.0734	0.3282	1	1
CYSTEINE_AND_METHIONINE_METABOLISM	0.3087	1.0805	0.3686	1	1
NUCLEOTIDE_EXCISION_REPAIR	0.2833	1.0899	0.3333	1	1
ABC_TRANSPORTERS	0.3043	1.1163	0.2802	1	1
NON_HOMOLOGOUS_END_JOINING	0.4312	1.1527	0.2794	1	1
PANTOTHENATE_AND_COA_BIOSYNTHESIS	0.3853	1.1556	0.2583	1	1
PROTEASOME	0.3966	1.1665	0.3441	1	1
HEDGEHOG_SIGNALING_PATHWAY	0.2807	1.1745	0.2121	1	1
CIRCADIAN_RHYTHM_MAMMAL	0.5367	1.1748	0.3163	1	1
UBIQUITIN_MEDIATED_PROTEOLYSIS	0.2967	1.1897	0.263	1	1
NITROGEN_METABOLISM	0.3852	1.2016	0.1799	1	1
SPLICEOSOME	0.3983	1.2595	0.2575	1	0.999
BASAL_TRANSCRIPTION_FACTORS	0.378	1.3213	0.1475	1	0.996
RNA_DEGRADATION	0.4692	1.4904	0.0539	1	0.868
RIBOSOME	0.4007	1.5194	0.1113	1	0.824

## Sheet: lep
Terms	ES	NES	pvalue	FDR	FWER
RNA_DEGRADATION	0.5602	1.8532	0	0.0727	0.082
MELANOMA	0.3193	1.3579	0.0373	0.5958	0.986
DORSO_VENTRAL_AXIS_FORMATION	0.4523	1.3734	0.1062	0.5998	0.98
SPLICEOSOME	0.4528	1.4056	0.1109	0.6143	0.952
NUCLEOTIDE_EXCISION_REPAIR	0.3678	1.4236	0.1022	0.6298	0.938
NITROGEN_METABOLISM	0.4225	1.3161	0.0916	0.6349	0.994
NOD_LIKE_RECEPTOR_SIGNALING_PATHWAY	0.4295	1.3806	0.1372	0.6399	0.977
MISMATCH_REPAIR	0.4552	1.4698	0.0931	0.6508	0.879
PROTEIN_EXPORT	0.5004	1.4413	0.122	0.658	0.917
PROSTATE_CANCER	0.3194	1.3185	0.0988	0.68	0.994
BASAL_TRANSCRIPTION_FACTORS	0.4151	1.4794	0.0456	0.755	0.868
NON_HOMOLOGOUS_END_JOINING	0.5499	1.5172	0.0602	0.7758	0.806
TGF_BETA_SIGNALING_PATHWAY	0.3334	1.2404	0.1931	0.8058	0.999
LONG_TERM_DEPRESSION	0.3067	1.2525	0.1165	0.8129	0.999
B_CELL_RECEPTOR_SIGNALING_PATHWAY	-0.2506	-0.9424	0.4902	0.8331	1
PROPANOATE_METABOLISM	-0.4067	-0.943	0.5878	0.8434	1
EPITHELIAL_CELL_SIGNALING_IN_HELICOBACTER_PYLORI_INFECTION	0.2137	0.8183	0.7256	0.8443	1
GLYOXYLATE_AND_DICARBOXYLATE_METABOLISM	-0.3872	-0.9493	0.5753	0.8525	1
VALINE_LEUCINE_AND_ISOLEUCINE_DEGRADATION	-0.3216	-0.9439	0.5562	0.8526	1
PANTOTHENATE_AND_COA_BIOSYNTHESIS	0.2752	0.8209	0.7022	0.8542	1
TIGHT_JUNCTION	-0.2601	-0.9534	0.5495	0.8544	1
INOSITOL_PHOSPHATE_METABOLISM	0.2107	0.8288	0.7668	0.8556	1
HISTIDINE_METABOLISM	-0.275	-0.9222	0.5949	0.8572	1
DNA_REPLICATION	-0.317	-0.9559	0.4893	0.8605	1
RENIN_ANGIOTENSIN_SYSTEM	-0.3179	-0.9247	0.5817	0.863	1
AMYOTROPHIC_LATERAL_SCLEROSIS_ALS	-0.2409	-0.9597	0.5446	0.8644	1
REGULATION_OF_AUTOPHAGY	0.2366	0.8305	0.6867	0.8673	1
STEROID_BIOSYNTHESIS	0.2972	0.8365	0.6745	0.8718	1
ASTHMA	-0.351	-0.9664	0.4775	0.8737	1
ADIPOCYTOKINE_SIGNALING_PATHWAY	-0.2876	-0.9611	0.5078	0.8738	1
SNARE_INTERACTIONS_IN_VESICULAR_TRANSPORT	0.3607	1.0682	0.3723	0.8772	1
HUNTINGTONS_DISEASE	-0.3148	-0.9843	0.5446	0.8813	1
ARACHIDONIC_ACID_METABOLISM	0.2412	0.839	0.674	0.8827	1
PRIMARY_IMMUNODEFICIENCY	-0.3172	-0.968	0.4731	0.8832	1
PROXIMAL_TUBULE_BICARBONATE_RECLAMATION	-0.3579	-0.9728	0.4903	0.8837	1
RNA_POLYMERASE	-0.2492	-0.8849	0.6107	0.8839	1
TAURINE_AND_HYPOTAURINE_METABOLISM	-0.3789	-0.9765	0.496	0.8879	1
RIBOSOME	0.4139	1.5521	0.0994	0.8891	0.728
ENDOMETRIAL_CANCER	0.2563	1.0847	0.3162	0.8898	1
CHEMOKINE_SIGNALING_PATHWAY	-0.2047	-0.8164	0.7008	0.8905	1
CHRONIC_MYELOID_LEUKEMIA	0.2232	0.8433	0.7262	0.8908	1
BASAL_CELL_CARCINOMA	-0.2115	-0.902	0.6686	0.8919	1
TYPE_II_DIABETES_MELLITUS	0.2684	0.997	0.4939	0.893	1
DRUG_METABOLISM_OTHER_ENZYMES	-0.234	-0.8856	0.682	0.8933	1
VIRAL_MYOCARDITIS	-0.3051	-0.9849	0.5136	0.8939	1
FRUCTOSE_AND_MANNOSE_METABOLISM	-0.252	-0.8492	0.6402	0.8958	1
MATURITY_ONSET_DIABETES_OF_THE_YOUNG	-0.258	-0.8386	0.7191	0.8965	1
RIG_I_LIKE_RECEPTOR_SIGNALING_PATHWAY	0.3265	1.2034	0.232	0.8969	0.999
TERPENOID_BACKBONE_BIOSYNTHESIS	0.3496	0.986	0.4789	0.8977	1
TOLL_LIKE_RECEPTOR_SIGNALING_PATHWAY	0.238	0.8565	0.6619	0.8979	1
ABC_TRANSPORTERS	-0.2186	-0.8063	0.8016	0.8983	1
NEUROTROPHIN_SIGNALING_PATHWAY	-0.2037	-0.8316	0.7601	0.8998	1
GALACTOSE_METABOLISM	-0.2781	-0.8166	0.6966	0.8998	1
VASCULAR_SMOOTH_MUSCLE_CONTRACTION	-0.2076	-0.7727	0.7702	0.9002	1
CELL_ADHESION_MOLECULES_CAMS	-0.2297	-0.8262	0.674	0.9006	1
GLYCOSAMINOGLYCAN_DEGRADATION	-0.4006	-0.8924	0.5822	0.902	1
RIBOFLAVIN_METABOLISM	0.3824	1.0506	0.403	0.902	1
CYSTEINE_AND_METHIONINE_METABOLISM	0.3051	1.0912	0.3428	0.9029	1
HEMATOPOIETIC_CELL_LINEAGE	-0.2349	-0.8862	0.604	0.9034	1
STEROID_HORMONE_BIOSYNTHESIS	0.2427	0.8451	0.7089	0.9036	1
FOLATE_BIOSYNTHESIS	-0.2811	-0.7642	0.8141	0.9046	1
JAK_STAT_SIGNALING_PATHWAY	-0.2008	-0.8396	0.7844	0.9048	1
FOCAL_ADHESION	-0.2041	-0.8494	0.6845	0.9057	1
CELL_CYCLE	0.2672	1.0693	0.4157	0.9064	1
ETHER_LIPID_METABOLISM	-0.2572	-0.8175	0.7	0.9081	1
ENDOCYTOSIS	-0.2052	-0.9852	0.4601	0.9083	1
O_GLYCAN_BIOSYNTHESIS	0.3493	1.112	0.3082	0.9083	1
GLYCEROPHOSPHOLIPID_METABOLISM	-0.2544	-1.0024	0.4419	0.9084	1
TYROSINE_METABOLISM	-0.2172	-0.7731	0.8782	0.9086	1
NATURAL_KILLER_CELL_MEDIATED_CYTOTOXICITY	-0.2556	-0.9961	0.446	0.9094	1
NICOTINATE_AND_NICOTINAMIDE_METABOLISM	0.2583	0.8667	0.7201	0.9111	1
P53_SIGNALING_PATHWAY	0.2557	0.8748	0.6374	0.9121	1
PATHWAYS_IN_CANCER	0.2361	1.0994	0.2751	0.9129	1
PROGESTERONE_MEDIATED_OOCYTE_MATURATION	-0.2055	-0.8511	0.6727	0.913	1
GLYCOSYLPHOSPHATIDYLINOSITOL_GPI_ANCHOR_BIOSYNTHESIS	-0.2391	-0.7753	0.8401	0.9142	1
PHOSPHATIDYLINOSITOL_SIGNALING_SYSTEM	0.206	0.8569	0.7109	0.9148	1
GLYCOSPHINGOLIPID_BIOSYNTHESIS_GLOBO_SERIES	-0.3832	-0.9885	0.4675	0.915	1
SELENOAMINO_ACID_METABOLISM	0.3076	0.998	0.4859	0.917	1
GLYCOSAMINOGLYCAN_BIOSYNTHESIS_HEPARAN_SULFATE	-0.2913	-0.8596	0.6164	0.9171	1
VEGF_SIGNALING_PATHWAY	-0.22	-0.8542	0.6914	0.9171	1
ECM_RECEPTOR_INTERACTION	-0.2196	-0.7439	0.7804	0.9173	1
PENTOSE_AND_GLUCURONATE_INTERCONVERSIONS	-0.2552	-0.7494	0.8105	0.9183	1
WNT_SIGNALING_PATHWAY	-0.1606	-0.7783	0.9086	0.9188	1
OOCYTE_MEIOSIS	-0.2063	-0.8638	0.742	0.9189	1
TRYPTOPHAN_METABOLISM	-0.2969	-1.0041	0.4708	0.9205	1
NOTCH_SIGNALING_PATHWAY	-0.1955	-0.7886	0.8208	0.9207	1
ACUTE_MYELOID_LEUKEMIA	0.242	0.8789	0.656	0.922	1
SYSTEMIC_LUPUS_ERYTHEMATOSUS	-0.2479	-0.7322	0.7327	0.9244	1
PEROXISOME	-0.2043	-0.7798	0.8088	0.9256	1
HOMOLOGOUS_RECOMBINATION	0.2609	1.0043	0.4509	0.9261	1
GAP_JUNCTION	0.1754	0.7384	0.9057	0.9279	1
ALANINE_ASPARTATE_AND_GLUTAMATE_METABOLISM	0.2684	0.8841	0.6561	0.9305	1
MAPK_SIGNALING_PATHWAY	0.1928	0.8926	0.6713	0.9306	1
LYSINE_DEGRADATION	0.2609	0.956	0.5533	0.932	1
PYRIMIDINE_METABOLISM	0.1913	0.7567	0.8203	0.9322	1
HYPERTROPHIC_CARDIOMYOPATHY_HCM	-0.3292	-1.0058	0.4893	0.9335	1
BLADDER_CANCER	0.1996	0.7215	0.9046	0.9346	1
PURINE_METABOLISM	0.1646	0.7438	0.9315	0.9361	1
PANCREATIC_CANCER	0.259	1.1155	0.3014	0.9368	1
CYTOKINE_CYTOKINE_RECEPTOR_INTERACTION	-0.1693	-0.7072	0.929	0.9371	1
PENTOSE_PHOSPHATE_PATHWAY	0.322	0.9622	0.503	0.9396	1
APOPTOSIS	0.1816	0.705	0.9207	0.9406	1
PRION_DISEASES	-0.2191	-0.7099	0.8667	0.9425	1
UBIQUITIN_MEDIATED_PROTEOLYSIS	0.248	1.0173	0.4384	0.9447	1
GLYCOSAMINOGLYCAN_BIOSYNTHESIS_CHONDROITIN_SULFATE	0.2598	0.6885	0.7976	0.945	1
AMINO_SUGAR_AND_NUCLEOTIDE_SUGAR_METABOLISM	0.341	1.0073	0.4378	0.9456	1
MTOR_SIGNALING_PATHWAY	-0.2666	-1.0072	0.4374	0.9467	1
GLIOMA	0.2236	0.922	0.6308	0.9478	1
ERBB_SIGNALING_PATHWAY	0.2193	0.8938	0.6719	0.9483	1
REGULATION_OF_ACTIN_CYTOSKELETON	-0.2251	-1.0237	0.4316	0.9506	1
COMPLEMENT_AND_COAGULATION_CASCADES	0.1925	0.6666	0.9064	0.9535	1
ONE_CARBON_POOL_BY_FOLATE	-0.31	-1.0097	0.4333	0.9567	1
LONG_TERM_POTENTIATION	-0.2521	-1.0407	0.4095	0.9575	1
LINOLEIC_ACID_METABOLISM	0.3198	1.023	0.4272	0.9583	1
LEISHMANIA_INFECTION	0.2084	0.645	0.8261	0.9585	1
SMALL_CELL_LUNG_CANCER	0.2473	0.9075	0.565	0.9586	1
AXON_GUIDANCE	-0.158	-0.6681	0.9508	0.9624	1
RENAL_CELL_CARCINOMA	0.2201	0.8962	0.6228	0.9642	1
AMINOACYL_TRNA_BIOSYNTHESIS	0.2761	0.9247	0.554	0.9648	1
PATHOGENIC_ESCHERICHIA_COLI_INFECTION	0.1819	0.6172	0.87	0.965	1
PRIMARY_BILE_ACID_BIOSYNTHESIS	0.3711	0.9322	0.5344	0.9698	1
ARRHYTHMOGENIC_RIGHT_VENTRICULAR_CARDIOMYOPATHY_ARVC	-0.2904	-1.0237	0.4223	0.97	1
DRUG_METABOLISM_CYTOCHROME_P450	-0.1704	-0.6694	0.9465	0.9702	1
FC_EPSILON_RI_SIGNALING_PATHWAY	-0.2812	-1.0299	0.3878	0.9704	1
TYPE_I_DIABETES_MELLITUS	0.2058	0.5776	0.9073	0.9733	1
STARCH_AND_SUCROSE_METABOLISM	-0.3595	-1.0418	0.404	0.9745	1
GLYCOSPHINGOLIPID_BIOSYNTHESIS_GANGLIO_SERIES	-0.399	-1.0099	0.4773	0.9751	1
COLORECTAL_CANCER	0.2681	1.1168	0.2877	0.9762	1
LYSOSOME	-0.3718	-1.0598	0.4139	0.9807	1
FATTY_ACID_METABOLISM	-0.4356	-1.0873	0.3976	0.981	1
METABOLISM_OF_XENOBIOTICS_BY_CYTOCHROME_P450	-0.2859	-1.0465	0.3727	0.981	1
PROTEASOME	0.1623	0.4864	0.9112	0.9882	1
NON_SMALL_CELL_LUNG_CANCER	-0.2823	-1.0911	0.3246	0.9929	1
SPHINGOLIPID_METABOLISM	-0.3525	-1.0766	0.3747	0.9935	1
GNRH_SIGNALING_PATHWAY	-0.2356	-1.0618	0.3247	0.997	1
GRAFT_VERSUS_HOST_DISEASE	-0.1493	-0.3902	0.9821	0.9977	1
AUTOIMMUNE_THYROID_DISEASE	-0.1978	-0.6141	0.8839	0.9983	1
BETA_ALANINE_METABOLISM	-0.5777	-1.4593	0.0902	1	0.915
PPAR_SIGNALING_PATHWAY	-0.4061	-1.4141	0.0806	1	0.954
SULFUR_METABOLISM	-0.6218	-1.3346	0.1744	1	0.988
GLYCEROLIPID_METABOLISM	-0.3859	-1.33	0.1317	1	0.991
TASTE_TRANSDUCTION	-0.4015	-1.3206	0.1213	1	0.993
BUTANOATE_METABOLISM	-0.4869	-1.3139	0.1487	1	0.995
BASE_EXCISION_REPAIR	-0.3771	-1.2697	0.2164	1	0.995
CARDIAC_MUSCLE_CONTRACTION	-0.5128	-1.2486	0.2471	1	0.999
OLFACTORY_TRANSDUCTION	-0.3258	-1.2476	0.1769	1	1
GLYCOSPHINGOLIPID_BIOSYNTHESIS_LACTO_AND_NEOLACTO_SERIES	-0.3694	-1.2421	0.1827	1	1
GLUTATHIONE_METABOLISM	-0.3308	-1.2224	0.1914	1	1
ARGININE_AND_PROLINE_METABOLISM	-0.3589	-1.2212	0.1914	1	1
PORPHYRIN_AND_CHLOROPHYLL_METABOLISM	-0.3654	-1.2205	0.2141	1	1
CALCIUM_SIGNALING_PATHWAY	-0.3024	-1.2148	0.1919	1	1
T_CELL_RECEPTOR_SIGNALING_PATHWAY	-0.2835	-1.2018	0.1943	1	1
CITRATE_CYCLE_TCA_CYCLE	-0.6174	-1.1976	0.198	1	1
PYRUVATE_METABOLISM	-0.4936	-1.1945	0.2558	1	1
LIMONENE_AND_PINENE_DEGRADATION	-0.5419	-1.1879	0.298	1	1
OXIDATIVE_PHOSPHORYLATION	-0.5179	-1.1837	0.2849	1	1
DILATED_CARDIOMYOPATHY	-0.3762	-1.1812	0.33	1	1
ASCORBATE_AND_ALDARATE_METABOLISM	-0.4465	-1.1804	0.2412	1	1
VIBRIO_CHOLERAE_INFECTION	-0.3536	-1.1784	0.2918	1	1
VASOPRESSIN_REGULATED_WATER_REABSORPTION	-0.3029	-1.1741	0.2431	1	1
LEUKOCYTE_TRANSENDOTHELIAL_MIGRATION	-0.3063	-1.1622	0.2724	1	1
GLYCINE_SERINE_AND_THREONINE_METABOLISM	-0.3444	-1.1507	0.261	1	1
HEDGEHOG_SIGNALING_PATHWAY	-0.2705	-1.1394	0.245	1	1
INSULIN_SIGNALING_PATHWAY	-0.3209	-1.1346	0.306	1	1
BIOSYNTHESIS_OF_UNSATURATED_FATTY_ACIDS	-0.3825	-1.1328	0.3165	1	1
GLYCOLYSIS_GLUCONEOGENESIS	-0.3618	-1.1316	0.3179	1	1
GLYCOSAMINOGLYCAN_BIOSYNTHESIS_KERATAN_SULFATE	-0.4491	-1.1289	0.3373	1	1
ALZHEIMERS_DISEASE	-0.3803	-1.1212	0.3984	1	1
MELANOGENESIS	-0.2525	-1.1157	0.2266	1	1
VALINE_LEUCINE_AND_ISOLEUCINE_BIOSYNTHESIS	-0.4728	-1.1122	0.3601	1	1
PARKINSONS_DISEASE	-0.5253	-1.1072	0.3472	1	1
NEUROACTIVE_LIGAND_RECEPTOR_INTERACTION	-0.2424	-1.1039	0.2337	1	1
RETINOL_METABOLISM	-0.334	-1.1012	0.3346	1	1
FC_GAMMA_R_MEDIATED_PHAGOCYTOSIS	-0.3111	-1.0931	0.3727	1	1
OTHER_GLYCAN_DEGRADATION	-0.4353	-1.0649	0.4294	1	1
ALDOSTERONE_REGULATED_SODIUM_REABSORPTION	-0.286	-1.0471	0.39	1	1
PHENYLALANINE_METABOLISM	-0.1978	-0.5553	0.9768	1	1
ALPHA_LINOLENIC_ACID_METABOLISM	-0.2097	-0.544	0.9714	1	1
INTESTINAL_IMMUNE_NETWORK_FOR_IGA_PRODUCTION	-0.1756	-0.5006	0.9633	1	1
N_GLYCAN_BIOSYNTHESIS	-0.1746	-0.4459	0.9098	1	1
ALLOGRAFT_REJECTION	-0.1567	-0.424	0.9819	1	1
ANTIGEN_PROCESSING_AND_PRESENTATION	-0.1192	-0.3978	0.9882	1	1
THYROID_CANCER	0.3069	1.1179	0.3083	1	1
ADHERENS_JUNCTION	0.2873	1.1331	0.3037	1	1
CYTOSOLIC_DNA_SENSING_PATHWAY	0.3029	1.1476	0.2648	1	1
CIRCADIAN_RHYTHM_MAMMAL	0.5102	1.1528	0.3184	1	1

## Sheet: CD4
Terms	ES	NES	pvalue	FDR	FWER
LYSOSOME	-0.6385	-1.8044	0.027	0.2043	0.117
GLYCOSAMINOGLYCAN_DEGRADATION	-0.7432	-1.6933	0.0057	0.2098	0.366
GLYCOSAMINOGLYCAN_BIOSYNTHESIS_KERATAN_SULFATE	-0.6565	-1.6645	0.0176	0.2275	0.436
ASTHMA	-0.6184	-1.7105	0.0286	0.231	0.322
GLUTATHIONE_METABOLISM	-0.3937	-1.4576	0.0354	0.2638	0.896
GLYCOSAMINOGLYCAN_BIOSYNTHESIS_HEPARAN_SULFATE	-0.5072	-1.5383	0.0338	0.2655	0.77
VIBRIO_CHOLERAE_INFECTION	-0.4842	-1.6179	0.0355	0.267	0.577
N_GLYCAN_BIOSYNTHESIS	-0.5774	-1.4616	0.0832	0.2671	0.891
LEUKOCYTE_TRANSENDOTHELIAL_MIGRATION	-0.4052	-1.5289	0.0463	0.2708	0.802
CELL_ADHESION_MOLECULES_CAMS	-0.4065	-1.4777	0.0684	0.2724	0.875
INTESTINAL_IMMUNE_NETWORK_FOR_IGA_PRODUCTION	-0.5141	-1.4635	0.1012	0.2754	0.888
VIRAL_MYOCARDITIS	-0.4515	-1.4823	0.0327	0.2759	0.87
FC_GAMMA_R_MEDIATED_PHAGOCYTOSIS	-0.4607	-1.6303	0.0325	0.2762	0.545
B_CELL_RECEPTOR_SIGNALING_PATHWAY	-0.4072	-1.542	0.0507	0.2763	0.757
AUTOIMMUNE_THYROID_DISEASE	-0.4674	-1.4685	0.1069	0.2774	0.885
T_CELL_RECEPTOR_SIGNALING_PATHWAY	-0.352	-1.5087	0.0297	0.2793	0.837
SYSTEMIC_LUPUS_ERYTHEMATOSUS	-0.5308	-1.5717	0.0685	0.2825	0.692
ALLOGRAFT_REJECTION	-0.5463	-1.4835	0.0856	0.286	0.869
NATURAL_KILLER_CELL_MEDIATED_CYTOTOXICITY	-0.3907	-1.5131	0.0272	0.2864	0.831
CHEMOKINE_SIGNALING_PATHWAY	-0.3584	-1.4291	0.0648	0.2894	0.929
ANTIGEN_PROCESSING_AND_PRESENTATION	-0.436	-1.4343	0.1353	0.2896	0.926
GLYCOSPHINGOLIPID_BIOSYNTHESIS_GANGLIO_SERIES	-0.6762	-1.7262	0.0039	0.2906	0.284
PANCREATIC_CANCER	-0.3277	-1.4136	0.0552	0.2906	0.935
HEMATOPOIETIC_CELL_LINEAGE	-0.4135	-1.5799	0.0173	0.2932	0.671
GAP_JUNCTION	-0.3353	-1.4223	0.0323	0.2939	0.933
FC_EPSILON_RI_SIGNALING_PATHWAY	-0.4352	-1.5912	0.0426	0.2964	0.633
ENDOCYTOSIS	-0.2913	-1.4157	0.0246	0.2965	0.934
VASOPRESSIN_REGULATED_WATER_REABSORPTION	-0.3735	-1.436	0.0517	0.2971	0.925
EPITHELIAL_CELL_SIGNALING_IN_HELICOBACTER_PYLORI_INFECTION	-0.3891	-1.485	0.0422	0.2976	0.868
SULFUR_METABOLISM	-0.6963	-1.5421	0.0688	0.2992	0.757
AXON_GUIDANCE	-0.3327	-1.4036	0.0724	0.2995	0.952
OTHER_GLYCAN_DEGRADATION	-0.6374	-1.5531	0.0195	0.3005	0.737
GLYCOSPHINGOLIPID_BIOSYNTHESIS_GLOBO_SERIES	-0.5838	-1.4884	0.0804	0.3074	0.866
NON_SMALL_CELL_LUNG_CANCER	-0.3613	-1.3917	0.0518	0.3129	0.959
LEISHMANIA_INFECTION	-0.4524	-1.3711	0.1282	0.3446	0.971
GLYCOSAMINOGLYCAN_BIOSYNTHESIS_CHONDROITIN_SULFATE	-0.5032	-1.3649	0.156	0.3471	0.973
TASTE_TRANSDUCTION	-0.4164	-1.3507	0.1338	0.3657	0.983
PRION_DISEASES	-0.4143	-1.3359	0.1233	0.386	0.986
TYPE_I_DIABETES_MELLITUS	-0.4604	-1.315	0.1969	0.3902	0.994
NOTCH_SIGNALING_PATHWAY	-0.3257	-1.3293	0.0959	0.3903	0.989
PPAR_SIGNALING_PATHWAY	-0.3778	-1.3105	0.129	0.3917	0.996
CYTOKINE_CYTOKINE_RECEPTOR_INTERACTION	-0.3132	-1.3217	0.0935	0.3967	0.99
APOPTOSIS	-0.3375	-1.3151	0.119	0.3996	0.994
REGULATION_OF_ACTIN_CYTOSKELETON	-0.2813	-1.295	0.0866	0.415	0.997
PRIMARY_IMMUNODEFICIENCY	-0.4232	-1.2878	0.1748	0.4218	0.997
AMYOTROPHIC_LATERAL_SCLEROSIS_ALS	-0.3131	-1.2761	0.1059	0.4289	0.997
GALACTOSE_METABOLISM	-0.4396	-1.2797	0.1912	0.4302	0.997
RENIN_ANGIOTENSIN_SYSTEM	-0.4189	-1.2535	0.1828	0.4407	0.998
GRAFT_VERSUS_HOST_DISEASE	-0.4813	-1.2654	0.2623	0.4423	0.997
FOCAL_ADHESION	-0.2992	-1.2605	0.1381	0.443	0.997
GLIOMA	-0.3014	-1.2387	0.1173	0.4449	1
COMPLEMENT_AND_COAGULATION_CASCADES	-0.3561	-1.2541	0.1731	0.4482	0.997
ECM_RECEPTOR_INTERACTION	-0.3641	-1.2396	0.2075	0.4515	1
ARACHIDONIC_ACID_METABOLISM	-0.3634	-1.2413	0.203	0.4566	1
DNA_REPLICATION	-0.4078	-1.219	0.2811	0.4686	1
PYRIMIDINE_METABOLISM	-0.3001	-1.2219	0.1992	0.4712	1
BASE_EXCISION_REPAIR	-0.3555	-1.2074	0.2616	0.4843	1
PATHOGENIC_ESCHERICHIA_COLI_INFECTION	-0.3594	-1.2018	0.2654	0.4877	1
GNRH_SIGNALING_PATHWAY	-0.2667	-1.1974	0.1426	0.4885	1
TOLL_LIKE_RECEPTOR_SIGNALING_PATHWAY	-0.3307	-1.192	0.2481	0.4916	1
TAURINE_AND_HYPOTAURINE_METABOLISM	-0.4591	-1.188	0.2495	0.4924	1
PORPHYRIN_AND_CHLOROPHYLL_METABOLISM	-0.3568	-1.1749	0.2647	0.5041	1
RENAL_CELL_CARCINOMA	-0.2885	-1.175	0.2333	0.512	1
CHRONIC_MYELOID_LEUKEMIA	-0.3031	-1.165	0.2339	0.5178	1
BIOSYNTHESIS_OF_UNSATURATED_FATTY_ACIDS	-0.3864	-1.1585	0.3004	0.5246	1
ACUTE_MYELOID_LEUKEMIA	-0.3174	-1.1361	0.2573	0.5638	1
PROGESTERONE_MEDIATED_OOCYTE_MATURATION	-0.2698	-1.105	0.286	0.5667	1
SMALL_CELL_LUNG_CANCER	-0.3089	-1.1297	0.3201	0.5697	1
DRUG_METABOLISM_OTHER_ENZYMES	-0.2926	-1.1052	0.2969	0.5741	1
COLORECTAL_CANCER	-0.2732	-1.1087	0.3271	0.5755	1
PENTOSE_PHOSPHATE_PATHWAY	-0.3741	-1.114	0.2911	0.5798	1
ASCORBATE_AND_ALDARATE_METABOLISM	-0.4052	-1.0948	0.332	0.5809	1
PENTOSE_AND_GLUCURONATE_INTERCONVERSIONS	-0.3826	-1.1088	0.3091	0.5835	1
P53_SIGNALING_PATHWAY	-0.3276	-1.1149	0.3133	0.5854	1
NEUROTROPHIN_SIGNALING_PATHWAY	-0.276	-1.1156	0.2693	0.5922	1
ALDOSTERONE_REGULATED_SODIUM_REABSORPTION	-0.2954	-1.0768	0.3431	0.5966	1
MAPK_SIGNALING_PATHWAY	-0.2378	-1.0824	0.2878	0.5992	1
BLADDER_CANCER	-0.2999	-1.0713	0.3083	0.6003	1
GLYCEROPHOSPHOLIPID_METABOLISM	-0.2706	-1.0782	0.3298	0.6009	1
VEGF_SIGNALING_PATHWAY	-0.2732	-1.0561	0.3676	0.6031	1
FRUCTOSE_AND_MANNOSE_METABOLISM	-0.3161	-1.0576	0.3868	0.6076	1
JAK_STAT_SIGNALING_PATHWAY	-0.251	-1.0627	0.3216	0.6122	1
MELANOGENESIS	-0.2381	-1.0577	0.3488	0.6149	1
PATHWAYS_IN_CANCER	-0.2148	-0.9951	0.4917	0.7097	1
TYROSINE_METABOLISM	-0.2791	-0.99	0.4916	0.7131	1
PURINE_METABOLISM	-0.2172	-0.9855	0.4845	0.7149	1
SPHINGOLIPID_METABOLISM	-0.3252	-0.9958	0.4667	0.7168	1
ARGININE_AND_PROLINE_METABOLISM	-0.2926	-0.9959	0.4726	0.7252	1
BETA_ALANINE_METABOLISM	-0.383	-0.9774	0.497	0.7256	1
GLYCOSPHINGOLIPID_BIOSYNTHESIS_LACTO_AND_NEOLACTO_SERIES	-0.2855	-0.9347	0.5455	0.7819	1
GLYCOSYLPHOSPHATIDYLINOSITOL_GPI_ANCHOR_BIOSYNTHESIS	-0.2873	-0.9404	0.5687	0.787	1
CALCIUM_SIGNALING_PATHWAY	-0.2307	-0.9352	0.544	0.7892	1
HISTIDINE_METABOLISM	-0.2764	-0.9406	0.5241	0.7952	1
CELL_CYCLE	-0.2277	-0.9052	0.5787	0.8113	1
PHOSPHATIDYLINOSITOL_SIGNALING_SYSTEM	-0.2171	-0.9055	0.6333	0.8192	1
GLYCEROLIPID_METABOLISM	-0.2676	-0.9086	0.5678	0.8213	1
BASAL_CELL_CARCINOMA	-0.2162	-0.9102	0.6607	0.8267	1
STARCH_AND_SUCROSE_METABOLISM	-0.3114	-0.8898	0.5835	0.8342	1
ETHER_LIPID_METABOLISM	-0.2776	-0.8717	0.6307	0.837	1
ADIPOCYTOKINE_SIGNALING_PATHWAY	-0.2641	-0.8836	0.6203	0.8382	1
THYROID_CANCER	-0.2416	-0.8772	0.6984	0.8419	1
NEUROACTIVE_LIGAND_RECEPTOR_INTERACTION	-0.1924	-0.872	0.7701	0.8447	1
ALPHA_LINOLENIC_ACID_METABOLISM	-0.3258	-0.8625	0.6436	0.8477	1
OOCYTE_MEIOSIS	-0.1953	-0.8366	0.7248	0.8734	1
DILATED_CARDIOMYOPATHY	-0.2621	-0.8296	0.645	0.8779	1
VASCULAR_SMOOTH_MUSCLE_CONTRACTION	-0.2226	-0.8372	0.6709	0.8804	1
INOSITOL_PHOSPHATE_METABOLISM	-0.2126	-0.8413	0.7548	0.8812	1
INSULIN_SIGNALING_PATHWAY	-0.2298	-0.8214	0.6956	0.8841	1
STEROID_HORMONE_BIOSYNTHESIS	-0.2148	-0.7777	0.8276	0.9376	1
ALANINE_ASPARTATE_AND_GLUTAMATE_METABOLISM	-0.2361	-0.7691	0.7748	0.9433	1
LONG_TERM_POTENTIATION	-0.1875	-0.7781	0.875	0.9454	1
OLFACTORY_TRANSDUCTION	-0.1972	-0.7615	0.8051	0.9466	1
RIG_I_LIKE_RECEPTOR_SIGNALING_PATHWAY	-0.2119	-0.7807	0.7689	0.9495	1
HOMOLOGOUS_RECOMBINATION	-0.1936	-0.7492	0.8394	0.9572	1
O_GLYCAN_BIOSYNTHESIS	-0.2278	-0.7342	0.8772	0.9619	1
SNARE_INTERACTIONS_IN_VESICULAR_TRANSPORT	-0.2479	-0.7379	0.8918	0.9652	1
PHENYLALANINE_METABOLISM	-0.2565	-0.7252	0.8925	0.9657	1
METABOLISM_OF_XENOBIOTICS_BY_CYTOCHROME_P450	-0.2007	-0.7184	0.9008	0.9658	1
MELANOMA	0.2515	1.0622	0.3373	0.9701	1
BUTANOATE_METABOLISM	-0.2167	-0.6089	0.94	0.9778	1
GLYCINE_SERINE_AND_THREONINE_METABOLISM	-0.177	-0.5936	0.9715	0.9801	1
HYPERTROPHIC_CARDIOMYOPATHY_HCM	-0.1994	-0.6108	0.8879	0.984	1
ALZHEIMERS_DISEASE	-0.2078	-0.611	0.8827	0.9914	1
HUNTINGTONS_DISEASE	-0.1965	-0.6206	0.9203	0.9924	1
PARKINSONS_DISEASE	0.2043	0.4355	0.9924	0.995	1
ARRHYTHMOGENIC_RIGHT_VENTRICULAR_CARDIOMYOPATHY_ARVC	-0.1776	-0.6282	0.9532	0.9952	1
PYRUVATE_METABOLISM	-0.1557	-0.3785	0.9959	0.998	1
GLYCOLYSIS_GLUCONEOGENESIS	-0.2136	-0.6612	0.8909	0.9987	1
TIGHT_JUNCTION	-0.1852	-0.684	0.8433	0.9996	1
NOD_LIKE_RECEPTOR_SIGNALING_PATHWAY	-0.2126	-0.671	0.8687	1	1
CYTOSOLIC_DNA_SENSING_PATHWAY	-0.182	-0.6678	0.9188	1	1
SELENOAMINO_ACID_METABOLISM	-0.1956	-0.6479	0.9278	1	1
PROXIMAL_TUBULE_BICARBONATE_RECLAMATION	-0.2404	-0.6374	0.9165	1	1
AMINO_SUGAR_AND_NUCLEOTIDE_SUGAR_METABOLISM	-0.2136	-0.6305	0.8736	1	1
CARDIAC_MUSCLE_CONTRACTION	-0.204	-0.4936	0.9559	1	1
CITRATE_CYCLE_TCA_CYCLE	-0.245	-0.4837	0.9753	1	1
OXIDATIVE_PHOSPHORYLATION	-0.1963	-0.4489	0.9669	1	1
FATTY_ACID_METABOLISM	0.1878	0.4647	0.9942	1	1
GLYOXYLATE_AND_DICARBOXYLATE_METABOLISM	0.2056	0.4904	0.9923	1	1
PRIMARY_BILE_ACID_BIOSYNTHESIS	0.226	0.5838	0.8989	1	1
PROPANOATE_METABOLISM	0.2586	0.6135	0.9517	1	1
STEROID_BIOSYNTHESIS	0.2243	0.6327	0.9218	1	1
VALINE_LEUCINE_AND_ISOLEUCINE_BIOSYNTHESIS	0.285	0.6427	0.8477	1	1
TRYPTOPHAN_METABOLISM	0.1911	0.6579	0.947	1	1
RETINOL_METABOLISM	0.2037	0.6682	0.9438	1	1
RNA_POLYMERASE	0.1892	0.6816	0.8827	1	1
REGULATION_OF_AUTOPHAGY	0.1922	0.6875	0.912	1	1
LINOLEIC_ACID_METABOLISM	0.2202	0.7018	0.8824	1	1
DRUG_METABOLISM_CYTOCHROME_P450	0.1832	0.7068	0.9127	1	1
MATURITY_ONSET_DIABETES_OF_THE_YOUNG	0.2177	0.7104	0.8912	1	1
VALINE_LEUCINE_AND_ISOLEUCINE_DEGRADATION	0.2527	0.7552	0.7767	1	1
FOLATE_BIOSYNTHESIS	0.2825	0.7568	0.8289	1	1
PEROXISOME	0.1965	0.7583	0.8574	1	1
MISMATCH_REPAIR	0.2363	0.7632	0.7516	1	1
ADHERENS_JUNCTION	0.2136	0.8146	0.7354	1	1
ONE_CARBON_POOL_BY_FOLATE	0.2522	0.8189	0.7874	1	1
RIBOFLAVIN_METABOLISM	0.3014	0.8384	0.6157	1	1
PROSTATE_CANCER	0.2081	0.8533	0.7267	1	1
ERBB_SIGNALING_PATHWAY	0.2134	0.8553	0.735	1	1
WNT_SIGNALING_PATHWAY	0.185	0.8836	0.7438	1	1
LONG_TERM_DEPRESSION	0.2215	0.9012	0.6832	1	1
TERPENOID_BACKBONE_BIOSYNTHESIS	0.3237	0.9108	0.5769	1	1
DORSO_VENTRAL_AXIS_FORMATION	0.3168	0.9249	0.5796	1	1
TYPE_II_DIABETES_MELLITUS	0.2544	0.9463	0.6048	1	1
PROTEIN_EXPORT	0.3311	0.9487	0.5358	1	1
TGF_BETA_SIGNALING_PATHWAY	0.2582	0.9503	0.4981	1	1
NICOTINATE_AND_NICOTINAMIDE_METABOLISM	0.2935	0.9839	0.5088	1	1
LYSINE_DEGRADATION	0.2751	1.0253	0.4123	1	1
CYSTEINE_AND_METHIONINE_METABOLISM	0.3087	1.0651	0.3736	1	1
AMINOACYL_TRNA_BIOSYNTHESIS	0.3213	1.0675	0.4119	1	1
ENDOMETRIAL_CANCER	0.2563	1.0713	0.3493	1	1
LIMONENE_AND_PINENE_DEGRADATION	0.4709	1.0766	0.3567	1	1
MTOR_SIGNALING_PATHWAY	0.2877	1.0847	0.3714	1	1
NUCLEOTIDE_EXCISION_REPAIR	0.2833	1.1076	0.3181	1	1
ABC_TRANSPORTERS	0.3043	1.1226	0.2622	1	1
PANTOTHENATE_AND_COA_BIOSYNTHESIS	0.3853	1.1584	0.2765	1	1
HEDGEHOG_SIGNALING_PATHWAY	0.2807	1.1766	0.1822	1	1
CIRCADIAN_RHYTHM_MAMMAL	0.5367	1.1788	0.3109	1	1
PROTEASOME	0.3966	1.1858	0.3239	1	1
UBIQUITIN_MEDIATED_PROTEOLYSIS	0.2967	1.1922	0.2437	1	1
NON_HOMOLOGOUS_END_JOINING	0.4312	1.1963	0.2535	1	1
NITROGEN_METABOLISM	0.3852	1.1969	0.2098	1	1
SPLICEOSOME	0.3983	1.2427	0.2802	1	0.999
BASAL_TRANSCRIPTION_FACTORS	0.378	1.3304	0.1506	1	0.988
RIBOSOME	0.4007	1.4885	0.125	1	0.885
RNA_DEGRADATION	0.4692	1.572	0.0461	1	0.701

## Sheet: mapk8
Terms	ES	NES	pvalue	FDR	FWER
RNA_DEGRADATION	0.5602	1.8547	0	0.0521	0.069
SPLICEOSOME	0.4528	1.4248	0.102	0.548	0.943
BASAL_TRANSCRIPTION_FACTORS	0.4151	1.4858	0.063	0.5788	0.865
DORSO_VENTRAL_AXIS_FORMATION	0.4523	1.3734	0.1022	0.609	0.979
PROTEIN_EXPORT	0.5004	1.4268	0.1283	0.6178	0.942
MELANOMA	0.3193	1.3515	0.0385	0.6292	0.985
NUCLEOTIDE_EXCISION_REPAIR	0.3678	1.4473	0.0613	0.6343	0.922
NOD_LIKE_RECEPTOR_SIGNALING_PATHWAY	0.4295	1.3756	0.1431	0.6692	0.977
NITROGEN_METABOLISM	0.4225	1.3039	0.1	0.6899	0.996
MISMATCH_REPAIR	0.4552	1.4903	0.0636	0.7014	0.858
PROSTATE_CANCER	0.3194	1.3152	0.0977	0.7055	0.996
RIBOSOME	0.4139	1.5646	0.0792	0.776	0.698
NON_HOMOLOGOUS_END_JOINING	0.5499	1.5122	0.0785	0.7946	0.817
RIG_I_LIKE_RECEPTOR_SIGNALING_PATHWAY	0.3265	1.2238	0.2202	0.8222	1
TIGHT_JUNCTION	-0.2601	-0.9436	0.5542	0.8229	1
B_CELL_RECEPTOR_SIGNALING_PATHWAY	-0.2506	-0.9475	0.512	0.8249	1
VALINE_LEUCINE_AND_ISOLEUCINE_DEGRADATION	-0.3216	-0.9511	0.551	0.8275	1
PROPANOATE_METABOLISM	-0.4067	-0.9533	0.5918	0.8339	1
DNA_REPLICATION	-0.317	-0.9571	0.4847	0.8369	1
RENIN_ANGIOTENSIN_SYSTEM	-0.3179	-0.9576	0.5166	0.8478	1
PRIMARY_IMMUNODEFICIENCY	-0.3172	-0.9669	0.5031	0.8503	1
PANTOTHENATE_AND_COA_BIOSYNTHESIS	0.2752	0.8226	0.6948	0.8518	1
HISTIDINE_METABOLISM	-0.275	-0.9246	0.5877	0.8536	1
GLYOXYLATE_AND_DICARBOXYLATE_METABOLISM	-0.3872	-0.9603	0.546	0.8537	1
LONG_TERM_DEPRESSION	0.3067	1.2287	0.1129	0.858	1
ARACHIDONIC_ACID_METABOLISM	0.2412	0.8275	0.7052	0.8582	1
ASTHMA	-0.351	-0.9678	0.487	0.8609	1
AMYOTROPHIC_LATERAL_SCLEROSIS_ALS	-0.2409	-0.9725	0.5071	0.8618	1
EPITHELIAL_CELL_SIGNALING_IN_HELICOBACTER_PYLORI_INFECTION	0.2137	0.808	0.7451	0.8639	1
SNARE_INTERACTIONS_IN_VESICULAR_TRANSPORT	0.3607	1.0659	0.3793	0.8664	1
ADIPOCYTOKINE_SIGNALING_PATHWAY	-0.2876	-0.9803	0.4793	0.8685	1
INOSITOL_PHOSPHATE_METABOLISM	0.2107	0.8295	0.7602	0.869	1
REGULATION_OF_AUTOPHAGY	0.2366	0.8373	0.6791	0.8698	1
TAURINE_AND_HYPOTAURINE_METABOLISM	-0.3789	-0.9845	0.4715	0.8712	1
GLYCOSPHINGOLIPID_BIOSYNTHESIS_GLOBO_SERIES	-0.3832	-0.9741	0.481	0.8714	1
CELL_CYCLE	0.2672	1.0935	0.3636	0.8728	1
GLYCOSPHINGOLIPID_BIOSYNTHESIS_GANGLIO_SERIES	-0.399	-0.9947	0.501	0.8745	1
PROGESTERONE_MEDIATED_OOCYTE_MATURATION	-0.2055	-0.859	0.6627	0.877	1
STEROID_BIOSYNTHESIS	0.2972	0.8411	0.6558	0.8789	1
CHRONIC_MYELOID_LEUKEMIA	0.2232	0.8492	0.6843	0.8792	1
PROXIMAL_TUBULE_BICARBONATE_RECLAMATION	-0.3579	-0.9966	0.4597	0.8835	1
TGF_BETA_SIGNALING_PATHWAY	0.3334	1.2373	0.2085	0.8837	0.999
NATURAL_KILLER_CELL_MEDIATED_CYTOTOXICITY	-0.2556	-1.0019	0.4414	0.8838	1
ENDOCYTOSIS	-0.2052	-0.9849	0.4684	0.8845	1
PANCREATIC_CANCER	0.259	1.1005	0.346	0.8845	1
VEGF_SIGNALING_PATHWAY	-0.22	-0.8594	0.684	0.8865	1
ABC_TRANSPORTERS	-0.2186	-0.818	0.7764	0.8883	1
CYSTEINE_AND_METHIONINE_METABOLISM	0.3051	1.0683	0.3469	0.8889	1
HEMATOPOIETIC_CELL_LINEAGE	-0.2349	-0.8828	0.6322	0.8913	1
FRUCTOSE_AND_MANNOSE_METABOLISM	-0.252	-0.862	0.6688	0.8916	1
GLYCOSAMINOGLYCAN_DEGRADATION	-0.4006	-0.8774	0.6062	0.892	1
CHEMOKINE_SIGNALING_PATHWAY	-0.2047	-0.821	0.7186	0.8922	1
STEROID_HORMONE_BIOSYNTHESIS	0.2427	0.8502	0.7012	0.8942	1
VASCULAR_SMOOTH_MUSCLE_CONTRACTION	-0.2076	-0.7825	0.7596	0.8946	1
MATURITY_ONSET_DIABETES_OF_THE_YOUNG	-0.258	-0.8235	0.7319	0.8972	1
HYPERTROPHIC_CARDIOMYOPATHY_HCM	-0.3292	-1.0023	0.502	0.898	1
ETHER_LIPID_METABOLISM	-0.2572	-0.8073	0.6955	0.8987	1
LINOLEIC_ACID_METABOLISM	0.3198	1.0454	0.4	0.8993	1
WNT_SIGNALING_PATHWAY	-0.1606	-0.7847	0.9096	0.8997	1
OOCYTE_MEIOSIS	-0.2063	-0.8839	0.681	0.9005	1
FOLATE_BIOSYNTHESIS	-0.2811	-0.7674	0.8147	0.9011	1
GLYCOSAMINOGLYCAN_BIOSYNTHESIS_HEPARAN_SULFATE	-0.2913	-0.8626	0.6287	0.9013	1
HOMOLOGOUS_RECOMBINATION	0.2609	0.996	0.4581	0.9028	1
GALACTOSE_METABOLISM	-0.2781	-0.8257	0.6742	0.903	1
NEUROTROPHIN_SIGNALING_PATHWAY	-0.2037	-0.8359	0.7183	0.9034	1
PYRIMIDINE_METABOLISM	0.1913	0.7734	0.7762	0.9053	1
ONE_CARBON_POOL_BY_FOLATE	-0.31	-1.005	0.4653	0.9065	1
TYROSINE_METABOLISM	-0.2172	-0.77	0.892	0.9065	1
JAK_STAT_SIGNALING_PATHWAY	-0.2008	-0.8392	0.7917	0.907	1
FOCAL_ADHESION	-0.2041	-0.865	0.6448	0.9071	1
DRUG_METABOLISM_OTHER_ENZYMES	-0.234	-0.8857	0.6981	0.9079	1
UBIQUITIN_MEDIATED_PROTEOLYSIS	0.248	1.0033	0.4286	0.9083	1
NOTCH_SIGNALING_PATHWAY	-0.1955	-0.7851	0.816	0.9084	1
ALANINE_ASPARTATE_AND_GLUTAMATE_METABOLISM	0.2684	0.8685	0.6332	0.9089	1
TOLL_LIKE_RECEPTOR_SIGNALING_PATHWAY	0.238	0.8514	0.6776	0.9092	1
CELL_ADHESION_MOLECULES_CAMS	-0.2297	-0.8271	0.6566	0.9106	1
RIBOFLAVIN_METABOLISM	0.3824	1.0715	0.3716	0.9112	1
RNA_POLYMERASE	-0.2492	-0.8893	0.6073	0.9113	1
PHOSPHATIDYLINOSITOL_SIGNALING_SYSTEM	0.206	0.8566	0.7083	0.915	1
BASAL_CELL_CARCINOMA	-0.2115	-0.8928	0.7317	0.9152	1
GLYCOSYLPHOSPHATIDYLINOSITOL_GPI_ANCHOR_BIOSYNTHESIS	-0.2391	-0.7864	0.8346	0.9158	1
ENDOMETRIAL_CANCER	0.2563	1.1012	0.2799	0.9186	1
PURINE_METABOLISM	0.1646	0.7448	0.9483	0.919	1
PATHWAYS_IN_CANCER	0.2361	1.1118	0.2685	0.9202	1
PENTOSE_AND_GLUCURONATE_INTERCONVERSIONS	-0.2552	-0.7415	0.8351	0.9208	1
TERPENOID_BACKBONE_BIOSYNTHESIS	0.3496	0.9801	0.4547	0.921	1
MTOR_SIGNALING_PATHWAY	-0.2666	-1.0054	0.4566	0.9218	1
SYSTEMIC_LUPUS_ERYTHEMATOSUS	-0.2479	-0.734	0.7221	0.9222	1
MAPK_SIGNALING_PATHWAY	0.1928	0.8885	0.6929	0.9231	1
TYPE_II_DIABETES_MELLITUS	0.2684	1.0078	0.466	0.9234	1
NICOTINATE_AND_NICOTINAMIDE_METABOLISM	0.2583	0.8705	0.7023	0.9239	1
PEROXISOME	-0.2043	-0.7864	0.8162	0.9253	1
LYSINE_DEGRADATION	0.2609	0.9687	0.5306	0.927	1
GAP_JUNCTION	0.1754	0.7493	0.8722	0.9273	1
TRYPTOPHAN_METABOLISM	-0.2969	-1.0086	0.4518	0.9293	1
ECM_RECEPTOR_INTERACTION	-0.2196	-0.7417	0.7907	0.9295	1
PRION_DISEASES	-0.2191	-0.7184	0.8446	0.9349	1
CYTOKINE_CYTOKINE_RECEPTOR_INTERACTION	-0.1693	-0.711	0.9357	0.935	1
SELENOAMINO_ACID_METABOLISM	0.3076	1.013	0.4806	0.9366	1
GLYCOSAMINOGLYCAN_BIOSYNTHESIS_CHONDROITIN_SULFATE	0.2598	0.6953	0.8012	0.9367	1
FC_EPSILON_RI_SIGNALING_PATHWAY	-0.2812	-1.0419	0.4061	0.9371	1
VIRAL_MYOCARDITIS	-0.3051	-1.0115	0.4756	0.9386	1
BLADDER_CANCER	0.1996	0.7061	0.9281	0.9394	1
P53_SIGNALING_PATHWAY	0.2557	0.8725	0.653	0.9394	1
COMPLEMENT_AND_COAGULATION_CASCADES	0.1925	0.6788	0.9049	0.9399	1
ACUTE_MYELOID_LEUKEMIA	0.242	0.8899	0.6329	0.9403	1
HUNTINGTONS_DISEASE	-0.3148	-1.017	0.4717	0.9404	1
GNRH_SIGNALING_PATHWAY	-0.2356	-1.0523	0.357	0.9427	1
SMALL_CELL_LUNG_CANCER	0.2473	0.9067	0.5628	0.9434	1
LONG_TERM_POTENTIATION	-0.2521	-1.0452	0.383	0.945	1
COLORECTAL_CANCER	0.2681	1.1157	0.3154	0.9468	1
RENAL_CELL_CARCINOMA	0.2201	0.8945	0.5973	0.9502	1
GLIOMA	0.2236	0.9221	0.6252	0.9504	1
APOPTOSIS	0.1816	0.7092	0.896	0.9505	1
GLYCEROPHOSPHOLIPID_METABOLISM	-0.2544	-1.0189	0.4047	0.9524	1
REGULATION_OF_ACTIN_CYTOSKELETON	-0.2251	-1.0301	0.4234	0.9544	1
THYROID_CANCER	0.3069	1.1253	0.2642	0.958	1
METABOLISM_OF_XENOBIOTICS_BY_CYTOCHROME_P450	-0.2859	-1.0533	0.3566	0.9604	1
PRIMARY_BILE_ACID_BIOSYNTHESIS	0.3711	0.9366	0.538	0.9619	1
ERBB_SIGNALING_PATHWAY	0.2193	0.9077	0.6331	0.9633	1
AMINO_SUGAR_AND_NUCLEOTIDE_SUGAR_METABOLISM	0.341	1.0139	0.4475	0.9641	1
LEISHMANIA_INFECTION	0.2084	0.6322	0.8878	0.967	1
ARRHYTHMOGENIC_RIGHT_VENTRICULAR_CARDIOMYOPATHY_ARVC	-0.2904	-1.02	0.4414	0.9673	1
AMINOACYL_TRNA_BIOSYNTHESIS	0.2761	0.9238	0.5274	0.9696	1
AXON_GUIDANCE	-0.158	-0.6597	0.9598	0.9723	1
TYPE_I_DIABETES_MELLITUS	0.2058	0.5772	0.913	0.9728	1
PATHOGENIC_ESCHERICHIA_COLI_INFECTION	0.1819	0.5987	0.8829	0.9752	1
PENTOSE_PHOSPHATE_PATHWAY	0.322	0.9404	0.5549	0.9768	1
DRUG_METABOLISM_CYTOCHROME_P450	-0.1704	-0.6612	0.9659	0.9799	1
LYSOSOME	-0.3718	-1.0535	0.4146	0.9816	1
MELANOGENESIS	-0.2525	-1.1164	0.2331	0.9839	1
FATTY_ACID_METABOLISM	-0.4356	-1.0936	0.3988	0.9859	1
PROTEASOME	0.1623	0.4887	0.9234	0.9871	1
CYTOSOLIC_DNA_SENSING_PATHWAY	0.3029	1.1417	0.2919	0.9919	1
GRAFT_VERSUS_HOST_DISEASE	-0.1493	-0.3799	0.9919	0.9986	1
BETA_ALANINE_METABOLISM	-0.5777	-1.4582	0.0975	1	0.906
PPAR_SIGNALING_PATHWAY	-0.4061	-1.4304	0.0423	1	0.932
GLYCEROLIPID_METABOLISM	-0.3859	-1.3446	0.1267	1	0.986
BUTANOATE_METABOLISM	-0.4869	-1.3298	0.1429	1	0.99
TASTE_TRANSDUCTION	-0.4015	-1.3211	0.1356	1	0.992
SULFUR_METABOLISM	-0.6218	-1.3131	0.1854	1	0.992
BASE_EXCISION_REPAIR	-0.3771	-1.2963	0.2052	1	0.996
CARDIAC_MUSCLE_CONTRACTION	-0.5128	-1.2717	0.2101	1	0.999
ARGININE_AND_PROLINE_METABOLISM	-0.3589	-1.2487	0.1647	1	0.999
GLUTATHIONE_METABOLISM	-0.3308	-1.2338	0.1765	1	1
OLFACTORY_TRANSDUCTION	-0.3258	-1.2316	0.1934	1	1
GLYCOSPHINGOLIPID_BIOSYNTHESIS_LACTO_AND_NEOLACTO_SERIES	-0.3694	-1.2301	0.1646	1	1
PORPHYRIN_AND_CHLOROPHYLL_METABOLISM	-0.3654	-1.2253	0.1639	1	1
OXIDATIVE_PHOSPHORYLATION	-0.5179	-1.2238	0.247	1	1
CITRATE_CYCLE_TCA_CYCLE	-0.6174	-1.2194	0.1862	1	1
LIMONENE_AND_PINENE_DEGRADATION	-0.5419	-1.218	0.2786	1	1
DILATED_CARDIOMYOPATHY	-0.3762	-1.2121	0.302	1	1
T_CELL_RECEPTOR_SIGNALING_PATHWAY	-0.2835	-1.2107	0.1728	1	1
PYRUVATE_METABOLISM	-0.4936	-1.21	0.25	1	1
CALCIUM_SIGNALING_PATHWAY	-0.3024	-1.208	0.1996	1	1
ASCORBATE_AND_ALDARATE_METABOLISM	-0.4465	-1.2062	0.2286	1	1
VASOPRESSIN_REGULATED_WATER_REABSORPTION	-0.3029	-1.1727	0.2323	1	1
VIBRIO_CHOLERAE_INFECTION	-0.3536	-1.1679	0.3043	1	1
ALZHEIMERS_DISEASE	-0.3803	-1.1618	0.3246	1	1
BIOSYNTHESIS_OF_UNSATURATED_FATTY_ACIDS	-0.3825	-1.1588	0.2644	1	1
GLYCINE_SERINE_AND_THREONINE_METABOLISM	-0.3444	-1.1565	0.2361	1	1
LEUKOCYTE_TRANSENDOTHELIAL_MIGRATION	-0.3063	-1.1532	0.2749	1	1
GLYCOLYSIS_GLUCONEOGENESIS	-0.3618	-1.151	0.2988	1	1
INSULIN_SIGNALING_PATHWAY	-0.3209	-1.1406	0.3054	1	1
HEDGEHOG_SIGNALING_PATHWAY	-0.2705	-1.1402	0.266	1	1
PARKINSONS_DISEASE	-0.5253	-1.1306	0.3116	1	1
GLYCOSAMINOGLYCAN_BIOSYNTHESIS_KERATAN_SULFATE	-0.4491	-1.1281	0.3313	1	1
NON_SMALL_CELL_LUNG_CANCER	-0.2823	-1.1185	0.3177	1	1
RETINOL_METABOLISM	-0.334	-1.1172	0.3018	1	1
FC_GAMMA_R_MEDIATED_PHAGOCYTOSIS	-0.3111	-1.1021	0.3589	1	1
NEUROACTIVE_LIGAND_RECEPTOR_INTERACTION	-0.2424	-1.0963	0.249	1	1
OTHER_GLYCAN_DEGRADATION	-0.4353	-1.075	0.4272	1	1
SPHINGOLIPID_METABOLISM	-0.3525	-1.0715	0.3758	1	1
VALINE_LEUCINE_AND_ISOLEUCINE_BIOSYNTHESIS	-0.4728	-1.0651	0.4228	1	1
ALDOSTERONE_REGULATED_SODIUM_REABSORPTION	-0.286	-1.0596	0.3486	1	1
STARCH_AND_SUCROSE_METABOLISM	-0.3595	-1.0537	0.3849	1	1
AUTOIMMUNE_THYROID_DISEASE	-0.1978	-0.6076	0.9012	1	1
PHENYLALANINE_METABOLISM	-0.1978	-0.556	0.9819	1	1
ALPHA_LINOLENIC_ACID_METABOLISM	-0.2097	-0.5525	0.9682	1	1
INTESTINAL_IMMUNE_NETWORK_FOR_IGA_PRODUCTION	-0.1756	-0.5115	0.9664	1	1
N_GLYCAN_BIOSYNTHESIS	-0.1746	-0.4389	0.9287	1	1
ALLOGRAFT_REJECTION	-0.1567	-0.4239	0.9718	1	1
ANTIGEN_PROCESSING_AND_PRESENTATION	-0.1192	-0.3916	0.9878	1	1
O_GLYCAN_BIOSYNTHESIS	0.3493	1.1264	0.3	1	1
CIRCADIAN_RHYTHM_MAMMAL	0.5102	1.1434	0.3507	1	1
ADHERENS_JUNCTION	0.2873	1.1468	0.2798	1	1

## Sheet: SCARB1
Terms	ES	NES	pvalue	FDR	FWER
LYSOSOME	-0.6385	-1.8101	0.0368	0.2104	0.118
GLYCOSAMINOGLYCAN_DEGRADATION	-0.7432	-1.6839	0.0136	0.2322	0.377
GLYCOSPHINGOLIPID_BIOSYNTHESIS_GANGLIO_SERIES	-0.6762	-1.7086	0.006	0.2376	0.325
FC_EPSILON_RI_SIGNALING_PATHWAY	-0.4352	-1.5933	0.0405	0.2586	0.639
T_CELL_RECEPTOR_SIGNALING_PATHWAY	-0.352	-1.5059	0.0204	0.2657	0.826
GLYCOSAMINOGLYCAN_BIOSYNTHESIS_KERATAN_SULFATE	-0.6565	-1.6514	0.0275	0.2702	0.474
GLYCOSPHINGOLIPID_BIOSYNTHESIS_GLOBO_SERIES	-0.5838	-1.5082	0.081	0.2772	0.824
VIBRIO_CHOLERAE_INFECTION	-0.4842	-1.5982	0.057	0.2792	0.628
ALLOGRAFT_REJECTION	-0.5463	-1.4892	0.1131	0.2842	0.849
OTHER_GLYCAN_DEGRADATION	-0.6374	-1.6112	0.0152	0.2857	0.596
HEMATOPOIETIC_CELL_LINEAGE	-0.4135	-1.5699	0.01	0.286	0.698
SYSTEMIC_LUPUS_ERYTHEMATOSUS	-0.5308	-1.5589	0.0694	0.2873	0.737
GLUTATHIONE_METABOLISM	-0.3937	-1.44	0.0252	0.2874	0.897
FC_GAMMA_R_MEDIATED_PHAGOCYTOSIS	-0.4607	-1.6266	0.0365	0.2881	0.557
CHEMOKINE_SIGNALING_PATHWAY	-0.3584	-1.4168	0.0552	0.2911	0.921
B_CELL_RECEPTOR_SIGNALING_PATHWAY	-0.4072	-1.5363	0.0541	0.2932	0.774
ANTIGEN_PROCESSING_AND_PRESENTATION	-0.436	-1.4256	0.1315	0.2936	0.913
INTESTINAL_IMMUNE_NETWORK_FOR_IGA_PRODUCTION	-0.5141	-1.5084	0.0707	0.2938	0.824
AUTOIMMUNE_THYROID_DISEASE	-0.4674	-1.431	0.1136	0.2939	0.901
VIRAL_MYOCARDITIS	-0.4515	-1.4422	0.0449	0.2952	0.896
N_GLYCAN_BIOSYNTHESIS	-0.5774	-1.4601	0.0744	0.2973	0.878
CELL_ADHESION_MOLECULES_CAMS	-0.4065	-1.4662	0.0569	0.2989	0.873
GAP_JUNCTION	-0.3353	-1.4171	0.0382	0.3004	0.921
VASOPRESSIN_REGULATED_WATER_REABSORPTION	-0.3735	-1.4437	0.0623	0.3039	0.894
ASTHMA	-0.6184	-1.722	0.038	0.304	0.282
NATURAL_KILLER_CELL_MEDIATED_CYTOTOXICITY	-0.3907	-1.5098	0.0294	0.3102	0.819
SULFUR_METABOLISM	-0.6963	-1.4663	0.0786	0.3137	0.873
TASTE_TRANSDUCTION	-0.4164	-1.3793	0.0928	0.3155	0.95
EPITHELIAL_CELL_SIGNALING_IN_HELICOBACTER_PYLORI_INFECTION	-0.3891	-1.4443	0.0562	0.3156	0.893
LEUKOCYTE_TRANSENDOTHELIAL_MIGRATION	-0.4052	-1.537	0.0496	0.316	0.772
LEISHMANIA_INFECTION	-0.4524	-1.3727	0.1329	0.3188	0.958
AXON_GUIDANCE	-0.3327	-1.3864	0.1011	0.3207	0.945
NON_SMALL_CELL_LUNG_CANCER	-0.3613	-1.3968	0.0484	0.3217	0.935
PANCREATIC_CANCER	-0.3277	-1.3805	0.069	0.3219	0.95
ENDOCYTOSIS	-0.2913	-1.3885	0.0566	0.3265	0.945
GLYCOSAMINOGLYCAN_BIOSYNTHESIS_HEPARAN_SULFATE	-0.5072	-1.5109	0.0494	0.33	0.819
CYTOKINE_CYTOKINE_RECEPTOR_INTERACTION	-0.3132	-1.3109	0.1077	0.4089	0.994
REGULATION_OF_ACTIN_CYTOSKELETON	-0.2813	-1.291	0.0794	0.409	0.997
APOPTOSIS	-0.3375	-1.3035	0.1252	0.4124	0.996
GALACTOSE_METABOLISM	-0.4396	-1.2801	0.1783	0.4133	0.998
PRION_DISEASES	-0.4143	-1.3217	0.1549	0.4163	0.993
TYPE_I_DIABETES_MELLITUS	-0.4604	-1.2917	0.23	0.4169	0.997
PPAR_SIGNALING_PATHWAY	-0.3778	-1.2827	0.1212	0.4174	0.997
PRIMARY_IMMUNODEFICIENCY	-0.4232	-1.3111	0.1663	0.4192	0.994
GLYCOSAMINOGLYCAN_BIOSYNTHESIS_CHONDROITIN_SULFATE	-0.5032	-1.3147	0.2174	0.4219	0.994
NOTCH_SIGNALING_PATHWAY	-0.3257	-1.293	0.1105	0.4241	0.996
GRAFT_VERSUS_HOST_DISEASE	-0.4813	-1.25	0.2713	0.4432	0.999
GLIOMA	-0.3014	-1.2277	0.1359	0.4507	0.999
FOCAL_ADHESION	-0.2992	-1.25	0.1521	0.4521	0.999
AMYOTROPHIC_LATERAL_SCLEROSIS_ALS	-0.3131	-1.2581	0.1047	0.4527	0.998
PYRIMIDINE_METABOLISM	-0.3001	-1.229	0.215	0.4557	0.999
ECM_RECEPTOR_INTERACTION	-0.3641	-1.2525	0.2046	0.4561	0.999
ARACHIDONIC_ACID_METABOLISM	-0.3634	-1.2354	0.1992	0.4579	0.999
COMPLEMENT_AND_COAGULATION_CASCADES	-0.3561	-1.2313	0.2161	0.4589	0.999
RENIN_ANGIOTENSIN_SYSTEM	-0.4189	-1.2385	0.1737	0.4602	0.999
DNA_REPLICATION	-0.4078	-1.2196	0.2628	0.4602	0.999
GNRH_SIGNALING_PATHWAY	-0.2667	-1.2022	0.1141	0.4719	1
BASE_EXCISION_REPAIR	-0.3555	-1.2023	0.2649	0.4799	1
PATHOGENIC_ESCHERICHIA_COLI_INFECTION	-0.3594	-1.1933	0.2876	0.4811	1
TAURINE_AND_HYPOTAURINE_METABOLISM	-0.4591	-1.2026	0.2174	0.4874	1
RENAL_CELL_CARCINOMA	-0.2885	-1.1799	0.2101	0.5037	1
TOLL_LIKE_RECEPTOR_SIGNALING_PATHWAY	-0.3307	-1.1705	0.26	0.5081	1
PORPHYRIN_AND_CHLOROPHYLL_METABOLISM	-0.3568	-1.1731	0.2648	0.5105	1
ACUTE_MYELOID_LEUKEMIA	-0.3174	-1.1611	0.252	0.5209	1
BIOSYNTHESIS_OF_UNSATURATED_FATTY_ACIDS	-0.3864	-1.1562	0.2951	0.5228	1
CHRONIC_MYELOID_LEUKEMIA	-0.3031	-1.1501	0.2555	0.5285	1
P53_SIGNALING_PATHWAY	-0.3276	-1.1247	0.2925	0.5546	1
PROGESTERONE_MEDIATED_OOCYTE_MATURATION	-0.2698	-1.1208	0.2886	0.5556	1
COLORECTAL_CANCER	-0.2732	-1.1271	0.289	0.5573	1
SMALL_CELL_LUNG_CANCER	-0.3089	-1.134	0.3008	0.5581	1
NEUROTROPHIN_SIGNALING_PATHWAY	-0.276	-1.1295	0.2569	0.5599	1
PENTOSE_AND_GLUCURONATE_INTERCONVERSIONS	-0.3826	-1.1034	0.34	0.5864	1
PENTOSE_PHOSPHATE_PATHWAY	-0.3741	-1.0907	0.349	0.5911	1
ALDOSTERONE_REGULATED_SODIUM_REABSORPTION	-0.2954	-1.0916	0.2823	0.5967	1
ASCORBATE_AND_ALDARATE_METABOLISM	-0.4052	-1.0825	0.3545	0.6011	1
DRUG_METABOLISM_OTHER_ENZYMES	-0.2926	-1.0933	0.3268	0.6017	1
BLADDER_CANCER	-0.2999	-1.0683	0.3487	0.6075	1
FRUCTOSE_AND_MANNOSE_METABOLISM	-0.3161	-1.0622	0.3762	0.6123	1
MAPK_SIGNALING_PATHWAY	-0.2378	-1.0733	0.2921	0.6127	1
MELANOGENESIS	-0.2381	-1.0693	0.3409	0.6133	1
GLYCEROPHOSPHOLIPID_METABOLISM	-0.2706	-1.0493	0.3837	0.6236	1
VEGF_SIGNALING_PATHWAY	-0.2732	-1.051	0.3837	0.6276	1
JAK_STAT_SIGNALING_PATHWAY	-0.251	-1.042	0.3649	0.631	1
SPHINGOLIPID_METABOLISM	-0.3252	-1.0067	0.4606	0.6989	1
PURINE_METABOLISM	-0.2172	-0.9917	0.4473	0.7001	1
PATHWAYS_IN_CANCER	-0.2148	-1.0013	0.4466	0.7028	1
ARGININE_AND_PROLINE_METABOLISM	-0.2926	-0.9926	0.4774	0.7063	1
TYROSINE_METABOLISM	-0.2791	-0.9959	0.4932	0.7069	1
GLYCOSPHINGOLIPID_BIOSYNTHESIS_LACTO_AND_NEOLACTO_SERIES	-0.2855	-0.9504	0.5166	0.7807	1
HISTIDINE_METABOLISM	-0.2764	-0.9376	0.5901	0.7925	1
BETA_ALANINE_METABOLISM	-0.383	-0.9309	0.5761	0.7981	1
GLYCOSYLPHOSPHATIDYLINOSITOL_GPI_ANCHOR_BIOSYNTHESIS	-0.2873	-0.9381	0.5783	0.7999	1
CALCIUM_SIGNALING_PATHWAY	-0.2307	-0.9195	0.6097	0.8143	1
GLYCEROLIPID_METABOLISM	-0.2676	-0.9063	0.5709	0.8172	1
NEUROACTIVE_LIGAND_RECEPTOR_INTERACTION	-0.1924	-0.8809	0.7536	0.819	1
ETHER_LIPID_METABOLISM	-0.2776	-0.8847	0.5897	0.8203	1
CELL_CYCLE	-0.2277	-0.9085	0.5615	0.8209	1
STARCH_AND_SUCROSE_METABOLISM	-0.3114	-0.899	0.5928	0.8233	1
BASAL_CELL_CARCINOMA	-0.2162	-0.9109	0.6414	0.8241	1
PHOSPHATIDYLINOSITOL_SIGNALING_SYSTEM	-0.2171	-0.8938	0.6578	0.8259	1
ADIPOCYTOKINE_SIGNALING_PATHWAY	-0.2641	-0.8851	0.6175	0.8277	1
THYROID_CANCER	-0.2416	-0.8874	0.6897	0.8309	1
ALPHA_LINOLENIC_ACID_METABOLISM	-0.3258	-0.8693	0.6264	0.8327	1
OOCYTE_MEIOSIS	-0.1953	-0.8509	0.7097	0.862	1
VASCULAR_SMOOTH_MUSCLE_CONTRACTION	-0.2226	-0.8457	0.6434	0.864	1
DILATED_CARDIOMYOPATHY	-0.2621	-0.8362	0.642	0.8739	1
INOSITOL_PHOSPHATE_METABOLISM	-0.2126	-0.8317	0.7718	0.8745	1
INSULIN_SIGNALING_PATHWAY	-0.2298	-0.8252	0.698	0.8787	1
ALANINE_ASPARTATE_AND_GLUTAMATE_METABOLISM	-0.2361	-0.7682	0.8323	0.9471	1
METABOLISM_OF_XENOBIOTICS_BY_CYTOCHROME_P450	-0.2007	-0.7501	0.8687	0.9498	1
MELANOMA	0.2515	1.0822	0.2971	0.9519	1
RIG_I_LIKE_RECEPTOR_SIGNALING_PATHWAY	-0.2119	-0.7751	0.7902	0.9524	1
STEROID_HORMONE_BIOSYNTHESIS	-0.2148	-0.7688	0.8171	0.9547	1
HOMOLOGOUS_RECOMBINATION	-0.1936	-0.7506	0.8574	0.9574	1
OLFACTORY_TRANSDUCTION	-0.1972	-0.7546	0.8577	0.9598	1
LONG_TERM_POTENTIATION	-0.1875	-0.7757	0.8902	0.9601	1
O_GLYCAN_BIOSYNTHESIS	-0.2278	-0.7316	0.8538	0.9601	1
PHENYLALANINE_METABOLISM	-0.2565	-0.7203	0.8742	0.9667	1
SNARE_INTERACTIONS_IN_VESICULAR_TRANSPORT	-0.2479	-0.7322	0.8965	0.9675	1
BUTANOATE_METABOLISM	-0.2167	-0.5903	0.9329	0.983	1
AMINOACYL_TRNA_BIOSYNTHESIS	0.3213	1.0882	0.3788	0.986	1
ARRHYTHMOGENIC_RIGHT_VENTRICULAR_CARDIOMYOPATHY_ARVC	-0.1776	-0.6197	0.9653	0.9873	1
HYPERTROPHIC_CARDIOMYOPATHY_HCM	-0.1994	-0.6052	0.899	0.989	1
GLYCINE_SERINE_AND_THREONINE_METABOLISM	-0.177	-0.5929	0.9797	0.9891	1
HUNTINGTONS_DISEASE	-0.1965	-0.6207	0.9184	0.9946	1
PARKINSONS_DISEASE	0.2043	0.4425	0.9961	0.9948	1
PYRUVATE_METABOLISM	-0.1557	-0.3707	1	0.9985	1
TIGHT_JUNCTION	-0.1852	-0.6823	0.8504	1	1
CYTOSOLIC_DNA_SENSING_PATHWAY	-0.182	-0.6713	0.9059	1	1
NOD_LIKE_RECEPTOR_SIGNALING_PATHWAY	-0.2126	-0.6682	0.8471	1	1
PROXIMAL_TUBULE_BICARBONATE_RECLAMATION	-0.2404	-0.6586	0.916	1	1
GLYCOLYSIS_GLUCONEOGENESIS	-0.2136	-0.6534	0.9039	1	1
SELENOAMINO_ACID_METABOLISM	-0.1956	-0.6381	0.9271	1	1
AMINO_SUGAR_AND_NUCLEOTIDE_SUGAR_METABOLISM	-0.2136	-0.6305	0.8534	1	1
ALZHEIMERS_DISEASE	-0.2078	-0.6219	0.8571	1	1
CARDIAC_MUSCLE_CONTRACTION	-0.204	-0.4911	0.9438	1	1
CITRATE_CYCLE_TCA_CYCLE	-0.245	-0.4712	0.9816	1	1
OXIDATIVE_PHOSPHORYLATION	-0.1963	-0.4454	0.9732	1	1
FATTY_ACID_METABOLISM	0.1878	0.4684	0.998	1	1
GLYOXYLATE_AND_DICARBOXYLATE_METABOLISM	0.2056	0.5078	0.99	1	1
PRIMARY_BILE_ACID_BIOSYNTHESIS	0.226	0.5728	0.9181	1	1
PROPANOATE_METABOLISM	0.2586	0.6158	0.9459	1	1
STEROID_BIOSYNTHESIS	0.2243	0.6307	0.9479	1	1
VALINE_LEUCINE_AND_ISOLEUCINE_BIOSYNTHESIS	0.285	0.6522	0.8648	1	1
TRYPTOPHAN_METABOLISM	0.1911	0.6681	0.9553	1	1
RNA_POLYMERASE	0.1892	0.6717	0.9178	1	1
REGULATION_OF_AUTOPHAGY	0.1922	0.6783	0.9226	1	1
RETINOL_METABOLISM	0.2037	0.6919	0.9434	1	1
MATURITY_ONSET_DIABETES_OF_THE_YOUNG	0.2177	0.6976	0.8871	1	1
DRUG_METABOLISM_CYTOCHROME_P450	0.1832	0.7245	0.8978	1	1
LINOLEIC_ACID_METABOLISM	0.2202	0.7313	0.8471	1	1
PEROXISOME	0.1965	0.7486	0.8638	1	1
VALINE_LEUCINE_AND_ISOLEUCINE_DEGRADATION	0.2527	0.7547	0.7933	1	1
MISMATCH_REPAIR	0.2363	0.7657	0.7582	1	1
FOLATE_BIOSYNTHESIS	0.2825	0.7671	0.8017	1	1
RIBOFLAVIN_METABOLISM	0.3014	0.7976	0.6864	1	1
ONE_CARBON_POOL_BY_FOLATE	0.2522	0.8281	0.783	1	1
ADHERENS_JUNCTION	0.2136	0.8429	0.6871	1	1
ERBB_SIGNALING_PATHWAY	0.2134	0.8624	0.7432	1	1
PROSTATE_CANCER	0.2081	0.8666	0.6894	1	1
WNT_SIGNALING_PATHWAY	0.185	0.8956	0.7017	1	1
LONG_TERM_DEPRESSION	0.2215	0.9026	0.6693	1	1
TERPENOID_BACKBONE_BIOSYNTHESIS	0.3237	0.9381	0.519	1	1
DORSO_VENTRAL_AXIS_FORMATION	0.3168	0.9522	0.5288	1	1
TYPE_II_DIABETES_MELLITUS	0.2544	0.9527	0.5591	1	1
PROTEIN_EXPORT	0.3311	0.9579	0.5058	1	1
TGF_BETA_SIGNALING_PATHWAY	0.2582	0.961	0.4952	1	1
NICOTINATE_AND_NICOTINAMIDE_METABOLISM	0.2935	0.9728	0.5072	1	1
LYSINE_DEGRADATION	0.2751	1.01	0.4467	1	1
LIMONENE_AND_PINENE_DEGRADATION	0.4709	1.0493	0.4235	1	1
ENDOMETRIAL_CANCER	0.2563	1.0909	0.2909	1	1
CYSTEINE_AND_METHIONINE_METABOLISM	0.3087	1.0925	0.3265	1	1
MTOR_SIGNALING_PATHWAY	0.2877	1.093	0.3491	1	1
NUCLEOTIDE_EXCISION_REPAIR	0.2833	1.1075	0.3219	1	1
ABC_TRANSPORTERS	0.3043	1.1327	0.2544	1	1
PANTOTHENATE_AND_COA_BIOSYNTHESIS	0.3853	1.1525	0.288	1	1
HEDGEHOG_SIGNALING_PATHWAY	0.2807	1.1571	0.2075	1	1
PROTEASOME	0.3966	1.1826	0.3294	1	1
CIRCADIAN_RHYTHM_MAMMAL	0.5367	1.1852	0.2811	1	1
NITROGEN_METABOLISM	0.3852	1.1931	0.1913	1	1
NON_HOMOLOGOUS_END_JOINING	0.4312	1.1999	0.2717	1	1
UBIQUITIN_MEDIATED_PROTEOLYSIS	0.2967	1.2073	0.233	1	1
SPLICEOSOME	0.3983	1.2459	0.2916	1	0.998
BASAL_TRANSCRIPTION_FACTORS	0.378	1.3459	0.1278	1	0.984
RIBOSOME	0.4007	1.4282	0.1825	1	0.94
RNA_DEGRADATION	0.4692	1.5307	0.0681	1	0.798

## Sheet: ADIPOQ
Terms	ES	NES	pvalue	FDR	FWER
RIBOSOME	-0.459	-1.6701	0.0214	0.3899	0.397
ASCORBATE_AND_ALDARATE_METABOLISM	0.384	1.0181	0.43	0.6946	1
DRUG_METABOLISM_OTHER_ENZYMES	0.2739	1.0227	0.4132	0.7008	1
BASAL_CELL_CARCINOMA	0.2419	1.0184	0.4435	0.7024	1
RNA_DEGRADATION	-0.4615	-1.5309	0.056	0.7049	0.78
PHENYLALANINE_METABOLISM	0.3593	1.005	0.4553	0.7067	1
ADIPOCYTOKINE_SIGNALING_PATHWAY	0.2986	1.0233	0.4079	0.7083	1
AMYOTROPHIC_LATERAL_SCLEROSIS_ALS	0.255	1.0078	0.4597	0.7092	1
GLYCOSPHINGOLIPID_BIOSYNTHESIS_LACTO_AND_NEOLACTO_SERIES	0.345	1.1466	0.2843	0.7096	0.999
NEUROTROPHIN_SIGNALING_PATHWAY	0.2472	1.025	0.4415	0.7131	1
WNT_SIGNALING_PATHWAY	0.2134	1.0276	0.3996	0.7159	1
REGULATION_OF_ACTIN_CYTOSKELETON	0.2496	1.1394	0.2341	0.7171	0.999
MELANOGENESIS	0.2594	1.1483	0.2154	0.7192	0.999
ECM_RECEPTOR_INTERACTION	0.2978	1.0282	0.3984	0.7235	1
OOCYTE_MEIOSIS	0.2422	1.0382	0.3961	0.7293	1
ABC_TRANSPORTERS	0.2843	1.0494	0.3722	0.731	1
FOLATE_BIOSYNTHESIS	0.3847	1.0453	0.4	0.7311	1
NOTCH_SIGNALING_PATHWAY	0.286	1.149	0.2747	0.7315	0.999
THYROID_CANCER	0.2794	1.029	0.4	0.7316	1
LYSOSOME	0.3793	1.061	0.4394	0.7326	1
NEUROACTIVE_LIGAND_RECEPTOR_INTERACTION	0.2287	1.052	0.3559	0.7349	1
VIBRIO_CHOLERAE_INFECTION	0.3141	1.056	0.3953	0.7359	1
DRUG_METABOLISM_CYTOCHROME_P450	0.2581	1.0395	0.3562	0.7365	1
T_CELL_RECEPTOR_SIGNALING_PATHWAY	0.2629	1.1277	0.2713	0.7372	0.999
TYROSINE_METABOLISM	0.2904	1.0305	0.4209	0.7386	1
FC_GAMMA_R_MEDIATED_PHAGOCYTOSIS	0.3042	1.0993	0.3256	0.7386	1
RENAL_CELL_CARCINOMA	0.261	1.0628	0.3735	0.7395	1
GLYCOSPHINGOLIPID_BIOSYNTHESIS_GLOBO_SERIES	0.4487	1.167	0.301	0.7409	0.998
DNA_REPLICATION	0.3491	1.066	0.3778	0.7421	1
GLIOMA	0.2676	1.1116	0.2832	0.7433	1
ENDOCYTOSIS	0.2031	0.9852	0.4346	0.744	1
RENIN_ANGIOTENSIN_SYSTEM	0.3929	1.1498	0.2773	0.7446	0.999
VASOPRESSIN_REGULATED_WATER_REABSORPTION	0.3221	1.243	0.1754	0.7453	0.998
LYSINE_DEGRADATION	0.3018	1.1008	0.2992	0.7471	1
PEROXISOME	0.278	1.0676	0.3642	0.7488	1
LEUKOCYTE_TRANSENDOTHELIAL_MIGRATION	0.3073	1.1697	0.2551	0.749	0.998
ENDOMETRIAL_CANCER	0.2638	1.1145	0.2525	0.7491	1
VALINE_LEUCINE_AND_ISOLEUCINE_DEGRADATION	0.3856	1.1572	0.2745	0.7537	0.999
VIRAL_MYOCARDITIS	0.3463	1.1169	0.3006	0.7555	0.999
TRYPTOPHAN_METABOLISM	0.314	1.069	0.3577	0.7569	1
GLYCEROPHOSPHOLIPID_METABOLISM	0.3126	1.2466	0.1253	0.7582	0.998
FC_EPSILON_RI_SIGNALING_PATHWAY	0.2988	1.1015	0.3412	0.7584	1
PROXIMAL_TUBULE_BICARBONATE_RECLAMATION	0.4249	1.1499	0.2926	0.7601	0.999
NATURAL_KILLER_CELL_MEDIATED_CYTOTOXICITY	0.2458	0.9664	0.4922	0.7602	1
PROPANOATE_METABOLISM	0.4908	1.1712	0.2329	0.7618	0.998
BUTANOATE_METABOLISM	0.4604	1.2593	0.1844	0.7621	0.998
LINOLEIC_ACID_METABOLISM	0.3849	1.2317	0.197	0.7625	0.998
PHOSPHATIDYLINOSITOL_SIGNALING_SYSTEM	0.2589	1.0713	0.3104	0.7632	1
INOSITOL_PHOSPHATE_METABOLISM	0.2449	0.9686	0.5083	0.7637	1
VEGF_SIGNALING_PATHWAY	0.2757	1.0798	0.3374	0.7647	1
METABOLISM_OF_XENOBIOTICS_BY_CYTOCHROME_P450	0.3127	1.1747	0.2211	0.7701	0.998
GLYCOSAMINOGLYCAN_BIOSYNTHESIS_KERATAN_SULFATE	0.3802	0.9692	0.4807	0.7714	1
GLYCINE_SERINE_AND_THREONINE_METABOLISM	0.3282	1.0726	0.3536	0.7718	1
HUNTINGTONS_DISEASE	0.3833	1.2162	0.2087	0.7731	0.998
TIGHT_JUNCTION	0.2927	1.0812	0.3758	0.7735	1
OTHER_GLYCAN_DEGRADATION	0.3762	0.9567	0.5177	0.7737	1
MTOR_SIGNALING_PATHWAY	0.3047	1.1911	0.1945	0.774	0.998
GLYCOSPHINGOLIPID_BIOSYNTHESIS_GANGLIO_SERIES	0.4851	1.2637	0.224	0.7749	0.998
CITRATE_CYCLE_TCA_CYCLE	0.6358	1.2484	0.1337	0.7773	0.998
GNRH_SIGNALING_PATHWAY	0.2624	1.1773	0.149	0.7799	0.998
PROTEIN_EXPORT	-0.5016	-1.462	0.1193	0.7825	0.896
ARRHYTHMOGENIC_RIGHT_VENTRICULAR_CARDIOMYOPATHY_ARVC	0.341	1.2176	0.2234	0.7909	0.998
FATTY_ACID_METABOLISM	0.501	1.2735	0.1906	0.7934	0.998
PARKINSONS_DISEASE	0.56	1.1912	0.1924	0.7941	0.998
PURINE_METABOLISM	0.2072	0.9422	0.5901	0.7967	1
FOCAL_ADHESION	0.2783	1.1778	0.2311	0.7978	0.998
ARGININE_AND_PROLINE_METABOLISM	0.3479	1.196	0.2064	0.7984	0.998
OXIDATIVE_PHOSPHORYLATION	0.5501	1.2652	0.2103	0.7988	0.998
NON_SMALL_CELL_LUNG_CANCER	0.3088	1.202	0.1833	0.8001	0.998
HYPERTROPHIC_CARDIOMYOPATHY_HCM	0.4118	1.2745	0.2559	0.821	0.998
GLYOXYLATE_AND_DICARBOXYLATE_METABOLISM	0.5233	1.2809	0.1503	0.8291	0.998
B_CELL_RECEPTOR_SIGNALING_PATHWAY	0.2416	0.9133	0.5644	0.8414	1
GLYCOSAMINOGLYCAN_DEGRADATION	0.3947	0.9011	0.5619	0.842	1
OLFACTORY_TRANSDUCTION	0.2304	0.8729	0.6327	0.8432	1
VASCULAR_SMOOTH_MUSCLE_CONTRACTION	0.2341	0.8921	0.5732	0.8448	1
HISTIDINE_METABOLISM	0.2601	0.9071	0.6137	0.8464	1
ALANINE_ASPARTATE_AND_GLUTAMATE_METABOLISM	0.277	0.9145	0.5972	0.8479	1
ETHER_LIPID_METABOLISM	0.2827	0.8944	0.5905	0.8488	1
PROTEASOME	0.2955	0.8737	0.5791	0.8497	1
ONE_CARBON_POOL_BY_FOLATE	0.275	0.9014	0.6313	0.8501	1
LONG_TERM_POTENTIATION	0.3095	1.284	0.0994	0.8517	0.998
ALPHA_LINOLENIC_ACID_METABOLISM	0.3253	0.8646	0.6388	0.8518	1
CELL_ADHESION_MOLECULES_CAMS	0.2339	0.8604	0.6287	0.8528	1
HEDGEHOG_SIGNALING_PATHWAY	0.213	0.8759	0.6781	0.8536	1
AMINOACYL_TRNA_BIOSYNTHESIS	0.253	0.8775	0.6257	0.8589	1
HEMATOPOIETIC_CELL_LINEAGE	0.2272	0.8804	0.6409	0.8614	1
MAPK_SIGNALING_PATHWAY	0.1879	0.8488	0.7845	0.8676	1
ACUTE_MYELOID_LEUKEMIA	0.2286	0.8339	0.7078	0.8726	1
DILATED_CARDIOMYOPATHY	0.4041	1.2872	0.1996	0.8783	0.998
PYRIMIDINE_METABOLISM	0.2013	0.8345	0.6869	0.8796	1
ASTHMA	0.2991	0.8256	0.6146	0.8801	1
GAP_JUNCTION	0.1969	0.8376	0.741	0.8807	1
SYSTEMIC_LUPUS_ERYTHEMATOSUS	0.2687	0.8175	0.628	0.8869	1
PROGESTERONE_MEDIATED_OOCYTE_MATURATION	0.1948	0.8116	0.7604	0.8898	1
APOPTOSIS	0.1996	0.7947	0.7529	0.895	1
PRION_DISEASES	0.2458	0.7898	0.7556	0.8963	1
ALDOSTERONE_REGULATED_SODIUM_REABSORPTION	0.2158	0.7971	0.8621	0.8988	1
MATURITY_ONSET_DIABETES_OF_THE_YOUNG	0.2428	0.8009	0.7637	0.9004	1
CALCIUM_SIGNALING_PATHWAY	0.3231	1.2913	0.0948	0.9005	0.998
ARACHIDONIC_ACID_METABOLISM	0.223	0.7766	0.7846	0.91	1
GLYCOSYLPHOSPHATIDYLINOSITOL_GPI_ANCHOR_BIOSYNTHESIS	0.2379	0.7663	0.8594	0.9186	1
TAURINE_AND_HYPOTAURINE_METABOLISM	0.2857	0.7569	0.794	0.9254	1
CHRONIC_MYELOID_LEUKEMIA	0.1983	0.7495	0.8281	0.929	1
LIMONENE_AND_PINENE_DEGRADATION	0.5871	1.2922	0.1869	0.9421	0.998
STARCH_AND_SUCROSE_METABOLISM	0.4726	1.3709	0.1124	0.9486	0.98
ERBB_SIGNALING_PATHWAY	0.1762	0.7288	0.9193	0.9503	1
NICOTINATE_AND_NICOTINAMIDE_METABOLISM	0.2123	0.7159	0.9356	0.952	1
PENTOSE_PHOSPHATE_PATHWAY	0.246	0.7221	0.8184	0.952	1
CHEMOKINE_SIGNALING_PATHWAY	0.172	0.7032	0.8895	0.9531	1
PRIMARY_IMMUNODEFICIENCY	0.2265	0.6883	0.8488	0.9556	1
SPHINGOLIPID_METABOLISM	0.2263	0.6932	0.8424	0.9574	1
PATHOGENIC_ESCHERICHIA_COLI_INFECTION	0.1978	0.6563	0.8231	0.9576	1
JAK_STAT_SIGNALING_PATHWAY	0.1666	0.7043	0.9741	0.9591	1
BLADDER_CANCER	0.1846	0.6589	0.968	0.9625	1
EPITHELIAL_CELL_SIGNALING_IN_HELICOBACTER_PYLORI_INFECTION	0.1725	0.6627	0.9047	0.9667	1
PENTOSE_AND_GLUCURONATE_INTERCONVERSIONS	0.2313	0.6646	0.9	0.9723	1
PORPHYRIN_AND_CHLOROPHYLL_METABOLISM	0.3982	1.305	0.1526	0.9772	0.997
TASTE_TRANSDUCTION	0.3977	1.2937	0.1323	0.9841	0.997
O_GLYCAN_BIOSYNTHESIS	-0.2935	-0.9494	0.5676	0.9887	1
GALACTOSE_METABOLISM	0.4672	1.3496	0.1262	0.9926	0.987
RNA_POLYMERASE	0.1674	0.5968	0.9361	0.9932	1
N_GLYCAN_BIOSYNTHESIS	0.1607	0.4207	0.9488	0.9959	1
INTESTINAL_IMMUNE_NETWORK_FOR_IGA_PRODUCTION	-0.1342	-0.387	0.9875	0.9979	1
BASAL_TRANSCRIPTION_FACTORS	-0.3761	-1.358	0.1099	1	0.985
NOD_LIKE_RECEPTOR_SIGNALING_PATHWAY	-0.3985	-1.2723	0.1803	1	0.999
SPLICEOSOME	-0.4067	-1.2702	0.2495	1	0.999
MISMATCH_REPAIR	-0.3822	-1.2509	0.1943	1	1
NITROGEN_METABOLISM	-0.3759	-1.1856	0.2115	1	1
RIG_I_LIKE_RECEPTOR_SIGNALING_PATHWAY	-0.3158	-1.1833	0.2379	1	1
NUCLEOTIDE_EXCISION_REPAIR	-0.3042	-1.1731	0.251	1	1
CYSTEINE_AND_METHIONINE_METABOLISM	-0.3229	-1.1622	0.2469	1	1
TGF_BETA_SIGNALING_PATHWAY	-0.3035	-1.1509	0.2715	1	1
SELENOAMINO_ACID_METABOLISM	-0.3416	-1.1146	0.3277	1	1
CELL_CYCLE	-0.2773	-1.1143	0.3237	1	1
COLORECTAL_CANCER	-0.2654	-1.0893	0.3531	1	1
MELANOMA	-0.243	-1.0466	0.3556	1	1
CYTOSOLIC_DNA_SENSING_PATHWAY	-0.2767	-1.0344	0.4378	1	1
LONG_TERM_DEPRESSION	-0.2518	-1.0309	0.428	1	1
CIRCADIAN_RHYTHM_MAMMAL	-0.4498	-1.023	0.4335	1	1
PROSTATE_CANCER	-0.239	-1.0034	0.4318	1	1
REGULATION_OF_AUTOPHAGY	-0.2774	-0.9792	0.4828	1	1
NON_HOMOLOGOUS_END_JOINING	-0.3587	-0.975	0.499	1	1
PATHWAYS_IN_CANCER	-0.2067	-0.9573	0.5339	1	1
ADHERENS_JUNCTION	-0.2391	-0.95	0.5149	1	1
DORSO_VENTRAL_AXIS_FORMATION	-0.3119	-0.9313	0.5602	1	1
SNARE_INTERACTIONS_IN_VESICULAR_TRANSPORT	-0.2927	-0.89	0.7126	1	1
TOLL_LIKE_RECEPTOR_SIGNALING_PATHWAY	-0.2448	-0.8891	0.5988	1	1
TERPENOID_BACKBONE_BIOSYNTHESIS	-0.3073	-0.872	0.6224	1	1
P53_SIGNALING_PATHWAY	-0.2535	-0.8681	0.6407	1	1
UBIQUITIN_MEDIATED_PROTEOLYSIS	-0.2074	-0.8623	0.644	1	1
PRIMARY_BILE_ACID_BIOSYNTHESIS	-0.3279	-0.8435	0.6287	1	1
HOMOLOGOUS_RECOMBINATION	-0.2121	-0.8187	0.7434	1	1
SMALL_CELL_LUNG_CANCER	-0.2153	-0.7837	0.776	1	1
PANCREATIC_CANCER	-0.178	-0.767	0.8124	1	1
TYPE_II_DIABETES_MELLITUS	-0.2025	-0.7593	0.9	1	1
RIBOFLAVIN_METABOLISM	-0.2739	-0.7454	0.7511	1	1
LEISHMANIA_INFECTION	-0.221	-0.6828	0.8049	1	1
COMPLEMENT_AND_COAGULATION_CASCADES	-0.1888	-0.6647	0.9084	1	1
CYTOKINE_CYTOKINE_RECEPTOR_INTERACTION	-0.149	-0.6318	0.9818	1	1
AMINO_SUGAR_AND_NUCLEOTIDE_SUGAR_METABOLISM	-0.2062	-0.6199	0.8544	1	1
STEROID_HORMONE_BIOSYNTHESIS	-0.1723	-0.6058	0.9814	1	1
AXON_GUIDANCE	-0.1376	-0.5845	0.994	1	1
STEROID_BIOSYNTHESIS	-0.1983	-0.5627	0.9745	1	1
TYPE_I_DIABETES_MELLITUS	-0.1919	-0.5498	0.9157	1	1
GLYCOSAMINOGLYCAN_BIOSYNTHESIS_CHONDROITIN_SULFATE	-0.1978	-0.5357	0.9515	1	1
GRAFT_VERSUS_HOST_DISEASE	-0.1769	-0.4632	0.9736	1	1
PANTOTHENATE_AND_COA_BIOSYNTHESIS	0.151	0.4451	1	1	1
ALLOGRAFT_REJECTION	0.177	0.4832	0.947	1	1
AUTOIMMUNE_THYROID_DISEASE	0.1536	0.4855	0.9863	1	1
ANTIGEN_PROCESSING_AND_PRESENTATION	0.1637	0.5437	0.9348	1	1
GLYCOSAMINOGLYCAN_BIOSYNTHESIS_HEPARAN_SULFATE	0.185	0.5482	0.9779	1	1
ALZHEIMERS_DISEASE	0.437	1.3051	0.1807	1	0.997
CARDIAC_MUSCLE_CONTRACTION	0.5427	1.309	0.1431	1	0.997
FRUCTOSE_AND_MANNOSE_METABOLISM	0.3852	1.31	0.1586	1	0.997
PYRUVATE_METABOLISM	0.5593	1.3721	0.0757	1	0.98
GLUTATHIONE_METABOLISM	0.3659	1.3835	0.0639	1	0.974
VALINE_LEUCINE_AND_ISOLEUCINE_BIOSYNTHESIS	0.6068	1.3981	0.1145	1	0.963
SULFUR_METABOLISM	0.6549	1.4039	0.1077	1	0.957
INSULIN_SIGNALING_PATHWAY	0.3898	1.4132	0.0873	1	0.953
GLYCOLYSIS_GLUCONEOGENESIS	0.4619	1.4396	0.0598	1	0.931
BASE_EXCISION_REPAIR	0.4288	1.4467	0.0835	1	0.927
BETA_ALANINE_METABOLISM	0.603	1.5025	0.0561	1	0.85
RETINOL_METABOLISM	0.4521	1.5077	0.0208	1	0.842
PPAR_SIGNALING_PATHWAY	0.4498	1.5629	0.0284	1	0.706
BIOSYNTHESIS_OF_UNSATURATED_FATTY_ACIDS	0.5165	1.6011	0.0438	1	0.609
GLYCEROLIPID_METABOLISM	0.4604	1.6206	0.023	1	0.555

## Sheet: JAK2
Terms	ES	NES	pvalue	FDR	FWER
RNA_DEGRADATION	0.5602	1.8251	0	0.0738	0.086
NON_HOMOLOGOUS_END_JOINING	0.5499	1.5158	0.0661	0.572	0.819
NOD_LIKE_RECEPTOR_SIGNALING_PATHWAY	0.4295	1.3712	0.1534	0.6108	0.971
MELANOMA	0.3193	1.3548	0.0466	0.6111	0.978
PROSTATE_CANCER	0.3194	1.3203	0.0789	0.6283	0.993
SPLICEOSOME	0.4528	1.446	0.1025	0.6364	0.919
DORSO_VENTRAL_AXIS_FORMATION	0.4523	1.3814	0.1203	0.64	0.969
NUCLEOTIDE_EXCISION_REPAIR	0.3678	1.4188	0.112	0.6526	0.944
PROTEIN_EXPORT	0.5004	1.3931	0.1329	0.6715	0.96
NITROGEN_METABOLISM	0.4225	1.3222	0.1044	0.6739	0.992
MISMATCH_REPAIR	0.4552	1.4608	0.0871	0.6913	0.906
RIBOSOME	0.4139	1.5253	0.1074	0.7024	0.791
TGF_BETA_SIGNALING_PATHWAY	0.3334	1.2405	0.1946	0.811	1
LONG_TERM_DEPRESSION	0.3067	1.2512	0.1252	0.8285	1
GLYOXYLATE_AND_DICARBOXYLATE_METABOLISM	-0.3872	-0.941	0.5651	0.8361	1
HISTIDINE_METABOLISM	-0.275	-0.935	0.5471	0.8388	1
DNA_REPLICATION	-0.317	-0.942	0.5069	0.8454	1
VALINE_LEUCINE_AND_ISOLEUCINE_DEGRADATION	-0.3216	-0.9468	0.57	0.8462	1
RENIN_ANGIOTENSIN_SYSTEM	-0.3179	-0.9255	0.5905	0.8489	1
TIGHT_JUNCTION	-0.2601	-0.9506	0.5287	0.8499	1
PROPANOATE_METABOLISM	-0.4067	-0.9543	0.5915	0.8531	1
EPITHELIAL_CELL_SIGNALING_IN_HELICOBACTER_PYLORI_INFECTION	0.2137	0.8126	0.7231	0.8555	1
STEROID_BIOSYNTHESIS	0.2972	0.8452	0.6611	0.8561	1
B_CELL_RECEPTOR_SIGNALING_PATHWAY	-0.2506	-0.957	0.5061	0.8589	1
GLYCEROPHOSPHOLIPID_METABOLISM	-0.2544	-1.002	0.4689	0.8634	1
RNA_POLYMERASE	-0.2492	-0.8884	0.5901	0.8635	1
AMYOTROPHIC_LATERAL_SCLEROSIS_ALS	-0.2409	-0.9599	0.5407	0.8643	1
ADIPOCYTOKINE_SIGNALING_PATHWAY	-0.2876	-0.9691	0.5179	0.8662	1
REGULATION_OF_AUTOPHAGY	0.2366	0.8229	0.7047	0.8667	1
CHRONIC_MYELOID_LEUKEMIA	0.2232	0.8467	0.7152	0.8685	1
ARACHIDONIC_ACID_METABOLISM	0.2412	0.8133	0.7002	0.8689	1
ENDOCYTOSIS	-0.2052	-0.9944	0.4631	0.8691	1
PRIMARY_IMMUNODEFICIENCY	-0.3172	-0.9721	0.497	0.8718	1
ASTHMA	-0.351	-0.9618	0.4876	0.8725	1
RIG_I_LIKE_RECEPTOR_SIGNALING_PATHWAY	0.3265	1.2107	0.2227	0.8736	1
OOCYTE_MEIOSIS	-0.2063	-0.8886	0.6454	0.8739	1
GLYCOSPHINGOLIPID_BIOSYNTHESIS_GANGLIO_SERIES	-0.399	-1.0036	0.498	0.8742	1
PROXIMAL_TUBULE_BICARBONATE_RECLAMATION	-0.3579	-0.9805	0.4707	0.8779	1
PANTOTHENATE_AND_COA_BIOSYNTHESIS	0.2752	0.8252	0.7165	0.8785	1
GLYCOSPHINGOLIPID_BIOSYNTHESIS_GLOBO_SERIES	-0.3832	-0.9746	0.498	0.8793	1
BASAL_CELL_CARCINOMA	-0.2115	-0.9069	0.655	0.8793	1
INOSITOL_PHOSPHATE_METABOLISM	0.2107	0.8492	0.7622	0.8796	1
TAURINE_AND_HYPOTAURINE_METABOLISM	-0.3789	-0.9847	0.4759	0.8814	1
HEMATOPOIETIC_CELL_LINEAGE	-0.2349	-0.8902	0.6167	0.8818	1
DRUG_METABOLISM_OTHER_ENZYMES	-0.234	-0.8947	0.6707	0.8831	1
HUNTINGTONS_DISEASE	-0.3148	-1.0052	0.5175	0.8852	1
PYRIMIDINE_METABOLISM	0.1913	0.7869	0.762	0.8852	1
GLYCOSAMINOGLYCAN_DEGRADATION	-0.4006	-0.8987	0.5714	0.8863	1
GLYCOSAMINOGLYCAN_BIOSYNTHESIS_HEPARAN_SULFATE	-0.2913	-0.8718	0.6335	0.8891	1
JAK_STAT_SIGNALING_PATHWAY	-0.2008	-0.836	0.7636	0.8897	1
NEUROTROPHIN_SIGNALING_PATHWAY	-0.2037	-0.8388	0.7595	0.894	1
VIRAL_MYOCARDITIS	-0.3051	-1.0078	0.4772	0.8942	1
VEGF_SIGNALING_PATHWAY	-0.22	-0.8437	0.6964	0.8951	1
TOLL_LIKE_RECEPTOR_SIGNALING_PATHWAY	0.238	0.8497	0.6942	0.8953	1
STEROID_HORMONE_BIOSYNTHESIS	0.2427	0.8575	0.6875	0.8974	1
GALACTOSE_METABOLISM	-0.2781	-0.812	0.705	0.8976	1
CELL_CYCLE	0.2672	1.0636	0.4139	0.899	1
ABC_TRANSPORTERS	-0.2186	-0.8044	0.7972	0.9007	1
NATURAL_KILLER_CELL_MEDIATED_CYTOTOXICITY	-0.2556	-1.0105	0.4277	0.9022	1
MATURITY_ONSET_DIABETES_OF_THE_YOUNG	-0.258	-0.8438	0.7091	0.9052	1
ETHER_LIPID_METABOLISM	-0.2572	-0.8129	0.6943	0.9055	1
CHEMOKINE_SIGNALING_PATHWAY	-0.2047	-0.8178	0.7297	0.906	1
REGULATION_OF_ACTIN_CYTOSKELETON	-0.2251	-1.0209	0.4295	0.9061	1
TERPENOID_BACKBONE_BIOSYNTHESIS	0.3496	0.9655	0.4969	0.9063	1
ONE_CARBON_POOL_BY_FOLATE	-0.31	-1.0263	0.4237	0.9071	1
UBIQUITIN_MEDIATED_PROTEOLYSIS	0.248	0.9926	0.4558	0.9075	1
FOLATE_BIOSYNTHESIS	-0.2811	-0.7778	0.7973	0.909	1
VASCULAR_SMOOTH_MUSCLE_CONTRACTION	-0.2076	-0.7714	0.7564	0.9098	1
SNARE_INTERACTIONS_IN_VESICULAR_TRANSPORT	0.3607	1.0705	0.4061	0.9099	1
TYROSINE_METABOLISM	-0.2172	-0.7597	0.8891	0.9105	1
FOCAL_ADHESION	-0.2041	-0.8464	0.686	0.9108	1
GLYCOSYLPHOSPHATIDYLINOSITOL_GPI_ANCHOR_BIOSYNTHESIS	-0.2391	-0.7647	0.8655	0.9114	1
ENDOMETRIAL_CANCER	0.2563	1.0803	0.3052	0.9127	1
CELL_ADHESION_MOLECULES_CAMS	-0.2297	-0.819	0.6729	0.9135	1
PHOSPHATIDYLINOSITOL_SIGNALING_SYSTEM	0.206	0.8583	0.7444	0.9136	1
TRYPTOPHAN_METABOLISM	-0.2969	-1.0122	0.4713	0.9138	1
SYSTEMIC_LUPUS_ERYTHEMATOSUS	-0.2479	-0.7393	0.7035	0.9143	1
FRUCTOSE_AND_MANNOSE_METABOLISM	-0.252	-0.8544	0.6781	0.9151	1
GAP_JUNCTION	0.1754	0.7465	0.9004	0.9171	1
WNT_SIGNALING_PATHWAY	-0.1606	-0.7785	0.9141	0.9172	1
AMINO_SUGAR_AND_NUCLEOTIDE_SUGAR_METABOLISM	0.341	0.9983	0.4821	0.9181	1
MTOR_SIGNALING_PATHWAY	-0.2666	-1.0291	0.4185	0.9182	1
PROGESTERONE_MEDIATED_OOCYTE_MATURATION	-0.2055	-0.8473	0.6964	0.92	1
PENTOSE_AND_GLUCURONATE_INTERCONVERSIONS	-0.2552	-0.741	0.8163	0.9208	1
PEROXISOME	-0.2043	-0.7865	0.8052	0.9226	1
NOTCH_SIGNALING_PATHWAY	-0.1955	-0.7806	0.8095	0.9229	1
LONG_TERM_POTENTIATION	-0.2521	-1.0442	0.4037	0.9263	1
RENAL_CELL_CARCINOMA	0.2201	0.8955	0.6082	0.9273	1
ECM_RECEPTOR_INTERACTION	-0.2196	-0.7416	0.7815	0.9292	1
PENTOSE_PHOSPHATE_PATHWAY	0.322	0.966	0.5019	0.9295	1
THYROID_CANCER	0.3069	1.1306	0.2676	0.9304	1
P53_SIGNALING_PATHWAY	0.2557	0.868	0.6379	0.9305	1
PANCREATIC_CANCER	0.259	1.0964	0.3492	0.9309	1
PURINE_METABOLISM	0.1646	0.7474	0.9357	0.931	1
GNRH_SIGNALING_PATHWAY	-0.2356	-1.0552	0.3416	0.9312	1
NICOTINATE_AND_NICOTINAMIDE_METABOLISM	0.2583	0.8586	0.7204	0.9318	1
CYSTEINE_AND_METHIONINE_METABOLISM	0.3051	1.085	0.3569	0.9334	1
PRIMARY_BILE_ACID_BIOSYNTHESIS	0.3711	0.9469	0.5734	0.9337	1
HYPERTROPHIC_CARDIOMYOPATHY_HCM	-0.3292	-1.03	0.466	0.9339	1
AMINOACYL_TRNA_BIOSYNTHESIS	0.2761	0.9375	0.534	0.9339	1
CYTOKINE_CYTOKINE_RECEPTOR_INTERACTION	-0.1693	-0.7176	0.9237	0.9346	1
LYSOSOME	-0.3718	-1.0598	0.4263	0.9358	1
SPHINGOLIPID_METABOLISM	-0.3525	-1.0866	0.3452	0.936	1
MAPK_SIGNALING_PATHWAY	0.1928	0.8721	0.7163	0.9406	1
FC_EPSILON_RI_SIGNALING_PATHWAY	-0.2812	-1.0456	0.3834	0.9411	1
RIBOFLAVIN_METABOLISM	0.3824	1.0389	0.4203	0.9416	1
LINOLEIC_ACID_METABOLISM	0.3198	1.0286	0.4268	0.9428	1
PRION_DISEASES	-0.2191	-0.7038	0.8708	0.9432	1
BLADDER_CANCER	0.1996	0.716	0.885	0.9432	1
TYPE_II_DIABETES_MELLITUS	0.2684	0.9985	0.4733	0.9452	1
ARRHYTHMOGENIC_RIGHT_VENTRICULAR_CARDIOMYOPATHY_ARVC	-0.2904	-1.0324	0.4298	0.9453	1
APOPTOSIS	0.1816	0.7017	0.9214	0.9457	1
ALANINE_ASPARTATE_AND_GLUTAMATE_METABOLISM	0.2684	0.878	0.6961	0.9476	1
ACUTE_MYELOID_LEUKEMIA	0.242	0.8955	0.6169	0.9484	1
METABOLISM_OF_XENOBIOTICS_BY_CYTOCHROME_P450	-0.2859	-1.0619	0.3583	0.9502	1
OTHER_GLYCAN_DEGRADATION	-0.4353	-1.0888	0.4097	0.9505	1
LYSINE_DEGRADATION	0.2609	0.9667	0.5152	0.9535	1
GLYCOSAMINOGLYCAN_BIOSYNTHESIS_CHONDROITIN_SULFATE	0.2598	0.6645	0.8228	0.9564	1
SMALL_CELL_LUNG_CANCER	0.2473	0.9006	0.6071	0.9583	1
NEUROACTIVE_LIGAND_RECEPTOR_INTERACTION	-0.2424	-1.1001	0.2469	0.959	1
COMPLEMENT_AND_COAGULATION_CASCADES	0.1925	0.672	0.9035	0.9635	1
CYTOSOLIC_DNA_SENSING_PATHWAY	0.3029	1.1342	0.3057	0.9636	1
GLIOMA	0.2236	0.9161	0.6553	0.9653	1
STARCH_AND_SUCROSE_METABOLISM	-0.3595	-1.0637	0.3805	0.966	1
FATTY_ACID_METABOLISM	-0.4356	-1.0908	0.3722	0.9677	1
COLORECTAL_CANCER	0.2681	1.0975	0.3443	0.9677	1
ERBB_SIGNALING_PATHWAY	0.2193	0.9054	0.6485	0.9689	1
DRUG_METABOLISM_CYTOCHROME_P450	-0.1704	-0.6613	0.9705	0.9713	1
SELENOAMINO_ACID_METABOLISM	0.3076	0.9997	0.4562	0.9715	1
PATHOGENIC_ESCHERICHIA_COLI_INFECTION	0.1819	0.6066	0.9024	0.9726	1
LEISHMANIA_INFECTION	0.2084	0.6264	0.8876	0.974	1
TYPE_I_DIABETES_MELLITUS	0.2058	0.5759	0.9027	0.9752	1
FC_GAMMA_R_MEDIATED_PHAGOCYTOSIS	-0.3111	-1.1027	0.3594	0.9754	1
ALDOSTERONE_REGULATED_SODIUM_REABSORPTION	-0.286	-1.0673	0.3659	0.9765	1
AXON_GUIDANCE	-0.158	-0.6647	0.9423	0.9767	1
HOMOLOGOUS_RECOMBINATION	0.2609	1.0056	0.4669	0.9839	1
PROTEASOME	0.1623	0.4822	0.9014	0.9885	1
NON_SMALL_CELL_LUNG_CANCER	-0.2823	-1.1062	0.303	0.9892	1
RETINOL_METABOLISM	-0.334	-1.1127	0.3067	0.994	1
VALINE_LEUCINE_AND_ISOLEUCINE_BIOSYNTHESIS	-0.4728	-1.12	0.3279	0.9958	1
GRAFT_VERSUS_HOST_DISEASE	-0.1493	-0.3869	0.9857	0.998	1
BETA_ALANINE_METABOLISM	-0.5777	-1.456	0.0816	1	0.894
PPAR_SIGNALING_PATHWAY	-0.4061	-1.4278	0.0577	1	0.921
BUTANOATE_METABOLISM	-0.4869	-1.3568	0.123	1	0.973
TASTE_TRANSDUCTION	-0.4015	-1.3376	0.1138	1	0.978
SULFUR_METABOLISM	-0.6218	-1.3371	0.1633	1	0.978
GLYCEROLIPID_METABOLISM	-0.3859	-1.3223	0.1417	1	0.982
CARDIAC_MUSCLE_CONTRACTION	-0.5128	-1.2758	0.2289	1	0.993
BASE_EXCISION_REPAIR	-0.3771	-1.2567	0.2247	1	0.995
ARGININE_AND_PROLINE_METABOLISM	-0.3589	-1.2468	0.1733	1	0.997
GLUTATHIONE_METABOLISM	-0.3308	-1.2378	0.158	1	0.997
OLFACTORY_TRANSDUCTION	-0.3258	-1.2311	0.2045	1	0.998
GLYCOSPHINGOLIPID_BIOSYNTHESIS_LACTO_AND_NEOLACTO_SERIES	-0.3694	-1.23	0.1837	1	0.998
PORPHYRIN_AND_CHLOROPHYLL_METABOLISM	-0.3654	-1.2232	0.207	1	0.998
DILATED_CARDIOMYOPATHY	-0.3762	-1.221	0.2687	1	0.998
CALCIUM_SIGNALING_PATHWAY	-0.3024	-1.2153	0.2037	1	0.998
LIMONENE_AND_PINENE_DEGRADATION	-0.5419	-1.2084	0.2788	1	0.999
T_CELL_RECEPTOR_SIGNALING_PATHWAY	-0.2835	-1.2053	0.1748	1	0.999
CITRATE_CYCLE_TCA_CYCLE	-0.6174	-1.2012	0.1979	1	0.999
PYRUVATE_METABOLISM	-0.4936	-1.1917	0.2704	1	0.999
OXIDATIVE_PHOSPHORYLATION	-0.5179	-1.1883	0.2674	1	0.999
ASCORBATE_AND_ALDARATE_METABOLISM	-0.4465	-1.1716	0.2632	1	0.999
BIOSYNTHESIS_OF_UNSATURATED_FATTY_ACIDS	-0.3825	-1.1712	0.2534	1	0.999
VIBRIO_CHOLERAE_INFECTION	-0.3536	-1.171	0.2846	1	0.999
ALZHEIMERS_DISEASE	-0.3803	-1.1636	0.3501	1	0.999
GLYCINE_SERINE_AND_THREONINE_METABOLISM	-0.3444	-1.1593	0.2724	1	0.999
VASOPRESSIN_REGULATED_WATER_REABSORPTION	-0.3029	-1.1565	0.2469	1	0.999
LEUKOCYTE_TRANSENDOTHELIAL_MIGRATION	-0.3063	-1.1528	0.2627	1	1
GLYCOLYSIS_GLUCONEOGENESIS	-0.3618	-1.1502	0.3106	1	1
INSULIN_SIGNALING_PATHWAY	-0.3209	-1.1441	0.3266	1	1
GLYCOSAMINOGLYCAN_BIOSYNTHESIS_KERATAN_SULFATE	-0.4491	-1.1365	0.3273	1	1
PARKINSONS_DISEASE	-0.5253	-1.1282	0.3361	1	1
MELANOGENESIS	-0.2525	-1.1269	0.2369	1	1
HEDGEHOG_SIGNALING_PATHWAY	-0.2705	-1.1268	0.2661	1	1
AUTOIMMUNE_THYROID_DISEASE	-0.1978	-0.6108	0.9008	1	1
PHENYLALANINE_METABOLISM	-0.1978	-0.5541	0.9777	1	1
ALPHA_LINOLENIC_ACID_METABOLISM	-0.2097	-0.5527	0.9564	1	1
INTESTINAL_IMMUNE_NETWORK_FOR_IGA_PRODUCTION	-0.1756	-0.5168	0.9514	1	1
N_GLYCAN_BIOSYNTHESIS	-0.1746	-0.4395	0.916	1	1
ALLOGRAFT_REJECTION	-0.1567	-0.4257	0.9676	1	1
ANTIGEN_PROCESSING_AND_PRESENTATION	-0.1192	-0.3968	0.992	1	1
PATHWAYS_IN_CANCER	0.2361	1.0994	0.2807	1	1
CIRCADIAN_RHYTHM_MAMMAL	0.5102	1.1362	0.3512	1	1
O_GLYCAN_BIOSYNTHESIS	0.3493	1.14	0.2927	1	1
ADHERENS_JUNCTION	0.2873	1.148	0.2692	1	1
BASAL_TRANSCRIPTION_FACTORS	0.4151	1.5318	0.0408	1	0.781

## Sheet: SERPINE1
Terms	ES	NES	pvalue	FDR	FWER
RIBOSOME	0.4761	1.7886	0.0097	0.1485	0.156
TGF_BETA_SIGNALING_PATHWAY	0.4344	1.6153	0.0242	0.3345	0.574
BASAL_TRANSCRIPTION_FACTORS	0.4247	1.5283	0.0157	0.3389	0.786
CIRCADIAN_RHYTHM_MAMMAL	0.6728	1.5434	0.0341	0.3614	0.746
RNA_DEGRADATION	0.4804	1.5711	0.0434	0.3623	0.671
NOD_LIKE_RECEPTOR_SIGNALING_PATHWAY	0.5172	1.6305	0.0182	0.4297	0.52
PROTEIN_EXPORT	0.506	1.471	0.1179	0.4483	0.887
NITROGEN_METABOLISM	0.4499	1.4327	0.0429	0.4491	0.923
SPLICEOSOME	0.4576	1.4333	0.0845	0.5035	0.922
EPITHELIAL_CELL_SIGNALING_IN_HELICOBACTER_PYLORI_INFECTION	0.2556	0.961	0.5168	0.7486	1
PRION_DISEASES	0.2984	0.972	0.501	0.7582	1
LONG_TERM_DEPRESSION	0.24	0.9617	0.5495	0.764	1
NUCLEOTIDE_EXCISION_REPAIR	0.2525	0.9834	0.4586	0.7672	1
PANCREATIC_CANCER	0.2274	0.9738	0.4841	0.7719	1
OOCYTE_MEIOSIS	-0.2413	-1.0488	0.3554	0.776	1
MELANOGENESIS	-0.2385	-1.0519	0.3924	0.7813	1
TOLL_LIKE_RECEPTOR_SIGNALING_PATHWAY	0.2785	0.985	0.489	0.7824	1
LEUKOCYTE_TRANSENDOTHELIAL_MIGRATION	-0.2745	-1.0556	0.3697	0.7859	1
CYSTEINE_AND_METHIONINE_METABOLISM	0.2671	0.9322	0.5562	0.7933	1
CYTOSOLIC_DNA_SENSING_PATHWAY	0.2679	0.9889	0.4697	0.7934	1
VIRAL_MYOCARDITIS	-0.3221	-1.057	0.404	0.7967	1
GLYCOSPHINGOLIPID_BIOSYNTHESIS_LACTO_AND_NEOLACTO_SERIES	0.2804	0.9232	0.5702	0.7967	1
GRAFT_VERSUS_HOST_DISEASE	0.3492	0.9069	0.5652	0.7986	1
ERBB_SIGNALING_PATHWAY	0.2224	0.9126	0.6411	0.803	1
ARACHIDONIC_ACID_METABOLISM	0.2568	0.8797	0.5837	0.8068	1
TYPE_I_DIABETES_MELLITUS	0.3528	0.991	0.4839	0.8087	1
VALINE_LEUCINE_AND_ISOLEUCINE_BIOSYNTHESIS	-0.4591	-1.063	0.4274	0.8097	1
TIGHT_JUNCTION	-0.2857	-1.0575	0.402	0.8104	1
CHRONIC_MYELOID_LEUKEMIA	0.237	0.8928	0.6112	0.8115	1
NATURAL_KILLER_CELL_MEDIATED_CYTOTOXICITY	-0.2467	-0.9748	0.4818	0.8123	1
GLIOMA	-0.2286	-0.9343	0.6086	0.8189	1
RENIN_ANGIOTENSIN_SYSTEM	-0.3557	-1.0655	0.3579	0.8194	1
GLYCOSPHINGOLIPID_BIOSYNTHESIS_GANGLIO_SERIES	-0.3769	-0.9763	0.4932	0.8207	1
NEUROTROPHIN_SIGNALING_PATHWAY	0.2139	0.8798	0.6882	0.822	1
PEROXISOME	-0.2795	-1.0703	0.3563	0.8221	1
ABC_TRANSPORTERS	-0.278	-1.0264	0.4121	0.8222	1
MISMATCH_REPAIR	0.3127	0.9937	0.4791	0.8228	1
FOCAL_ADHESION	-0.2237	-0.9371	0.5307	0.8231	1
O_GLYCAN_BIOSYNTHESIS	0.3153	1.0102	0.4657	0.824	1
VIBRIO_CHOLERAE_INFECTION	-0.2808	-0.9546	0.4874	0.827	1
ADIPOCYTOKINE_SIGNALING_PATHWAY	-0.2927	-0.9787	0.4821	0.8274	1
ENDOCYTOSIS	-0.2001	-0.9589	0.5091	0.8285	1
TYPE_II_DIABETES_MELLITUS	0.2675	1.0002	0.498	0.8285	1
GLUTATHIONE_METABOLISM	-0.2897	-1.0725	0.3487	0.8322	1
HEMATOPOIETIC_CELL_LINEAGE	-0.2433	-0.9378	0.5431	0.8327	1
GLYCOSYLPHOSPHATIDYLINOSITOL_GPI_ANCHOR_BIOSYNTHESIS	0.3103	1.0159	0.464	0.8327	1
WNT_SIGNALING_PATHWAY	-0.2049	-0.9907	0.4692	0.834	1
ASCORBATE_AND_ALDARATE_METABOLISM	-0.374	-0.9854	0.4853	0.835	1
PROGESTERONE_MEDIATED_OOCYTE_MATURATION	-0.2215	-0.9417	0.538	0.8355	1
METABOLISM_OF_XENOBIOTICS_BY_CYTOCHROME_P450	-0.2583	-0.9458	0.5383	0.8363	1
ARGININE_AND_PROLINE_METABOLISM	-0.2877	-0.9799	0.499	0.8365	1
VEGF_SIGNALING_PATHWAY	-0.2446	-0.9598	0.529	0.8382	1
SMALL_CELL_LUNG_CANCER	0.2324	0.8523	0.6804	0.8442	1
HEDGEHOG_SIGNALING_PATHWAY	-0.2389	-0.9914	0.4636	0.8458	1
B_CELL_RECEPTOR_SIGNALING_PATHWAY	-0.2788	-1.0732	0.3353	0.8473	1
GLYCINE_SERINE_AND_THREONINE_METABOLISM	-0.3268	-1.0853	0.3528	0.8482	1
GLYCOSAMINOGLYCAN_BIOSYNTHESIS_CHONDROITIN_SULFATE	0.3873	1.0176	0.4693	0.8523	1
ONE_CARBON_POOL_BY_FOLATE	0.3161	1.0257	0.3772	0.8542	1
ACUTE_MYELOID_LEUKEMIA	-0.268	-0.993	0.4563	0.8552	1
DRUG_METABOLISM_OTHER_ENZYMES	-0.2394	-0.9138	0.627	0.8552	1
PROPANOATE_METABOLISM	-0.468	-1.1009	0.3367	0.8555	1
DNA_REPLICATION	-0.3322	-1.0073	0.4503	0.8576	1
LYSOSOME	-0.345	-0.9962	0.4655	0.8599	1
BASAL_CELL_CARCINOMA	-0.2663	-1.1055	0.2758	0.8612	1
ARRHYTHMOGENIC_RIGHT_VENTRICULAR_CARDIOMYOPATHY_ARVC	-0.3065	-1.0867	0.3618	0.8621	1
HYPERTROPHIC_CARDIOMYOPATHY_HCM	-0.3427	-1.0736	0.4203	0.8639	1
HISTIDINE_METABOLISM	-0.297	-0.9976	0.4669	0.8707	1
FC_GAMMA_R_MEDIATED_PHAGOCYTOSIS	-0.3041	-1.089	0.3658	0.874	1
OTHER_GLYCAN_DEGRADATION	-0.3577	-0.8935	0.6208	0.8771	1
NEUROACTIVE_LIGAND_RECEPTOR_INTERACTION	-0.2399	-1.1065	0.2298	0.8789	1
AMINO_SUGAR_AND_NUCLEOTIDE_SUGAR_METABOLISM	0.3396	1.0258	0.43	0.8807	1
MTOR_SIGNALING_PATHWAY	-0.2358	-0.8962	0.644	0.8818	1
GNRH_SIGNALING_PATHWAY	-0.196	-0.8863	0.7381	0.8818	1
STARCH_AND_SUCROSE_METABOLISM	-0.2997	-0.8657	0.6214	0.8823	1
JAK_STAT_SIGNALING_PATHWAY	0.1962	0.8244	0.8061	0.8825	1
FOLATE_BIOSYNTHESIS	-0.3168	-0.8545	0.7032	0.885	1
HUNTINGTONS_DISEASE	-0.368	-1.1664	0.2638	0.8861	1
LINOLEIC_ACID_METABOLISM	-0.2657	-0.8571	0.6717	0.8899	1
GALACTOSE_METABOLISM	-0.2983	-0.8667	0.6335	0.8909	1
AMYOTROPHIC_LATERAL_SCLEROSIS_ALS	-0.2701	-1.1089	0.2879	0.8928	1
OLFACTORY_TRANSDUCTION	-0.301	-1.157	0.2662	0.896	1
CYTOKINE_CYTOKINE_RECEPTOR_INTERACTION	0.1805	0.7623	0.8853	0.8971	1
NICOTINATE_AND_NICOTINAMIDE_METABOLISM	0.3116	1.0293	0.4046	0.8985	1
GLYCOSAMINOGLYCAN_DEGRADATION	-0.3838	-0.8679	0.602	0.8992	1
FRUCTOSE_AND_MANNOSE_METABOLISM	-0.2498	-0.8268	0.7006	0.9006	1
VASOPRESSIN_REGULATED_WATER_REABSORPTION	-0.2937	-1.1403	0.277	0.904	1
PRIMARY_BILE_ACID_BIOSYNTHESIS	0.3015	0.7669	0.7397	0.9044	1
PYRIMIDINE_METABOLISM	-0.2021	-0.829	0.7016	0.9063	1
COLORECTAL_CANCER	0.319	1.296	0.1104	0.9066	0.991
PHOSPHATIDYLINOSITOL_SIGNALING_SYSTEM	-0.2711	-1.1323	0.2354	0.907	1
FATTY_ACID_METABOLISM	-0.4609	-1.1682	0.3045	0.9092	1
DILATED_CARDIOMYOPATHY	-0.3656	-1.1925	0.3078	0.9096	1
VALINE_LEUCINE_AND_ISOLEUCINE_DEGRADATION	-0.3746	-1.1105	0.3638	0.9099	1
UBIQUITIN_MEDIATED_PROTEOLYSIS	0.1908	0.7825	0.7692	0.91	1
RENAL_CELL_CARCINOMA	-0.2177	-0.8679	0.677	0.9101	1
ASTHMA	-0.2991	-0.8299	0.6358	0.9151	1
FC_EPSILON_RI_SIGNALING_PATHWAY	-0.3126	-1.1733	0.2708	0.9175	1
TAURINE_AND_HYPOTAURINE_METABOLISM	0.2891	0.7673	0.7723	0.919	1
INOSITOL_PHOSPHATE_METABOLISM	-0.2815	-1.1148	0.2821	0.9198	1
ENDOMETRIAL_CANCER	-0.271	-1.1434	0.2193	0.9199	1
TERPENOID_BACKBONE_BIOSYNTHESIS	0.2779	0.7857	0.752	0.9203	1
HOMOLOGOUS_RECOMBINATION	-0.2135	-0.8318	0.7344	0.9213	1
TYROSINE_METABOLISM	-0.2301	-0.8097	0.8071	0.9241	1
COMPLEMENT_AND_COAGULATION_CASCADES	0.2973	1.0308	0.3941	0.9241	1
ETHER_LIPID_METABOLISM	0.2588	0.7928	0.6983	0.9242	1
GLYOXYLATE_AND_DICARBOXYLATE_METABOLISM	-0.4507	-1.12	0.3224	0.9255	1
LEISHMANIA_INFECTION	0.3426	1.0384	0.4629	0.9318	1
CITRATE_CYCLE_TCA_CYCLE	-0.6163	-1.1954	0.2049	0.932	1
VASCULAR_SMOOTH_MUSCLE_CONTRACTION	-0.2031	-0.7696	0.7686	0.9351	1
SYSTEMIC_LUPUS_ERYTHEMATOSUS	-0.2532	-0.7716	0.6817	0.9415	1
ADHERENS_JUNCTION	0.2651	1.0457	0.3782	0.942	1
PURINE_METABOLISM	-0.1696	-0.7735	0.9274	0.948	1
GLYCEROPHOSPHOLIPID_METABOLISM	-0.2945	-1.1734	0.2151	0.9484	1
NON_HOMOLOGOUS_END_JOINING	0.2653	0.7121	0.8102	0.9494	1
SPHINGOLIPID_METABOLISM	-0.2573	-0.7903	0.7471	0.9495	1
MAPK_SIGNALING_PATHWAY	0.2318	1.0644	0.3229	0.9513	1
ALDOSTERONE_REGULATED_SODIUM_REABSORPTION	-0.2088	-0.7766	0.8987	0.9525	1
DORSO_VENTRAL_AXIS_FORMATION	0.4132	1.2486	0.1777	0.9595	0.995
CHEMOKINE_SIGNALING_PATHWAY	-0.1902	-0.7778	0.7634	0.9604	1
SNARE_INTERACTIONS_IN_VESICULAR_TRANSPORT	0.3573	1.0514	0.4085	0.9604	1
PHENYLALANINE_METABOLISM	-0.266	-0.74	0.8704	0.9627	1
DRUG_METABOLISM_CYTOCHROME_P450	-0.1924	-0.7455	0.9026	0.9641	1
STEROID_HORMONE_BIOSYNTHESIS	0.3402	1.2001	0.2021	0.9653	0.998
NON_SMALL_CELL_LUNG_CANCER	-0.3082	-1.1957	0.1843	0.9664	1
ALPHA_LINOLENIC_ACID_METABOLISM	-0.2642	-0.7058	0.8261	0.9794	1
THYROID_CANCER	0.2942	1.0665	0.3667	0.9822	1
GAP_JUNCTION	-0.1663	-0.7102	0.9302	0.9838	1
AXON_GUIDANCE	0.1232	0.5072	1	0.984	1
ALLOGRAFT_REJECTION	0.2252	0.6099	0.8508	0.9853	1
ECM_RECEPTOR_INTERACTION	-0.2022	-0.6925	0.8409	0.9861	1
RNA_POLYMERASE	-0.1887	-0.6649	0.8954	0.9865	1
GLYCOSAMINOGLYCAN_BIOSYNTHESIS_HEPARAN_SULFATE	-0.2107	-0.6318	0.9309	0.9869	1
PROSTATE_CANCER	0.2957	1.2248	0.1613	0.9892	0.996
PROTEASOME	-0.2282	-0.6792	0.7175	0.9907	1
PENTOSE_AND_GLUCURONATE_INTERCONVERSIONS	-0.2338	-0.6696	0.8964	0.9907	1
P53_SIGNALING_PATHWAY	0.344	1.1636	0.242	0.9931	1
CELL_ADHESION_MOLECULES_CAMS	-0.196	-0.7103	0.8249	0.9934	1
PENTOSE_PHOSPHATE_PATHWAY	-0.2129	-0.635	0.9296	0.9936	1
GLYCOSAMINOGLYCAN_BIOSYNTHESIS_KERATAN_SULFATE	-0.254	-0.6458	0.8707	0.9945	1
PANTOTHENATE_AND_COA_BIOSYNTHESIS	-0.1456	-0.4325	0.9961	0.9949	1
PROXIMAL_TUBULE_BICARBONATE_RECLAMATION	-0.2245	-0.604	0.9551	0.9961	1
ANTIGEN_PROCESSING_AND_PRESENTATION	0.1879	0.6153	0.8931	0.9967	1
PARKINSONS_DISEASE	-0.5573	-1.1978	0.2097	0.9973	1
PATHOGENIC_ESCHERICHIA_COLI_INFECTION	0.1527	0.5082	0.969	0.9982	1
REGULATION_OF_AUTOPHAGY	0.1641	0.5553	0.9903	0.9985	1
MATURITY_ONSET_DIABETES_OF_THE_YOUNG	-0.1786	-0.5836	0.9734	0.9992	1
PPAR_SIGNALING_PATHWAY	-0.4393	-1.5165	0.0407	1	0.804
BIOSYNTHESIS_OF_UNSATURATED_FATTY_ACIDS	-0.5046	-1.4934	0.065	1	0.844
BETA_ALANINE_METABOLISM	-0.5968	-1.4765	0.0538	1	0.867
TASTE_TRANSDUCTION	-0.4206	-1.4384	0.0584	1	0.924
PRIMARY_IMMUNODEFICIENCY	-0.4556	-1.414	0.1224	1	0.945
LIMONENE_AND_PINENE_DEGRADATION	-0.6455	-1.397	0.1037	1	0.956
PORPHYRIN_AND_CHLOROPHYLL_METABOLISM	-0.4093	-1.3759	0.1067	1	0.967
INSULIN_SIGNALING_PATHWAY	-0.3829	-1.3713	0.1061	1	0.972
CALCIUM_SIGNALING_PATHWAY	-0.3312	-1.3428	0.0463	1	0.984
BASE_EXCISION_REPAIR	-0.3897	-1.3399	0.1437	1	0.985
PYRUVATE_METABOLISM	-0.5514	-1.3236	0.1116	1	0.993
GLYCEROLIPID_METABOLISM	-0.3846	-1.3074	0.1459	1	0.993
RETINOL_METABOLISM	-0.3741	-1.2777	0.1479	1	0.996
TRYPTOPHAN_METABOLISM	-0.3729	-1.2693	0.1429	1	0.996
T_CELL_RECEPTOR_SIGNALING_PATHWAY	-0.294	-1.2628	0.1172	1	0.997
OXIDATIVE_PHOSPHORYLATION	-0.544	-1.252	0.2317	1	0.997
LONG_TERM_POTENTIATION	-0.2944	-1.249	0.1198	1	0.997
GLYCOLYSIS_GLUCONEOGENESIS	-0.4005	-1.2462	0.2265	1	0.997
SULFUR_METABOLISM	-0.5817	-1.244	0.2591	1	0.997
CARDIAC_MUSCLE_CONTRACTION	-0.5045	-1.2393	0.2449	1	0.997
BUTANOATE_METABOLISM	-0.4515	-1.2284	0.2286	1	0.998
REGULATION_OF_ACTIN_CYTOSKELETON	-0.2635	-1.2162	0.1355	1	0.998
LYSINE_DEGRADATION	-0.3291	-1.2015	0.1919	1	0.999
ALZHEIMERS_DISEASE	-0.4021	-1.1998	0.2863	1	0.999
AUTOIMMUNE_THYROID_DISEASE	-0.1751	-0.5573	0.9365	1	1
GLYCOSPHINGOLIPID_BIOSYNTHESIS_GLOBO_SERIES	-0.2008	-0.5186	0.9586	1	1
N_GLYCAN_BIOSYNTHESIS	-0.1855	-0.4776	0.9006	1	1
INTESTINAL_IMMUNE_NETWORK_FOR_IGA_PRODUCTION	-0.151	-0.4468	0.9742	1	1
AMINOACYL_TRNA_BIOSYNTHESIS	0.1847	0.6209	0.913	1	1
STEROID_BIOSYNTHESIS	0.2162	0.6218	0.9463	1	1
RIBOFLAVIN_METABOLISM	0.3936	1.0699	0.3984	1	1
NOTCH_SIGNALING_PATHWAY	0.2692	1.0786	0.3535	1	1
SELENOAMINO_ACID_METABOLISM	0.3353	1.0845	0.3602	1	1
BLADDER_CANCER	0.3069	1.0858	0.323	1	1
ALANINE_ASPARTATE_AND_GLUTAMATE_METABOLISM	0.3309	1.0935	0.3054	1	1
RIG_I_LIKE_RECEPTOR_SIGNALING_PATHWAY	0.3065	1.125	0.3197	1	1
CELL_CYCLE	0.2903	1.1418	0.3057	1	1
APOPTOSIS	0.3037	1.1651	0.2366	1	1
MELANOMA	0.2831	1.2038	0.1408	1	0.998
PATHWAYS_IN_CANCER	0.2685	1.2555	0.1087	1	0.995
