# Supplementary material for: Bioinformatic analysis combined with immune infiltration to explore osteoarthritis biomarkers and drug prediction
Source: Medicine (Baltimore). 2024 Jun 21;103(25):e38430. doi: 10.1097/MD.0000000000038430 (PMC11191918; doi:10.1097/MD.0000000000038430)
Supplement: Supplementary file 7 [file medi-103-e38430-s007.xlsx]

## Sheet: KEGG pathway
ID	Description	GeneRatio	BgRatio	pvalue	p.adjust	qvalue	geneID	Count
hsa04933	AGE-RAGE signaling pathway in diabetic complications	10/114	100/8223	1.07224e-06	0.000253049	0.000165915	MAPK8/PIK3CA/JAK2/NOX4/AKT3/COL1A1/COL4A5/TGFB1/COL4A2/SERPINE1	10
hsa05210	Colorectal cancer	8/114	86/8223	2.30173e-05	0.00208283	0.00136564	MAPK8/PIK3CA/EGFR/AKT3/MAP2K2/TGFB1/TP53/MSH2	8
hsa04929	GnRH secretion	7/114	64/8223	2.64766e-05	0.00208283	0.00136564	PIK3CA/TRPC5/TRPC1/AKT3/MAP2K2/KCNJ5/KCNN1	7
hsa04920	Adipocytokine signaling pathway	7/114	69/8223	4.34353e-05	0.00233934	0.00153382	MAPK8/LEP/ADIPOQ/JAK2/POMC/AKT3/TNFRSF1A	7
hsa04060	Cytokine-cytokine receptor interaction	14/114	295/8223	5.30469e-05	0.00233934	0.00153382	LEP/EPO/IL1F10/INHA/TNFSF10/PRLR/IL17F/TNFRSF1A/TNFSF14/LTB/CD4/TGFB1/INHBA/CSF1R	14
hsa01522	Endocrine resistance	8/114	98/8223	5.94746e-05	0.00233934	0.00153382	MAPK8/PIK3CA/EGFR/E2F1/AKT3/MAP2K2/CARM1/TP53	8
hsa04926	Relaxin signaling pathway	9/114	129/8223	7.03505e-05	0.00237182	0.00155512	MAPK8/PIK3CA/EGFR/AKT3/MAP2K2/COL1A1/COL4A5/TGFB1/COL4A2	9
hsa05212	Pancreatic cancer	7/114	76/8223	8.1267e-05	0.00239738	0.00157187	MAPK8/PIK3CA/EGFR/E2F1/AKT3/TGFB1/TP53	7
hsa04071	Sphingolipid signaling pathway	8/114	119/8223	0.000232932	0.00610799	0.0040048	MAPK8/PIK3CA/ROCK1/AKT3/MAP2K2/TNFRSF1A/TP53/KNG1	8
hsa04917	Prolactin signaling pathway	6/114	70/8223	0.000396405	0.00838489	0.00549767	MAPK8/PIK3CA/JAK2/AKT3/PRLR/MAP2K2	6
hsa04068	FoxO signaling pathway	8/114	131/8223	0.000447773	0.00838489	0.00549767	MAPK8/PIK3CA/EGFR/TNFSF10/AKT3/MAP2K2/ATG12/TGFB1	8
hsa05218	Melanoma	6/114	72/8223	0.000461879	0.00838489	0.00549767	PIK3CA/EGFR/E2F1/AKT3/MAP2K2/TP53	6
hsa05223	Non-small cell lung cancer	6/114	72/8223	0.000461879	0.00838489	0.00549767	PIK3CA/EGFR/E2F1/AKT3/MAP2K2/TP53	6
hsa05142	Chagas disease	7/114	102/8223	0.000510752	0.00860982	0.00564516	MAPK8/PIK3CA/AKT3/TNFRSF1A/TGFB1/KNG1/SERPINE1	7
hsa05214	Glioma	6/114	75/8223	0.000575575	0.00905571	0.00593751	PIK3CA/EGFR/E2F1/AKT3/MAP2K2/TP53	6
hsa05220	Chronic myeloid leukemia	6/114	76/8223	0.000617944	0.00911468	0.00597617	PIK3CA/E2F1/AKT3/MAP2K2/TGFB1/TP53	6
hsa01521	EGFR tyrosine kinase inhibitor resistance	6/114	79/8223	0.000759712	0.0105466	0.00691502	PIK3CA/EGFR/JAK2/AKT3/MAP2K2/NF1	6
hsa04024	cAMP signaling pathway	10/114	225/8223	0.00109071	0.0143004	0.00937625	MAPK8/PIK3CA/POMC/SSTR5/ROCK1/AKT3/MAP2K2/ORAI1/CRHR1/ATP1B2	10
hsa05213	Endometrial cancer	5/114	58/8223	0.00119694	0.0148672	0.00974791	PIK3CA/EGFR/AKT3/MAP2K2/TP53	5
hsa04932	Non-alcoholic fatty liver disease	8/114	155/8223	0.00135266	0.0157517	0.0103278	MAPK8/ITCH/LEP/PIK3CA/ADIPOQ/AKT3/TNFRSF1A/TGFB1	8
hsa05235	PD-L1 expression and PD-1 checkpoint pathway in cancer	6/114	89/8223	0.00142008	0.0157517	0.0103278	PIK3CA/EGFR/JAK2/AKT3/MAP2K2/CD4	6
hsa05160	Hepatitis C	8/114	157/8223	0.00146838	0.0157517	0.0103278	PIK3CA/EGFR/E2F1/AKT3/MAP2K2/SCARB1/TNFRSF1A/TP53	8
hsa05222	Small cell lung cancer	6/114	92/8223	0.00168509	0.0172905	0.0113368	PIK3CA/E2F1/AKT3/COL4A5/TP53/COL4A2	6
hsa05161	Hepatitis B	8/114	162/8223	0.00179235	0.0176248	0.011556	MAPK8/PIK3CA/JAK2/E2F1/AKT3/MAP2K2/TGFB1/TP53	8
hsa05215	Prostate cancer	6/114	97/8223	0.00220836	0.0204517	0.0134095	PIK3CA/EGFR/E2F1/AKT3/MAP2K2/TP53	6
hsa05225	Hepatocellular carcinoma	8/114	168/8223	0.00225316	0.0204517	0.0134095	PIK3CA/EGFR/NFE2L2/E2F1/AKT3/MAP2K2/TGFB1/TP53	8
hsa05219	Bladder cancer	4/114	41/8223	0.00238983	0.0208889	0.0136961	EGFR/E2F1/MAP2K2/TP53	4
hsa04210	Apoptosis	7/114	136/8223	0.00274607	0.0225586	0.0147909	MAPK8/PIK3CA/TNFSF10/AKT3/MAP2K2/TNFRSF1A/TP53	7
hsa05230	Central carbon metabolism in cancer	5/114	70/8223	0.00277203	0.0225586	0.0147909	PIK3CA/EGFR/AKT3/MAP2K2/TP53	5
hsa04974	Protein digestion and absorption	6/114	103/8223	0.00298849	0.0235094	0.0154143	ATP1B2/COL1A1/COL4A5/COL4A2/COL18A1/COL5A1	6
hsa04151	PI3K-Akt signaling pathway	12/114	354/8223	0.00355215	0.0265843	0.0174304	PIK3CA/EGFR/EPO/JAK2/AKT3/PRLR/MAP2K2/COL1A1/COL4A5/TP53/COL4A2/CSF1R	12
hsa05166	Human T-cell leukemia virus 1 infection	9/114	222/8223	0.00360465	0.0265843	0.0174304	MAPK8/PIK3CA/E2F1/AKT3/MAP2K2/TNFRSF1A/CD4/TGFB1/TP53	9
hsa04066	HIF-1 signaling pathway	6/114	109/8223	0.00395873	0.0283109	0.0185625	PIK3CA/EGFR/EPO/AKT3/MAP2K2/SERPINE1	6
hsa05226	Gastric cancer	7/114	149/8223	0.0045554	0.0316198	0.020732	PIK3CA/EGFR/E2F1/AKT3/MAP2K2/TGFB1/TP53	7
hsa04668	TNF signaling pathway	6/114	114/8223	0.00493134	0.0332513	0.0218017	MAPK8/ITCH/PIK3CA/AKT3/TNFRSF1A/TNFAIP3	6
hsa05167	Kaposi sarcoma-associated herpesvirus infection	8/114	194/8223	0.00542008	0.0355317	0.0232969	MAPK8/PIK3CA/JAK2/E2F1/AKT3/MAP2K2/TNFRSF1A/TP53	8
hsa04934	Cushing syndrome	7/114	155/8223	0.00564419	0.0358099	0.0234793	EGFR/POMC/E2F1/MAP2K2/ORAI1/CRHR1/SCARB1	7
hsa04218	Cellular senescence	7/114	156/8223	0.00584314	0.0358099	0.0234793	PIK3CA/E2F1/AKT3/MAP2K2/TGFB1/TP53/SERPINE1	7
hsa05165	Human papillomavirus infection	11/114	331/8223	0.00604301	0.0358099	0.0234793	PIK3CA/EGFR/E2F1/AKT3/MAP2K2/COL1A1/ATP6V0E2/TNFRSF1A/COL4A5/TP53/COL4A2	11
hsa04722	Neurotrophin signaling pathway	6/114	119/8223	0.00606948	0.0358099	0.0234793	MAPK8/PIK3CA/RIPK2/AKT3/MAP2K2/TP53	6
hsa04935	Growth hormone synthesis, secretion and action	6/114	120/8223	0.00631832	0.035839	0.0234983	MAPK8/PIK3CA/JAK2/SSTR5/AKT3/MAP2K2	6
hsa04012	ErbB signaling pathway	5/114	85/8223	0.00637812	0.035839	0.0234983	MAPK8/PIK3CA/EGFR/AKT3/MAP2K2	5
hsa04919	Thyroid hormone signaling pathway	6/114	121/8223	0.00657452	0.0360834	0.0236586	PIK3CA/AKT3/MAP2K2/ATP1B2/TP53/DIO2	6
hsa04510	Focal adhesion	8/114	203/8223	0.00707862	0.0360954	0.0236665	MAPK8/PIK3CA/EGFR/ROCK1/AKT3/COL1A1/COL4A5/COL4A2	8
hsa05131	Shigellosis	9/114	247/8223	0.00719129	0.0360954	0.0236665	MAPK8/PIK3CA/EGFR/RIPK2/ROCK1/AKT3/ATG12/TNFRSF1A/TP53	9
hsa04512	ECM-receptor interaction	5/114	88/8223	0.0073728	0.0360954	0.0236665	COL1A1/AGRN/DSPP/COL4A5/COL4A2	5
hsa04611	Platelet activation	6/114	124/8223	0.0073885	0.0360954	0.0236665	PIK3CA/ROCK1/AKT3/ORAI1/COL1A1/STIM1	6
hsa04010	MAPK signaling pathway	10/114	294/8223	0.00749313	0.0360954	0.0236665	MAPK8/EGFR/AKT3/MAP2K2/TNFRSF1A/TGFB1/TP53/DUSP5/CSF1R/NF1	10
hsa05205	Proteoglycans in cancer	8/114	205/8223	0.00749438	0.0360954	0.0236665	PIK3CA/EGFR/ROCK1/AKT3/MAP2K2/COL1A1/TGFB1/TP53	8
hsa04630	JAK-STAT signaling pathway	7/114	166/8223	0.008133	0.0383877	0.0251695	LEP/PIK3CA/EGFR/EPO/JAK2/AKT3/PRLR	7
hsa04923	Regulation of lipolysis in adipocytes	4/114	58/8223	0.008364	0.038704	0.0253769	PIK3CA/AKT3/FABP4/ABHD5	4
hsa04380	Osteoclast differentiation	6/114	128/8223	0.0085842	0.0389591	0.0255441	MAPK8/PIK3CA/AKT3/TNFRSF1A/TGFB1/CSF1R	6
hsa04215	Apoptosis - multiple species	3/114	32/8223	0.00960797	0.0427827	0.0280511	MAPK8/BOK/TNFRSF1A	3
hsa05417	Lipid and atherosclerosis	8/114	215/8223	0.00985609	0.0430748	0.0282426	MAPK8/PIK3CA/JAK2/NFE2L2/TNFSF10/AKT3/TNFRSF1A/TP53	8
hsa04925	Aldosterone synthesis and secretion	5/114	98/8223	0.0114649	0.0483162	0.0316792	POMC/ORAI1/SCARB1/ATP1B2/KCNJ5	5
hsa05231	Choline metabolism in cancer	5/114	98/8223	0.0114649	0.0483162	0.0316792	MAPK8/PIK3CA/EGFR/AKT3/MAP2K2	5
hsa05135	Yersinia infection	6/114	137/8223	0.0117732	0.0486913	0.0319252	MAPK8/PIK3CA/ROCK1/AKT3/MAP2K2/CD4	6
hsa05208	Chemical carcinogenesis - reactive oxygen species	8/114	223/8223	0.0121141	0.0486913	0.0319252	EPHX1/MAPK8/PIK3CA/EGFR/NOX4/NFE2L2/AKT3/MAP2K2	8
hsa04915	Estrogen signaling pathway	6/114	138/8223	0.0121728	0.0486913	0.0319252	PIK3CA/EGFR/POMC/AKT3/MAP2K2/KCNJ5	6
hsa05418	Fluid shear stress and atherosclerosis	6/114	139/8223	0.012582	0.0492652	0.0323015	MAPK8/PIK3CA/NFE2L2/AKT3/TNFRSF1A/TP53	6
hsa05163	Human cytomegalovirus infection	8/114	225/8223	0.0127338	0.0492652	0.0323015	PIK3CA/EGFR/E2F1/ROCK1/AKT3/MAP2K2/TNFRSF1A/TP53	8
hsa05146	Amoebiasis	5/114	102/8223	0.0134647	0.0504897	0.0331043	PIK3CA/COL1A1/COL4A5/TGFB1/COL4A2	5
hsa05221	Acute myeloid leukemia	4/114	67/8223	0.0137451	0.0504897	0.0331043	PIK3CA/AKT3/MAP2K2/CSF1R	4
hsa04550	Signaling pathways regulating pluripotency of stem cells	6/114	143/8223	0.0143157	0.0504897	0.0331043	PIK3CA/JAK2/AKT3/MAP2K2/SKIL/INHBA	6
hsa04960	Aldosterone-regulated sodium reabsorption	3/114	37/8223	0.0143182	0.0504897	0.0331043	PIK3CA/ATP1B2/NEDD4L	3
hsa05216	Thyroid cancer	3/114	37/8223	0.0143182	0.0504897	0.0331043	TPR/MAP2K2/TP53	3
hsa04664	Fc epsilon RI signaling pathway	4/114	68/8223	0.0144516	0.0504897	0.0331043	MAPK8/PIK3CA/AKT3/MAP2K2	4
hsa04660	T cell receptor signaling pathway	5/114	104/8223	0.0145479	0.0504897	0.0331043	MAPK8/PIK3CA/AKT3/MAP2K2/CD4	5
hsa05211	Renal cell carcinoma	4/114	69/8223	0.0151808	0.0519227	0.0340439	PIK3CA/AKT3/MAP2K2/TGFB1	4
hsa05224	Breast cancer	6/114	147/8223	0.0162098	0.0546502	0.0358322	PIK3CA/EGFR/E2F1/AKT3/MAP2K2/TP53	6
hsa04659	Th17 cell differentiation	5/114	108/8223	0.0168868	0.0561306	0.0368029	MAPK8/JAK2/IL17F/CD4/TGFB1	5
hsa01524	Platinum drug resistance	4/114	73/8223	0.0183282	0.0600759	0.0393896	PIK3CA/AKT3/TP53/MSH2	4
hsa05145	Toxoplasmosis	5/114	112/8223	0.0194635	0.0629232	0.0412565	MAPK8/JAK2/AKT3/TNFRSF1A/TGFB1	5
hsa03320	PPAR signaling pathway	4/114	75/8223	0.0200431	0.0639212	0.0419109	ADIPOQ/GK/FABP4/PLTP	4
hsa04930	Type II diabetes mellitus	3/114	46/8223	0.0255796	0.0804906	0.0527748	MAPK8/PIK3CA/ADIPOQ	3
hsa04973	Carbohydrate digestion and absorption	3/114	47/8223	0.0270544	0.084011	0.0550831	PIK3CA/AKT3/ATP1B2	3
hsa05207	Chemical carcinogenesis - receptor activation	7/114	212/8223	0.0276825	0.0848451	0.0556299	EPHX1/PIK3CA/EGFR/JAK2/E2F1/AKT3/MAP2K2	7
hsa04080	Neuroactive ligand-receptor interaction	10/114	367/8223	0.0307214	0.092952	0.0609453	LEP/UCN2/POMC/SSTR5/PRLR/CHRNG/CRHR1/GAL/PTH2R/KNG1	10
hsa05164	Influenza A	6/114	171/8223	0.0312938	0.0934853	0.061295	PIK3CA/JAK2/TNFSF10/AKT3/MAP2K2/TNFRSF1A	6
hsa04211	Longevity regulating pathway	4/114	89/8223	0.0347935	0.102641	0.0672979	PIK3CA/ADIPOQ/AKT3/TP53	4
hsa05152	Tuberculosis	6/114	180/8223	0.0387446	0.112885	0.074015	MAPK8/JAK2/RIPK2/AKT3/TNFRSF1A/TGFB1	6
hsa04910	Insulin signaling pathway	5/114	137/8223	0.041422	0.119214	0.0781647	MAPK8/PIK3CA/AKT3/MAP2K2/PRKAR2B	5
hsa05162	Measles	5/114	139/8223	0.0436387	0.12368	0.0810927	MAPK8/PIK3CA/AKT3/TNFAIP3/TP53	5
hsa04350	TGF-beta signaling pathway	4/114	96/8223	0.0440218	0.12368	0.0810927	ROCK1/SMURF2/TGFB1/INHBA	4
hsa04014	Ras signaling pathway	7/114	236/8223	0.045363	0.125949	0.0825804	MAPK8/PIK3CA/EGFR/AKT3/MAP2K2/CSF1R/NF1	7
hsa04140	Autophagy - animal	5/114	141/8223	0.0459258	0.126029	0.0826327	MAPK8/PIK3CA/AKT3/MAP2K2/ATG12	5
hsa04936	Alcoholic liver disease	5/114	142/8223	0.0470958	0.127754	0.0837639	MAPK8/ADIPOQ/NOX4/AKT3/TNFRSF1A	5
hsa04370	VEGF signaling pathway	3/114	59/8223	0.048188	0.129231	0.0847325	PIK3CA/AKT3/MAP2K2	3
hsa04061	Viral protein interaction with cytokine and cytokine receptor	4/114	100/8223	0.049856	0.132202	0.0866804	TNFSF10/TNFRSF1A/TNFSF14/CSF1R	4
hsa04064	NF-kappa B signaling pathway	4/114	104/8223	0.0560964	0.145481	0.0953866	TNFRSF1A/TNFSF14/LTB/TNFAIP3	4
hsa04620	Toll-like receptor signaling pathway	4/114	104/8223	0.0560964	0.145481	0.0953866	MAPK8/PIK3CA/AKT3/MAP2K2	4
hsa05132	Salmonella infection	7/114	249/8223	0.0574363	0.147337	0.0966034	MAPK8/PIK3CA/RIPK2/TNFSF10/AKT3/MAP2K2/TNFRSF1A	7
hsa04927	Cortisol synthesis and secretion	3/114	65/8223	0.0610505	0.154237	0.101128	POMC/ORAI1/SCARB1	3
hsa05169	Epstein-Barr virus infection	6/114	202/8223	0.0614333	0.154237	0.101128	MAPK8/PIK3CA/E2F1/AKT3/TNFAIP3/TP53	6
hsa04931	Insulin resistance	4/114	108/8223	0.0627395	0.155858	0.102191	MAPK8/PIK3CA/AKT3/TNFRSF1A	4
hsa04217	Necroptosis	5/114	159/8223	0.0696965	0.171337	0.11234	MAPK8/JAK2/TNFSF10/TNFRSF1A/TNFAIP3	5
hsa05204	Chemical carcinogenesis - DNA adducts	3/114	69/8223	0.0704258	0.171345	0.112345	CYP2C19/EPHX1/HSD11B1	3
hsa05120	Epithelial cell signaling in Helicobacter pylori infection	3/114	70/8223	0.0728657	0.175473	0.115051	MAPK8/EGFR/ATP6V0E2	3
hsa05170	Human immunodeficiency virus 1 infection	6/114	212/8223	0.0739045	0.176176	0.115513	MAPK8/PIK3CA/AKT3/MAP2K2/TNFRSF1A/CD4	6
hsa04137	Mitophagy - animal	3/114	72/8223	0.0778579	0.183745	0.120475	MAPK8/E2F1/TP53	3
hsa04115	p53 signaling pathway	3/114	73/8223	0.0804092	0.187887	0.123191	GORAB/TP53/SERPINE1	3
hsa04022	cGMP-PKG signaling pathway	5/114	167/8223	0.0820931	0.189941	0.124538	ROCK1/AKT3/MAP2K2/ATP1B2/KNG1	5
hsa04152	AMPK signaling pathway	4/114	121/8223	0.0870362	0.199423	0.130754	LEP/PIK3CA/ADIPOQ/AKT3	4
hsa04971	Gastric acid secretion	3/114	76/8223	0.0882779	0.200323	0.131345	GAST/ATP1B2/KCNJ15	3
hsa00980	Metabolism of xenobiotics by cytochrome P450	3/114	78/8223	0.0936978	0.210597	0.138081	EPHX1/CYP2S1/HSD11B1	3
hsa05340	Primary immunodeficiency	2/114	38/8223	0.0970506	0.216075	0.141673	ORAI1/CD4	2
hsa04810	Regulation of actin cytoskeleton	6/114	229/8223	0.0981978	0.216586	0.142008	PIK3CA/EGFR/ROCK1/AKT3/MAP2K2/KNG1	6
hsa04110	Cell cycle	4/114	127/8223	0.099588	0.217618	0.142685	E2F1/TGFB1/CDC7/TP53	4
hsa04360	Axon guidance	5/114	182/8223	0.108273	0.232567	0.152486	PIK3CA/TRPC5/TRPC1/ROCK1/NTN1	5
hsa04650	Natural killer cell mediated cytotoxicity	4/114	131/8223	0.1084	0.232567	0.152486	PIK3CA/TNFSF10/MAP2K2/ICAM2	4
hsa04216	Ferroptosis	2/114	41/8223	0.110269	0.233361	0.153006	TP53/CP	2
hsa04662	B cell receptor signaling pathway	3/114	84/8223	0.110747	0.233361	0.153006	PIK3CA/AKT3/MAP2K2	3
hsa04610	Complement and coagulation cascades	3/114	86/8223	0.11668	0.243685	0.159776	SERPINE2/KNG1/SERPINE1	3
hsa04975	Fat digestion and absorption	2/114	43/8223	0.11933	0.247035	0.161972	DGAT2/SCARB1	2
hsa04976	Bile secretion	3/114	89/8223	0.125797	0.258158	0.169265	EPHX1/SCARB1/ATP1B2	3
hsa05410	Hypertrophic cardiomyopathy	3/114	90/8223	0.128892	0.262229	0.171935	TGFB1/TTN/TPM2	3
hsa04658	Th1 and Th2 cell differentiation	3/114	92/8223	0.135164	0.270247	0.177192	MAPK8/JAK2/CD4	3
hsa05130	Pathogenic Escherichia coli infection	5/114	197/8223	0.138048	0.270247	0.177192	MAPK8/TNFSF10/ROCK1/SEC24A/TNFRSF1A	5
hsa04912	GnRH signaling pathway	3/114	93/8223	0.138339	0.270247	0.177192	MAPK8/EGFR/MAP2K2	3
hsa05323	Rheumatoid arthritis	3/114	93/8223	0.138339	0.270247	0.177192	ATP6V0E2/LTB/TGFB1	3
hsa05206	MicroRNAs in cancer	7/114	310/8223	0.138559	0.270247	0.177192	PIK3CA/EGFR/MIR146A/E2F1/ROCK1/MAP2K2/TP53	7
hsa04657	IL-17 signaling pathway	3/114	94/8223	0.141539	0.273797	0.179519	MAPK8/IL17F/TNFAIP3	3
hsa05414	Dilated cardiomyopathy	3/114	96/8223	0.148014	0.283995	0.186206	TGFB1/TTN/TPM2	3
hsa04072	Phospholipase D signaling pathway	4/114	148/8223	0.149482	0.284499	0.186536	PIK3CA/EGFR/AKT3/MAP2K2	4
hsa05415	Diabetic cardiomyopathy	5/114	203/8223	0.150884	0.284869	0.186779	MAPK8/PIK3CA/AKT3/COL1A1/TGFB1	5
hsa00330	Arginine and proline metabolism	2/114	50/8223	0.152342	0.285339	0.187087	OAT/CKM	2
hsa04750	Inflammatory mediator regulation of TRP channels	3/114	98/8223	0.154585	0.28726	0.188346	MAPK8/PIK3CA/KNG1	3
hsa04979	Cholesterol metabolism	2/114	51/8223	0.157197	0.288879	0.189408	SCARB1/PLTP	2
hsa04640	Hematopoietic cell lineage	3/114	99/8223	0.157904	0.288879	0.189408	EPO/CD4/CSF1R	3
hsa04921	Oxytocin signaling pathway	4/114	154/8223	0.165244	0.299908	0.196639	EGFR/ROCK1/MAP2K2/KCNJ5	4
hsa04015	Rap1 signaling pathway	5/114	210/8223	0.166474	0.299908	0.196639	PIK3CA/EGFR/AKT3/MAP2K2/CSF1R	5
hsa04914	Progesterone-mediated oocyte maturation	3/114	102/8223	0.167994	0.300353	0.196931	MAPK8/PIK3CA/AKT3	3
hsa04150	mTOR signaling pathway	4/114	156/8223	0.170628	0.302768	0.198514	PIK3CA/AKT3/MAP2K2/TNFRSF1A	4
hsa04514	Cell adhesion molecules	4/114	157/8223	0.173343	0.305291	0.200168	NCAM2/CD4/NLGN1/ICAM2	4
hsa04625	C-type lectin receptor signaling pathway	3/114	104/8223	0.174823	0.305617	0.200382	MAPK8/PIK3CA/AKT3	3
hsa00430	Taurine and hypotaurine metabolism	1/114	16/8223	0.200344	0.347657	0.227946	CDO1	1
hsa04730	Long-term depression	2/114	60/8223	0.202008	0.347984	0.228161	MAP2K2/CRHR1	2
hsa04725	Cholinergic synapse	3/114	113/8223	0.206456	0.353069	0.231495	PIK3CA/JAK2/AKT3	3
hsa04310	Wnt signaling pathway	4/114	170/8223	0.209924	0.355096	0.232824	MAPK8/SFRP5/LGR5/TP53	4
hsa00561	Glycerolipid metabolism	2/114	62/8223	0.21217	0.355096	0.232824	DGAT2/GK	2
hsa04213	Longevity regulating pathway - multiple species	2/114	62/8223	0.21217	0.355096	0.232824	PIK3CA/AKT3	2
hsa04726	Serotonergic synapse	3/114	115/8223	0.21366	0.355096	0.232824	CYP2C19/TRPC1/KCNJ5	3
hsa05321	Inflammatory bowel disease	2/114	65/8223	0.227504	0.375462	0.246177	IL17F/TGFB1	2
hsa00830	Retinol metabolism	2/114	68/8223	0.242916	0.398113	0.261028	CYP2S1/RPE65	2
hsa04621	NOD-like receptor signaling pathway	4/114	186/8223	0.257608	0.414804	0.271972	MAPK8/RIPK2/ATG12/TNFAIP3	4
hsa04520	Adherens junction	2/114	71/8223	0.258374	0.414804	0.271972	EGFR/SNAI1	2
hsa04622	RIG-I-like receptor signaling pathway	2/114	71/8223	0.258374	0.414804	0.271972	MAPK8/ATG12	2
hsa04613	Neutrophil extracellular trap formation	4/114	190/8223	0.269874	0.426786	0.279828	PIK3CA/AKT3/HDAC10/MAP2K2	4
hsa03430	Mismatch repair	1/114	23/8223	0.274958	0.426786	0.279828	MSH2	1
hsa04964	Proximal tubule bicarbonate reclamation	1/114	23/8223	0.274958	0.426786	0.279828	ATP1B2	1
hsa04062	Chemokine signaling pathway	4/114	192/8223	0.276047	0.426786	0.279828	PIK3CA/JAK2/ROCK1/AKT3	4
hsa04142	Lysosome	3/114	132/8223	0.276687	0.426786	0.279828	ABCA2/PLA2G15/LGMN	3
hsa04728	Dopaminergic synapse	3/114	132/8223	0.276687	0.426786	0.279828	MAPK8/AKT3/KCNJ5	3
hsa04918	Thyroid hormone synthesis	2/114	75/8223	0.279005	0.427566	0.28034	ATP1B2/SERPINA7	2
hsa04270	Vascular smooth muscle contraction	3/114	134/8223	0.28425	0.431211	0.28273	ROCK1/MAP2K2/RAMP1	3
hsa04977	Vitamin digestion and absorption	1/114	24/8223	0.285038	0.431211	0.28273	SCARB1	1
hsa05140	Leishmaniasis	2/114	77/8223	0.289311	0.434888	0.285141	JAK2/TGFB1	2
hsa04612	Antigen processing and presentation	2/114	78/8223	0.294459	0.439825	0.288378	CD4/LGMN	2
hsa04371	Apelin signaling pathway	3/114	139/8223	0.303231	0.449555	0.294757	AKT3/MAP2K2/SERPINE1	3
hsa00563	Glycosylphosphatidylinositol (GPI)-anchor biosynthesis	1/114	26/8223	0.304783	0.449555	0.294757	PIGO	1
hsa05203	Viral carcinogenesis	4/114	204/8223	0.313524	0.455572	0.298702	PIK3CA/HDAC10/GTF2H3/TP53	4
hsa04966	Collecting duct acid secretion	1/114	27/8223	0.314452	0.455572	0.298702	ATP6V0E2	1
hsa04120	Ubiquitin mediated proteolysis	3/114	142/8223	0.314653	0.455572	0.298702	ITCH/SMURF2/NEDD4L	3
hsa05017	Spinocerebellar ataxia	3/114	143/8223	0.318464	0.458277	0.300476	MAPK8/PIK3CA/AKT3	3
hsa04911	Insulin secretion	2/114	86/8223	0.335398	0.479721	0.314536	ATP1B2/KCNN1	2
hsa04260	Cardiac muscle contraction	2/114	87/8223	0.340473	0.484047	0.317372	ATP1B2/TPM2	2
hsa00591	Linoleic acid metabolism	1/114	30/8223	0.342665	0.484246	0.317503	CYP2C19	1
hsa04540	Gap junction	2/114	88/8223	0.345537	0.485398	0.318258	EGFR/MAP2K2	2
hsa05310	Asthma	1/114	31/8223	0.351812	0.491287	0.32212	RNASE3	1
hsa04261	Adrenergic signaling in cardiomyocytes	3/114	154/8223	0.360363	0.49799	0.326515	AKT3/ATP1B2/TPM2	3
hsa04136	Autophagy - other	1/114	32/8223	0.360832	0.49799	0.326515	ATG12	1
hsa04666	Fc gamma R-mediated phagocytosis	2/114	97/8223	0.390486	0.535783	0.351294	PIK3CA/AKT3	2
hsa00512	Mucin type O-glycan biosynthesis	1/114	36/8223	0.395685	0.536676	0.35188	GALNT15	1
hsa00760	Nicotinate and nicotinamide metabolism	1/114	36/8223	0.395685	0.536676	0.35188	NT5E	1
hsa05171	Coronavirus disease - COVID-19	4/114	232/8223	0.40209	0.5388	0.353272	MAPK8/PIK3CA/EGFR/TNFRSF1A	4
hsa01250	Biosynthesis of nucleotide sugars	1/114	37/8223	0.4041	0.5388	0.353272	TGDS	1
hsa05143	African trypanosomiasis	1/114	37/8223	0.4041	0.5388	0.353272	KNG1	1
hsa04916	Melanogenesis	2/114	101/8223	0.410036	0.543643	0.356447	POMC/MAP2K2	2
hsa04972	Pancreatic secretion	2/114	102/8223	0.414877	0.546535	0.358343	TRPC1/ATP1B2	2
hsa04530	Tight junction	3/114	169/8223	0.416849	0.546535	0.358343	MAPK8/ROCK1/NEDD4L	3
hsa04141	Protein processing in endoplasmic reticulum	3/114	171/8223	0.424275	0.553199	0.362713	MAPK8/NFE2L2/SEC24A	3
hsa05010	Alzheimer disease	6/114	384/8223	0.442302	0.573534	0.376046	MAPK8/PIK3CA/NOX4/AKT3/MAP2K2/TNFRSF1A	6
hsa00860	Porphyrin metabolism	1/114	43/8223	0.452204	0.583171	0.382364	CP	1
hsa04144	Endocytosis	4/114	251/8223	0.461286	0.59165	0.387924	ITCH/EGFR/SMURF2/NEDD4L	4
hsa02010	ABC transporters	1/114	45/8223	0.467367	0.593004	0.388812	ABCA2	1
hsa03022	Basal transcription factors	1/114	45/8223	0.467367	0.593004	0.388812	GTF2H3	1
hsa04670	Leukocyte transendothelial migration	2/114	114/8223	0.471344	0.594851	0.390023	PIK3CA/ROCK1	2
hsa00514	Other types of O-glycan biosynthesis	1/114	47/8223	0.482114	0.602005	0.394714	GALNT15	1
hsa03420	Nucleotide excision repair	1/114	47/8223	0.482114	0.602005	0.394714	GTF2H3	1
hsa04672	Intestinal immune network for IgA production	1/114	49/8223	0.496457	0.616651	0.404317	TGFB1	1
hsa05110	Vibrio cholerae infection	1/114	50/8223	0.503479	0.61886	0.405765	ATP6V0E2	1
hsa05144	Malaria	1/114	50/8223	0.503479	0.61886	0.405765	TGFB1	1
hsa00270	Cysteine and methionine metabolism	1/114	51/8223	0.510405	0.620905	0.407106	CDO1	1
hsa04913	Ovarian steroidogenesis	1/114	51/8223	0.510405	0.620905	0.407106	SCARB1	1
hsa04961	Endocrine and other factor-regulated calcium reabsorption	1/114	53/8223	0.52397	0.634139	0.415782	ATP1B2	1
hsa04340	Hedgehog signaling pathway	1/114	56/8223	0.543623	0.654566	0.429176	SMURF2	1
hsa00240	Pyrimidine metabolism	1/114	58/8223	0.556275	0.666401	0.436936	NT5E	1
hsa04978	Mineral absorption	1/114	60/8223	0.56858	0.677702	0.444345	ATP1B2	1
hsa00590	Arachidonic acid metabolism	1/114	61/8223	0.574605	0.681441	0.446797	CYP2C19	1
hsa00140	Steroid hormone biosynthesis	1/114	62/8223	0.580547	0.681733	0.446988	HSD11B1	1
hsa00310	Lysine degradation	1/114	63/8223	0.586406	0.681733	0.446988	PLOD1	1
hsa03250	Viral life cycle - HIV-1	1/114	63/8223	0.586406	0.681733	0.446988	CD4	1
hsa05217	Basal cell carcinoma	1/114	63/8223	0.586406	0.681733	0.446988	TP53	1
hsa04720	Long-term potentiation	1/114	67/8223	0.609043	0.704579	0.461968	MAP2K2	1
hsa04723	Retrograde endocannabinoid signaling	2/114	148/8223	0.612273	0.70486	0.462152	MAPK8/KCNJ5	2
hsa04924	Renin secretion	1/114	69/8223	0.619896	0.710173	0.465635	ORAI1	1
hsa04145	Phagosome	2/114	152/8223	0.626858	0.714679	0.46859	SCARB1/ATP6V0E2	2
hsa00982	Drug metabolism - cytochrome P450	1/114	72/8223	0.635619	0.721183	0.472854	CYP2C19	1
hsa00562	Inositol phosphate metabolism	1/114	73/8223	0.640715	0.723487	0.474365	PIK3CA	1
hsa04390	Hippo signaling pathway	2/114	157/8223	0.644494	0.724289	0.474891	TGFB1/SERPINE1	2
hsa04020	Calcium signaling pathway	3/114	240/8223	0.651747	0.728969	0.477959	EGFR/ORAI1/STIM1	3
hsa05133	Pertussis	1/114	76/8223	0.655584	0.729801	0.478505	MAPK8	1
hsa05100	Bacterial invasion of epithelial cells	1/114	77/8223	0.660403	0.731714	0.479759	PIK3CA	1
hsa04721	Synaptic vesicle cycle	1/114	78/8223	0.665156	0.733536	0.480954	ATP6V0E2	1
hsa04146	Peroxisome	1/114	82/8223	0.683515	0.750277	0.49193	NUDT19	1
hsa01232	Nucleotide metabolism	1/114	85/8223	0.696627	0.76113	0.499046	NT5E	1
hsa05012	Parkinson disease	3/114	266/8223	0.719185	0.78081	0.511949	MAPK8/NFE2L2/TP53	3
hsa05032	Morphine addiction	1/114	91/8223	0.721256	0.78081	0.511949	KCNJ5	1
hsa04970	Salivary secretion	1/114	92/8223	0.725164	0.781455	0.512373	ATP1B2	1
hsa05020	Prion disease	3/114	273/8223	0.735533	0.789027	0.517337	MAPK8/PIK3CA/NCAM2	3
hsa04070	Phosphatidylinositol signaling system	1/114	97/8223	0.743902	0.789482	0.517635	PIK3CA	1
hsa04713	Circadian entrainment	1/114	97/8223	0.743902	0.789482	0.517635	KCNJ5	1
hsa05014	Amyotrophic lateral sclerosis	4/114	364/8223	0.749738	0.789482	0.517635	TPR/TNFRSF1A/DNAH10/TP53	4
hsa00564	Glycerophospholipid metabolism	1/114	99/8223	0.751038	0.789482	0.517635	PLA2G15	1
hsa05202	Transcriptional misregulation in cancer	2/114	193/8223	0.752684	0.789482	0.517635	TP53/CSF1R	2
hsa04928	Parathyroid hormone synthesis, secretion and action	1/114	106/8223	0.774496	0.808182	0.529896	EGFR	1
hsa04922	Glucagon signaling pathway	1/114	107/8223	0.777663	0.808182	0.529896	AKT3	1
hsa03013	Nucleocytoplasmic transport	1/114	108/8223	0.780786	0.808182	0.529896	TPR	1
hsa05022	Pathways of neurodegeneration - multiple diseases	5/114	476/8223	0.797418	0.819465	0.537294	MAPK8/NOX4/MAP2K2/TNFRSF1A/DNAH10	5
hsa04724	Glutamatergic synapse	1/114	114/8223	0.798631	0.819465	0.537294	TRPC1	1
hsa05016	Huntington disease	3/114	306/8223	0.802761	0.820137	0.537735	MAPK8/DNAH10/TP53	3
hsa03008	Ribosome biogenesis in eukaryotes	1/114	119/8223	0.812397	0.826404	0.541844	MPHOSPH10	1
hsa00230	Purine metabolism	1/114	128/8223	0.834865	0.845614	0.554439	NT5E	1
hsa00190	Oxidative phosphorylation	1/114	134/8223	0.84834	0.855591	0.560981	ATP6V0E2	1
hsa03040	Spliceosome	1/114	154/8223	0.885859	0.889629	0.583298	SF3A2	1
hsa05034	Alcoholism	1/114	187/8223	0.928697	0.928697	0.608914	HDAC10	1
