# Supplementary material for: Bioinformatic analysis combined with immune infiltration to explore osteoarthritis biomarkers and drug prediction
Source: Medicine (Baltimore). 2024 Jun 21;103(25):e38430. doi: 10.1097/MD.0000000000038430 (PMC11191918; doi:10.1097/MD.0000000000038430)
Supplement: Supplementary file 8 [file medi-103-e38430-s008.xlsx]

## Sheet: BP
ID	Description	GeneRatio	BgRatio	pvalue	p.adjust	qvalue	geneID	Count
GO:0018108	peptidyl-tyrosine phosphorylation	17/186	374/18866	1.88383e-07	0.00038223	0.000296543	LEP/EGFR/EPO/ADIPOQ/JAK2/NOX4/MIR146A/RIPK2/PRLR/MAP2K2/TNFRSF1A/CD4/ZFYVE28/TGFB1/TP53/TTN/CSF1R	17
GO:0018212	peptidyl-tyrosine modification	17/186	377/18866	2.10944e-07	0.00038223	0.000296543	LEP/EGFR/EPO/ADIPOQ/JAK2/NOX4/MIR146A/RIPK2/PRLR/MAP2K2/TNFRSF1A/CD4/ZFYVE28/TGFB1/TP53/TTN/CSF1R	17
GO:0050730	regulation of peptidyl-tyrosine phosphorylation	14/186	263/18866	3.61693e-07	0.000436926	0.000338977	LEP/EGFR/EPO/ADIPOQ/JAK2/NOX4/MIR146A/RIPK2/TNFRSF1A/CD4/ZFYVE28/TGFB1/TP53/CSF1R	14
GO:0001942	hair follicle development	8/186	87/18866	2.3085e-06	0.00130739	0.0010143	EGFR/SNAI1/GORAB/GAL/LGR5/INHBA/NF1/CD109	8
GO:0022404	molting cycle process	8/186	89/18866	2.74376e-06	0.00130739	0.0010143	EGFR/SNAI1/GORAB/GAL/LGR5/INHBA/NF1/CD109	8
GO:0022405	hair cycle process	8/186	89/18866	2.74376e-06	0.00130739	0.0010143	EGFR/SNAI1/GORAB/GAL/LGR5/INHBA/NF1/CD109	8
GO:1903800	positive regulation of production of miRNAs involved in gene silencing by miRNA	4/186	11/18866	2.85988e-06	0.00130739	0.0010143	EGFR/MAP2K2/TGFB1/TP53	4
GO:0098773	skin epidermis development	8/186	90/18866	2.98631e-06	0.00130739	0.0010143	EGFR/SNAI1/GORAB/GAL/LGR5/INHBA/NF1/CD109	8
GO:0034103	regulation of tissue remodeling	8/186	91/18866	3.24682e-06	0.00130739	0.0010143	LEP/EGFR/ROCK1/TGFB1/TNFAIP3/TP53/CSF1R/NF1	8
GO:0050731	positive regulation of peptidyl-tyrosine phosphorylation	11/186	195/18866	3.84801e-06	0.00139452	0.0010819	LEP/EPO/ADIPOQ/JAK2/NOX4/RIPK2/TNFRSF1A/CD4/TGFB1/TP53/CSF1R	11
GO:0044060	regulation of endocrine process	6/186	44/18866	4.38007e-06	0.00144303	0.00111954	LEP/INHA/POMC/CRHR1/GAL/INHBA	6
GO:0030225	macrophage differentiation	6/186	47/18866	6.5012e-06	0.00181233	0.00140605	ADIPOQ/INHA/CD4/TGFB1/INHBA/CSF1R	6
GO:0060986	endocrine hormone secretion	6/186	47/18866	6.5012e-06	0.00181233	0.00140605	LEP/INHA/POMC/CRHR1/GAL/INHBA	6
GO:1905952	regulation of lipid localization	10/186	171/18866	7.7931e-06	0.0020173	0.00156507	LEP/ADIPOQ/POMC/ABCA2/MIR146A/CRHR1/SCARB1/ABHD5/PLTP/GAL	10
GO:0043434	response to peptide hormone	16/186	447/18866	9.57614e-06	0.00216614	0.00168054	LEP/PIK3CA/ADIPOQ/JAK2/NFE2L2/TNFSF10/ROCK1/CDO1/PRLR/TGFBR3/CRHR1/COL1A1/ATP6V0E2/RPE65/GAL/PRKAR2B	16
GO:1901653	cellular response to peptide	15/186	398/18866	1.00054e-05	0.00216614	0.00168054	LEP/PIK3CA/ADIPOQ/JAK2/MIR146A/NFE2L2/RIPK2/ROCK1/PRLR/CRHR1/ATP6V0E2/RPE65/PRKAR2B/TP53/LGMN	15
GO:2000379	positive regulation of reactive oxygen species metabolic process	8/186	106/18866	1.01613e-05	0.00216614	0.00168054	LEP/EGFR/JAK2/NOX4/NFE2L2/RAB27A/TGFB1/TP53	8
GO:0042303	molting cycle	8/186	111/18866	1.42669e-05	0.00272123	0.00211119	EGFR/SNAI1/GORAB/GAL/LGR5/INHBA/NF1/CD109	8
GO:0042633	hair cycle	8/186	111/18866	1.42669e-05	0.00272123	0.00211119	EGFR/SNAI1/GORAB/GAL/LGR5/INHBA/NF1/CD109	8
GO:2001233	regulation of apoptotic signaling pathway	15/186	413/18866	1.54772e-05	0.00280447	0.00217577	MAZ/MAPK8/EPO/BOK/JAK2/SNAI1/NFE2L2/E2F1/TNFSF10/SKIL/TNFAIP3/TP53/SERPINE1/INHBA/NF1	15
GO:0046849	bone remodeling	7/186	91/18866	3.2568e-05	0.00562031	0.00436036	LEP/EGFR/NOX4/TGFB1/TNFAIP3/CSF1R/NF1	7
GO:0140353	lipid export from cell	5/186	40/18866	4.3897e-05	0.00713021	0.00553177	LEP/POMC/CRHR1/GAL/INHBA	5
GO:0090092	regulation of transmembrane receptor protein serine/threonine kinase signaling pathway	11/186	254/18866	4.56502e-05	0.00713021	0.00553177	JAK2/SFRP5/INHA/SMURF2/TGFBR3/IL17F/SKIL/TGFB1/TP53/INHBA/CD109	11
GO:0035929	steroid hormone secretion	4/186	21/18866	4.80125e-05	0.00713021	0.00553177	POMC/CRHR1/GAL/INHBA	4
GO:0120162	positive regulation of cold-induced thermogenesis	7/186	97/18866	4.91874e-05	0.00713021	0.00553177	LEP/ADIPOQ/JAK2/PRLR/FABP4/DIO2/PTH2R	7
GO:0071559	response to transforming growth factor beta	11/186	258/18866	5.25806e-05	0.00732892	0.00568594	NOX4/ROCK1/SMURF2/TGFBR3/IL17F/COL1A1/SKIL/TGFB1/TP53/COL4A2/CD109	11
GO:0042063	gliogenesis	12/186	307/18866	5.57506e-05	0.00748297	0.00580545	EGFR/BOK/ABCA2/MIR146A/E2F1/HDAC10/TENM4/SERPINE2/ATP1B2/TGFB1/CSF1R/NF1	12
GO:0048771	tissue remodeling	9/186	178/18866	6.98927e-05	0.008176	0.00634312	LEP/EGFR/NOX4/ROCK1/TGFB1/TNFAIP3/TP53/CSF1R/NF1	9
GO:0031281	positive regulation of cyclase activity	4/186	23/18866	6.9949e-05	0.008176	0.00634312	MAPK8/ORAI1/STIM1/NF1	4
GO:0045649	regulation of macrophage differentiation	4/186	23/18866	6.9949e-05	0.008176	0.00634312	ADIPOQ/INHA/TGFB1/INHBA	4
GO:1903798	regulation of production of miRNAs involved in gene silencing by miRNA	4/186	23/18866	6.9949e-05	0.008176	0.00634312	EGFR/MAP2K2/TGFB1/TP53	4
GO:0008630	intrinsic apoptotic signaling pathway in response to DNA damage	7/186	103/18866	7.21942e-05	0.008176	0.00634312	BOK/SNAI1/E2F1/TNFRSF1A/SKIL/TP53/MSH2	7
GO:0007568	aging	12/186	319/18866	8.0402e-05	0.00849042	0.00658706	LEP/EPO/NOX4/MIR146A/NFE2L2/AKT3/ZNF277/CARM1/TP53/COL4A2/MSH2/SERPINE1	12
GO:2000637	positive regulation of gene silencing by miRNA	4/186	24/18866	8.32944e-05	0.00849042	0.00658706	EGFR/MAP2K2/TGFB1/TP53	4
GO:2001235	positive regulation of apoptotic signaling pathway	9/186	183/18866	8.64819e-05	0.00849042	0.00658706	MAPK8/BOK/JAK2/E2F1/TNFSF10/SKIL/TP53/INHBA/NF1	9
GO:0106106	cold-induced thermogenesis	8/186	144/18866	9.22651e-05	0.00849042	0.00658706	LEP/ADIPOQ/JAK2/NOVA1/PRLR/FABP4/DIO2/PTH2R	8
GO:0120161	regulation of cold-induced thermogenesis	8/186	144/18866	9.22651e-05	0.00849042	0.00658706	LEP/ADIPOQ/JAK2/NOVA1/PRLR/FABP4/DIO2/PTH2R	8
GO:0051051	negative regulation of transport	15/186	483/18866	9.23838e-05	0.00849042	0.00658706	TPR/LEP/EPO/ADIPOQ/BOK/INHA/ABCA2/MIR146A/CRHR1/SERPINE2/TNFRSF1A/SLC43A2/NEDD4L/INHBA/NF1	15
GO:0042326	negative regulation of phosphorylation	15/186	484/18866	9.45255e-05	0.00849042	0.00658706	ITCH/DBNDD1/ADIPOQ/INHA/MIR146A/FABP4/TBC1D10C/ZFYVE28/TGFB1/TNFAIP3/PRKAR2B/DUSP5/INHBA/NF1/CD109	15
GO:0097191	extrinsic apoptotic signaling pathway	10/186	230/18866	9.82567e-05	0.00849042	0.00658706	BOK/JAK2/TNFSF10/TNFRSF1A/SKIL/TGFB1/TNFAIP3/SERPINE1/INHBA/NF1	10
GO:0060148	positive regulation of posttranscriptional gene silencing	4/186	25/18866	9.8399e-05	0.00849042	0.00658706	EGFR/MAP2K2/TGFB1/TP53	4
GO:0070920	regulation of production of small RNA involved in gene silencing by RNA	4/186	25/18866	9.8399e-05	0.00849042	0.00658706	EGFR/MAP2K2/TGFB1/TP53	4
GO:0035933	glucocorticoid secretion	3/186	10/18866	0.000107533	0.00885682	0.00687132	POMC/CRHR1/GAL	3
GO:0042541	hemoglobin biosynthetic process	3/186	10/18866	0.000107533	0.00885682	0.00687132	EPO/INHA/INHBA	3
GO:0031279	regulation of cyclase activity	5/186	49/18866	0.000118408	0.00953582	0.0073981	MAPK8/ORAI1/CRHR1/STIM1/NF1	5
GO:0048015	phosphatidylinositol-mediated signaling	9/186	192/18866	0.000124694	0.00982371	0.00762145	MAZ/LEP/PIK3CA/EGFR/EPO/JAK2/SERPINE2/CSF1R/NF1	9
GO:0046850	regulation of bone remodeling	5/186	50/18866	0.000130522	0.00985438	0.00764525	LEP/EGFR/TNFAIP3/CSF1R/NF1	5
GO:0050873	brown fat cell differentiation	5/186	50/18866	0.000130522	0.00985438	0.00764525	LEP/ADIPOQ/FABP4/FNDC5/DIO2	5
GO:0048017	inositol lipid-mediated signaling	9/186	196/18866	0.000145731	0.0104561	0.00811205	MAZ/LEP/PIK3CA/EGFR/EPO/JAK2/SERPINE2/CSF1R/NF1	9
GO:0032276	regulation of gonadotropin secretion	3/186	11/18866	0.000146786	0.0104561	0.00811205	LEP/INHA/INHBA	3
GO:0014065	phosphatidylinositol 3-kinase signaling	8/186	154/18866	0.000147147	0.0104561	0.00811205	MAZ/LEP/PIK3CA/EGFR/EPO/JAK2/SERPINE2/NF1	8
GO:1990845	adaptive thermogenesis	8/186	155/18866	0.000153866	0.0107233	0.00831938	LEP/ADIPOQ/JAK2/NOVA1/PRLR/FABP4/DIO2/PTH2R	8
GO:1904019	epithelial cell apoptotic process	7/186	117/18866	0.000160983	0.0110076	0.00853993	BOK/JAK2/NFE2L2/E2F1/TNFAIP3/COL18A1/SERPINE1	7
GO:0050886	endocrine process	6/186	84/18866	0.000182049	0.0122175	0.00947862	LEP/INHA/POMC/CRHR1/GAL/INHBA	6
GO:0038063	collagen-activated tyrosine kinase receptor signaling pathway	3/186	12/18866	0.000194295	0.0128023	0.0099323	COL1A1/COL4A5/COL4A2	3
GO:0071560	cellular response to transforming growth factor beta stimulus	10/186	252/18866	0.000206996	0.0131718	0.010219	NOX4/SMURF2/TGFBR3/IL17F/COL1A1/SKIL/TGFB1/TP53/COL4A2/CD109	10
GO:0042509	regulation of tyrosine phosphorylation of STAT protein	6/186	86/18866	0.000207172	0.0131718	0.010219	LEP/EPO/JAK2/MIR146A/TNFRSF1A/CSF1R	6
GO:0070252	actin-mediated cell contraction	7/186	123/18866	0.000219418	0.0135573	0.0105181	ROCK1/NEDD4L/TNNT3/KCNJ5/TTN/TPM2/NEB	7
GO:0030512	negative regulation of transforming growth factor beta receptor signaling pathway	6/186	87/18866	0.000220718	0.0135573	0.0105181	SMURF2/TGFBR3/SKIL/TGFB1/TP53/CD109	6
GO:0007093	mitotic cell cycle checkpoint	8/186	166/18866	0.000245987	0.0140283	0.0108834	TPR/E2F1/TIPIN/CARM1/KNTC1/TGFB1/TP53/MSH2	8
GO:0007260	tyrosine phosphorylation of STAT protein	6/186	89/18866	0.000249899	0.0140283	0.0108834	LEP/EPO/JAK2/MIR146A/TNFRSF1A/CSF1R	6
GO:0008625	extrinsic apoptotic signaling pathway via death domain receptors	6/186	89/18866	0.000249899	0.0140283	0.0108834	TNFSF10/TNFRSF1A/SKIL/TNFAIP3/SERPINE1/NF1	6
GO:1903845	negative regulation of cellular response to transforming growth factor beta stimulus	6/186	89/18866	0.000249899	0.0140283	0.0108834	SMURF2/TGFBR3/SKIL/TGFB1/TP53/CD109	6
GO:0003176	aortic valve development	4/186	32/18866	0.000265048	0.0140283	0.0108834	SNAI1/ROCK1/TNFRSF1A/TGFB1	4
GO:0045761	regulation of adenylate cyclase activity	4/186	32/18866	0.000265048	0.0140283	0.0108834	ORAI1/CRHR1/STIM1/NF1	4
GO:0050869	negative regulation of B cell activation	4/186	32/18866	0.000265048	0.0140283	0.0108834	INHA/TBC1D10C/TNFAIP3/INHBA	4
GO:0046427	positive regulation of receptor signaling pathway via JAK-STAT	6/186	90/18866	0.000265584	0.0140283	0.0108834	LEP/EPO/JAK2/PRLR/TNFRSF1A/CSF1R	6
GO:0014066	regulation of phosphatidylinositol 3-kinase signaling	7/186	127/18866	0.000267094	0.0140283	0.0108834	MAZ/LEP/PIK3CA/EGFR/EPO/JAK2/SERPINE2	7
GO:0017015	regulation of transforming growth factor beta receptor signaling pathway	7/186	127/18866	0.000267094	0.0140283	0.0108834	SMURF2/TGFBR3/IL17F/SKIL/TGFB1/TP53/CD109	7
GO:0014013	regulation of gliogenesis	7/186	128/18866	0.000280228	0.0142531	0.0110578	MIR146A/E2F1/TENM4/SERPINE2/ATP1B2/TGFB1/NF1	7
GO:0061448	connective tissue development	10/186	262/18866	0.000282705	0.0142531	0.0110578	DGAT2/TRIP11/LEP/PIK3CA/SNAI1/IL17F/COL1A1/CARM1/TGFB1/COL5A1	10
GO:1903532	positive regulation of secretion by cell	11/186	313/18866	0.000287022	0.0142531	0.0110578	LEP/EGFR/JAK2/INHA/RAB27A/SEC24A/TGFB1/GAL/NLGN1/TTN/INHBA	11
GO:0042306	regulation of protein import into nucleus	5/186	59/18866	0.000287107	0.0142531	0.0110578	TPR/LEP/JAK2/TGFB1/NF1	5
GO:1903844	regulation of cellular response to transforming growth factor beta stimulus	7/186	129/18866	0.000293875	0.0143919	0.0111656	SMURF2/TGFBR3/IL17F/SKIL/TGFB1/TP53/CD109	7
GO:0043588	skin development	13/186	425/18866	0.000315725	0.0151247	0.0117341	EGFR/SNAI1/ROCK1/GORAB/PKP3/COL1A1/LTB/GAL/LGR5/INHBA/NF1/COL5A1/CD109	13
GO:1904894	positive regulation of receptor signaling pathway via STAT	6/186	93/18866	0.000317323	0.0151247	0.0117341	LEP/EPO/JAK2/PRLR/TNFRSF1A/CSF1R	6
GO:0007623	circadian rhythm	9/186	218/18866	0.00032167	0.0151247	0.0117341	MAPK8/LEP/EGFR/ADIPOQ/KLF9/RPE65/NLGN1/TP53/SERPINE1	9
GO:0046883	regulation of hormone secretion	10/186	267/18866	0.0003285	0.0151247	0.0117341	LEP/EGFR/ADIPOQ/JAK2/INHA/POMC/SSTR5/CRHR1/GAL/INHBA	10
GO:0050769	positive regulation of neurogenesis	14/186	485/18866	0.000334914	0.0151247	0.0117341	EPO/TRPC5/SF3A2/MIR146A/NFE2L2/E2F1/TENM4/NTN1/SERPINE2/ATP1B2/NEDD4L/SKIL/TGFB1/NLGN1	14
GO:1904035	regulation of epithelial cell apoptotic process	6/186	94/18866	0.000336219	0.0151247	0.0117341	BOK/JAK2/NFE2L2/TNFAIP3/COL18A1/SERPINE1	6
GO:0001659	temperature homeostasis	8/186	174/18866	0.000338051	0.0151247	0.0117341	LEP/ADIPOQ/JAK2/NOVA1/PRLR/FABP4/DIO2/PTH2R	8
GO:1904589	regulation of protein import	5/186	62/18866	0.000362362	0.0156576	0.0121475	TPR/LEP/JAK2/TGFB1/NF1	5
GO:0009914	hormone transport	11/186	323/18866	0.00037476	0.0156576	0.0121475	LEP/EGFR/ADIPOQ/JAK2/INHA/POMC/SSTR5/CRHR1/SERPINA7/GAL/INHBA	11
GO:0032801	receptor catabolic process	4/186	35/18866	0.000377132	0.0156576	0.0121475	ITCH/ABCA2/TGFB1/LGMN	4
GO:1901030	positive regulation of mitochondrial outer membrane permeabilization involved in apoptotic signaling pathway	4/186	35/18866	0.000377132	0.0156576	0.0121475	MAPK8/BOK/E2F1/TP53	4
GO:0052548	regulation of endopeptidase activity	13/186	434/18866	0.000385451	0.0156576	0.0121475	BOK/JAK2/ABCA2/RIPK2/TNFSF10/ROCK1/SERPINE2/SERPINA7/TNFSF14/LGMN/KNG1/SERPINE1/CD109	13
GO:0032368	regulation of lipid transport	7/186	135/18866	0.000387402	0.0156576	0.0121475	LEP/ADIPOQ/POMC/ABCA2/CRHR1/PLTP/GAL	7
GO:0020027	hemoglobin metabolic process	3/186	15/18866	0.000393169	0.0156576	0.0121475	EPO/INHA/INHBA	3
GO:0032274	gonadotropin secretion	3/186	15/18866	0.000393169	0.0156576	0.0121475	LEP/INHA/INHBA	3
GO:0038065	collagen-activated signaling pathway	3/186	15/18866	0.000393169	0.0156576	0.0121475	COL1A1/COL4A5/COL4A2	3
GO:2000846	regulation of corticosteroid hormone secretion	3/186	15/18866	0.000393169	0.0156576	0.0121475	POMC/CRHR1/GAL	3
GO:0045453	bone resorption	5/186	64/18866	0.000420231	0.0165535	0.0128425	EGFR/NOX4/TNFAIP3/CSF1R/NF1	5
GO:0010876	lipid localization	13/186	440/18866	0.000438886	0.0171024	0.0132684	DGAT2/LEP/ADIPOQ/POMC/ABCA2/MIR146A/CRHR1/FABP4/SCARB1/ABHD5/PLTP/GAL/INHBA	13
GO:0071375	cellular response to peptide hormone stimulus	11/186	330/18866	0.000448765	0.0173013	0.0134228	LEP/PIK3CA/ADIPOQ/JAK2/NFE2L2/ROCK1/PRLR/CRHR1/ATP6V0E2/RPE65/PRKAR2B	11
GO:0048732	gland development	13/186	443/18866	0.000467884	0.017684	0.0137197	PIK3CA/EGFR/JAK2/CDO1/PRLR/TGFBR3/ORAI1/NTN1/SERPINE2/TGFB1/TNFAIP3/CSF1R/NF1	13
GO:1905314	semi-lunar valve development	4/186	37/18866	0.000468451	0.017684	0.0137197	SNAI1/ROCK1/TNFRSF1A/TGFB1	4
GO:0001933	negative regulation of protein phosphorylation	13/186	444/18866	0.000477905	0.017747	0.0137685	ITCH/DBNDD1/ADIPOQ/MIR146A/FABP4/TBC1D10C/ZFYVE28/TGFB1/TNFAIP3/PRKAR2B/DUSP5/NF1/CD109	13
GO:0035930	corticosteroid hormone secretion	3/186	16/18866	0.000480399	0.017747	0.0137685	POMC/CRHR1/GAL	3
GO:0046824	positive regulation of nucleocytoplasmic transport	5/186	66/18866	0.000484812	0.017747	0.0137685	TPR/LEP/JAK2/TGFB1/TP53	5
GO:0046425	regulation of receptor signaling pathway via JAK-STAT	7/186	142/18866	0.00052513	0.0190307	0.0147644	LEP/EPO/JAK2/MIR146A/PRLR/TNFRSF1A/CSF1R	7
GO:0030198	extracellular matrix organization	12/186	395/18866	0.000569786	0.0194789	0.0151122	COL1A1/TNFRSF1A/AGRN/DSPP/COL4A5/TGFB1/COL4A2/COL18A1/ICAM2/SERPINE1/NF1/COL5A1	12
GO:0010737	protein kinase A signaling	4/186	39/18866	0.000574514	0.0194789	0.0151122	ADIPOQ/GAL/PRKAR2B/TTN	4
GO:0030049	muscle filament sliding	4/186	39/18866	0.000574514	0.0194789	0.0151122	TNNT3/TTN/TPM2/NEB	4
GO:0033275	actin-myosin filament sliding	4/186	39/18866	0.000574514	0.0194789	0.0151122	TNNT3/TTN/TPM2/NEB	4
GO:0051047	positive regulation of secretion	11/186	340/18866	0.000575464	0.0194789	0.0151122	LEP/EGFR/JAK2/INHA/RAB27A/SEC24A/TGFB1/GAL/NLGN1/TTN/INHBA	11
GO:0008340	determination of adult lifespan	3/186	17/18866	0.000579121	0.0194789	0.0151122	LEP/TP53/MSH2	3
GO:0043062	extracellular structure organization	12/186	396/18866	0.000582618	0.0194789	0.0151122	COL1A1/TNFRSF1A/AGRN/DSPP/COL4A5/TGFB1/COL4A2/COL18A1/ICAM2/SERPINE1/NF1/COL5A1	12
GO:0070482	response to oxygen levels	12/186	396/18866	0.000582618	0.0194789	0.0151122	LEP/EPO/ADIPOQ/NOX4/MIR146A/NFE2L2/E2F1/TGFBR3/COL1A1/PLOD1/TP53/NF1	12
GO:0007369	gastrulation	8/186	189/18866	0.000585873	0.0194789	0.0151122	ADIPOQ/SNAI1/TENM4/TP53/DUSP5/COL4A2/INHBA/COL5A1	8
GO:0042493	response to drug	12/186	397/18866	0.000595693	0.0196254	0.0152258	CYP2C19/EGFR/ADIPOQ/CYP2S1/ABCA2/NFE2L2/COL1A1/GAL/PRKAR2B/TP53/COL18A1/INHBA	12
GO:0097193	intrinsic apoptotic signaling pathway	10/186	290/18866	0.000626755	0.0204627	0.0158754	EPO/BOK/JAK2/SNAI1/NFE2L2/E2F1/TNFRSF1A/SKIL/TP53/MSH2	10
GO:0042307	positive regulation of protein import into nucleus	4/186	40/18866	0.000633471	0.0204973	0.0159023	TPR/LEP/JAK2/TGFB1	4
GO:0048545	response to steroid hormone	11/186	346/18866	0.000664912	0.0213243	0.0165438	EGFR/EPO/ADIPOQ/JAK2/ABCA2/SSTR5/CDO1/COL1A1/CARM1/KLF9/TGFB1	11
GO:0042531	positive regulation of tyrosine phosphorylation of STAT protein	5/186	71/18866	0.000678854	0.0213927	0.016597	LEP/EPO/JAK2/TNFRSF1A/CSF1R	5
GO:0061180	mammary gland epithelium development	5/186	71/18866	0.000678854	0.0213927	0.016597	JAK2/PRLR/ORAI1/NTN1/CSF1R	5
GO:2000831	regulation of steroid hormone secretion	3/186	18/18866	0.000689921	0.0215541	0.0167221	POMC/CRHR1/GAL	3
GO:0002683	negative regulation of immune system process	13/186	463/18866	0.000705947	0.0218663	0.0169643	ITCH/ADIPOQ/INHA/GABPA/NFE2L2/TSC22D3/TBC1D10C/LAG3/TGFB1/GAL/TNFAIP3/INHBA/NF1	13
GO:0052547	regulation of peptidase activity	13/186	466/18866	0.000749228	0.0226623	0.0175819	BOK/JAK2/ABCA2/RIPK2/TNFSF10/ROCK1/SERPINE2/SERPINA7/TNFSF14/LGMN/KNG1/SERPINE1/CD109	13
GO:0003015	heart process	10/186	297/18866	0.000752815	0.0226623	0.0175819	PIK3CA/JAK2/NOX4/TRPC1/ATP1B2/STIM1/NEDD4L/TMEM38A/KCNJ5/TTN	10
GO:0071356	cellular response to tumor necrosis factor	10/186	297/18866	0.000752815	0.0226623	0.0175819	ADIPOQ/JAK2/NFE2L2/FABP4/COL1A1/TNFRSF1A/TNFSF14/LTB/TNFAIP3/TP53	10
GO:1904892	regulation of receptor signaling pathway via STAT	7/186	151/18866	0.00075666	0.0226623	0.0175819	LEP/EPO/JAK2/MIR146A/PRLR/TNFRSF1A/CSF1R	7
GO:1904591	positive regulation of protein import	4/186	42/18866	0.000764039	0.0226699	0.0175878	TPR/LEP/JAK2/TGFB1	4
GO:0071216	cellular response to biotic stimulus	9/186	246/18866	0.000769424	0.0226699	0.0175878	MAPK8/IL1F10/MIR146A/RIPK2/SCARB1/TGFB1/TNFAIP3/TP53/SERPINE1	9
GO:0032680	regulation of tumor necrosis factor production	6/186	110/18866	0.000776896	0.0227054	0.0176154	LEP/ADIPOQ/JAK2/POMC/RIPK2/TNFAIP3	6
GO:0043112	receptor metabolic process	8/186	198/18866	0.000794254	0.023027	0.0178649	ITCH/ADIPOQ/JAK2/ABCA2/SEC24A/TGFB1/LGMN/RAMP1	8
GO:0030048	actin filament-based movement	7/186	153/18866	0.000817672	0.0235178	0.0182456	ROCK1/NEDD4L/TNNT3/KCNJ5/TTN/TPM2/NEB	7
GO:0007162	negative regulation of cell adhesion	10/186	301/18866	0.000833773	0.0236684	0.0183625	ADIPOQ/JAK2/MIR146A/SERPINE2/COL1A1/LAG3/TGFB1/KNG1/SERPINE1/NF1	10
GO:0045124	regulation of bone resorption	4/186	43/18866	0.000835971	0.0236684	0.0183625	EGFR/TNFAIP3/CSF1R/NF1	4
GO:2000377	regulation of reactive oxygen species metabolic process	8/186	200/18866	0.000847804	0.0238026	0.0184666	LEP/EGFR/JAK2/NOX4/NFE2L2/RAB27A/TGFB1/TP53	8
GO:0046822	regulation of nucleocytoplasmic transport	6/186	112/18866	0.000853847	0.0238026	0.0184666	TPR/LEP/JAK2/TGFB1/TP53/NF1	6
GO:0032386	regulation of intracellular transport	11/186	358/18866	0.000878795	0.0243111	0.0188611	MAPK8/TPR/LEP/ADIPOQ/JAK2/ABCA2/E2F1/MAP2K2/TGFB1/TP53/NF1	11
GO:1903555	regulation of tumor necrosis factor superfamily cytokine production	6/186	113/18866	0.000894461	0.0243115	0.0188614	LEP/ADIPOQ/JAK2/POMC/RIPK2/TNFAIP3	6
GO:0001666	response to hypoxia	11/186	359/18866	0.000898934	0.0243115	0.0188614	LEP/EPO/ADIPOQ/NOX4/MIR146A/NFE2L2/E2F1/TGFBR3/PLOD1/TP53/NF1	11
GO:0007178	transmembrane receptor protein serine/threonine kinase signaling pathway	11/186	359/18866	0.000898934	0.0243115	0.0188614	JAK2/SFRP5/INHA/SMURF2/TGFBR3/IL17F/SKIL/TGFB1/TP53/INHBA/CD109	11
GO:0048511	rhythmic process	10/186	305/18866	0.000921766	0.0247443	0.0191972	MAPK8/LEP/EGFR/ADIPOQ/KLF9/RPE65/NLGN1/TP53/SERPINE1/INHBA	10
GO:0035051	cardiocyte differentiation	7/186	158/18866	0.000987299	0.0259139	0.0201046	EGFR/NOX4/TGFBR3/TENM4/TGFB1/TTN/NEB	7
GO:1903707	negative regulation of hemopoiesis	7/186	158/18866	0.000987299	0.0259139	0.0201046	ADIPOQ/INHA/GABPA/NFE2L2/LAG3/INHBA/NF1	7
GO:0006775	fat-soluble vitamin metabolic process	4/186	45/18866	0.000993939	0.0259139	0.0201046	SNAI1/RPE65/PLTP/LGMN	4
GO:1901028	regulation of mitochondrial outer membrane permeabilization involved in apoptotic signaling pathway	4/186	45/18866	0.000993939	0.0259139	0.0201046	MAPK8/BOK/E2F1/TP53	4
GO:0007159	leukocyte cell-cell adhesion	11/186	364/18866	0.00100546	0.026027	0.0201923	LEP/PIK3CA/EPO/MIR146A/RIPK2/ROCK1/TNFSF14/CERCAM/CD4/LAG3/NT5E	11
GO:0048872	homeostasis of number of cells	9/186	256/18866	0.00101883	0.0261663	0.0203004	EPO/JAK2/INHA/TGFBR3/TSC22D3/TNFSF14/SKIL/TNFAIP3/INHBA	9
GO:0032640	tumor necrosis factor production	6/186	116/18866	0.00102528	0.0261663	0.0203004	LEP/ADIPOQ/JAK2/POMC/RIPK2/TNFAIP3	6
GO:0018105	peptidyl-serine phosphorylation	10/186	310/18866	0.00104235	0.0264158	0.020494	MAPK8/PIK3CA/EGFR/EPO/RIPK2/ROCK1/AKT3/MAP2K2/TGFB1/CDC7	10
GO:0071222	cellular response to lipopolysaccharide	8/186	208/18866	0.00109175	0.0271918	0.021096	MAPK8/IL1F10/MIR146A/RIPK2/SCARB1/TGFB1/TNFAIP3/SERPINE1	8
GO:0061042	vascular wound healing	3/186	21/18866	0.00110031	0.0271918	0.021096	MCAM/TNFAIP3/SERPINE1	3
GO:0043462	regulation of ATPase activity	5/186	79/18866	0.00110298	0.0271918	0.021096	ATP1B2/TNNT3/TP53/MSH2/TPM2	5
GO:0071260	cellular response to mechanical stimulus	5/186	79/18866	0.00110298	0.0271918	0.021096	MAPK8/EGFR/COL1A1/TNFRSF1A/TNFSF14	5
GO:0007569	cell aging	6/186	118/18866	0.00112033	0.0274331	0.0212832	NOX4/MIR146A/AKT3/ZNF277/TP53/SERPINE1	6
GO:0046879	hormone secretion	10/186	314/18866	0.00114786	0.0276706	0.0214675	LEP/EGFR/ADIPOQ/JAK2/INHA/POMC/SSTR5/CRHR1/GAL/INHBA	10
GO:0002573	myeloid leukocyte differentiation	8/186	210/18866	0.00116074	0.0276706	0.0214675	ADIPOQ/INHA/CD4/TGFB1/INHBA/CSF1R/NF1/CD109	8
GO:0001894	tissue homeostasis	9/186	261/18866	0.00116611	0.0276706	0.0214675	LCA5/EGFR/NOX4/ATP1B2/RPE65/TNFAIP3/PIWIL4/CSF1R/NF1	9
GO:0071706	tumor necrosis factor superfamily cytokine production	6/186	119/18866	0.00117032	0.0276706	0.0214675	LEP/ADIPOQ/JAK2/POMC/RIPK2/TNFAIP3	6
GO:0036293	response to decreased oxygen levels	11/186	371/18866	0.00117195	0.0276706	0.0214675	LEP/EPO/ADIPOQ/NOX4/MIR146A/NFE2L2/E2F1/TGFBR3/PLOD1/TP53/NF1	11
GO:0031214	biomineral tissue development	7/186	163/18866	0.00118348	0.0276706	0.0214675	LEP/ROCK1/TUFT1/COL1A1/STIM1/DSPP/TGFB1	7
GO:0110148	biomineralization	7/186	163/18866	0.00118348	0.0276706	0.0214675	LEP/ROCK1/TUFT1/COL1A1/STIM1/DSPP/TGFB1	7
GO:0019216	regulation of lipid metabolic process	12/186	431/18866	0.00121239	0.027947	0.0216819	DGAT2/LEP/CHD9/ADIPOQ/SNAI1/ABCA2/SCARB1/ABHD5/CARM1/TNFRSF1A/TGFB1/GAL	12
GO:0030099	myeloid cell differentiation	12/186	431/18866	0.00121239	0.027947	0.0216819	EPO/ADIPOQ/JAK2/INHA/GABPA/TGFBR3/CD4/TGFB1/INHBA/CSF1R/NF1/CD109	12
GO:0007259	receptor signaling pathway via JAK-STAT	7/186	164/18866	0.00122615	0.027947	0.0216819	LEP/EPO/JAK2/MIR146A/PRLR/TNFRSF1A/CSF1R	7
GO:0031960	response to corticosteroid	7/186	164/18866	0.00122615	0.027947	0.0216819	EGFR/EPO/ADIPOQ/SSTR5/CDO1/COL1A1/KLF9	7
GO:0019915	lipid storage	5/186	81/18866	0.00123424	0.0279554	0.0216884	DGAT2/LEP/MIR146A/SCARB1/ABHD5	5
GO:0033157	regulation of intracellular protein transport	9/186	264/18866	0.00126244	0.0281216	0.0218173	MAPK8/TPR/LEP/ADIPOQ/JAK2/E2F1/TGFB1/TP53/NF1	9
GO:0006071	glycerol metabolic process	3/186	22/18866	0.00126485	0.0281216	0.0218173	DGAT2/LEP/GK	3
GO:0010888	negative regulation of lipid storage	3/186	22/18866	0.00126485	0.0281216	0.0218173	LEP/MIR146A/ABHD5	3
GO:0043523	regulation of neuron apoptotic process	8/186	214/18866	0.00130916	0.0288693	0.0223975	PIK3CA/BOK/JAK2/ROCK1/TP53/LGMN/MSH2/NF1	8
GO:1903531	negative regulation of secretion by cell	7/186	166/18866	0.0013151	0.0288693	0.0223975	LEP/ADIPOQ/INHA/MIR146A/TNFRSF1A/INHBA/NF1	7
GO:0034612	response to tumor necrosis factor	10/186	320/18866	0.00132238	0.0288693	0.0223975	ADIPOQ/JAK2/NFE2L2/FABP4/COL1A1/TNFRSF1A/TNFSF14/LTB/TNFAIP3/TP53	10
GO:0032663	regulation of interleukin-2 production	4/186	49/18866	0.00137081	0.0295703	0.0229413	RIPK2/IL17F/CD4/TNFAIP3	4
GO:0035196	production of miRNAs involved in gene silencing by miRNA	4/186	49/18866	0.00137081	0.0295703	0.0229413	EGFR/MAP2K2/TGFB1/TP53	4
GO:0002761	regulation of myeloid leukocyte differentiation	6/186	123/18866	0.00138758	0.0297549	0.0230845	ADIPOQ/INHA/CD4/TGFB1/INHBA/NF1	6
GO:0022407	regulation of cell-cell adhesion	12/186	439/18866	0.00141656	0.0301978	0.0234281	LEP/PIK3CA/EPO/ADIPOQ/JAK2/MIR146A/RIPK2/SERPINE2/TNFSF14/CD4/LAG3/TGFB1	12
GO:0032799	low-density lipoprotein receptor particle metabolic process	3/186	23/18866	0.00144409	0.0304754	0.0236435	ADIPOQ/ABCA2/SEC24A	3
GO:0006721	terpenoid metabolic process	6/186	124/18866	0.00144641	0.0304754	0.0236435	CYP2C19/DGAT2/EGFR/CYP2S1/RPE65/AGRN	6
GO:0070371	ERK1 and ERK2 cascade	10/186	325/18866	0.00148383	0.0310832	0.024115	EGFR/EPO/ADIPOQ/NOX4/RIPK2/MAP2K2/CD4/TBC1D10C/TGFB1/CSF1R	10
GO:0000075	cell cycle checkpoint	8/186	219/18866	0.00151553	0.0315648	0.0244887	TPR/E2F1/TIPIN/CARM1/KNTC1/TGFB1/TP53/MSH2	8
GO:0030856	regulation of epithelial cell differentiation	7/186	171/18866	0.00155963	0.0322977	0.0250573	ADIPOQ/ROCK1/PRLR/TNFRSF1A/DSPP/SERPINE1/CD109	7
GO:0002762	negative regulation of myeloid leukocyte differentiation	4/186	51/18866	0.00159228	0.0324182	0.0251507	ADIPOQ/INHA/INHBA/NF1	4
GO:0046460	neutral lipid biosynthetic process	4/186	51/18866	0.00159228	0.0324182	0.0251507	DGAT2/GK/SCARB1/PLA2G15	4
GO:0046463	acylglycerol biosynthetic process	4/186	51/18866	0.00159228	0.0324182	0.0251507	DGAT2/GK/SCARB1/PLA2G15	4
GO:0002244	hematopoietic progenitor cell differentiation	7/186	172/18866	0.00161253	0.0326256	0.0253117	ITCH/NFE2L2/SP7/TGFB1/TP53/INHBA/CSF1R	7
GO:0010869	regulation of receptor biosynthetic process	3/186	24/18866	0.00163848	0.0326256	0.0253117	ADIPOQ/JAK2/SEC24A	3
GO:0051349	positive regulation of lyase activity	3/186	24/18866	0.00163848	0.0326256	0.0253117	ORAI1/STIM1/NF1	3
GO:0090208	positive regulation of triglyceride metabolic process	3/186	24/18866	0.00163848	0.0326256	0.0253117	DGAT2/SCARB1/ABHD5	3
GO:0071219	cellular response to molecule of bacterial origin	8/186	222/18866	0.00165123	0.0326998	0.0253692	MAPK8/IL1F10/MIR146A/RIPK2/SCARB1/TGFB1/TNFAIP3/SERPINE1	8
GO:0033209	tumor necrosis factor-mediated signaling pathway	7/186	173/18866	0.00166681	0.0328289	0.0254694	ADIPOQ/JAK2/TNFRSF1A/TNFSF14/LTB/TNFAIP3/TP53	7
GO:0032147	activation of protein kinase activity	10/186	331/18866	0.00169836	0.0329985	0.025601	LEP/PIK3CA/EGFR/EPO/JAK2/RIPK2/PRLR/MAP2K2/PRKAR2B/DUSP5	10
GO:0010883	regulation of lipid storage	4/186	52/18866	0.00171184	0.0329985	0.025601	LEP/MIR146A/SCARB1/ABHD5	4
GO:0051339	regulation of lyase activity	4/186	52/18866	0.00171184	0.0329985	0.025601	ORAI1/CRHR1/STIM1/NF1	4
GO:2001238	positive regulation of extrinsic apoptotic signaling pathway	4/186	52/18866	0.00171184	0.0329985	0.025601	TNFSF10/SKIL/INHBA/NF1	4
GO:0097696	receptor signaling pathway via STAT	7/186	174/18866	0.00172251	0.0330284	0.0256242	LEP/EPO/JAK2/MIR146A/PRLR/TNFRSF1A/CSF1R	7
GO:0008202	steroid metabolic process	10/186	332/18866	0.00173645	0.0331204	0.0256956	CYP2C19/DGAT2/LEP/SNAI1/ABCA2/PRLR/SCARB1/GAL/LGMN/HSD11B1	10
GO:0018209	peptidyl-serine modification	10/186	333/18866	0.00177522	0.0336827	0.0261318	MAPK8/PIK3CA/EGFR/EPO/RIPK2/ROCK1/AKT3/MAP2K2/TGFB1/CDC7	10
GO:0014068	positive regulation of phosphatidylinositol 3-kinase signaling	5/186	88/18866	0.00178563	0.0337037	0.0261481	MAZ/LEP/PIK3CA/EPO/JAK2	5
GO:0032496	response to lipopolysaccharide	10/186	334/18866	0.00181469	0.0340749	0.026436	MAPK8/EPO/JAK2/IL1F10/MIR146A/RIPK2/SCARB1/TGFB1/TNFAIP3/SERPINE1	10
GO:2000772	regulation of cellular senescence	4/186	53/18866	0.00183749	0.0341783	0.0265163	MIR146A/AKT3/ZNF277/TP53	4
GO:0050673	epithelial cell proliferation	12/186	453/18866	0.0018421	0.0341783	0.0265163	LEP/EGFR/MIR146A/AKT3/TGFBR3/SCARB1/KLF9/TGFB1/LGR5/TNFAIP3/NF1/CD109	12
GO:0019400	alditol metabolic process	3/186	25/18866	0.0018485	0.0341783	0.0265163	DGAT2/LEP/GK	3
GO:0046887	positive regulation of hormone secretion	6/186	131/18866	0.00191314	0.0351939	0.0273042	LEP/EGFR/JAK2/INHA/GAL/INHBA	6
GO:0006631	fatty acid metabolic process	11/186	396/18866	0.00196257	0.0353187	0.0274011	CYP2C19/EPHX1/DGAT2/LEP/ADIPOQ/CYP2S1/ABHD5/NUDT19/TNFRSF1A/PLA2G15/PRKAR2B	11
GO:0010959	regulation of metal ion transport	11/186	396/18866	0.00196257	0.0353187	0.0274011	EPO/TRPC1/ORAI1/CRHR1/SERPINE2/ATP1B2/STIM1/CD4/NEDD4L/TMEM38A/GAL	11
GO:0031050	dsRNA processing	4/186	54/18866	0.0019694	0.0353187	0.0274011	EGFR/MAP2K2/TGFB1/TP53	4
GO:0032623	interleukin-2 production	4/186	54/18866	0.0019694	0.0353187	0.0274011	RIPK2/IL17F/CD4/TNFAIP3	4
GO:0070918	production of small RNA involved in gene silencing by RNA	4/186	54/18866	0.0019694	0.0353187	0.0274011	EGFR/MAP2K2/TGFB1/TP53	4
GO:0010595	positive regulation of endothelial cell migration	6/186	132/18866	0.00198814	0.0353187	0.0274011	MIR146A/NFE2L2/AKT3/SCARB1/TGFB1/LGMN	6
GO:0042476	odontogenesis	6/186	132/18866	0.00198814	0.0353187	0.0274011	TUFT1/COL1A1/STIM1/DSPP/SERPINE1/INHBA	6
GO:0010001	glial cell differentiation	8/186	230/18866	0.00206055	0.0359721	0.027908	EGFR/BOK/ABCA2/HDAC10/TENM4/SERPINE2/TGFB1/NF1	8
GO:0090101	negative regulation of transmembrane receptor protein serine/threonine kinase signaling pathway	6/186	133/18866	0.00206535	0.0359721	0.027908	SMURF2/TGFBR3/SKIL/TGFB1/TP53/CD109	6
GO:0033273	response to vitamin	5/186	91/18866	0.00207008	0.0359721	0.027908	LEP/EGFR/EPO/COL1A1/CD4	5
GO:1900739	regulation of protein insertion into mitochondrial membrane involved in apoptotic signaling pathway	3/186	26/18866	0.00207455	0.0359721	0.027908	MAPK8/E2F1/TP53	3
GO:1900740	positive regulation of protein insertion into mitochondrial membrane involved in apoptotic signaling pathway	3/186	26/18866	0.00207455	0.0359721	0.027908	MAPK8/E2F1/TP53	3
GO:0001706	endoderm formation	4/186	55/18866	0.00210771	0.0362006	0.0280852	DUSP5/COL4A2/INHBA/COL5A1	4
GO:0097345	mitochondrial outer membrane permeabilization	4/186	55/18866	0.00210771	0.0362006	0.0280852	MAPK8/BOK/E2F1/TP53	4
GO:0045995	regulation of embryonic development	6/186	134/18866	0.0021448	0.036664	0.0284447	ADIPOQ/SNAI1/NFE2L2/TENM4/GORAB/COL5A1	6
GO:0090316	positive regulation of intracellular protein transport	7/186	182/18866	0.00222193	0.0376589	0.0292166	MAPK8/TPR/LEP/JAK2/E2F1/TGFB1/TP53	7
GO:2001234	negative regulation of apoptotic signaling pathway	8/186	233/18866	0.00223316	0.0376589	0.0292166	MAZ/EPO/BOK/SNAI1/NFE2L2/TNFSF10/TNFAIP3/SERPINE1	8
GO:0060047	heart contraction	9/186	287/18866	0.00223418	0.0376589	0.0292166	PIK3CA/JAK2/TRPC1/ATP1B2/STIM1/NEDD4L/TMEM38A/KCNJ5/TTN	9
GO:0045765	regulation of angiogenesis	11/186	403/18866	0.00224868	0.0377279	0.0292701	LEP/MIR146A/NFE2L2/ROCK1/AKT3/IL17F/STIM1/TNFAIP3/COL4A2/SERPINE1/NF1	11
GO:0030177	positive regulation of Wnt signaling pathway	7/186	183/18866	0.00229148	0.037947	0.0294401	EGFR/SMURF2/COL1A1/ANKRD6/TGFB1/LGR5/TNFAIP3	7
GO:0007050	cell cycle arrest	8/186	234/18866	0.00229316	0.037947	0.0294401	INHA/E2F1/CARM1/SKIL/TGFB1/TP53/MSH2/INHBA	8
GO:0097305	response to alcohol	8/186	234/18866	0.00229316	0.037947	0.0294401	LEP/ADIPOQ/ABCA2/CDO1/TGFBR3/KLF9/TGFB1/INHBA	8
GO:0045444	fat cell differentiation	8/186	235/18866	0.00235441	0.0387836	0.0300891	LEP/ADIPOQ/E2F1/FABP4/CARM1/FNDC5/TGFB1/DIO2	8
GO:0003012	muscle system process	12/186	467/18866	0.00236765	0.0388251	0.0301214	LEP/PIK3CA/ROCK1/CHRNG/TNFRSF1A/NEDD4L/TNNT3/TMEM38A/KCNJ5/TTN/TPM2/NEB	12
GO:0051591	response to cAMP	5/186	94/18866	0.00238626	0.0389358	0.0302073	ADIPOQ/NOX4/CDO1/COL1A1/CARM1	5
GO:0010976	positive regulation of neuron projection development	9/186	290/18866	0.00239589	0.0389358	0.0302073	EPO/TRPC5/SF3A2/NFE2L2/NTN1/ATP1B2/NEDD4L/SKIL/NLGN1	9
GO:0006638	neutral lipid metabolic process	6/186	138/18866	0.0024859	0.0398968	0.0309528	DGAT2/GK/FABP4/SCARB1/ABHD5/PLA2G15	6
GO:0006639	acylglycerol metabolic process	6/186	138/18866	0.0024859	0.0398968	0.0309528	DGAT2/GK/FABP4/SCARB1/ABHD5/PLA2G15	6
GO:1904062	regulation of cation transmembrane transport	10/186	349/18866	0.00249705	0.0398968	0.0309528	EPO/TRPC1/CRHR1/ATP1B2/STIM1/SLC43A2/NEDD4L/TMEM38A/GAL/NLGN1	10
GO:0045638	negative regulation of myeloid cell differentiation	5/186	95/18866	0.00249905	0.0398968	0.0309528	ADIPOQ/INHA/GABPA/INHBA/NF1	5
GO:0031638	zymogen activation	4/186	58/18866	0.00256264	0.04042	0.0313587	RIPK2/SERPINE2/LGMN/SERPINE1	4
GO:0003180	aortic valve morphogenesis	3/186	28/18866	0.00257644	0.04042	0.0313587	SNAI1/ROCK1/TGFB1	3
GO:0032800	receptor biosynthetic process	3/186	28/18866	0.00257644	0.04042	0.0313587	ADIPOQ/JAK2/SEC24A	3
GO:2000171	negative regulation of dendrite development	3/186	28/18866	0.00257644	0.04042	0.0313587	TRPC5/CARM1/NLGN1	3
GO:0031667	response to nutrient levels	12/186	473/18866	0.00262758	0.0410447	0.0318434	MAPK8/LEP/EGFR/EPO/ADIPOQ/UCN2/POMC/GAST/NFE2L2/COL1A1/CD4/TP53	12
GO:0050768	negative regulation of neurogenesis	9/186	295/18866	0.00268597	0.0417766	0.0324112	TRPC5/MIR146A/NTN1/ATP1B2/CARM1/NLGN1/TP53/IFRD1/NF1	9
GO:0048638	regulation of developmental growth	10/186	353/18866	0.00271007	0.041893	0.0325015	LEP/PIK3CA/TRPC5/TGFBR3/NTN1/CARM1/AGRN/NEDD4L/LGMN/IFRD1	10
GO:0031663	lipopolysaccharide-mediated signaling pathway	4/186	59/18866	0.00272813	0.041893	0.0325015	RIPK2/SCARB1/TGFB1/TNFAIP3	4
GO:0032387	negative regulation of intracellular transport	4/186	59/18866	0.00272813	0.041893	0.0325015	TPR/ADIPOQ/ABCA2/NF1	4
GO:0051348	negative regulation of transferase activity	9/186	296/18866	0.00274719	0.0420077	0.0325905	DBNDD1/ADIPOQ/FABP4/ZFYVE28/TNFAIP3/PRKAR2B/TP53/DUSP5/NF1	9
GO:0051222	positive regulation of protein transport	10/186	354/18866	0.00276554	0.0421106	0.0326704	MAPK8/TPR/LEP/EGFR/JAK2/E2F1/SEC24A/TGFB1/TP53/TTN	10
GO:0051048	negative regulation of secretion	7/186	190/18866	0.0028265	0.0428588	0.0332508	LEP/ADIPOQ/INHA/MIR146A/TNFRSF1A/INHBA/NF1	7
GO:0060351	cartilage development involved in endochondral bone morphogenesis	3/186	29/18866	0.00285305	0.0430811	0.0334232	TRIP11/COL1A1/CARM1	3
GO:0030879	mammary gland development	6/186	142/18866	0.00286626	0.0431009	0.0334387	JAK2/CDO1/PRLR/ORAI1/NTN1/CSF1R	6
GO:0002237	response to molecule of bacterial origin	10/186	356/18866	0.00287921	0.0431168	0.0334509	MAPK8/EPO/JAK2/IL1F10/MIR146A/RIPK2/SCARB1/TGFB1/TNFAIP3/SERPINE1	10
GO:0045598	regulation of fat cell differentiation	6/186	143/18866	0.00296781	0.0442606	0.0343384	LEP/ADIPOQ/E2F1/CARM1/FNDC5/TGFB1	6
GO:0051402	neuron apoptotic process	8/186	245/18866	0.00304028	0.0444814	0.0345097	PIK3CA/BOK/JAK2/ROCK1/TP53/LGMN/MSH2/NF1	8
GO:0006720	isoprenoid metabolic process	6/186	144/18866	0.00307202	0.0444814	0.0345097	CYP2C19/DGAT2/EGFR/CYP2S1/RPE65/AGRN	6
GO:0003170	heart valve development	4/186	61/18866	0.00308081	0.0444814	0.0345097	SNAI1/ROCK1/TNFRSF1A/TGFB1	4
GO:0042267	natural killer cell mediated cytotoxicity	4/186	61/18866	0.00308081	0.0444814	0.0345097	LEP/LYST/RAB27A/LAG3	4
GO:0046888	negative regulation of hormone secretion	4/186	61/18866	0.00308081	0.0444814	0.0345097	LEP/ADIPOQ/INHA/INHBA	4
GO:0090342	regulation of cell aging	4/186	61/18866	0.00308081	0.0444814	0.0345097	MIR146A/AKT3/ZNF277/TP53	4
GO:1902041	regulation of extrinsic apoptotic signaling pathway via death domain receptors	4/186	61/18866	0.00308081	0.0444814	0.0345097	TNFSF10/SKIL/TNFAIP3/SERPINE1	4
GO:1902110	positive regulation of mitochondrial membrane permeability involved in apoptotic process	4/186	61/18866	0.00308081	0.0444814	0.0345097	MAPK8/BOK/E2F1/TP53	4
GO:0006469	negative regulation of protein kinase activity	8/186	246/18866	0.00311661	0.0445535	0.0345656	DBNDD1/ADIPOQ/FABP4/ZFYVE28/TNFAIP3/PRKAR2B/DUSP5/NF1	8
GO:0001844	protein insertion into mitochondrial membrane involved in apoptotic signaling pathway	3/186	30/18866	0.00314727	0.0445535	0.0345656	MAPK8/E2F1/TP53	3
GO:0010800	positive regulation of peptidyl-threonine phosphorylation	3/186	30/18866	0.00314727	0.0445535	0.0345656	TRPC5/RIPK2/TGFB1	3
GO:0060055	angiogenesis involved in wound healing	3/186	30/18866	0.00314727	0.0445535	0.0345656	MCAM/TNFAIP3/SERPINE1	3
GO:0070723	response to cholesterol	3/186	30/18866	0.00314727	0.0445535	0.0345656	ABCA2/TGFB1/INHBA	3
GO:0006936	muscle contraction	10/186	362/18866	0.0032428	0.0452071	0.0350727	PIK3CA/ROCK1/CHRNG/NEDD4L/TNNT3/TMEM38A/KCNJ5/TTN/TPM2/NEB	10
GO:0032637	interleukin-8 production	5/186	101/18866	0.00325869	0.0452071	0.0350727	LEP/ADIPOQ/MIR146A/IL17F/SERPINE1	5
GO:0042632	cholesterol homeostasis	5/186	101/18866	0.00325869	0.0452071	0.0350727	DGAT2/ABCA2/FABP4/SEC24A/SCARB1	5
GO:0044773	mitotic DNA damage checkpoint	5/186	101/18866	0.00325869	0.0452071	0.0350727	E2F1/TIPIN/CARM1/TP53/MSH2	5
GO:0002260	lymphocyte homeostasis	4/186	62/18866	0.00326828	0.0452071	0.0350727	TSC22D3/TNFSF14/SKIL/TNFAIP3	4
GO:2000351	regulation of endothelial cell apoptotic process	4/186	62/18866	0.00326828	0.0452071	0.0350727	NFE2L2/TNFAIP3/COL18A1/SERPINE1	4
GO:0050727	regulation of inflammatory response	11/186	425/18866	0.00337564	0.0463367	0.0359491	LEP/EGFR/ADIPOQ/JAK2/MIR146A/FABP4/IL17F/TNFRSF1A/TNFAIP3/NT5E/SERPINE1	11
GO:0055092	sterol homeostasis	5/186	102/18866	0.0033998	0.0463367	0.0359491	DGAT2/ABCA2/FABP4/SEC24A/SCARB1	5
GO:0051384	response to glucocorticoid	6/186	147/18866	0.0034011	0.0463367	0.0359491	EGFR/EPO/ADIPOQ/SSTR5/CDO1/KLF9	6
GO:0051592	response to calcium ion	6/186	147/18866	0.0034011	0.0463367	0.0359491	EGFR/TRPC1/STIM1/NLGN1/TTN/LGMN	6
GO:0070372	regulation of ERK1 and ERK2 cascade	9/186	306/18866	0.00342228	0.0464507	0.0360375	EGFR/EPO/ADIPOQ/NOX4/RIPK2/CD4/TBC1D10C/TGFB1/CSF1R	9
GO:0034765	regulation of ion transmembrane transport	12/186	489/18866	0.00343627	0.0464665	0.0360497	EPO/TRPC1/CRHR1/ATP1B2/STIM1/SLC43A2/NEDD4L/TMEM38A/GAL/KCNJ5/NLGN1/KCNJ15	12
GO:0051216	cartilage development	7/186	197/18866	0.00345258	0.0464864	0.0360652	TRIP11/LEP/SNAI1/IL17F/COL1A1/CARM1/TGFB1	7
GO:1902686	mitochondrial outer membrane permeabilization involved in programmed cell death	4/186	63/18866	0.00346339	0.0464864	0.0360652	MAPK8/BOK/E2F1/TP53	4
GO:0010038	response to metal ion	10/186	366/18866	0.00350489	0.0468698	0.0363627	MAPK8/EGFR/NFE2L2/TRPC1/FABP4/STIM1/NEDD4L/NLGN1/TTN/LGMN	10
GO:0048709	oligodendrocyte differentiation	5/186	103/18866	0.00354526	0.0472353	0.0366462	BOK/ABCA2/HDAC10/TENM4/NF1	5
GO:0051098	regulation of binding	10/186	367/18866	0.00357298	0.0474303	0.0367975	MAPK8/ADIPOQ/JAK2/E2F1/RIPK2/ROCK1/TGFBR3/CARM1/TGFB1/RAMP1	10
GO:0014074	response to purine-containing compound	6/186	149/18866	0.00363461	0.0478976	0.03716	ADIPOQ/NOX4/CDO1/COL1A1/CARM1/TMEM38A	6
GO:0043524	negative regulation of neuron apoptotic process	6/186	149/18866	0.00363461	0.0478976	0.03716	PIK3CA/BOK/JAK2/ROCK1/LGMN/MSH2	6
GO:0033344	cholesterol efflux	4/186	64/18866	0.00366627	0.0481397	0.0373478	ADIPOQ/ABCA2/SCARB1/PLTP	4
GO:0051896	regulation of protein kinase B signaling	8/186	253/18866	0.00369359	0.0483233	0.0374903	MAZ/LEP/PIK3CA/EGFR/SFRP5/NOX4/MIR146A/TGFB1	8
GO:0090287	regulation of cellular response to growth factor stimulus	9/186	310/18866	0.00372631	0.048529	0.0376499	SFRP5/MIR146A/SMURF2/TGFBR3/IL17F/SKIL/TGFB1/TP53/CD109	9
GO:0009755	hormone-mediated signaling pathway	7/186	200/18866	0.00375113	0.048529	0.0376499	JAK2/UCN2/SSTR5/PRLR/CRHR1/CARM1/LGR5	7
GO:0006606	protein import into nucleus	6/186	150/18866	0.00375574	0.048529	0.0376499	TPR/LEP/JAK2/TGFB1/TP53/NF1	6
GO:1904951	positive regulation of establishment of protein localization	10/186	370/18866	0.00378356	0.048529	0.0376499	MAPK8/TPR/LEP/EGFR/JAK2/E2F1/SEC24A/TGFB1/TP53/TTN	10
GO:0030301	cholesterol transport	5/186	105/18866	0.00384949	0.048529	0.0376499	LEP/ADIPOQ/ABCA2/SCARB1/PLTP	5
GO:0062014	negative regulation of small molecule metabolic process	5/186	105/18866	0.00384949	0.048529	0.0376499	DGAT2/ADIPOQ/SNAI1/TGFB1/TP53	5
GO:1902106	negative regulation of leukocyte differentiation	5/186	105/18866	0.00384949	0.048529	0.0376499	ADIPOQ/INHA/LAG3/INHBA/NF1	5
GO:0035794	positive regulation of mitochondrial membrane permeability	4/186	65/18866	0.00387706	0.048529	0.0376499	MAPK8/BOK/E2F1/TP53	4
GO:0051205	protein insertion into membrane	4/186	65/18866	0.00387706	0.048529	0.0376499	MAPK8/EGFR/E2F1/TP53	4
GO:0060389	pathway-restricted SMAD protein phosphorylation	4/186	65/18866	0.00387706	0.048529	0.0376499	INHA/TGFBR3/TGFB1/INHBA	4
GO:1905953	negative regulation of lipid localization	4/186	65/18866	0.00387706	0.048529	0.0376499	LEP/ABCA2/MIR146A/ABHD5	4
GO:0061041	regulation of wound healing	6/186	151/18866	0.00387984	0.048529	0.0376499	NFE2L2/SERPINE2/TNFAIP3/KNG1/SERPINE1/CD109	6
GO:0032102	negative regulation of response to external stimulus	11/186	433/18866	0.00388339	0.048529	0.0376499	ITCH/LEP/ADIPOQ/MIR146A/SERPINE2/TNFRSF1A/TNFAIP3/NT5E/KNG1/SERPINE1/CD109	11
GO:0007179	transforming growth factor beta receptor signaling pathway	7/186	202/18866	0.0039608	0.0492459	0.0382061	SMURF2/TGFBR3/IL17F/SKIL/TGFB1/TP53/CD109	7
GO:0070661	leukocyte proliferation	9/186	313/18866	0.00396794	0.0492459	0.0382061	LEP/EPO/RIPK2/TNFSF14/CD4/GAL/TNFAIP3/TP53/CSF1R	9
GO:0014812	muscle cell migration	5/186	106/18866	0.00400842	0.0495785	0.0384641	ADIPOQ/NOX4/NFE2L2/ROCK1/SERPINE1	5
GO:0002228	natural killer cell mediated immunity	4/186	66/18866	0.00409592	0.0503119	0.0390331	LEP/LYST/RAB27A/LAG3	4
GO:1902108	regulation of mitochondrial membrane permeability involved in apoptotic process	4/186	66/18866	0.00409592	0.0503119	0.0390331	MAPK8/BOK/E2F1/TP53	4
GO:0045713	low-density lipoprotein particle receptor biosynthetic process	2/186	10/18866	0.00413006	0.0503119	0.0390331	ADIPOQ/SEC24A	2
GO:2000644	regulation of receptor catabolic process	2/186	10/18866	0.00413006	0.0503119	0.0390331	ITCH/ABCA2	2
GO:0045834	positive regulation of lipid metabolic process	6/186	153/18866	0.00413713	0.0503119	0.0390331	DGAT2/ADIPOQ/SCARB1/ABHD5/TNFRSF1A/TGFB1	6
GO:0051250	negative regulation of lymphocyte activation	6/186	154/18866	0.00427041	0.0517591	0.0401558	INHA/TBC1D10C/LAG3/GAL/TNFAIP3/INHBA	6
GO:1905710	positive regulation of membrane permeability	4/186	67/18866	0.00432297	0.0522215	0.0405146	MAPK8/BOK/E2F1/TP53	4
GO:0044774	mitotic DNA integrity checkpoint	5/186	108/18866	0.00434027	0.0522562	0.0405415	E2F1/TIPIN/CARM1/TP53/MSH2	5
GO:0051961	negative regulation of nervous system development	9/186	319/18866	0.00448795	0.0536349	0.0416111	TRPC5/MIR146A/NTN1/ATP1B2/CARM1/NLGN1/TP53/IFRD1/NF1	9
GO:2000352	negative regulation of endothelial cell apoptotic process	3/186	34/18866	0.00450691	0.0536349	0.0416111	NFE2L2/TNFAIP3/SERPINE1	3
GO:0046890	regulation of lipid biosynthetic process	7/186	207/18866	0.00452392	0.0536349	0.0416111	DGAT2/LEP/ADIPOQ/SNAI1/ABCA2/SCARB1/TNFRSF1A	7
GO:0050866	negative regulation of cell activation	7/186	207/18866	0.00452392	0.0536349	0.0416111	INHA/SERPINE2/TBC1D10C/LAG3/GAL/TNFAIP3/INHBA	7
GO:0045666	positive regulation of neuron differentiation	10/186	380/18866	0.00455758	0.0536349	0.0416111	EPO/TRPC5/SF3A2/MIR146A/NFE2L2/NTN1/ATP1B2/NEDD4L/SKIL/NLGN1	10
GO:0032642	regulation of chemokine production	4/186	68/18866	0.00455837	0.0536349	0.0416111	ADIPOQ/MIR146A/RIPK2/IL17F	4
GO:0072577	endothelial cell apoptotic process	4/186	68/18866	0.00455837	0.0536349	0.0416111	NFE2L2/TNFAIP3/COL18A1/SERPINE1	4
GO:1901214	regulation of neuron death	9/186	321/18866	0.00467261	0.0543167	0.0421401	PIK3CA/EPO/BOK/JAK2/ROCK1/TP53/LGMN/MSH2/NF1	9
GO:1901342	regulation of vasculature development	11/186	444/18866	0.00467946	0.0543167	0.0421401	LEP/MIR146A/NFE2L2/ROCK1/AKT3/IL17F/STIM1/TNFAIP3/COL4A2/SERPINE1/NF1	11
GO:0043271	negative regulation of ion transport	6/186	157/18866	0.0046893	0.0543167	0.0421401	LEP/EPO/CRHR1/SERPINE2/SLC43A2/NEDD4L	6
GO:0006641	triglyceride metabolic process	5/186	110/18866	0.00469126	0.0543167	0.0421401	DGAT2/GK/FABP4/SCARB1/ABHD5	5
GO:0090100	positive regulation of transmembrane receptor protein serine/threonine kinase signaling pathway	5/186	110/18866	0.00469126	0.0543167	0.0421401	JAK2/INHA/TGFBR3/TGFB1/INHBA	5
GO:0009612	response to mechanical stimulus	7/186	209/18866	0.00476534	0.0549987	0.0426692	MAPK8/EGFR/SERPINE2/COL1A1/TNFRSF1A/TNFSF14/TTN	7
GO:0050729	positive regulation of inflammatory response	6/186	158/18866	0.00483543	0.0555992	0.0431351	EGFR/JAK2/FABP4/IL17F/TNFRSF1A/SERPINE1	6
GO:0009895	negative regulation of catabolic process	9/186	323/18866	0.00486315	0.0555992	0.0431351	LEP/PIK3CA/EGFR/MIR146A/E2F1/ROCK1/SERPINE2/PKP3/TP53	9
GO:0006109	regulation of carbohydrate metabolic process	7/186	210/18866	0.00488964	0.0555992	0.0431351	TPR/DGAT2/LEP/ADIPOQ/POMC/TGFB1/TP53	7
GO:0010259	multicellular organism aging	3/186	35/18866	0.00489408	0.0555992	0.0431351	LEP/TP53/MSH2	3
GO:0036314	response to sterol	3/186	35/18866	0.00489408	0.0555992	0.0431351	ABCA2/TGFB1/INHBA	3
GO:1901990	regulation of mitotic cell cycle phase transition	11/186	448/18866	0.00499919	0.0562718	0.0436569	TPR/EGFR/HAUS3/OFD1/E2F1/CARM1/CENPE/KNTC1/CDC7/PRKAR2B/TP53	11
GO:0033197	response to vitamin E	2/186	11/18866	0.00501523	0.0562718	0.0436569	LEP/COL1A1	2
GO:0061635	regulation of protein complex stability	2/186	11/18866	0.00501523	0.0562718	0.0436569	TRAPPC11/NCLN	2
GO:0043393	regulation of protein binding	7/186	211/18866	0.00501637	0.0562718	0.0436569	MAPK8/ADIPOQ/RIPK2/ROCK1/TGFBR3/CARM1/RAMP1	7
GO:0032374	regulation of cholesterol transport	4/186	70/18866	0.00505475	0.0562718	0.0436569	LEP/ADIPOQ/ABCA2/PLTP	4
GO:0006275	regulation of DNA replication	5/186	112/18866	0.00506198	0.0562718	0.0436569	EGFR/ZBTB38/TIPIN/CDC7/TP53	5
GO:0010927	cellular component assembly involved in morphogenesis	5/186	112/18866	0.00506198	0.0562718	0.0436569	ABCA2/TENM4/TNNT3/TTN/NEB	5
GO:1901215	negative regulation of neuron death	7/186	212/18866	0.00514555	0.0570144	0.044233	PIK3CA/EPO/BOK/JAK2/ROCK1/LGMN/MSH2	7
GO:0071496	cellular response to external stimulus	9/186	326/18866	0.00516024	0.0570144	0.044233	MAPK8/LEP/EGFR/UCN2/NFE2L2/COL1A1/TNFRSF1A/TNFSF14/TP53	9
GO:0015850	organic hydroxy compound transport	8/186	268/18866	0.00520665	0.0571785	0.0443603	LEP/ADIPOQ/POMC/ABCA2/CRHR1/SCARB1/PLTP/GAL	8
GO:0033673	negative regulation of kinase activity	8/186	268/18866	0.00520665	0.0571785	0.0443603	DBNDD1/ADIPOQ/FABP4/ZFYVE28/TNFAIP3/PRKAR2B/DUSP5/NF1	8
GO:0042554	superoxide anion generation	3/186	36/18866	0.00530072	0.0576801	0.0447495	EGFR/NOX4/TGFB1	3
GO:0014823	response to activity	4/186	71/18866	0.00531599	0.0576801	0.0447495	LEP/ADIPOQ/FNDC5/COL4A2	4
GO:0032371	regulation of sterol transport	4/186	71/18866	0.00531599	0.0576801	0.0447495	LEP/ADIPOQ/ABCA2/PLTP	4
GO:0035690	cellular response to drug	4/186	71/18866	0.00531599	0.0576801	0.0447495	EGFR/ADIPOQ/NFE2L2/TP53	4
GO:0044282	small molecule catabolic process	11/186	452/18866	0.00533602	0.0577245	0.044784	LEP/ADIPOQ/GK/CDO1/OAT/SCARB1/NUDT19/TGFB1/PLA2G15/TP53/NT5E	11
GO:0016101	diterpenoid metabolic process	5/186	114/18866	0.00545301	0.0586468	0.0454995	DGAT2/EGFR/CYP2S1/RPE65/AGRN	5
GO:2001236	regulation of extrinsic apoptotic signaling pathway	6/186	162/18866	0.00545364	0.0586468	0.0454995	TNFSF10/SKIL/TNFAIP3/SERPINE1/INHBA/NF1	6
GO:0070374	positive regulation of ERK1 and ERK2 cascade	7/186	215/18866	0.00554813	0.0594865	0.0461509	EGFR/EPO/NOX4/RIPK2/CD4/TGFB1/CSF1R	7
GO:0055088	lipid homeostasis	6/186	163/18866	0.00561683	0.0600454	0.0465845	DGAT2/ABCA2/FABP4/SEC24A/SCARB1/ABHD5	6
GO:0071214	cellular response to abiotic stimulus	9/186	331/18866	0.00568651	0.0603001	0.0467821	MAPK8/EGFR/EPO/NOX4/COL1A1/RPE65/TNFRSF1A/TNFSF14/TP53	9
GO:0104004	cellular response to environmental stimulus	9/186	331/18866	0.00568651	0.0603001	0.0467821	MAPK8/EGFR/EPO/NOX4/COL1A1/RPE65/TNFRSF1A/TNFSF14/TP53	9
GO:0019932	second-messenger-mediated signaling	11/186	456/18866	0.00569057	0.0603001	0.0467821	EGFR/UCN2/CRHR1/CD4/NUDT4/TBC1D10C/TMEM38A/GAL/LGR5/PRKAR2B/RAMP1	11
GO:0070423	nucleotide-binding oligomerization domain containing signaling pathway	3/186	37/18866	0.0057271	0.0603343	0.0468087	ITCH/RIPK2/TNFAIP3	3
GO:0090322	regulation of superoxide metabolic process	3/186	37/18866	0.0057271	0.0603343	0.0468087	EGFR/NFE2L2/TGFB1	3
GO:0006869	lipid transport	10/186	393/18866	0.0057448	0.0603454	0.0468173	LEP/ADIPOQ/POMC/ABCA2/CRHR1/FABP4/SCARB1/PLTP/GAL/INHBA	10
GO:0031346	positive regulation of cell projection organization	10/186	394/18866	0.00584528	0.0608691	0.0472236	EPO/TRPC5/SF3A2/NFE2L2/NTN1/ATP1B2/AGRN/NEDD4L/SKIL/NLGN1	10
GO:0060964	regulation of gene silencing by miRNA	5/186	116/18866	0.00586493	0.0608691	0.0472236	TPR/EGFR/MAP2K2/TGFB1/TP53	5
GO:1903828	negative regulation of cellular protein localization	5/186	116/18866	0.00586493	0.0608691	0.0472236	ADIPOQ/LZTFL1/NEDD4L/TGFB1/NF1	5
GO:0006979	response to oxidative stress	11/186	458/18866	0.0058747	0.0608691	0.0472236	MAPK8/EGFR/ADIPOQ/JAK2/NOX4/NFE2L2/ZNF277/COL1A1/SLC23A2/TNFAIP3/TP53	11
GO:0050678	regulation of epithelial cell proliferation	10/186	395/18866	0.00594712	0.0608691	0.0472236	LEP/EGFR/MIR146A/AKT3/TGFBR3/KLF9/TGFB1/TNFAIP3/NF1/CD109	10
GO:0007601	visual perception	7/186	218/18866	0.0059739	0.0608691	0.0472236	SFRP5/OAT/COL1A1/RPE65/RPGR/COL18A1/NYX	7
GO:0071805	potassium ion transmembrane transport	7/186	218/18866	0.0059739	0.0608691	0.0472236	ATP1B2/NEDD4L/TMEM38A/GAL/KCNJ5/KCNN1/KCNJ15	7
GO:0010755	regulation of plasminogen activation	2/186	12/18866	0.00597942	0.0608691	0.0472236	SERPINE2/SERPINE1	2
GO:0015803	branched-chain amino acid transport	2/186	12/18866	0.00597942	0.0608691	0.0472236	SLC6A20/SLC43A2	2
GO:0051095	regulation of helicase activity	2/186	12/18866	0.00597942	0.0608691	0.0472236	TP53/MSH2	2
GO:2001241	positive regulation of extrinsic apoptotic signaling pathway in absence of ligand	2/186	12/18866	0.00597942	0.0608691	0.0472236	INHBA/NF1	2
GO:0018107	peptidyl-threonine phosphorylation	5/186	117/18866	0.0060789	0.0617085	0.0478748	MAPK8/TRPC5/RIPK2/ROCK1/TGFB1	5
GO:2001242	regulation of intrinsic apoptotic signaling pathway	6/186	166/18866	0.00612784	0.0618028	0.047948	EPO/BOK/SNAI1/NFE2L2/SKIL/TP53	6
GO:0006801	superoxide metabolic process	4/186	74/18866	0.00615356	0.0618028	0.047948	EGFR/NOX4/NFE2L2/TGFB1	4
GO:0046503	glycerolipid catabolic process	4/186	74/18866	0.00615356	0.0618028	0.047948	FABP4/SCARB1/ABHD5/PLA2G15	4
GO:0014912	negative regulation of smooth muscle cell migration	3/186	38/18866	0.00617346	0.0618028	0.047948	ADIPOQ/NFE2L2/SERPINE1	3
GO:0035872	nucleotide-binding domain, leucine rich repeat containing receptor signaling pathway	3/186	38/18866	0.00617346	0.0618028	0.047948	ITCH/RIPK2/TNFAIP3	3
GO:0015918	sterol transport	5/186	118/18866	0.0062983	0.0628789	0.0487829	LEP/ADIPOQ/ABCA2/SCARB1/PLTP	5
GO:0042445	hormone metabolic process	7/186	221/18866	0.00642364	0.0637152	0.0494316	DGAT2/LEP/CYP2S1/SCARB1/RPE65/GAL/DIO2	7
GO:0032602	chemokine production	4/186	75/18866	0.00645112	0.0637152	0.0494316	ADIPOQ/MIR146A/RIPK2/IL17F	4
GO:0045685	regulation of glial cell differentiation	4/186	75/18866	0.00645112	0.0637152	0.0494316	TENM4/SERPINE2/TGFB1/NF1	4
GO:0043491	protein kinase B signaling	8/186	278/18866	0.00645239	0.0637152	0.0494316	MAZ/LEP/PIK3CA/EGFR/SFRP5/NOX4/MIR146A/TGFB1	8
GO:0010822	positive regulation of mitochondrion organization	5/186	119/18866	0.00652322	0.0642395	0.0498384	MAPK8/BOK/E2F1/TNFSF10/TP53	5
GO:0032388	positive regulation of intracellular transport	7/186	222/18866	0.00657902	0.0644388	0.0499931	MAPK8/TPR/LEP/JAK2/E2F1/TGFB1/TP53	7
GO:0050953	sensory perception of light stimulus	7/186	222/18866	0.00657902	0.0644388	0.0499931	SFRP5/OAT/COL1A1/RPE65/RPGR/COL18A1/NYX	7
GO:0051100	negative regulation of binding	6/186	169/18866	0.00667193	0.0651727	0.0505624	MAPK8/ADIPOQ/JAK2/E2F1/ROCK1/CARM1	6
GO:1990778	protein localization to cell periphery	9/186	340/18866	0.00673749	0.0654423	0.0507716	EGFR/ADIPOQ/ABCA2/ROCK1/PKP3/TNFRSF1A/LZTFL1/TGFB1/RAMP1	9
GO:0060147	regulation of posttranscriptional gene silencing	5/186	120/18866	0.0067537	0.0654423	0.0507716	TPR/EGFR/MAP2K2/TGFB1/TP53	5
GO:0060966	regulation of gene silencing by RNA	5/186	120/18866	0.0067537	0.0654423	0.0507716	TPR/EGFR/MAP2K2/TGFB1/TP53	5
GO:0045930	negative regulation of mitotic cell cycle	9/186	341/18866	0.00686289	0.0662268	0.0513802	TPR/EGFR/E2F1/TIPIN/CARM1/KNTC1/TGFB1/TP53/MSH2	9
GO:0019935	cyclic-nucleotide-mediated signaling	7/186	224/18866	0.00689816	0.0662268	0.0513802	UCN2/CRHR1/NUDT4/GAL/LGR5/PRKAR2B/RAMP1	7
GO:0010906	regulation of glucose metabolic process	5/186	121/18866	0.00698984	0.0662268	0.0513802	DGAT2/LEP/ADIPOQ/POMC/TP53	5
GO:0030218	erythrocyte differentiation	5/186	121/18866	0.00698984	0.0662268	0.0513802	EPO/JAK2/INHA/TGFBR3/INHBA	5
GO:0043405	regulation of MAP kinase activity	9/186	342/18866	0.00699009	0.0662268	0.0513802	EGFR/ADIPOQ/JAK2/NOX4/RIPK2/MAP2K2/TGFB1/DUSP5/NF1	9
GO:0034144	negative regulation of toll-like receptor 4 signaling pathway	2/186	13/18866	0.00702099	0.0662268	0.0513802	MIR146A/TNFAIP3	2
GO:0051956	negative regulation of amino acid transport	2/186	13/18866	0.00702099	0.0662268	0.0513802	LEP/SLC43A2	2
GO:0061029	eyelid development in camera-type eye	2/186	13/18866	0.00702099	0.0662268	0.0513802	EGFR/INHBA	2
GO:0061043	regulation of vascular wound healing	2/186	13/18866	0.00702099	0.0662268	0.0513802	TNFAIP3/SERPINE1	2
GO:0007584	response to nutrient	6/186	171/18866	0.00705363	0.0662268	0.0513802	LEP/EGFR/EPO/ADIPOQ/COL1A1/CD4	6
GO:0051170	import into nucleus	6/186	171/18866	0.00705363	0.0662268	0.0513802	TPR/LEP/JAK2/TGFB1/TP53/NF1	6
GO:0014015	positive regulation of gliogenesis	4/186	77/18866	0.00707456	0.0662268	0.0513802	E2F1/TENM4/SERPINE2/TGFB1	4
GO:0046902	regulation of mitochondrial membrane permeability	4/186	77/18866	0.00707456	0.0662268	0.0513802	MAPK8/BOK/E2F1/TP53	4
GO:0007596	blood coagulation	9/186	343/18866	0.00711908	0.0662268	0.0513802	PIK3CA/JAK2/NFE2L2/RAB27A/SERPINE2/COL1A1/PRKAR2B/KNG1/SERPINE1	9
GO:0010721	negative regulation of cell development	9/186	343/18866	0.00711908	0.0662268	0.0513802	TRPC5/MIR146A/NTN1/ATP1B2/CARM1/NLGN1/TP53/IFRD1/NF1	9
GO:0034142	toll-like receptor 4 signaling pathway	3/186	40/18866	0.00712706	0.0662268	0.0513802	MIR146A/RIPK2/TNFAIP3	3
GO:0021782	glial cell development	5/186	122/18866	0.00723168	0.0670272	0.0520012	EGFR/ABCA2/HDAC10/TENM4/NF1	5
GO:0071902	positive regulation of protein serine/threonine kinase activity	9/186	345/18866	0.00738254	0.0678989	0.0526775	EGFR/ADIPOQ/JAK2/NOX4/RIPK2/MAP2K2/TGFB1/DUSP5/CSF1R	9
GO:0060395	SMAD protein signal transduction	4/186	78/18866	0.00740068	0.0678989	0.0526775	JAK2/INHA/TGFB1/INHBA	4
GO:0061045	negative regulation of wound healing	4/186	78/18866	0.00740068	0.0678989	0.0526775	SERPINE2/KNG1/SERPINE1/CD109	4
GO:0072332	intrinsic apoptotic signaling pathway by p53 class mediator	4/186	78/18866	0.00740068	0.0678989	0.0526775	BOK/E2F1/TP53/MSH2	4
GO:0043542	endothelial cell migration	8/186	286/18866	0.00760225	0.0695182	0.0539337	PIK3CA/MIR146A/NFE2L2/AKT3/SCARB1/TGFB1/LGMN/NF1	8
GO:1900117	regulation of execution phase of apoptosis	3/186	41/18866	0.00763472	0.0695182	0.0539337	BOK/MIR146A/TP53	3
GO:1902042	negative regulation of extrinsic apoptotic signaling pathway via death domain receptors	3/186	41/18866	0.00763472	0.0695182	0.0539337	TNFSF10/TNFAIP3/SERPINE1	3
GO:0022612	gland morphogenesis	5/186	124/18866	0.0077328	0.0695714	0.053975	EGFR/NTN1/TGFB1/TNFAIP3/CSF1R	5
GO:0007492	endoderm development	4/186	79/18866	0.00773656	0.0695714	0.053975	DUSP5/COL4A2/INHBA/COL5A1	4
GO:0016575	histone deacetylation	4/186	79/18866	0.00773656	0.0695714	0.053975	MAPK8/HDAC10/PRDM5/TP53	4
GO:0043536	positive regulation of blood vessel endothelial cell migration	4/186	79/18866	0.00773656	0.0695714	0.053975	MIR146A/NFE2L2/AKT3/TGFB1	4
GO:0090398	cellular senescence	4/186	79/18866	0.00773656	0.0695714	0.053975	MIR146A/AKT3/ZNF277/TP53	4
GO:0007599	hemostasis	9/186	348/18866	0.00779166	0.0698935	0.0542249	PIK3CA/JAK2/NFE2L2/RAB27A/SERPINE2/COL1A1/PRKAR2B/KNG1/SERPINE1	9
GO:0050680	negative regulation of epithelial cell proliferation	6/186	175/18866	0.00786409	0.0702331	0.0544884	MIR146A/TGFBR3/KLF9/TGFB1/NF1/CD109	6
GO:0008544	epidermis development	11/186	477/18866	0.00786828	0.0702331	0.0544884	EGFR/SNAI1/ROCK1/GORAB/PKP3/PLOD1/GAL/LGR5/INHBA/NF1/CD109	11
GO:0001503	ossification	10/186	412/18866	0.00790019	0.0702809	0.0545255	LEP/EGFR/SNAI1/BCAP29/TUFT1/COL1A1/DSPP/SP7/TGFB1/NF1	10
GO:0072593	reactive oxygen species metabolic process	8/186	288/18866	0.00791244	0.0702809	0.0545255	LEP/EGFR/JAK2/NOX4/NFE2L2/RAB27A/TGFB1/TP53	8
GO:0050817	coagulation	9/186	349/18866	0.00793181	0.0702809	0.0545255	PIK3CA/JAK2/NFE2L2/RAB27A/SERPINE2/COL1A1/PRKAR2B/KNG1/SERPINE1	9
GO:0008637	apoptotic mitochondrial changes	5/186	125/18866	0.0079922	0.0705584	0.0547407	MAPK8/BOK/E2F1/TNFSF10/TP53	5
GO:0010634	positive regulation of epithelial cell migration	6/186	176/18866	0.00807677	0.0705584	0.0547407	MIR146A/NFE2L2/AKT3/SCARB1/TGFB1/LGMN	6
GO:1900182	positive regulation of protein localization to nucleus	4/186	80/18866	0.00808231	0.0705584	0.0547407	TPR/LEP/JAK2/TGFB1	4
GO:0035627	ceramide transport	2/186	14/18866	0.00813835	0.0705584	0.0547407	ABCA2/PLTP	2
GO:0060397	growth hormone receptor signaling pathway via JAK-STAT	2/186	14/18866	0.00813835	0.0705584	0.0547407	JAK2/PRLR	2
GO:0070431	nucleotide-binding oligomerization domain containing 2 signaling pathway	2/186	14/18866	0.00813835	0.0705584	0.0547407	RIPK2/TNFAIP3	2
GO:0090399	replicative senescence	2/186	14/18866	0.00813835	0.0705584	0.0547407	TP53/SERPINE1	2
GO:1903054	negative regulation of extracellular matrix organization	2/186	14/18866	0.00813835	0.0705584	0.0547407	TNFRSF1A/TGFB1	2
GO:1903799	negative regulation of production of miRNAs involved in gene silencing by miRNA	2/186	14/18866	0.00813835	0.0705584	0.0547407	TGFB1/TP53	2
GO:0034383	low-density lipoprotein particle clearance	3/186	42/18866	0.00816324	0.0706052	0.0547771	DGAT2/ADIPOQ/SCARB1	3
GO:1902105	regulation of leukocyte differentiation	8/186	290/18866	0.00823205	0.0710308	0.0551073	ADIPOQ/INHA/RIPK2/CD4/LAG3/TGFB1/INHBA/NF1	8
GO:0018210	peptidyl-threonine modification	5/186	126/18866	0.00825759	0.071082	0.055147	MAPK8/TRPC5/RIPK2/ROCK1/TGFB1	5
GO:0006941	striated muscle contraction	6/186	178/18866	0.0085145	0.0727276	0.0564237	PIK3CA/NEDD4L/TNNT3/TMEM38A/KCNJ5/TTN	6
GO:0051897	positive regulation of protein kinase B signaling	6/186	178/18866	0.0085145	0.0727276	0.0564237	MAZ/LEP/PIK3CA/EGFR/NOX4/TGFB1	6
GO:0001704	formation of primary germ layer	5/186	127/18866	0.00852904	0.0727276	0.0564237	SNAI1/DUSP5/COL4A2/INHBA/COL5A1	5
GO:1900180	regulation of protein localization to nucleus	5/186	127/18866	0.00852904	0.0727276	0.0564237	TPR/LEP/JAK2/TGFB1/NF1	5
GO:0010470	regulation of gastrulation	3/186	43/18866	0.00871278	0.0736017	0.0571018	ADIPOQ/TENM4/COL5A1	3
GO:0015804	neutral amino acid transport	3/186	43/18866	0.00871278	0.0736017	0.0571018	LEP/SLC6A20/SLC43A2	3
GO:0019432	triglyceride biosynthetic process	3/186	43/18866	0.00871278	0.0736017	0.0571018	DGAT2/GK/SCARB1	3
GO:0090207	regulation of triglyceride metabolic process	3/186	43/18866	0.00871278	0.0736017	0.0571018	DGAT2/SCARB1/ABHD5	3
GO:0030193	regulation of blood coagulation	4/186	82/18866	0.0088039	0.074049	0.0574489	NFE2L2/SERPINE2/KNG1/SERPINE1	4
GO:0034763	negative regulation of transmembrane transport	5/186	128/18866	0.0088066	0.074049	0.0574489	LEP/EPO/CRHR1/SLC43A2/NEDD4L	5
GO:0001558	regulation of cell growth	10/186	420/18866	0.0089753	0.0746394	0.0579069	ITCH/EGFR/TRPC5/NTN1/SERPINE2/NEDD4L/TGFB1/TP53/IFRD1/INHBA	10
GO:1901987	regulation of cell cycle phase transition	11/186	486/18866	0.00898	0.0746394	0.0579069	TPR/EGFR/HAUS3/OFD1/E2F1/CARM1/CENPE/KNTC1/CDC7/PRKAR2B/TP53	11
GO:0044242	cellular lipid catabolic process	7/186	236/18866	0.00906006	0.0746394	0.0579069	LEP/ADIPOQ/FABP4/SCARB1/ABHD5/NUDT19/PLA2G15	7
GO:0002576	platelet degranulation	5/186	129/18866	0.00909035	0.0746394	0.0579069	TGFB1/TTN/KNG1/SERPINE1/CD109	5
GO:0034101	erythrocyte homeostasis	5/186	129/18866	0.00909035	0.0746394	0.0579069	EPO/JAK2/INHA/TGFBR3/INHBA	5
GO:0048145	regulation of fibroblast proliferation	4/186	83/18866	0.00917996	0.0746394	0.0579069	EGFR/E2F1/TP53/NF1	4
GO:1900046	regulation of hemostasis	4/186	83/18866	0.00917996	0.0746394	0.0579069	NFE2L2/SERPINE2/KNG1/SERPINE1	4
GO:0045687	positive regulation of glial cell differentiation	3/186	44/18866	0.00928353	0.0746394	0.0579069	TENM4/SERPINE2/TGFB1	3
GO:0060612	adipose tissue development	3/186	44/18866	0.00928353	0.0746394	0.0579069	DGAT2/LEP/PIK3CA	3
GO:0006828	manganese ion transport	2/186	15/18866	0.00932992	0.0746394	0.0579069	TRPC5/TRPC1	2
GO:0010867	positive regulation of triglyceride biosynthetic process	2/186	15/18866	0.00932992	0.0746394	0.0579069	DGAT2/SCARB1	2
GO:0034134	toll-like receptor 2 signaling pathway	2/186	15/18866	0.00932992	0.0746394	0.0579069	RIPK2/TNFAIP3	2
GO:0034638	phosphatidylcholine catabolic process	2/186	15/18866	0.00932992	0.0746394	0.0579069	SCARB1/PLA2G15	2
GO:0042362	fat-soluble vitamin biosynthetic process	2/186	15/18866	0.00932992	0.0746394	0.0579069	SNAI1/PLTP	2
GO:0042976	activation of Janus kinase activity	2/186	15/18866	0.00932992	0.0746394	0.0579069	JAK2/PRLR	2
GO:0050746	regulation of lipoprotein metabolic process	2/186	15/18866	0.00932992	0.0746394	0.0579069	DGAT2/LEP	2
GO:0060049	regulation of protein glycosylation	2/186	15/18866	0.00932992	0.0746394	0.0579069	ABCA2/RAMP1	2
GO:0060391	positive regulation of SMAD protein signal transduction	2/186	15/18866	0.00932992	0.0746394	0.0579069	JAK2/TGFB1	2
GO:0097202	activation of cysteine-type endopeptidase activity	2/186	15/18866	0.00932992	0.0746394	0.0579069	RIPK2/LGMN	2
GO:1900119	positive regulation of execution phase of apoptosis	2/186	15/18866	0.00932992	0.0746394	0.0579069	BOK/TP53	2
GO:1901550	regulation of endothelial cell development	2/186	15/18866	0.00932992	0.0746394	0.0579069	ROCK1/TNFRSF1A	2
GO:1903140	regulation of establishment of endothelial barrier	2/186	15/18866	0.00932992	0.0746394	0.0579069	ROCK1/TNFRSF1A	2
GO:0090288	negative regulation of cellular response to growth factor stimulus	6/186	182/18866	0.00944065	0.0753588	0.058465	SMURF2/TGFBR3/SKIL/TGFB1/TP53/CD109	6
GO:0010594	regulation of endothelial cell migration	7/186	238/18866	0.00946377	0.0753774	0.0584794	MIR146A/NFE2L2/AKT3/SCARB1/TGFB1/LGMN/NF1	7
GO:0048144	fibroblast proliferation	4/186	84/18866	0.00956635	0.0759903	0.058955	EGFR/E2F1/TP53/NF1	4
GO:0062197	cellular response to chemical stress	9/186	360/18866	0.00960363	0.0759903	0.058955	MAPK8/EGFR/EPO/JAK2/NOX4/NFE2L2/ZNF277/TNFAIP3/TP53	9
GO:0070997	neuron death	9/186	360/18866	0.00960363	0.0759903	0.058955	PIK3CA/EPO/BOK/JAK2/ROCK1/TP53/LGMN/MSH2/NF1	9
GO:0006766	vitamin metabolic process	5/186	131/18866	0.00967668	0.0761197	0.0590553	SNAI1/RPE65/SLC23A2/PLTP/LGMN	5
GO:0019218	regulation of steroid metabolic process	5/186	131/18866	0.00967668	0.0761197	0.0590553	DGAT2/LEP/SNAI1/ABCA2/GAL	5
GO:1903034	regulation of response to wounding	6/186	183/18866	0.00968299	0.0761197	0.0590553	NFE2L2/SERPINE2/TNFAIP3/KNG1/SERPINE1/CD109	6
GO:0032722	positive regulation of chemokine production	3/186	45/18866	0.00987565	0.0771701	0.0598703	ADIPOQ/RIPK2/IL17F	3
GO:0051204	protein insertion into mitochondrial membrane	3/186	45/18866	0.00987565	0.0771701	0.0598703	MAPK8/E2F1/TP53	3
GO:0070663	regulation of leukocyte proliferation	7/186	240/18866	0.0098805	0.0771701	0.0598703	LEP/EPO/RIPK2/CD4/GAL/TNFAIP3/CSF1R	7
GO:0002695	negative regulation of leukocyte activation	6/186	184/18866	0.00992974	0.0773879	0.0600393	INHA/TBC1D10C/LAG3/GAL/TNFAIP3/INHBA	6
GO:0006970	response to osmotic stress	4/186	85/18866	0.00996316	0.0774416	0.0600809	EGFR/EPO/TSC22D3/TP53	4
GO:0019751	polyol metabolic process	5/186	132/18866	0.00997937	0.0774416	0.0600809	DGAT2/LEP/ABCA2/GK/NUDT4	5
GO:0006813	potassium ion transport	7/186	242/18866	0.0103105	0.0798402	0.0619418	ATP1B2/NEDD4L/TMEM38A/GAL/KCNJ5/KCNN1/KCNJ15	7
GO:0001776	leukocyte homeostasis	4/186	86/18866	0.0103705	0.0799632	0.0620372	TSC22D3/TNFSF14/SKIL/TNFAIP3	4
GO:0014910	regulation of smooth muscle cell migration	4/186	86/18866	0.0103705	0.0799632	0.0620372	ADIPOQ/NOX4/NFE2L2/SERPINE1	4
GO:0051052	regulation of DNA metabolic process	9/186	365/18866	0.0104462	0.0800614	0.0621134	PIK3CA/EGFR/ADIPOQ/NOX4/MIR146A/HDAC10/TGFB1/TP53/MSH2	9
GO:0010874	regulation of cholesterol efflux	3/186	46/18866	0.0104893	0.0800614	0.0621134	ADIPOQ/ABCA2/PLTP	3
GO:0014014	negative regulation of gliogenesis	3/186	46/18866	0.0104893	0.0800614	0.0621134	MIR146A/ATP1B2/NF1	3
GO:0035987	endodermal cell differentiation	3/186	46/18866	0.0104893	0.0800614	0.0621134	COL4A2/INHBA/COL5A1	3
GO:1903522	regulation of blood circulation	8/186	303/18866	0.0105514	0.0800614	0.0621134	LEP/EGFR/JAK2/TRPC1/ATP1B2/STIM1/TMEM38A/KCNJ5	8
GO:0031573	intra-S DNA damage checkpoint	2/186	16/18866	0.0105941	0.0800614	0.0621134	TIPIN/MSH2	2
GO:0032354	response to follicle-stimulating hormone	2/186	16/18866	0.0105941	0.0800614	0.0621134	TGFBR3/INHBA	2
GO:0048820	hair follicle maturation	2/186	16/18866	0.0105941	0.0800614	0.0621134	GAL/NF1	2
GO:0050774	negative regulation of dendrite morphogenesis	2/186	16/18866	0.0105941	0.0800614	0.0621134	TRPC5/NLGN1	2
GO:0046683	response to organophosphorus	5/186	134/18866	0.0106042	0.0800614	0.0621134	ADIPOQ/NOX4/CDO1/COL1A1/CARM1	5
GO:1903706	regulation of hemopoiesis	11/186	498/18866	0.0106474	0.0802209	0.0622371	ITCH/ADIPOQ/INHA/GABPA/NFE2L2/RIPK2/CD4/LAG3/TGFB1/INHBA/NF1	11
GO:0048639	positive regulation of developmental growth	6/186	187/18866	0.0106969	0.0804262	0.0623964	LEP/TRPC5/TGFBR3/NTN1/AGRN/NEDD4L	6
GO:0060218	hematopoietic stem cell differentiation	4/186	87/18866	0.0107885	0.0807798	0.0626707	ITCH/NFE2L2/SP7/TP53	4
GO:0060291	long-term synaptic potentiation	4/186	87/18866	0.0107885	0.0807798	0.0626707	SERPINE2/NLGN1/LGMN/NF1	4
GO:0042593	glucose homeostasis	7/186	245/18866	0.0109808	0.0820507	0.0636567	LEP/PIK3CA/ADIPOQ/NOX4/POMC/SSTR5/MIR146A	7
GO:0014003	oligodendrocyte development	3/186	47/18866	0.0111246	0.0827832	0.064225	ABCA2/HDAC10/TENM4	3
GO:0070849	response to epidermal growth factor	3/186	47/18866	0.0111246	0.0827832	0.064225	TPR/EGFR/COL1A1	3
GO:0033500	carbohydrate homeostasis	7/186	246/18866	0.0112112	0.0828948	0.0643116	LEP/PIK3CA/ADIPOQ/NOX4/POMC/SSTR5/MIR146A	7
GO:0050818	regulation of coagulation	4/186	88/18866	0.0112172	0.0828948	0.0643116	NFE2L2/SERPINE2/KNG1/SERPINE1	4
GO:0090559	regulation of membrane permeability	4/186	88/18866	0.0112172	0.0828948	0.0643116	MAPK8/BOK/E2F1/TP53	4
GO:0043534	blood vessel endothelial cell migration	6/186	189/18866	0.0112311	0.0828948	0.0643116	MIR146A/NFE2L2/AKT3/SCARB1/TGFB1/NF1	6
GO:0030308	negative regulation of cell growth	6/186	190/18866	0.0115051	0.084745	0.0657471	NTN1/SERPINE2/TGFB1/TP53/IFRD1/INHBA	6
GO:0010799	regulation of peptidyl-threonine phosphorylation	3/186	48/18866	0.0117816	0.0859251	0.0666626	TRPC5/RIPK2/TGFB1	3
GO:0010862	positive regulation of pathway-restricted SMAD protein phosphorylation	3/186	48/18866	0.0117816	0.0859251	0.0666626	INHA/TGFB1/INHBA	3
GO:1904036	negative regulation of epithelial cell apoptotic process	3/186	48/18866	0.0117816	0.0859251	0.0666626	NFE2L2/TNFAIP3/SERPINE1	3
GO:1990573	potassium ion import across plasma membrane	3/186	48/18866	0.0117816	0.0859251	0.0666626	ATP1B2/KCNJ5/KCNJ15	3
GO:0022408	negative regulation of cell-cell adhesion	6/186	191/18866	0.0117839	0.0859251	0.0666626	ADIPOQ/JAK2/MIR146A/SERPINE2/LAG3/TGFB1	6
GO:0007158	neuron cell-cell adhesion	2/186	17/18866	0.0119295	0.0859491	0.0666812	NCAM2/NLGN1	2
GO:0033262	regulation of nuclear cell cycle DNA replication	2/186	17/18866	0.0119295	0.0859491	0.0666812	TIPIN/CDC7	2
GO:0035461	vitamin transmembrane transport	2/186	17/18866	0.0119295	0.0859491	0.0666812	SCARB1/SLC23A2	2
GO:0048535	lymph node development	2/186	17/18866	0.0119295	0.0859491	0.0666812	LTB/TGFB1	2
GO:0051382	kinetochore assembly	2/186	17/18866	0.0119295	0.0859491	0.0666812	SENP6/CENPE	2
GO:1900242	regulation of synaptic vesicle endocytosis	2/186	17/18866	0.0119295	0.0859491	0.0666812	ROCK1/NLGN1	2
GO:0034599	cellular response to oxidative stress	8/186	310/18866	0.011985	0.0861782	0.0668589	MAPK8/EGFR/JAK2/NOX4/NFE2L2/ZNF277/TNFAIP3/TP53	8
GO:0016525	negative regulation of angiogenesis	6/186	192/18866	0.0120674	0.0865983	0.0671849	MIR146A/ROCK1/IL17F/COL4A2/SERPINE1/NF1	6
GO:0070542	response to fatty acid	4/186	90/18866	0.0121072	0.0867123	0.0672733	DGAT2/ADIPOQ/E2F1/TGFBR3	4
GO:0071248	cellular response to metal ion	6/186	193/18866	0.0123556	0.0883172	0.0685184	MAPK8/EGFR/NFE2L2/FABP4/NLGN1/LGMN	6
GO:0006111	regulation of gluconeogenesis	3/186	49/18866	0.0124606	0.0885435	0.068694	DGAT2/LEP/ADIPOQ	3
GO:0086009	membrane repolarization	3/186	49/18866	0.0124606	0.0885435	0.068694	ATP1B2/NEDD4L/KCNJ5	3
GO:0090151	establishment of protein localization to mitochondrial membrane	3/186	49/18866	0.0124606	0.0885435	0.068694	MAPK8/E2F1/TP53	3
GO:1904063	negative regulation of cation transmembrane transport	4/186	91/18866	0.0125687	0.0890076	0.0690541	EPO/CRHR1/SLC43A2/NEDD4L	4
GO:0009411	response to UV	5/186	140/18866	0.0126381	0.0890076	0.0690541	MAPK8/EGFR/TIPIN/TP53/MSH2	5
GO:0060048	cardiac muscle contraction	5/186	140/18866	0.0126381	0.0890076	0.0690541	PIK3CA/NEDD4L/TMEM38A/KCNJ5/TTN	5
GO:0060968	regulation of gene silencing	5/186	140/18866	0.0126381	0.0890076	0.0690541	TPR/EGFR/MAP2K2/TGFB1/TP53	5
GO:2000181	negative regulation of blood vessel morphogenesis	6/186	194/18866	0.0126487	0.0890076	0.0690541	MIR146A/ROCK1/IL17F/COL4A2/SERPINE1/NF1	6
GO:0048608	reproductive structure development	10/186	443/18866	0.012697	0.0891741	0.0691832	LEP/EGFR/BOK/SNAI1/INHA/TNFSF10/PRLR/SERPINE2/MSH2/INHBA	10
GO:0051924	regulation of calcium ion transport	7/186	253/18866	0.0129228	0.0900873	0.0698917	EPO/TRPC1/ORAI1/CRHR1/STIM1/CD4/TMEM38A	7
GO:0042098	T cell proliferation	6/186	195/18866	0.0129466	0.0900873	0.0698917	LEP/EPO/RIPK2/TNFSF14/CD4/TP53	6
GO:0050864	regulation of B cell activation	6/186	195/18866	0.0129466	0.0900873	0.0698917	INHA/TBC1D10C/TGFB1/TNFAIP3/MSH2/INHBA	6
GO:1905475	regulation of protein localization to membrane	6/186	195/18866	0.0129466	0.0900873	0.0698917	MAPK8/EGFR/E2F1/LZTFL1/TGFB1/TP53	6
GO:0001889	liver development	5/186	141/18866	0.013001	0.0900873	0.0698917	PIK3CA/EGFR/TGFBR3/TNFAIP3/NF1	5
GO:0008584	male gonad development	5/186	141/18866	0.013001	0.0900873	0.0698917	BOK/INHA/TNFSF10/MSH2/INHBA	5
GO:0032355	response to estradiol	5/186	141/18866	0.013001	0.0900873	0.0698917	LEP/EGFR/COL1A1/CD4/TGFB1	5
GO:0010718	positive regulation of epithelial to mesenchymal transition	3/186	50/18866	0.0131616	0.0904753	0.0701928	SNAI1/COL1A1/TGFB1	3
GO:0014009	glial cell proliferation	3/186	50/18866	0.0131616	0.0904753	0.0701928	MIR146A/E2F1/CSF1R	3
GO:0030195	negative regulation of blood coagulation	3/186	50/18866	0.0131616	0.0904753	0.0701928	SERPINE2/KNG1/SERPINE1	3
GO:0032760	positive regulation of tumor necrosis factor production	3/186	50/18866	0.0131616	0.0904753	0.0701928	LEP/JAK2/RIPK2	3
GO:0045926	negative regulation of growth	7/186	254/18866	0.0131818	0.0904753	0.0701928	NTN1/SERPINE2/TGFB1/TP53/LGMN/IFRD1/INHBA	7
GO:0006883	cellular sodium ion homeostasis	2/186	18/18866	0.0133344	0.090664	0.0703392	ATP1B2/NEDD4L	2
GO:0010766	negative regulation of sodium ion transport	2/186	18/18866	0.0133344	0.090664	0.0703392	SERPINE2/NEDD4L	2
GO:0010839	negative regulation of keratinocyte proliferation	2/186	18/18866	0.0133344	0.090664	0.0703392	KLF9/CD109	2
GO:0010885	regulation of cholesterol storage	2/186	18/18866	0.0133344	0.090664	0.0703392	MIR146A/SCARB1	2
GO:0034375	high-density lipoprotein particle remodeling	2/186	18/18866	0.0133344	0.090664	0.0703392	SCARB1/PLTP	2
GO:0046546	development of primary male sexual characteristics	5/186	142/18866	0.0133709	0.0907418	0.0703995	BOK/INHA/TNFSF10/MSH2/INHBA	5
GO:0061458	reproductive system development	10/186	447/18866	0.0134481	0.0909362	0.0705503	LEP/EGFR/BOK/SNAI1/INHA/TNFSF10/PRLR/SERPINE2/MSH2/INHBA	10
GO:0002532	production of molecular mediator involved in inflammatory response	4/186	93/18866	0.013525	0.0909362	0.0705503	LEP/MIR146A/IL17F/SERPINE1	4
GO:0014909	smooth muscle cell migration	4/186	93/18866	0.013525	0.0909362	0.0705503	ADIPOQ/NOX4/NFE2L2/SERPINE1	4
GO:0032677	regulation of interleukin-8 production	4/186	93/18866	0.013525	0.0909362	0.0705503	ADIPOQ/MIR146A/IL17F/SERPINE1	4
GO:1903035	negative regulation of response to wounding	4/186	93/18866	0.013525	0.0909362	0.0705503	SERPINE2/KNG1/SERPINE1/CD109	4
GO:0006984	ER-nucleus signaling pathway	3/186	51/18866	0.0138846	0.0926666	0.0718928	BOK/NFE2L2/TP53	3
GO:0045912	negative regulation of carbohydrate metabolic process	3/186	51/18866	0.0138846	0.0926666	0.0718928	ADIPOQ/TGFB1/TP53	3
GO:0071675	regulation of mononuclear cell migration	3/186	51/18866	0.0138846	0.0926666	0.0718928	LGMN/SERPINE1/CSF1R	3
GO:1900047	negative regulation of hemostasis	3/186	51/18866	0.0138846	0.0926666	0.0718928	SERPINE2/KNG1/SERPINE1	3
GO:1905954	positive regulation of lipid localization	4/186	94/18866	0.0140201	0.0933984	0.0724605	ADIPOQ/SCARB1/PLTP/GAL	4
GO:0050921	positive regulation of chemotaxis	5/186	144/18866	0.0141318	0.0937982	0.0727707	TNFSF14/TGFB1/LGMN/SERPINE1/CSF1R	5
GO:0061008	hepaticobiliary system development	5/186	144/18866	0.0141318	0.0937982	0.0727707	PIK3CA/EGFR/TGFBR3/TNFAIP3/NF1	5
GO:0019933	cAMP-mediated signaling	6/186	199/18866	0.0141877	0.0939966	0.0729246	UCN2/CRHR1/GAL/LGR5/PRKAR2B/RAMP1	6
GO:0010951	negative regulation of endopeptidase activity	7/186	258/18866	0.0142554	0.0942732	0.0731392	ROCK1/SERPINE2/SERPINA7/TNFSF14/KNG1/SERPINE1/CD109	7
GO:0031349	positive regulation of defense response	9/186	385/18866	0.0143826	0.0949412	0.0736575	EGFR/JAK2/RIPK2/FABP4/IL17F/TNFRSF1A/LAG3/ICAM2/SERPINE1	9
GO:0017038	protein import	6/186	200/18866	0.0145105	0.0953576	0.0739805	TPR/LEP/JAK2/TGFB1/TP53/NF1	6
GO:0038127	ERBB signaling pathway	5/186	145/18866	0.014523	0.0953576	0.0739805	PIK3CA/EGFR/ZFYVE28/TGFB1/LGMN	5
GO:0000186	activation of MAPKK activity	3/186	52/18866	0.0146299	0.0953576	0.0739805	EGFR/JAK2/RIPK2	3
GO:0003179	heart valve morphogenesis	3/186	52/18866	0.0146299	0.0953576	0.0739805	SNAI1/ROCK1/TGFB1	3
GO:0033059	cellular pigmentation	3/186	52/18866	0.0146299	0.0953576	0.0739805	LYST/POMC/RAB27A	3
GO:0050999	regulation of nitric-oxide synthase activity	3/186	52/18866	0.0146299	0.0953576	0.0739805	LEP/EGFR/SCARB1	3
GO:1903557	positive regulation of tumor necrosis factor superfamily cytokine production	3/186	52/18866	0.0146299	0.0953576	0.0739805	LEP/JAK2/RIPK2	3
GO:0032930	positive regulation of superoxide anion generation	2/186	19/18866	0.0148075	0.0954846	0.074079	EGFR/TGFB1	2
GO:0055003	cardiac myofibril assembly	2/186	19/18866	0.0148075	0.0954846	0.074079	TTN/NEB	2
GO:0090026	positive regulation of monocyte chemotaxis	2/186	19/18866	0.0148075	0.0954846	0.074079	LGMN/SERPINE1	2
GO:0090153	regulation of sphingolipid biosynthetic process	2/186	19/18866	0.0148075	0.0954846	0.074079	ABCA2/TNFRSF1A	2
GO:1905038	regulation of membrane lipid metabolic process	2/186	19/18866	0.0148075	0.0954846	0.074079	ABCA2/TNFRSF1A	2
GO:2000647	negative regulation of stem cell proliferation	2/186	19/18866	0.0148075	0.0954846	0.074079	TP53/NF1	2
GO:0002690	positive regulation of leukocyte chemotaxis	4/186	96/18866	0.0150443	0.0966679	0.0749971	TNFSF14/LGMN/SERPINE1/CSF1R	4
GO:0035249	synaptic transmission, glutamatergic	4/186	96/18866	0.0150443	0.0966679	0.0749971	EGFR/SERPINE2/NLGN1/NF1	4
GO:0051235	maintenance of location	8/186	324/18866	0.0152758	0.0979816	0.0760163	DGAT2/LEP/MIR146A/TRPC1/SCARB1/ABHD5/CD4/TMEM38A	8
GO:0032964	collagen biosynthetic process	3/186	53/18866	0.0153975	0.0980675	0.0760829	COL1A1/TGFB1/COL5A1	3
GO:0042073	intraciliary transport	3/186	53/18866	0.0153975	0.0980675	0.0760829	TRIP11/LCA5/RPGR	3
GO:0045599	negative regulation of fat cell differentiation	3/186	53/18866	0.0153975	0.0980675	0.0760829	ADIPOQ/E2F1/TGFB1	3
GO:0061756	leukocyte adhesion to vascular endothelial cell	3/186	53/18866	0.0153975	0.0980675	0.0760829	LEP/MIR146A/ROCK1	3
GO:0006476	protein deacetylation	4/186	97/18866	0.0155737	0.0990161	0.0768189	MAPK8/HDAC10/PRDM5/TP53	4
GO:0045637	regulation of myeloid cell differentiation	7/186	263/18866	0.0156837	0.0995408	0.077226	ADIPOQ/INHA/GABPA/CD4/TGFB1/INHBA/NF1	7
GO:0010675	regulation of cellular carbohydrate metabolic process	5/186	148/18866	0.01574	0.0995493	0.0772326	DGAT2/LEP/ADIPOQ/POMC/TP53	5
GO:0071901	negative regulation of protein serine/threonine kinase activity	5/186	148/18866	0.01574	0.0995493	0.0772326	ADIPOQ/TNFAIP3/PRKAR2B/DUSP5/NF1	5
GO:0043406	positive regulation of MAP kinase activity	7/186	264/18866	0.0159812	0.100898	0.0782793	EGFR/JAK2/NOX4/RIPK2/MAP2K2/TGFB1/DUSP5	7
GO:0010771	negative regulation of cell morphogenesis involved in differentiation	4/186	98/18866	0.0161147	0.101442	0.0787011	TRPC5/NTN1/NLGN1/IFRD1	4
GO:1901185	negative regulation of ERBB signaling pathway	3/186	54/18866	0.0161874	0.101442	0.0787011	EGFR/ZFYVE28/LGMN	3
GO:0031330	negative regulation of cellular catabolic process	7/186	265/18866	0.0162826	0.101442	0.0787011	LEP/PIK3CA/MIR146A/E2F1/ROCK1/PKP3/TP53	7
GO:0032412	regulation of ion transmembrane transporter activity	7/186	265/18866	0.0162826	0.101442	0.0787011	EPO/CRHR1/ATP1B2/STIM1/NEDD4L/GAL/NLGN1	7
GO:0010875	positive regulation of cholesterol efflux	2/186	20/18866	0.0163472	0.101442	0.0787011	ADIPOQ/PLTP	2
GO:0010878	cholesterol storage	2/186	20/18866	0.0163472	0.101442	0.0787011	MIR146A/SCARB1	2
GO:0019373	epoxygenase P450 pathway	2/186	20/18866	0.0163472	0.101442	0.0787011	CYP2C19/CYP2S1	2
GO:0032495	response to muramyl dipeptide	2/186	20/18866	0.0163472	0.101442	0.0787011	RIPK2/TNFAIP3	2
GO:0060965	negative regulation of gene silencing by miRNA	2/186	20/18866	0.0163472	0.101442	0.0787011	TGFB1/TP53	2
GO:0097709	connective tissue replacement	2/186	20/18866	0.0163472	0.101442	0.0787011	ROCK1/TGFB1	2
GO:0070665	positive regulation of leukocyte proliferation	5/186	150/18866	0.0165881	0.102377	0.0794264	LEP/EPO/RIPK2/CD4/CSF1R	5
GO:0090263	positive regulation of canonical Wnt signaling pathway	5/186	150/18866	0.0165881	0.102377	0.0794264	EGFR/SMURF2/COL1A1/TGFB1/LGR5	5
GO:1903037	regulation of leukocyte cell-cell adhesion	8/186	329/18866	0.0165966	0.102377	0.0794264	LEP/PIK3CA/EPO/MIR146A/RIPK2/TNFSF14/CD4/LAG3	8
GO:0019886	antigen processing and presentation of exogenous peptide antigen via MHC class II	4/186	99/18866	0.0166674	0.102377	0.0794264	SEC24A/CENPE/LAG3/LGMN	4
GO:0043255	regulation of carbohydrate biosynthetic process	4/186	99/18866	0.0166674	0.102377	0.0794264	DGAT2/LEP/ADIPOQ/TGFB1	4
GO:0043473	pigmentation	4/186	99/18866	0.0166674	0.102377	0.0794264	LYST/POMC/RAB27A/NF1	4
GO:1901343	negative regulation of vasculature development	6/186	207/18866	0.0169143	0.103165	0.0800373	MIR146A/ROCK1/IL17F/COL4A2/SERPINE1/NF1	6
GO:0030199	collagen fibril organization	3/186	55/18866	0.0169996	0.103165	0.0800373	COL1A1/NF1/COL5A1	3
GO:0032720	negative regulation of tumor necrosis factor production	3/186	55/18866	0.0169996	0.103165	0.0800373	ADIPOQ/POMC/TNFAIP3	3
GO:0045620	negative regulation of lymphocyte differentiation	3/186	55/18866	0.0169996	0.103165	0.0800373	INHA/LAG3/INHBA	3
GO:0050819	negative regulation of coagulation	3/186	55/18866	0.0169996	0.103165	0.0800373	SERPINE2/KNG1/SERPINE1	3
GO:0060350	endochondral bone morphogenesis	3/186	55/18866	0.0169996	0.103165	0.0800373	TRIP11/COL1A1/CARM1	3
GO:0000077	DNA damage checkpoint	5/186	151/18866	0.0170233	0.103165	0.0800373	E2F1/TIPIN/CARM1/TP53/MSH2	5
GO:2001056	positive regulation of cysteine-type endopeptidase activity	5/186	151/18866	0.0170233	0.103165	0.0800373	BOK/JAK2/RIPK2/TNFSF10/LGMN	5
GO:0042176	regulation of protein catabolic process	9/186	397/18866	0.0172184	0.104173	0.0808194	ITCH/EGFR/ABCA2/NFE2L2/ROCK1/SMURF2/SERPINE2/NEDD4L/TNFAIP3	9
GO:0010522	regulation of calcium ion transport into cytosol	4/186	101/18866	0.017808	0.105786	0.0820713	EPO/TRPC1/CD4/TMEM38A	4
GO:0042102	positive regulation of T cell proliferation	4/186	101/18866	0.017808	0.105786	0.0820713	LEP/EPO/RIPK2/CD4	4
GO:0006977	DNA damage response, signal transduction by p53 class mediator resulting in cell cycle arrest	3/186	56/18866	0.0178344	0.105786	0.0820713	E2F1/CARM1/TP53	3
GO:0010665	regulation of cardiac muscle cell apoptotic process	3/186	56/18866	0.0178344	0.105786	0.0820713	JAK2/NFE2L2/TP53	3
GO:0045017	glycerolipid biosynthetic process	7/186	270/18866	0.0178505	0.105786	0.0820713	DGAT2/PIGO/PIK3CA/GK/SCARB1/ABHD5/PLA2G15	7
GO:0002822	regulation of adaptive immune response based on somatic recombination of immune receptors built from immunoglobulin superfamily domains	5/186	153/18866	0.0179163	0.105786	0.0820713	RIPK2/CD4/TGFB1/TNFAIP3/MSH2	5
GO:0002115	store-operated calcium entry	2/186	21/18866	0.0179521	0.105786	0.0820713	ORAI1/STIM1	2
GO:0006448	regulation of translational elongation	2/186	21/18866	0.0179521	0.105786	0.0820713	USP16/EIF5A2	2
GO:0009110	vitamin biosynthetic process	2/186	21/18866	0.0179521	0.105786	0.0820713	SNAI1/PLTP	2
GO:0030728	ovulation	2/186	21/18866	0.0179521	0.105786	0.0820713	LEP/INHBA	2
GO:0032288	myelin assembly	2/186	21/18866	0.0179521	0.105786	0.0820713	ABCA2/TENM4	2
GO:0036499	PERK-mediated unfolded protein response	2/186	21/18866	0.0179521	0.105786	0.0820713	BOK/NFE2L2	2
GO:0046823	negative regulation of nucleocytoplasmic transport	2/186	21/18866	0.0179521	0.105786	0.0820713	TPR/NF1	2
GO:0046827	positive regulation of protein export from nucleus	2/186	21/18866	0.0179521	0.105786	0.0820713	TPR/TP53	2
GO:0140467	integrated stress response signaling	2/186	21/18866	0.0179521	0.105786	0.0820713	BOK/NFE2L2	2
GO:2000269	regulation of fibroblast apoptotic process	2/186	21/18866	0.0179521	0.105786	0.0820713	PIK3CA/TP53	2
GO:0034764	positive regulation of transmembrane transport	6/186	210/18866	0.0180239	0.106037	0.0822658	ADIPOQ/NFE2L2/TRPC1/ATP1B2/STIM1/GAL	6
GO:0002262	myeloid cell homeostasis	5/186	154/18866	0.0183742	0.107748	0.0835932	EPO/JAK2/INHA/TGFBR3/INHBA	5
GO:0010977	negative regulation of neuron projection development	5/186	154/18866	0.0183742	0.107748	0.0835932	TRPC5/NTN1/CARM1/NLGN1/IFRD1	5
GO:0010466	negative regulation of peptidase activity	7/186	272/18866	0.0185064	0.108348	0.0840587	ROCK1/SERPINE2/SERPINA7/TNFSF14/KNG1/SERPINE1/CD109	7
GO:0032615	interleukin-12 production	3/186	57/18866	0.0186916	0.108555	0.0842195	LEP/RIPK2/LTB	3
GO:0070936	protein K48-linked ubiquitination	3/186	57/18866	0.0186916	0.108555	0.0842195	ITCH/NEDD4L/TNFAIP3	3
GO:0072431	signal transduction involved in mitotic G1 DNA damage checkpoint	3/186	57/18866	0.0186916	0.108555	0.0842195	E2F1/CARM1/TP53	3
GO:1902400	intracellular signal transduction involved in G1 DNA damage checkpoint	3/186	57/18866	0.0186916	0.108555	0.0842195	E2F1/CARM1/TP53	3
GO:1903556	negative regulation of tumor necrosis factor superfamily cytokine production	3/186	57/18866	0.0186916	0.108555	0.0842195	ADIPOQ/POMC/TNFAIP3	3
GO:0030509	BMP signaling pathway	5/186	155/18866	0.0188398	0.109241	0.0847514	SFRP5/SMURF2/TGFBR3/SKIL/TGFB1	5
GO:0002495	antigen processing and presentation of peptide antigen via MHC class II	4/186	103/18866	0.0189961	0.109796	0.0851818	SEC24A/CENPE/LAG3/LGMN	4
GO:0034766	negative regulation of ion transmembrane transport	4/186	103/18866	0.0189961	0.109796	0.0851818	EPO/CRHR1/SLC43A2/NEDD4L	4
GO:1903829	positive regulation of cellular protein localization	8/186	338/18866	0.0191789	0.110071	0.0853957	MAPK8/TPR/LEP/EGFR/JAK2/E2F1/TGFB1/TP53	8
GO:0045927	positive regulation of growth	7/186	274/18866	0.0191792	0.110071	0.0853957	LEP/EGFR/TRPC5/TGFBR3/NTN1/AGRN/NEDD4L	7
GO:0000768	syncytium formation by plasma membrane fusion	3/186	58/18866	0.0195714	0.110071	0.0853957	TNFSF14/ERVW-1/CD109	3
GO:0007566	embryo implantation	3/186	58/18866	0.0195714	0.110071	0.0853957	EPO/SMURF2/PRLR	3
GO:0010662	regulation of striated muscle cell apoptotic process	3/186	58/18866	0.0195714	0.110071	0.0853957	JAK2/NFE2L2/TP53	3
GO:0019369	arachidonic acid metabolic process	3/186	58/18866	0.0195714	0.110071	0.0853957	CYP2C19/EPHX1/CYP2S1	3
GO:0140253	cell-cell fusion	3/186	58/18866	0.0195714	0.110071	0.0853957	TNFSF14/ERVW-1/CD109	3
GO:1903749	positive regulation of establishment of protein localization to mitochondrion	3/186	58/18866	0.0195714	0.110071	0.0853957	MAPK8/E2F1/TP53	3
GO:0006006	glucose metabolic process	6/186	214/18866	0.0195798	0.110071	0.0853957	DGAT2/LEP/PIK3CA/ADIPOQ/POMC/TP53	6
GO:0050870	positive regulation of T cell activation	6/186	214/18866	0.0195798	0.110071	0.0853957	LEP/PIK3CA/EPO/RIPK2/TNFSF14/CD4	6
GO:0002504	antigen processing and presentation of peptide or polysaccharide antigen via MHC class II	4/186	104/18866	0.0196081	0.110071	0.0853957	SEC24A/CENPE/LAG3/LGMN	4
GO:0003300	cardiac muscle hypertrophy	4/186	104/18866	0.0196081	0.110071	0.0853957	LEP/ROCK1/TNFRSF1A/TTN	4
GO:0010560	positive regulation of glycoprotein biosynthetic process	2/186	22/18866	0.0196209	0.110071	0.0853957	ABCA2/RAMP1	2
GO:0032928	regulation of superoxide anion generation	2/186	22/18866	0.0196209	0.110071	0.0853957	EGFR/TGFB1	2
GO:0042359	vitamin D metabolic process	2/186	22/18866	0.0196209	0.110071	0.0853957	SNAI1/LGMN	2
GO:0051383	kinetochore organization	2/186	22/18866	0.0196209	0.110071	0.0853957	SENP6/CENPE	2
GO:0055093	response to hyperoxia	2/186	22/18866	0.0196209	0.110071	0.0853957	EPO/COL1A1	2
GO:1904753	negative regulation of vascular associated smooth muscle cell migration	2/186	22/18866	0.0196209	0.110071	0.0853957	ADIPOQ/NFE2L2	2
GO:2000479	regulation of cAMP-dependent protein kinase activity	2/186	22/18866	0.0196209	0.110071	0.0853957	ADIPOQ/PRKAR2B	2
GO:0098739	import across plasma membrane	5/186	157/18866	0.0197942	0.110872	0.0860167	SLC6A20/ATP1B2/SLC43A2/KCNJ5/KCNJ15	5
GO:0022898	regulation of transmembrane transporter activity	7/186	276/18866	0.019869	0.111119	0.0862086	EPO/CRHR1/ATP1B2/STIM1/NEDD4L/GAL/NLGN1	7
GO:0034504	protein localization to nucleus	7/186	277/18866	0.0202203	0.112629	0.0873802	TPR/LEP/JAK2/COL1A1/TGFB1/TP53/NF1	7
GO:0002824	positive regulation of adaptive immune response based on somatic recombination of immune receptors built from immunoglobulin superfamily domains	4/186	105/18866	0.0202322	0.112629	0.0873802	RIPK2/CD4/TGFB1/MSH2	4
GO:0097006	regulation of plasma lipoprotein particle levels	4/186	105/18866	0.0202322	0.112629	0.0873802	DGAT2/ADIPOQ/SCARB1/PLTP	4
GO:0010659	cardiac muscle cell apoptotic process	3/186	59/18866	0.0204737	0.113105	0.0877491	JAK2/NFE2L2/TP53	3
GO:0071385	cellular response to glucocorticoid stimulus	3/186	59/18866	0.0204737	0.113105	0.0877491	EGFR/SSTR5/KLF9	3
GO:0072413	signal transduction involved in mitotic cell cycle checkpoint	3/186	59/18866	0.0204737	0.113105	0.0877491	E2F1/CARM1/TP53	3
GO:1902402	signal transduction involved in mitotic DNA damage checkpoint	3/186	59/18866	0.0204737	0.113105	0.0877491	E2F1/CARM1/TP53	3
GO:1902403	signal transduction involved in mitotic DNA integrity checkpoint	3/186	59/18866	0.0204737	0.113105	0.0877491	E2F1/CARM1/TP53	3
GO:0016042	lipid catabolic process	8/186	343/18866	0.0207318	0.114356	0.08872	LEP/ADIPOQ/FABP4/SCARB1/ABHD5/NUDT19/PLA2G15/HSD11B1	8
GO:0032091	negative regulation of protein binding	4/186	106/18866	0.0208685	0.114935	0.0891692	MAPK8/ADIPOQ/ROCK1/CARM1	4
GO:0000002	mitochondrial genome maintenance	2/186	23/18866	0.021352	0.115228	0.0893964	AKT3/TP53	2
GO:0010866	regulation of triglyceride biosynthetic process	2/186	23/18866	0.021352	0.115228	0.0893964	DGAT2/SCARB1	2
GO:0022010	central nervous system myelination	2/186	23/18866	0.021352	0.115228	0.0893964	ABCA2/TENM4	2
GO:0031639	plasminogen activation	2/186	23/18866	0.021352	0.115228	0.0893964	SERPINE2/SERPINE1	2
GO:0032098	regulation of appetite	2/186	23/18866	0.021352	0.115228	0.0893964	LEP/POMC	2
GO:0032291	axon ensheathment in central nervous system	2/186	23/18866	0.021352	0.115228	0.0893964	ABCA2/TENM4	2
GO:0060149	negative regulation of posttranscriptional gene silencing	2/186	23/18866	0.021352	0.115228	0.0893964	TGFB1/TP53	2
GO:0060967	negative regulation of gene silencing by RNA	2/186	23/18866	0.021352	0.115228	0.0893964	TGFB1/TP53	2
GO:0090343	positive regulation of cell aging	2/186	23/18866	0.021352	0.115228	0.0893964	MIR146A/TP53	2
GO:1901522	positive regulation of transcription from RNA polymerase II promoter involved in cellular response to chemical stimulus	2/186	23/18866	0.021352	0.115228	0.0893964	NFE2L2/TP53	2
GO:2000178	negative regulation of neural precursor cell proliferation	2/186	23/18866	0.021352	0.115228	0.0893964	TP53/NF1	2
GO:2000810	regulation of bicellular tight junction assembly	2/186	23/18866	0.021352	0.115228	0.0893964	SNAI1/ROCK1	2
GO:0001836	release of cytochrome c from mitochondria	3/186	60/18866	0.0213986	0.115228	0.0893964	BOK/TNFSF10/TP53	3
GO:0006949	syncytium formation	3/186	60/18866	0.0213986	0.115228	0.0893964	TNFSF14/ERVW-1/CD109	3
GO:0097755	positive regulation of blood vessel diameter	3/186	60/18866	0.0213986	0.115228	0.0893964	LEP/EGFR/KNG1	3
GO:0014897	striated muscle hypertrophy	4/186	107/18866	0.0215169	0.115351	0.0894917	LEP/ROCK1/TNFRSF1A/TTN	4
GO:0030330	DNA damage response, signal transduction by p53 class mediator	4/186	107/18866	0.0215169	0.115351	0.0894917	SNAI1/E2F1/CARM1/TP53	4
GO:0035601	protein deacylation	4/186	107/18866	0.0215169	0.115351	0.0894917	MAPK8/HDAC10/PRDM5/TP53	4
GO:0072659	protein localization to plasma membrane	7/186	281/18866	0.0216689	0.115994	0.089991	EGFR/ADIPOQ/ROCK1/PKP3/TNFRSF1A/TGFB1/RAMP1	7
GO:0031570	DNA integrity checkpoint	5/186	161/18866	0.0217968	0.116507	0.0903885	E2F1/TIPIN/CARM1/TP53/MSH2	5
GO:0010506	regulation of autophagy	8/186	347/18866	0.022037	0.117299	0.091003	MAPK8/LEP/PIK3CA/BOK/RIPK2/ROCK1/ATP6V0E2/TP53	8
GO:0016054	organic acid catabolic process	7/186	282/18866	0.0220421	0.117299	0.091003	LEP/ADIPOQ/CDO1/OAT/NUDT19/TGFB1/PLA2G15	7
GO:0046395	carboxylic acid catabolic process	7/186	282/18866	0.0220421	0.117299	0.091003	LEP/ADIPOQ/CDO1/OAT/NUDT19/TGFB1/PLA2G15	7
GO:0001523	retinoid metabolic process	4/186	108/18866	0.0221775	0.117674	0.091294	DGAT2/CYP2S1/RPE65/AGRN	4
GO:0001909	leukocyte mediated cytotoxicity	4/186	108/18866	0.0221775	0.117674	0.091294	LEP/LYST/RAB27A/LAG3	4
GO:0010658	striated muscle cell apoptotic process	3/186	61/18866	0.0223461	0.118222	0.0917192	JAK2/NFE2L2/TP53	3
GO:0046324	regulation of glucose import	3/186	61/18866	0.0223461	0.118222	0.0917192	LEP/ADIPOQ/NFE2L2	3
GO:0032868	response to insulin	7/186	283/18866	0.0224197	0.118266	0.0917536	LEP/PIK3CA/ADIPOQ/TNFSF10/ATP6V0E2/RPE65/GAL	7
GO:0046651	lymphocyte proliferation	7/186	283/18866	0.0224197	0.118266	0.0917536	LEP/EPO/RIPK2/TNFSF14/CD4/GAL/TP53	7
GO:0031669	cellular response to nutrient levels	6/186	221/18866	0.0225185	0.118443	0.0918905	MAPK8/LEP/UCN2/NFE2L2/COL1A1/TP53	6
GO:0071241	cellular response to inorganic substance	6/186	221/18866	0.0225185	0.118443	0.0918905	MAPK8/EGFR/NFE2L2/FABP4/NLGN1/LGMN	6
GO:0043270	positive regulation of ion transport	7/186	284/18866	0.0228017	0.11965	0.0928268	LEP/TRPC1/ORAI1/ATP1B2/STIM1/CD4/GAL	7
GO:0014896	muscle hypertrophy	4/186	109/18866	0.0228504	0.11965	0.0928268	LEP/ROCK1/TNFRSF1A/TTN	4
GO:0033138	positive regulation of peptidyl-serine phosphorylation	4/186	109/18866	0.0228504	0.11965	0.0928268	PIK3CA/EGFR/RIPK2/TGFB1	4
GO:0032891	negative regulation of organic acid transport	2/186	24/18866	0.0231441	0.11965	0.0928268	LEP/SLC43A2	2
GO:0034143	regulation of toll-like receptor 4 signaling pathway	2/186	24/18866	0.0231441	0.11965	0.0928268	MIR146A/TNFAIP3	2
GO:0034505	tooth mineralization	2/186	24/18866	0.0231441	0.11965	0.0928268	COL1A1/STIM1	2
GO:0036003	positive regulation of transcription from RNA polymerase II promoter in response to stress	2/186	24/18866	0.0231441	0.11965	0.0928268	NFE2L2/TP53	2
GO:0042738	exogenous drug catabolic process	2/186	24/18866	0.0231441	0.11965	0.0928268	CYP2C19/CYP2S1	2
GO:0044346	fibroblast apoptotic process	2/186	24/18866	0.0231441	0.11965	0.0928268	PIK3CA/TP53	2
GO:0060396	growth hormone receptor signaling pathway	2/186	24/18866	0.0231441	0.11965	0.0928268	JAK2/PRLR	2
GO:0090169	regulation of spindle assembly	2/186	24/18866	0.0231441	0.11965	0.0928268	TPR/SENP6	2
GO:0090335	regulation of brown fat cell differentiation	2/186	24/18866	0.0231441	0.11965	0.0928268	LEP/FNDC5	2
GO:0010803	regulation of tumor necrosis factor-mediated signaling pathway	3/186	62/18866	0.0233161	0.119827	0.0929642	ADIPOQ/TNFRSF1A/TNFAIP3	3
GO:0060393	regulation of pathway-restricted SMAD protein phosphorylation	3/186	62/18866	0.0233161	0.119827	0.0929642	INHA/TGFB1/INHBA	3
GO:0071384	cellular response to corticosteroid stimulus	3/186	62/18866	0.0233161	0.119827	0.0929642	EGFR/SSTR5/KLF9	3
GO:2001244	positive regulation of intrinsic apoptotic signaling pathway	3/186	62/18866	0.0233161	0.119827	0.0929642	BOK/SKIL/TP53	3
GO:0043535	regulation of blood vessel endothelial cell migration	5/186	164/18866	0.0233823	0.119827	0.0929642	MIR146A/NFE2L2/AKT3/TGFB1/NF1	5
GO:0046661	male sex differentiation	5/186	164/18866	0.0233823	0.119827	0.0929642	BOK/INHA/TNFSF10/MSH2/INHBA	5
GO:0008406	gonad development	6/186	223/18866	0.0234098	0.119827	0.0929642	LEP/BOK/INHA/TNFSF10/MSH2/INHBA	6
GO:0002821	positive regulation of adaptive immune response	4/186	110/18866	0.0235357	0.120016	0.0931111	RIPK2/CD4/TGFB1/MSH2	4
GO:0007249	I-kappaB kinase/NF-kappaB signaling	7/186	286/18866	0.0235793	0.120016	0.0931111	ADIPOQ/RIPK2/TNFSF10/ROCK1/TNFRSF1A/CD4/TNFAIP3	7
GO:0032943	mononuclear cell proliferation	7/186	286/18866	0.0235793	0.120016	0.0931111	LEP/EPO/RIPK2/TNFSF14/CD4/GAL/TP53	7
GO:0051403	stress-activated MAPK cascade	7/186	286/18866	0.0235793	0.120016	0.0931111	MAPK8/ITCH/LEP/EGFR/RIPK2/MAP2K2/ANKRD6	7
GO:0050708	regulation of protein secretion	8/186	352/18866	0.023749	0.120675	0.0936227	LEP/EGFR/JAK2/SSTR5/MIR146A/SEC24A/TGFB1/TTN	8
GO:0016049	cell growth	10/186	490/18866	0.0237755	0.120675	0.0936227	ITCH/EGFR/TRPC5/NTN1/SERPINE2/NEDD4L/TGFB1/TP53/IFRD1/INHBA	10
GO:0050867	positive regulation of cell activation	9/186	421/18866	0.0240849	0.122075	0.0947085	LEP/PIK3CA/EPO/JAK2/RIPK2/TNFSF14/CD4/TGFB1/MSH2	9
GO:0098732	macromolecule deacylation	4/186	111/18866	0.0242333	0.122604	0.0951191	MAPK8/HDAC10/PRDM5/TP53	4
GO:0031571	mitotic G1 DNA damage checkpoint	3/186	63/18866	0.0243087	0.122604	0.0951191	E2F1/CARM1/TP53	3
GO:0055008	cardiac muscle tissue morphogenesis	3/186	63/18866	0.0243087	0.122604	0.0951191	TGFBR3/TGFB1/TTN	3
GO:0045732	positive regulation of protein catabolic process	6/186	225/18866	0.0243246	0.122604	0.0951191	ITCH/ABCA2/NFE2L2/SMURF2/NEDD4L/TNFAIP3	6
GO:0044706	multi-multicellular organism process	6/186	226/18866	0.0247909	0.12443	0.0965357	LEP/EPO/SMURF2/PRLR/CRHR1/SERPINE2	6
GO:0010738	regulation of protein kinase A signaling	2/186	25/18866	0.0249959	0.12443	0.0965357	ADIPOQ/PRKAR2B	2
GO:0045992	negative regulation of embryonic development	2/186	25/18866	0.0249959	0.12443	0.0965357	SNAI1/COL5A1	2
GO:0046339	diacylglycerol metabolic process	2/186	25/18866	0.0249959	0.12443	0.0965357	DGAT2/PLA2G15	2
GO:0071378	cellular response to growth hormone stimulus	2/186	25/18866	0.0249959	0.12443	0.0965357	JAK2/PRLR	2
GO:0071677	positive regulation of mononuclear cell migration	2/186	25/18866	0.0249959	0.12443	0.0965357	LGMN/SERPINE1	2
GO:1903421	regulation of synaptic vesicle recycling	2/186	25/18866	0.0249959	0.12443	0.0965357	ROCK1/NLGN1	2
GO:1904376	negative regulation of protein localization to cell periphery	2/186	25/18866	0.0249959	0.12443	0.0965357	LZTFL1/TGFB1	2
GO:1904385	cellular response to angiotensin	2/186	25/18866	0.0249959	0.12443	0.0965357	NFE2L2/ROCK1	2
GO:0034250	positive regulation of cellular amide metabolic process	5/186	167/18866	0.0250406	0.124482	0.0965758	USP16/ABCA2/NFE2L2/EIF5A2/TNFRSF1A	5
GO:0001885	endothelial cell development	3/186	64/18866	0.0253239	0.125374	0.0972681	ROCK1/TNFRSF1A/COL18A1	3
GO:0044783	G1 DNA damage checkpoint	3/186	64/18866	0.0253239	0.125374	0.0972681	E2F1/CARM1/TP53	3
GO:0044819	mitotic G1/S transition checkpoint	3/186	64/18866	0.0253239	0.125374	0.0972681	E2F1/CARM1/TP53	3
GO:0051251	positive regulation of lymphocyte activation	8/186	357/18866	0.0255526	0.125759	0.0975663	LEP/PIK3CA/EPO/RIPK2/TNFSF14/CD4/TGFB1/MSH2	8
GO:0051480	regulation of cytosolic calcium ion concentration	8/186	357/18866	0.0255526	0.125759	0.0975663	EPO/TRPC5/BOK/JAK2/TRPC1/CD4/TMEM38A/KNG1	8
GO:0032409	regulation of transporter activity	7/186	291/18866	0.025603	0.125759	0.0975663	EPO/CRHR1/ATP1B2/STIM1/NEDD4L/GAL/NLGN1	7
GO:0002819	regulation of adaptive immune response	5/186	168/18866	0.0256098	0.125759	0.0975663	RIPK2/CD4/TGFB1/TNFAIP3/MSH2	5
GO:0071772	response to BMP	5/186	168/18866	0.0256098	0.125759	0.0975663	SFRP5/SMURF2/TGFBR3/SKIL/TGFB1	5
GO:0071773	cellular response to BMP stimulus	5/186	168/18866	0.0256098	0.125759	0.0975663	SFRP5/SMURF2/TGFBR3/SKIL/TGFB1	5
GO:0006816	calcium ion transport	9/186	426/18866	0.0257311	0.126183	0.0978957	EPO/TRPC5/TRPC1/ORAI1/CRHR1/STIM1/CD4/TMEM38A/RAMP1	9
GO:0045137	development of primary sexual characteristics	6/186	229/18866	0.0262254	0.128434	0.0996417	LEP/BOK/INHA/TNFSF10/MSH2/INHBA	6
GO:0009062	fatty acid catabolic process	4/186	114/18866	0.0264009	0.129118	0.100173	LEP/ADIPOQ/NUDT19/PLA2G15	4
GO:0001818	negative regulation of cytokine production	8/186	360/18866	0.0266797	0.129492	0.100463	ITCH/ADIPOQ/INHA/POMC/MIR146A/TGFB1/TNFAIP3/INHBA	8
GO:0032635	interleukin-6 production	5/186	170/18866	0.0267728	0.129492	0.100463	LEP/MIR146A/RIPK2/IL17F/TNFAIP3	5
GO:0034614	cellular response to reactive oxygen species	5/186	170/18866	0.0267728	0.129492	0.100463	MAPK8/EGFR/NFE2L2/ZNF277/TNFAIP3	5
GO:0008211	glucocorticoid metabolic process	2/186	26/18866	0.026906	0.129492	0.100463	GAL/HSD11B1	2
GO:0032743	positive regulation of interleukin-2 production	2/186	26/18866	0.026906	0.129492	0.100463	RIPK2/CD4	2
GO:0042737	drug catabolic process	2/186	26/18866	0.026906	0.129492	0.100463	CYP2C19/CYP2S1	2
GO:0060343	trabecula formation	2/186	26/18866	0.026906	0.129492	0.100463	TGFBR3/COL1A1	2
GO:0060390	regulation of SMAD protein signal transduction	2/186	26/18866	0.026906	0.129492	0.100463	JAK2/TGFB1	2
GO:0090025	regulation of monocyte chemotaxis	2/186	26/18866	0.026906	0.129492	0.100463	LGMN/SERPINE1	2
GO:0140058	neuron projection arborization	2/186	26/18866	0.026906	0.129492	0.100463	ROCK1/NLGN1	2
GO:1901018	positive regulation of potassium ion transmembrane transporter activity	2/186	26/18866	0.026906	0.129492	0.100463	ATP1B2/GAL	2
GO:1903020	positive regulation of glycoprotein metabolic process	2/186	26/18866	0.026906	0.129492	0.100463	ABCA2/RAMP1	2
GO:0048738	cardiac muscle tissue development	6/186	231/18866	0.0272119	0.13079	0.10147	NOX4/TGFBR3/TENM4/TGFB1/TTN/NEB	6
GO:0051146	striated muscle cell differentiation	7/186	295/18866	0.0273053	0.130892	0.101549	NOX4/TNFSF14/TNNT3/TGFB1/ERVW-1/TTN/NEB	7
GO:0060828	regulation of canonical Wnt signaling pathway	7/186	295/18866	0.0273053	0.130892	0.101549	EGFR/SFRP5/SMURF2/COL1A1/ANKRD6/TGFB1/LGR5	7
GO:0032768	regulation of monooxygenase activity	3/186	66/18866	0.027422	0.131105	0.101714	LEP/EGFR/SCARB1	3
GO:1901016	regulation of potassium ion transmembrane transporter activity	3/186	66/18866	0.027422	0.131105	0.101714	ATP1B2/NEDD4L/GAL	3
GO:0005996	monosaccharide metabolic process	7/186	296/18866	0.0277426	0.132463	0.102768	DGAT2/LEP/PIK3CA/ADIPOQ/POMC/SLC23A2/TP53	7
GO:0015749	monosaccharide transmembrane transport	4/186	116/18866	0.0279086	0.133018	0.103198	LEP/ADIPOQ/NFE2L2/SLC23A2	4
GO:0050714	positive regulation of protein secretion	5/186	172/18866	0.027969	0.133018	0.103198	EGFR/JAK2/SEC24A/TGFB1/TTN	5
GO:0050806	positive regulation of synaptic transmission	5/186	172/18866	0.027969	0.133018	0.103198	EGFR/SERPINE2/NLGN1/LGMN/NF1	5
GO:0030239	myofibril assembly	3/186	67/18866	0.0285047	0.135149	0.104851	TNNT3/TTN/NEB	3
GO:1900015	regulation of cytokine production involved in inflammatory response	3/186	67/18866	0.0285047	0.135149	0.104851	LEP/MIR146A/IL17F	3
GO:0046486	glycerolipid metabolic process	9/186	434/18866	0.0285289	0.135149	0.104851	DGAT2/PIGO/PIK3CA/GK/FABP4/SCARB1/ABHD5/PLA2G15/CSF1R	9
GO:0010631	epithelial cell migration	8/186	365/18866	0.0286344	0.135471	0.105102	PIK3CA/MIR146A/NFE2L2/AKT3/SCARB1/TGFB1/LGMN/NF1	8
GO:0006706	steroid catabolic process	2/186	27/18866	0.0288732	0.135891	0.105427	SCARB1/HSD11B1	2
GO:0009651	response to salt stress	2/186	27/18866	0.0288732	0.135891	0.105427	EPO/TP53	2
GO:0034698	response to gonadotropin	2/186	27/18866	0.0288732	0.135891	0.105427	TGFBR3/INHBA	2
GO:0051953	negative regulation of amine transport	2/186	27/18866	0.0288732	0.135891	0.105427	LEP/SLC43A2	2
GO:0000302	response to reactive oxygen species	6/186	235/18866	0.0292579	0.137346	0.106556	MAPK8/EGFR/NFE2L2/ZNF277/COL1A1/TNFAIP3	6
GO:1903039	positive regulation of leukocyte cell-cell adhesion	6/186	235/18866	0.0292579	0.137346	0.106556	LEP/PIK3CA/EPO/RIPK2/TNFSF14/CD4	6
GO:0033559	unsaturated fatty acid metabolic process	4/186	118/18866	0.0294667	0.137396	0.106595	CYP2C19/EPHX1/CYP2S1/TNFRSF1A	4
GO:0034219	carbohydrate transmembrane transport	4/186	118/18866	0.0294667	0.137396	0.106595	LEP/ADIPOQ/NFE2L2/SLC23A2	4
GO:2000736	regulation of stem cell differentiation	4/186	118/18866	0.0294667	0.137396	0.106595	ITCH/MIR146A/NFE2L2/SP7	4
GO:0031098	stress-activated protein kinase signaling cascade	7/186	300/18866	0.0295397	0.137396	0.106595	MAPK8/ITCH/LEP/EGFR/RIPK2/MAP2K2/ANKRD6	7
GO:0002753	cytoplasmic pattern recognition receptor signaling pathway	3/186	68/18866	0.02961	0.137396	0.106595	ITCH/RIPK2/TNFAIP3	3
GO:0010812	negative regulation of cell-substrate adhesion	3/186	68/18866	0.02961	0.137396	0.106595	COL1A1/SERPINE1/NF1	3
GO:0034381	plasma lipoprotein particle clearance	3/186	68/18866	0.02961	0.137396	0.106595	DGAT2/ADIPOQ/SCARB1	3
GO:0098840	protein transport along microtubule	3/186	68/18866	0.02961	0.137396	0.106595	TRIP11/LCA5/RPGR	3
GO:0099118	microtubule-based protein transport	3/186	68/18866	0.02961	0.137396	0.106595	TRIP11/LCA5/RPGR	3
GO:1901568	fatty acid derivative metabolic process	5/186	175/18866	0.0298262	0.137997	0.107061	CYP2C19/EPHX1/DGAT2/CYP2S1/TNFRSF1A	5
GO:0030098	lymphocyte differentiation	8/186	368/18866	0.0298537	0.137997	0.107061	LEP/INHA/RIPK2/CD4/LAG3/TP53/MSH2/INHBA	8
GO:0090132	epithelium migration	8/186	368/18866	0.0298537	0.137997	0.107061	PIK3CA/MIR146A/NFE2L2/AKT3/SCARB1/TGFB1/LGMN/NF1	8
GO:0010632	regulation of epithelial cell migration	7/186	301/18866	0.0300009	0.138501	0.107452	MIR146A/NFE2L2/AKT3/SCARB1/TGFB1/LGMN/NF1	7
GO:0045861	negative regulation of proteolysis	8/186	369/18866	0.030268	0.139556	0.108271	ROCK1/SERPINE2/SERPINA7/TNFSF14/TP53/KNG1/SERPINE1/CD109	8
GO:0032872	regulation of stress-activated MAPK cascade	6/186	237/18866	0.0303179	0.139609	0.108312	ITCH/LEP/EGFR/RIPK2/MAP2K2/ANKRD6	6
GO:0016241	regulation of macroautophagy	5/186	176/18866	0.0304622	0.13994	0.108569	MAPK8/PIK3CA/RIPK2/ATP6V0E2/TP53	5
GO:0090068	positive regulation of cell cycle process	7/186	302/18866	0.0304671	0.13994	0.108569	TPR/EGFR/SSTR5/E2F1/CARM1/CDC7/TP53	7
GO:0042698	ovulation cycle	3/186	69/18866	0.0307376	0.140486	0.108992	LEP/EGFR/INHBA	3
GO:0030194	positive regulation of blood coagulation	2/186	28/18866	0.030896	0.140486	0.108992	NFE2L2/SERPINE1	2
GO:0031069	hair follicle morphogenesis	2/186	28/18866	0.030896	0.140486	0.108992	SNAI1/GORAB	2
GO:0045830	positive regulation of isotype switching	2/186	28/18866	0.030896	0.140486	0.108992	TGFB1/MSH2	2
GO:0071168	protein localization to chromatin	2/186	28/18866	0.030896	0.140486	0.108992	CARM1/MSH2	2
GO:0090200	positive regulation of release of cytochrome c from mitochondria	2/186	28/18866	0.030896	0.140486	0.108992	TNFSF10/TP53	2
GO:1900048	positive regulation of hemostasis	2/186	28/18866	0.030896	0.140486	0.108992	NFE2L2/SERPINE1	2
GO:1990776	response to angiotensin	2/186	28/18866	0.030896	0.140486	0.108992	NFE2L2/ROCK1	2
GO:2000116	regulation of cysteine-type endopeptidase activity	6/186	239/18866	0.0314028	0.142611	0.110641	BOK/JAK2/RIPK2/TNFSF10/TNFSF14/LGMN	6
GO:0002534	cytokine production involved in inflammatory response	3/186	70/18866	0.0318876	0.144321	0.111968	LEP/MIR146A/IL17F	3
GO:0032370	positive regulation of lipid transport	3/186	70/18866	0.0318876	0.144321	0.111968	ADIPOQ/PLTP/GAL	3
GO:0120254	olefinic compound metabolic process	4/186	121/18866	0.0318988	0.144321	0.111968	CYP2C19/EPHX1/CYP2S1/RPE65	4
GO:0070302	regulation of stress-activated protein kinase signaling cascade	6/186	240/18866	0.0319547	0.144394	0.112024	ITCH/LEP/EGFR/RIPK2/MAP2K2/ANKRD6	6
GO:0090130	tissue migration	8/186	374/18866	0.0323989	0.146219	0.11344	PIK3CA/MIR146A/NFE2L2/AKT3/SCARB1/TGFB1/LGMN/NF1	8
GO:0006690	icosanoid metabolic process	4/186	122/18866	0.032735	0.1468	0.11389	CYP2C19/EPHX1/CYP2S1/TNFRSF1A	4
GO:0051928	positive regulation of calcium ion transport	4/186	122/18866	0.032735	0.1468	0.11389	TRPC1/ORAI1/STIM1/CD4	4
GO:0030111	regulation of Wnt signaling pathway	8/186	375/18866	0.0328371	0.1468	0.11389	EGFR/SFRP5/SMURF2/COL1A1/ANKRD6/TGFB1/LGR5/TNFAIP3	8
GO:0031063	regulation of histone deacetylation	2/186	29/18866	0.0329732	0.1468	0.11389	MAPK8/TP53	2
GO:0032373	positive regulation of sterol transport	2/186	29/18866	0.0329732	0.1468	0.11389	ADIPOQ/PLTP	2
GO:0032376	positive regulation of cholesterol transport	2/186	29/18866	0.0329732	0.1468	0.11389	ADIPOQ/PLTP	2
GO:0033032	regulation of myeloid cell apoptotic process	2/186	29/18866	0.0329732	0.1468	0.11389	EPO/ADIPOQ	2
GO:0036296	response to increased oxygen levels	2/186	29/18866	0.0329732	0.1468	0.11389	EPO/COL1A1	2
GO:0045577	regulation of B cell differentiation	2/186	29/18866	0.0329732	0.1468	0.11389	INHA/INHBA	2
GO:0050820	positive regulation of coagulation	2/186	29/18866	0.0329732	0.1468	0.11389	NFE2L2/SERPINE1	2
GO:0050901	leukocyte tethering or rolling	2/186	29/18866	0.0329732	0.1468	0.11389	LEP/ROCK1	2
GO:0001819	positive regulation of cytokine production	9/186	447/18866	0.0335214	0.148788	0.115433	LEP/ADIPOQ/JAK2/RIPK2/IL17F/LTB/CD4/TGFB1/SERPINE1	9
GO:0007173	epidermal growth factor receptor signaling pathway	4/186	123/18866	0.033584	0.148788	0.115433	PIK3CA/EGFR/ZFYVE28/TGFB1	4
GO:0071466	cellular response to xenobiotic stimulus	4/186	123/18866	0.033584	0.148788	0.115433	CYP2C19/EPHX1/CYP2S1/E2F1	4
GO:1904375	regulation of protein localization to cell periphery	4/186	123/18866	0.033584	0.148788	0.115433	EGFR/ABCA2/LZTFL1/TGFB1	4
GO:0010950	positive regulation of endopeptidase activity	5/186	181/18866	0.0337698	0.149428	0.11593	BOK/JAK2/RIPK2/TNFSF10/LGMN	5
GO:0033002	muscle cell proliferation	6/186	244/18866	0.0342253	0.151259	0.11735	EGFR/ADIPOQ/JAK2/TGFBR3/TENM4/TNFAIP3	6
GO:0016236	macroautophagy	7/186	310/18866	0.0343726	0.151678	0.117675	MAPK8/PIK3CA/RIPK2/HDAC10/ATG12/ATP6V0E2/TP53	7
GO:0002688	regulation of leukocyte chemotaxis	4/186	124/18866	0.0344457	0.151678	0.117675	TNFSF14/LGMN/SERPINE1/CSF1R	4
GO:0051101	regulation of DNA binding	4/186	124/18866	0.0344457	0.151678	0.117675	MAPK8/JAK2/E2F1/TGFB1	4
GO:0048147	negative regulation of fibroblast proliferation	2/186	30/18866	0.0351037	0.153642	0.119199	TP53/NF1	2
GO:0051491	positive regulation of filopodium assembly	2/186	30/18866	0.0351037	0.153642	0.119199	AGRN/NLGN1	2
GO:0070168	negative regulation of biomineral tissue development	2/186	30/18866	0.0351037	0.153642	0.119199	ROCK1/TGFB1	2
GO:0071480	cellular response to gamma radiation	2/186	30/18866	0.0351037	0.153642	0.119199	NOX4/TP53	2
GO:0110150	negative regulation of biomineralization	2/186	30/18866	0.0351037	0.153642	0.119199	ROCK1/TGFB1	2
GO:0001959	regulation of cytokine-mediated signaling pathway	5/186	183/18866	0.035153	0.153672	0.119222	ADIPOQ/JAK2/RIPK2/TNFRSF1A/TNFAIP3	5
GO:0003014	renal system process	4/186	125/18866	0.0353202	0.153948	0.119437	ADIPOQ/MCAM/PRKAR2B/LGMN	4
GO:0051966	regulation of synaptic transmission, glutamatergic	3/186	73/18866	0.035471	0.153948	0.119437	EGFR/SERPINE2/NLGN1	3
GO:0072401	signal transduction involved in DNA integrity checkpoint	3/186	73/18866	0.035471	0.153948	0.119437	E2F1/CARM1/TP53	3
GO:0072422	signal transduction involved in DNA damage checkpoint	3/186	73/18866	0.035471	0.153948	0.119437	E2F1/CARM1/TP53	3
GO:1903747	regulation of establishment of protein localization to mitochondrion	3/186	73/18866	0.035471	0.153948	0.119437	MAPK8/E2F1/TP53	3
GO:1903779	regulation of cardiac conduction	3/186	73/18866	0.035471	0.153948	0.119437	TRPC1/ATP1B2/STIM1	3
GO:0002791	regulation of peptide secretion	8/186	381/18866	0.0355515	0.154113	0.119564	LEP/EGFR/JAK2/SSTR5/MIR146A/SEC24A/TGFB1/TTN	8
GO:0055007	cardiac muscle cell differentiation	4/186	126/18866	0.0362074	0.156769	0.121625	NOX4/TGFB1/TTN/NEB	4
GO:0009896	positive regulation of catabolic process	9/186	454/18866	0.0364467	0.157617	0.122282	ITCH/ABCA2/NFE2L2/RIPK2/ROCK1/SMURF2/ABHD5/NEDD4L/TNFAIP3	9
GO:2001257	regulation of cation channel activity	5/186	185/18866	0.0365708	0.157965	0.122553	EPO/CRHR1/STIM1/GAL/NLGN1	5
GO:0072395	signal transduction involved in cell cycle checkpoint	3/186	74/18866	0.0367098	0.158376	0.122872	E2F1/CARM1/TP53	3
GO:0051053	negative regulation of DNA metabolic process	4/186	127/18866	0.0371076	0.159088	0.123424	ADIPOQ/MIR146A/TP53/MSH2	4
GO:1905477	positive regulation of protein localization to membrane	4/186	127/18866	0.0371076	0.159088	0.123424	MAPK8/EGFR/E2F1/TP53	4
GO:0009154	purine ribonucleotide catabolic process	2/186	31/18866	0.037286	0.159088	0.123424	NUDT4/NT5E	2
GO:0034368	protein-lipid complex remodeling	2/186	31/18866	0.037286	0.159088	0.123424	SCARB1/PLTP	2
GO:0034369	plasma lipoprotein particle remodeling	2/186	31/18866	0.037286	0.159088	0.123424	SCARB1/PLTP	2
GO:0048710	regulation of astrocyte differentiation	2/186	31/18866	0.037286	0.159088	0.123424	SERPINE2/NF1	2
GO:0098868	bone growth	2/186	31/18866	0.037286	0.159088	0.123424	LEP/CARM1	2
GO:1903792	negative regulation of anion transport	2/186	31/18866	0.037286	0.159088	0.123424	LEP/SLC43A2	2
GO:1905476	negative regulation of protein localization to membrane	2/186	31/18866	0.037286	0.159088	0.123424	LZTFL1/TGFB1	2
GO:0006874	cellular calcium ion homeostasis	9/186	456/18866	0.0373137	0.159088	0.123424	EPO/TRPC5/BOK/JAK2/TRPC1/STIM1/CD4/TMEM38A/KNG1	9
GO:0038034	signal transduction in absence of ligand	3/186	75/18866	0.0379706	0.161166	0.125036	BOK/INHBA/NF1	3
GO:0046323	glucose import	3/186	75/18866	0.0379706	0.161166	0.125036	LEP/ADIPOQ/NFE2L2	3
GO:0097192	extrinsic apoptotic signaling pathway in absence of ligand	3/186	75/18866	0.0379706	0.161166	0.125036	BOK/INHBA/NF1	3
GO:0002285	lymphocyte activation involved in immune response	5/186	187/18866	0.0380233	0.161166	0.125036	RIPK2/RAB27A/TGFB1/TP53/MSH2	5
GO:0043409	negative regulation of MAPK cascade	5/186	187/18866	0.0380233	0.161166	0.125036	ITCH/ADIPOQ/TBC1D10C/DUSP5/NF1	5
GO:0031345	negative regulation of cell projection organization	5/186	188/18866	0.0387627	0.163916	0.12717	TRPC5/NTN1/CARM1/NLGN1/IFRD1	5
GO:0043123	positive regulation of I-kappaB kinase/NF-kappaB signaling	5/186	188/18866	0.0387627	0.163916	0.12717	ADIPOQ/RIPK2/TNFSF10/TNFRSF1A/CD4	5
GO:0000041	transition metal ion transport	4/186	129/18866	0.0389463	0.164052	0.127275	TRPC5/TRPC1/ATP6V0E2/CP	4
GO:0043122	regulation of I-kappaB kinase/NF-kappaB signaling	6/186	252/18866	0.0390738	0.164052	0.127275	ADIPOQ/RIPK2/TNFSF10/TNFRSF1A/CD4/TNFAIP3	6
GO:0009416	response to light stimulus	7/186	319/18866	0.0391494	0.164052	0.127275	MAPK8/EGFR/TIPIN/RPE65/TP53/MSH2/NF1	7
GO:0060415	muscle tissue morphogenesis	3/186	76/18866	0.0392533	0.164052	0.127275	TGFBR3/TGFB1/TTN	3
GO:1901616	organic hydroxy compound catabolic process	3/186	76/18866	0.0392533	0.164052	0.127275	GK/SCARB1/DIO2	3
GO:0014706	striated muscle tissue development	8/186	389/18866	0.0394019	0.164052	0.127275	NOX4/TGFBR3/TENM4/TGFB1/TTN/IFRD1/NF1/NEB	8
GO:0009261	ribonucleotide catabolic process	2/186	32/18866	0.0395191	0.164052	0.127275	NUDT4/NT5E	2
GO:0010165	response to X-ray	2/186	32/18866	0.0395191	0.164052	0.127275	TP53/MSH2	2
GO:0034367	protein-containing complex remodeling	2/186	32/18866	0.0395191	0.164052	0.127275	SCARB1/PLTP	2
GO:0038128	ERBB2 signaling pathway	2/186	32/18866	0.0395191	0.164052	0.127275	PIK3CA/EGFR	2
GO:0046475	glycerophospholipid catabolic process	2/186	32/18866	0.0395191	0.164052	0.127275	SCARB1/PLA2G15	2
GO:0048730	epidermis morphogenesis	2/186	32/18866	0.0395191	0.164052	0.127275	SNAI1/GORAB	2
GO:0051968	positive regulation of synaptic transmission, glutamatergic	2/186	32/18866	0.0395191	0.164052	0.127275	EGFR/NLGN1	2
GO:0060317	cardiac epithelial to mesenchymal transition	2/186	32/18866	0.0395191	0.164052	0.127275	SNAI1/TGFBR3	2
GO:0060603	mammary gland duct morphogenesis	2/186	32/18866	0.0395191	0.164052	0.127275	NTN1/CSF1R	2
GO:0071295	cellular response to vitamin	2/186	32/18866	0.0395191	0.164052	0.127275	LEP/COL1A1	2
GO:0031668	cellular response to extracellular stimulus	6/186	253/18866	0.0397091	0.164652	0.127741	MAPK8/LEP/UCN2/NFE2L2/COL1A1/TP53	6
GO:0009410	response to xenobiotic stimulus	4/186	130/18866	0.0398849	0.165074	0.128068	CYP2C19/EPHX1/CYP2S1/E2F1	4
GO:0042692	muscle cell differentiation	8/186	390/18866	0.039902	0.165074	0.128068	NOX4/TNFSF14/TNNT3/TGFB1/ERVW-1/TTN/IFRD1/NEB	8
GO:0009306	protein secretion	9/186	462/18866	0.0399995	0.165289	0.128235	LEP/EGFR/JAK2/SSTR5/MIR146A/SEC24A/TGFB1/GAL/TTN	9
GO:0003018	vascular process in circulatory system	5/186	190/18866	0.0402678	0.166208	0.128948	LEP/EGFR/ROCK1/TGFB1/KNG1	5
GO:0019318	hexose metabolic process	6/186	254/18866	0.0403509	0.166361	0.129067	DGAT2/LEP/PIK3CA/ADIPOQ/POMC/TP53	6
GO:0035592	establishment of protein localization to extracellular region	9/186	463/18866	0.0404596	0.16662	0.129267	LEP/EGFR/JAK2/SSTR5/MIR146A/SEC24A/TGFB1/GAL/TTN	9
GO:0032413	negative regulation of ion transmembrane transporter activity	3/186	77/18866	0.0405578	0.166646	0.129287	EPO/CRHR1/NEDD4L	3
GO:0061418	regulation of transcription from RNA polymerase II promoter in response to hypoxia	3/186	77/18866	0.0405578	0.166646	0.129287	EPO/NFE2L2/TP53	3
GO:0007204	positive regulation of cytosolic calcium ion concentration	7/186	322/18866	0.0408338	0.16759	0.13002	EPO/TRPC5/JAK2/TRPC1/CD4/TMEM38A/KNG1	7
GO:0010821	regulation of mitochondrion organization	5/186	191/18866	0.0410335	0.168029	0.13036	MAPK8/BOK/E2F1/TNFSF10/TP53	5
GO:0035265	organ growth	5/186	191/18866	0.0410335	0.168029	0.13036	LEP/PRLR/TGFBR3/TENM4/CARM1	5
GO:0008016	regulation of heart contraction	6/186	256/18866	0.0416541	0.169831	0.131759	JAK2/TRPC1/ATP1B2/STIM1/TMEM38A/KCNJ5	6
GO:0001101	response to acid chemical	4/186	132/18866	0.0418006	0.169831	0.131759	EGFR/CDO1/COL1A1/COL18A1	4
GO:0010955	negative regulation of protein processing	2/186	33/18866	0.0418017	0.169831	0.131759	SERPINE2/SERPINE1	2
GO:0033028	myeloid cell apoptotic process	2/186	33/18866	0.0418017	0.169831	0.131759	EPO/ADIPOQ	2
GO:0061311	cell surface receptor signaling pathway involved in heart development	2/186	33/18866	0.0418017	0.169831	0.131759	SNAI1/TGFB1	2
GO:1902003	regulation of amyloid-beta formation	2/186	33/18866	0.0418017	0.169831	0.131759	ABCA2/ROCK1	2
GO:1903318	negative regulation of protein maturation	2/186	33/18866	0.0418017	0.169831	0.131759	SERPINE2/SERPINE1	2
GO:0001895	retina homeostasis	3/186	78/18866	0.0418841	0.169975	0.131871	LCA5/ATP1B2/RPE65	3
GO:0030072	peptide hormone secretion	6/186	257/18866	0.0423156	0.171535	0.13308	LEP/EGFR/JAK2/SSTR5/CRHR1/GAL	6
GO:0002793	positive regulation of peptide secretion	5/186	193/18866	0.0425913	0.172459	0.133798	EGFR/JAK2/SEC24A/TGFB1/TTN	5
GO:0042770	signal transduction in response to DNA damage	4/186	133/18866	0.0427777	0.172974	0.134197	SNAI1/E2F1/CARM1/TP53	4
GO:0055074	calcium ion homeostasis	9/186	468/18866	0.042814	0.172974	0.134197	EPO/TRPC5/BOK/JAK2/TRPC1/STIM1/CD4/TMEM38A/KNG1	9
GO:0003007	heart morphogenesis	6/186	258/18866	0.0429837	0.173309	0.134457	SNAI1/TGFBR3/TGFB1/TP53/TTN/COL5A1	6
GO:0045787	positive regulation of cell cycle	8/186	396/18866	0.0429924	0.173309	0.134457	TPR/EGFR/SSTR5/E2F1/CARM1/CDC7/TP53/LGMN	8
GO:0010827	regulation of glucose transmembrane transport	3/186	79/18866	0.043232	0.173888	0.134906	LEP/ADIPOQ/NFE2L2	3
GO:0043407	negative regulation of MAP kinase activity	3/186	79/18866	0.043232	0.173888	0.134906	ADIPOQ/DUSP5/NF1	3
GO:0060249	anatomical structure homeostasis	9/186	469/18866	0.0432958	0.173951	0.134955	LCA5/EGFR/NOX4/ATP1B2/RPE65/TNFAIP3/PIWIL4/CSF1R/NF1	9
GO:0044782	cilium organization	8/186	397/18866	0.0435225	0.174668	0.135511	TRIP11/LCA5/HAUS3/CDKL1/OFD1/GORAB/RPGR/PRKAR2B	8
GO:0034754	cellular hormone metabolic process	4/186	134/18866	0.0437676	0.175125	0.135866	DGAT2/CYP2S1/SCARB1/RPE65	4
GO:0046718	viral entry into host cell	4/186	134/18866	0.0437676	0.175125	0.135866	ITCH/EGFR/SCARB1/CD4	4
GO:0071692	protein localization to extracellular region	9/186	470/18866	0.0437812	0.175125	0.135866	LEP/EGFR/JAK2/SSTR5/MIR146A/SEC24A/TGFB1/GAL/TTN	9
GO:0008156	negative regulation of DNA replication	2/186	34/18866	0.0441326	0.175369	0.136055	TIPIN/TP53	2
GO:0016242	negative regulation of macroautophagy	2/186	34/18866	0.0441326	0.175369	0.136055	PIK3CA/TP53	2
GO:0043276	anoikis	2/186	34/18866	0.0441326	0.175369	0.136055	PIK3CA/E2F1	2
GO:0043516	regulation of DNA damage response, signal transduction by p53 class mediator	2/186	34/18866	0.0441326	0.175369	0.136055	SNAI1/TP53	2
GO:0070232	regulation of T cell apoptotic process	2/186	34/18866	0.0441326	0.175369	0.136055	TSC22D3/TP53	2
GO:1902692	regulation of neuroblast proliferation	2/186	34/18866	0.0441326	0.175369	0.136055	TP53/NF1	2
GO:0070838	divalent metal ion transport	9/186	471/18866	0.0442702	0.175723	0.13633	EPO/TRPC5/TRPC1/ORAI1/CRHR1/STIM1/CD4/TMEM38A/RAMP1	9
GO:0042113	B cell activation	7/186	328/18866	0.0443428	0.175819	0.136404	INHA/TBC1D10C/TGFB1/TNFAIP3/TP53/MSH2/INHBA	7
GO:0042157	lipoprotein metabolic process	4/186	135/18866	0.0447704	0.17732	0.137569	DGAT2/PIGO/LEP/ATG12	4
GO:0007565	female pregnancy	5/186	196/18866	0.0449942	0.177624	0.137805	LEP/EPO/SMURF2/PRLR/CRHR1	5
GO:0050728	negative regulation of inflammatory response	5/186	196/18866	0.0449942	0.177624	0.137805	ADIPOQ/MIR146A/TNFRSF1A/TNFAIP3/NT5E	5
GO:0060759	regulation of response to cytokine stimulus	5/186	196/18866	0.0449942	0.177624	0.137805	ADIPOQ/JAK2/RIPK2/TNFRSF1A/TNFAIP3	5
GO:0051271	negative regulation of cellular component movement	8/186	400/18866	0.0451386	0.178	0.138096	ADIPOQ/MIR146A/NFE2L2/TGFBR3/ATP1B2/TGFB1/SERPINE1/NF1	8
GO:0051346	negative regulation of hydrolase activity	9/186	473/18866	0.0452593	0.178282	0.138315	MPHOSPH10/ROCK1/SERPINE2/SERPINA7/TNFSF14/TP53/KNG1/SERPINE1/CD109	9
GO:0050671	positive regulation of lymphocyte proliferation	4/186	136/18866	0.045786	0.180071	0.139703	LEP/EPO/RIPK2/CD4	4
GO:0006694	steroid biosynthetic process	5/186	197/18866	0.0458129	0.180071	0.139703	LEP/SNAI1/PRLR/SCARB1/HSD11B1	5
GO:0050829	defense response to Gram-negative bacterium	3/186	81/18866	0.0459924	0.180386	0.139947	CD4/RNASE3/SERPINE1	3
GO:0071158	positive regulation of cell cycle arrest	3/186	81/18866	0.0459924	0.180386	0.139947	E2F1/CARM1/TP53	3
GO:0007187	G protein-coupled receptor signaling pathway, coupled to cyclic nucleotide second messenger	6/186	263/18866	0.0464237	0.181242	0.140611	UCN2/SSTR5/CRHR1/LGR5/PTH2R/RAMP1	6
GO:0007435	salivary gland morphogenesis	2/186	35/18866	0.0465107	0.181242	0.140611	EGFR/TGFB1	2
GO:0032228	regulation of synaptic transmission, GABAergic	2/186	35/18866	0.0465107	0.181242	0.140611	NLGN1/NF1	2
GO:0032735	positive regulation of interleukin-12 production	2/186	35/18866	0.0465107	0.181242	0.140611	RIPK2/LTB	2
GO:0060251	regulation of glial cell proliferation	2/186	35/18866	0.0465107	0.181242	0.140611	MIR146A/E2F1	2
GO:0070536	protein K63-linked deubiquitination	2/186	35/18866	0.0465107	0.181242	0.140611	USP16/TNFAIP3	2
GO:0050863	regulation of T cell activation	7/186	332/18866	0.0467872	0.181644	0.140924	LEP/PIK3CA/EPO/RIPK2/TNFSF14/CD4/LAG3	7
GO:0030183	B cell differentiation	4/186	137/18866	0.0468145	0.181644	0.140924	INHA/TP53/MSH2/INHBA	4
GO:0032946	positive regulation of mononuclear cell proliferation	4/186	137/18866	0.0468145	0.181644	0.140924	LEP/EPO/RIPK2/CD4	4
GO:0071326	cellular response to monosaccharide stimulus	4/186	137/18866	0.0468145	0.181644	0.140924	LEP/PIK3CA/NOX4/MIR146A	4
GO:0001935	endothelial cell proliferation	5/186	199/18866	0.0474768	0.184017	0.142765	LEP/MIR146A/AKT3/SCARB1/NF1	5
GO:0072511	divalent inorganic cation transport	9/186	478/18866	0.0477967	0.184892	0.143444	EPO/TRPC5/TRPC1/ORAI1/CRHR1/STIM1/CD4/TMEM38A/RAMP1	9
GO:0030522	intracellular receptor signaling pathway	6/186	265/18866	0.0478463	0.184892	0.143444	ITCH/LEP/JAK2/RIPK2/CARM1/TNFAIP3	6
GO:0072329	monocarboxylic acid catabolic process	4/186	138/18866	0.0478557	0.184892	0.143444	LEP/ADIPOQ/NUDT19/PLA2G15	4
GO:0031032	actomyosin structure organization	5/186	200/18866	0.0483221	0.185902	0.144227	NOX4/ROCK1/TNNT3/TTN/NEB	5
GO:0051054	positive regulation of DNA metabolic process	5/186	200/18866	0.0483221	0.185902	0.144227	EGFR/NOX4/HDAC10/TGFB1/MSH2	5
GO:1901654	response to ketone	5/186	200/18866	0.0483221	0.185902	0.144227	EGFR/EPO/TGFBR3/KLF9/TGFB1	5
GO:1901888	regulation of cell junction assembly	5/186	200/18866	0.0483221	0.185902	0.144227	SNAI1/ROCK1/NTN1/AGRN/NLGN1	5
GO:0002696	positive regulation of leukocyte activation	8/186	406/18866	0.0484883	0.186343	0.144569	LEP/PIK3CA/EPO/RIPK2/TNFSF14/CD4/TGFB1/MSH2	8
GO:0014855	striated muscle cell proliferation	3/186	83/18866	0.048838	0.18687	0.144978	JAK2/TGFBR3/TENM4	3
GO:0048644	muscle organ morphogenesis	3/186	83/18866	0.048838	0.18687	0.144978	TGFBR3/TGFB1/TTN	3
GO:0048708	astrocyte differentiation	3/186	83/18866	0.048838	0.18687	0.144978	EGFR/SERPINE2/NF1	3
GO:0003382	epithelial cell morphogenesis	2/186	36/18866	0.0489348	0.18687	0.144978	ROCK1/COL18A1	2
GO:0033762	response to glucagon	2/186	36/18866	0.0489348	0.18687	0.144978	CDO1/PRKAR2B	2
GO:0051955	regulation of amino acid transport	2/186	36/18866	0.0489348	0.18687	0.144978	LEP/SLC43A2	2
GO:0002221	pattern recognition receptor signaling pathway	5/186	201/18866	0.0491763	0.187397	0.145387	ITCH/MIR146A/RIPK2/TNFAIP3/LGMN	5
GO:0010952	positive regulation of peptidase activity	5/186	201/18866	0.0491763	0.187397	0.145387	BOK/JAK2/RIPK2/TNFSF10/LGMN	5
GO:0072331	signal transduction by p53 class mediator	6/186	267/18866	0.0492957	0.187655	0.145587	BOK/SNAI1/E2F1/CARM1/TP53/MSH2	6
GO:0001667	ameboidal-type cell migration	9/186	481/18866	0.0493637	0.187717	0.145635	PIK3CA/MIR146A/NFE2L2/SMURF2/AKT3/SCARB1/TGFB1/LGMN/NF1	9
GO:0060537	muscle tissue development	8/186	409/18866	0.0502225	0.190782	0.148013	NOX4/TGFBR3/TENM4/TGFB1/TTN/IFRD1/NF1/NEB	8
GO:0042110	T cell activation	9/186	483/18866	0.0504271	0.191359	0.14846	LEP/PIK3CA/EPO/RIPK2/RAB27A/TNFSF14/CD4/LAG3/TP53	9
GO:0031348	negative regulation of defense response	6/186	269/18866	0.050772	0.192466	0.149319	ITCH/ADIPOQ/MIR146A/TNFRSF1A/TNFAIP3/NT5E	6
GO:0060070	canonical Wnt signaling pathway	7/186	339/18866	0.0512695	0.193244	0.149923	EGFR/SFRP5/SMURF2/COL1A1/ANKRD6/TGFB1/LGR5	7
GO:0006921	cellular component disassembly involved in execution phase of apoptosis	2/186	37/18866	0.0514038	0.193244	0.149923	BOK/MIR146A	2
GO:0010667	negative regulation of cardiac muscle cell apoptotic process	2/186	37/18866	0.0514038	0.193244	0.149923	JAK2/NFE2L2	2
GO:0033363	secretory granule organization	2/186	37/18866	0.0514038	0.193244	0.149923	LYST/SERPINE2	2
GO:0045191	regulation of isotype switching	2/186	37/18866	0.0514038	0.193244	0.149923	TGFB1/MSH2	2
GO:0060969	negative regulation of gene silencing	2/186	37/18866	0.0514038	0.193244	0.149923	TGFB1/TP53	2
GO:0090050	positive regulation of cell migration involved in sprouting angiogenesis	2/186	37/18866	0.0514038	0.193244	0.149923	MIR146A/AKT3	2
GO:0098926	postsynaptic signal transduction	2/186	37/18866	0.0514038	0.193244	0.149923	JAK2/AGRN	2
GO:0010507	negative regulation of autophagy	3/186	85/18866	0.051768	0.194301	0.150743	LEP/PIK3CA/TP53	3
GO:0060348	bone development	5/186	204/18866	0.0517922	0.194301	0.150743	TRIP11/LEP/COL1A1/CARM1/TP53	5
GO:0000209	protein polyubiquitination	7/186	340/18866	0.0519312	0.194621	0.150991	ITCH/IRF2BP1/SMURF2/TMEM129/HECTD2/NEDD4L/TNFAIP3	7
GO:0002687	positive regulation of leukocyte migration	4/186	142/18866	0.0521485	0.195032	0.15131	TNFSF14/LGMN/SERPINE1/CSF1R	4
GO:0007006	mitochondrial membrane organization	4/186	142/18866	0.0521485	0.195032	0.15131	MAPK8/BOK/E2F1/TP53	4
GO:0008286	insulin receptor signaling pathway	4/186	143/18866	0.0532535	0.197168	0.152968	LEP/PIK3CA/ATP6V0E2/RPE65	4
GO:0035296	regulation of tube diameter	4/186	143/18866	0.0532535	0.197168	0.152968	LEP/EGFR/ROCK1/KNG1	4
GO:0097746	regulation of blood vessel diameter	4/186	143/18866	0.0532535	0.197168	0.152968	LEP/EGFR/ROCK1/KNG1	4
GO:0006919	activation of cysteine-type endopeptidase activity involved in apoptotic process	3/186	86/18866	0.0532643	0.197168	0.152968	BOK/JAK2/TNFSF10	3
GO:0045445	myoblast differentiation	3/186	86/18866	0.0532643	0.197168	0.152968	TNFSF14/TGFB1/IFRD1	3
GO:0050772	positive regulation of axonogenesis	3/186	86/18866	0.0532643	0.197168	0.152968	TRPC5/NTN1/SKIL	3
GO:0071383	cellular response to steroid hormone stimulus	5/186	206/18866	0.0535806	0.197168	0.152968	EGFR/JAK2/SSTR5/CARM1/KLF9	5
GO:0006260	DNA replication	6/186	273/18866	0.0538053	0.197168	0.152968	EGFR/ZBTB38/REPIN1/TIPIN/CDC7/TP53	6
GO:0006298	mismatch repair	2/186	38/18866	0.0539166	0.197168	0.152968	HDAC10/MSH2	2
GO:0010742	macrophage derived foam cell differentiation	2/186	38/18866	0.0539166	0.197168	0.152968	ADIPOQ/TGFB1	2
GO:0019433	triglyceride catabolic process	2/186	38/18866	0.0539166	0.197168	0.152968	FABP4/ABHD5	2
GO:0030224	monocyte differentiation	2/186	38/18866	0.0539166	0.197168	0.152968	CD4/CSF1R	2
GO:0032094	response to food	2/186	38/18866	0.0539166	0.197168	0.152968	LEP/GAST	2
GO:0032689	negative regulation of interferon-gamma production	2/186	38/18866	0.0539166	0.197168	0.152968	INHA/INHBA	2
GO:0043029	T cell homeostasis	2/186	38/18866	0.0539166	0.197168	0.152968	TSC22D3/TNFSF14	2
GO:0071276	cellular response to cadmium ion	2/186	38/18866	0.0539166	0.197168	0.152968	MAPK8/EGFR	2
GO:0086005	ventricular cardiac muscle cell action potential	2/186	38/18866	0.0539166	0.197168	0.152968	NEDD4L/KCNJ5	2
GO:0090077	foam cell differentiation	2/186	38/18866	0.0539166	0.197168	0.152968	ADIPOQ/TGFB1	2
GO:0090224	regulation of spindle organization	2/186	38/18866	0.0539166	0.197168	0.152968	TPR/SENP6	2
GO:1903131	mononuclear cell differentiation	2/186	38/18866	0.0539166	0.197168	0.152968	CD4/CSF1R	2
GO:1903523	negative regulation of blood circulation	2/186	38/18866	0.0539166	0.197168	0.152968	LEP/JAK2	2
GO:1905898	positive regulation of response to endoplasmic reticulum stress	2/186	38/18866	0.0539166	0.197168	0.152968	BOK/NFE2L2	2
GO:0035150	regulation of tube size	4/186	144/18866	0.0543713	0.198431	0.153947	LEP/EGFR/ROCK1/KNG1	4
GO:0046434	organophosphate catabolic process	4/186	144/18866	0.0543713	0.198431	0.153947	SCARB1/NUDT4/PLA2G15/NT5E	4
GO:0034284	response to monosaccharide	5/186	207/18866	0.0544882	0.198657	0.154123	LEP/PIK3CA/ADIPOQ/NOX4/MIR146A	5
GO:0072503	cellular divalent inorganic cation homeostasis	9/186	492/18866	0.0553994	0.20134	0.156204	EPO/TRPC5/BOK/JAK2/TRPC1/STIM1/CD4/TMEM38A/KNG1	9
GO:0045766	positive regulation of angiogenesis	5/186	208/18866	0.0554047	0.20134	0.156204	MIR146A/NFE2L2/AKT3/STIM1/SERPINE1	5
GO:0071456	cellular response to hypoxia	5/186	208/18866	0.0554047	0.20134	0.156204	EPO/MIR146A/NFE2L2/E2F1/TP53	5
GO:0033135	regulation of peptidyl-serine phosphorylation	4/186	145/18866	0.0555017	0.20134	0.156204	PIK3CA/EGFR/RIPK2/TGFB1	4
GO:0071322	cellular response to carbohydrate stimulus	4/186	145/18866	0.0555017	0.20134	0.156204	LEP/PIK3CA/NOX4/MIR146A	4
GO:0002028	regulation of sodium ion transport	3/186	88/18866	0.0563189	0.202029	0.156738	SERPINE2/ATP1B2/NEDD4L	3
GO:0032410	negative regulation of transporter activity	3/186	88/18866	0.0563189	0.202029	0.156738	EPO/CRHR1/NEDD4L	3
GO:0046889	positive regulation of lipid biosynthetic process	3/186	88/18866	0.0563189	0.202029	0.156738	DGAT2/SCARB1/TNFRSF1A	3
GO:0001825	blastocyst formation	2/186	39/18866	0.0564721	0.202029	0.156738	GABPA/SKIL	2
GO:0007190	activation of adenylate cyclase activity	2/186	39/18866	0.0564721	0.202029	0.156738	CRHR1/LGR5	2
GO:0007431	salivary gland development	2/186	39/18866	0.0564721	0.202029	0.156738	EGFR/TGFB1	2
GO:0010837	regulation of keratinocyte proliferation	2/186	39/18866	0.0564721	0.202029	0.156738	KLF9/CD109	2
GO:0034205	amyloid-beta formation	2/186	39/18866	0.0564721	0.202029	0.156738	ABCA2/ROCK1	2
GO:0046326	positive regulation of glucose import	2/186	39/18866	0.0564721	0.202029	0.156738	ADIPOQ/NFE2L2	2
GO:0055090	acylglycerol homeostasis	2/186	39/18866	0.0564721	0.202029	0.156738	DGAT2/SCARB1	2
GO:0060416	response to growth hormone	2/186	39/18866	0.0564721	0.202029	0.156738	JAK2/PRLR	2
GO:0070328	triglyceride homeostasis	2/186	39/18866	0.0564721	0.202029	0.156738	DGAT2/SCARB1	2
GO:1902229	regulation of intrinsic apoptotic signaling pathway in response to DNA damage	2/186	39/18866	0.0564721	0.202029	0.156738	SNAI1/SKIL	2
GO:2000279	negative regulation of DNA biosynthetic process	2/186	39/18866	0.0564721	0.202029	0.156738	ADIPOQ/TP53	2
GO:0042542	response to hydrogen peroxide	4/186	146/18866	0.0566448	0.202447	0.157063	NFE2L2/ZNF277/COL1A1/TNFAIP3	4
GO:0030100	regulation of endocytosis	5/186	210/18866	0.0572644	0.204258	0.158468	ABCA2/ROCK1/NEDD4L/NLGN1/SERPINE1	5
GO:0045216	cell-cell junction organization	5/186	210/18866	0.0572644	0.204258	0.158468	SNAI1/ROCK1/PKP3/TGFB1/CSF1R	5
GO:0007189	adenylate cyclase-activating G protein-coupled receptor signaling pathway	4/186	147/18866	0.0578006	0.205564	0.159481	UCN2/CRHR1/LGR5/RAMP1	4
GO:0044409	entry into host	4/186	147/18866	0.0578006	0.205564	0.159481	ITCH/EGFR/SCARB1/CD4	4
GO:1904064	positive regulation of cation transmembrane transport	4/186	147/18866	0.0578006	0.205564	0.159481	TRPC1/ATP1B2/STIM1/GAL	4
GO:0055006	cardiac cell development	3/186	89/18866	0.0578768	0.205633	0.159535	TGFBR3/TTN/NEB	3
GO:0050679	positive regulation of epithelial cell proliferation	5/186	211/18866	0.0582076	0.206606	0.160289	EGFR/MIR146A/AKT3/TNFAIP3/NF1	5
GO:0022409	positive regulation of cell-cell adhesion	6/186	279/18866	0.0585581	0.206828	0.160462	LEP/PIK3CA/EPO/RIPK2/TNFSF14/CD4	6
GO:0030336	negative regulation of cell migration	7/186	350/18866	0.0588456	0.206828	0.160462	ADIPOQ/MIR146A/NFE2L2/ATP1B2/TGFB1/SERPINE1/NF1	7
GO:0061337	cardiac conduction	4/186	148/18866	0.0589689	0.206828	0.160462	TRPC1/ATP1B2/STIM1/KCNJ5	4
GO:0000096	sulfur amino acid metabolic process	2/186	40/18866	0.0590692	0.206828	0.160462	NOX4/CDO1	2
GO:0002714	positive regulation of B cell mediated immunity	2/186	40/18866	0.0590692	0.206828	0.160462	TGFB1/MSH2	2
GO:0002891	positive regulation of immunoglobulin mediated immune response	2/186	40/18866	0.0590692	0.206828	0.160462	TGFB1/MSH2	2
GO:0010664	negative regulation of striated muscle cell apoptotic process	2/186	40/18866	0.0590692	0.206828	0.160462	JAK2/NFE2L2	2
GO:0043902	positive regulation of multi-organism process	2/186	40/18866	0.0590692	0.206828	0.160462	SMURF2/INHBA	2
GO:0045740	positive regulation of DNA replication	2/186	40/18866	0.0590692	0.206828	0.160462	EGFR/CDC7	2
GO:0048713	regulation of oligodendrocyte differentiation	2/186	40/18866	0.0590692	0.206828	0.160462	TENM4/NF1	2
GO:0050892	intestinal absorption	2/186	40/18866	0.0590692	0.206828	0.160462	LEP/SCARB1	2
GO:1901381	positive regulation of potassium ion transmembrane transport	2/186	40/18866	0.0590692	0.206828	0.160462	ATP1B2/GAL	2
GO:1902895	positive regulation of pri-miRNA transcription by RNA polymerase II	2/186	40/18866	0.0590692	0.206828	0.160462	TGFB1/TP53	2
GO:1902991	regulation of amyloid precursor protein catabolic process	2/186	40/18866	0.0590692	0.206828	0.160462	ABCA2/ROCK1	2
GO:0007548	sex differentiation	6/186	280/18866	0.059374	0.207694	0.161134	LEP/BOK/INHA/TNFSF10/MSH2/INHBA	6
GO:0007254	JNK cascade	5/186	213/18866	0.0601207	0.210104	0.163003	MAPK8/ITCH/EGFR/RIPK2/ANKRD6	5
GO:0006094	gluconeogenesis	3/186	91/18866	0.0610535	0.21234	0.164738	DGAT2/LEP/ADIPOQ	3
GO:0042475	odontogenesis of dentin-containing tooth	3/186	91/18866	0.0610535	0.21234	0.164738	STIM1/DSPP/SERPINE1	3
GO:0045682	regulation of epidermis development	3/186	91/18866	0.0610535	0.21234	0.164738	ROCK1/GAL/CD109	3
GO:0060021	roof of mouth development	3/186	91/18866	0.0610535	0.21234	0.164738	SNAI1/TGFBR3/INHBA	3
GO:1901379	regulation of potassium ion transmembrane transport	3/186	91/18866	0.0610535	0.21234	0.164738	ATP1B2/NEDD4L/GAL	3
GO:0042269	regulation of natural killer cell mediated cytotoxicity	2/186	41/18866	0.0617069	0.212774	0.165075	LEP/LAG3	2
GO:0045494	photoreceptor cell maintenance	2/186	41/18866	0.0617069	0.212774	0.165075	LCA5/ATP1B2	2
GO:0046825	regulation of protein export from nucleus	2/186	41/18866	0.0617069	0.212774	0.165075	TPR/TP53	2
GO:0051180	vitamin transport	2/186	41/18866	0.0617069	0.212774	0.165075	SCARB1/SLC23A2	2
GO:0070317	negative regulation of G0 to G1 transition	2/186	41/18866	0.0617069	0.212774	0.165075	E2F1/CDC7	2
GO:0071548	response to dexamethasone	2/186	41/18866	0.0617069	0.212774	0.165075	EGFR/EPO	2
GO:0071985	multivesicular body sorting pathway	2/186	41/18866	0.0617069	0.212774	0.165075	LYST/RAB27A	2
GO:0089718	amino acid import across plasma membrane	2/186	41/18866	0.0617069	0.212774	0.165075	SLC6A20/SLC43A2	2
GO:2000008	regulation of protein localization to cell surface	2/186	41/18866	0.0617069	0.212774	0.165075	ABCA2/NEDD4L	2
GO:0045785	positive regulation of cell adhesion	8/186	428/18866	0.0621391	0.214061	0.166073	LEP/PIK3CA/EPO/JAK2/RIPK2/ROCK1/TNFSF14/CD4	8
GO:0008643	carbohydrate transport	4/186	151/18866	0.0625493	0.215269	0.167011	LEP/ADIPOQ/NFE2L2/SLC23A2	4
GO:0001837	epithelial to mesenchymal transition	4/186	152/18866	0.0637678	0.218839	0.16978	SNAI1/TGFBR3/COL1A1/TGFB1	4
GO:0002224	toll-like receptor signaling pathway	4/186	152/18866	0.0637678	0.218839	0.16978	MIR146A/RIPK2/TNFAIP3/LGMN	4
GO:1903169	regulation of calcium ion transmembrane transport	4/186	152/18866	0.0637678	0.218839	0.16978	TRPC1/CRHR1/STIM1/TMEM38A	4
GO:0010810	regulation of cell-substrate adhesion	5/186	217/18866	0.0640535	0.219404	0.170219	JAK2/ROCK1/COL1A1/SERPINE1/NF1	5
GO:1902749	regulation of cell cycle G2/M phase transition	5/186	217/18866	0.0640535	0.219404	0.170219	HAUS3/OFD1/CDC7/PRKAR2B/TP53	5
GO:0030510	regulation of BMP signaling pathway	3/186	93/18866	0.0643101	0.219706	0.170453	SFRP5/SMURF2/SKIL	3
GO:0061097	regulation of protein tyrosine kinase activity	3/186	93/18866	0.0643101	0.219706	0.170453	NOX4/ZFYVE28/CSF1R	3
GO:0051602	response to electrical stimulus	2/186	42/18866	0.0643841	0.219706	0.170453	EPO/RPE65	2
GO:1904037	positive regulation of epithelial cell apoptotic process	2/186	42/18866	0.0643841	0.219706	0.170453	JAK2/COL18A1	2
GO:0036294	cellular response to decreased oxygen levels	5/186	218/18866	0.0650588	0.2218	0.172077	EPO/MIR146A/NFE2L2/E2F1/TP53	5
GO:0000082	G1/S transition of mitotic cell cycle	6/186	287/18866	0.0652752	0.222328	0.172487	EGFR/E2F1/CARM1/CDC7/TP53/INHBA	6
GO:0031589	cell-substrate adhesion	7/186	359/18866	0.0655338	0.222999	0.173008	JAK2/ROCK1/ATP1B2/COL1A1/ATRNL1/SERPINE1/NF1	7
GO:0010660	regulation of muscle cell apoptotic process	3/186	94/18866	0.065968	0.223847	0.173665	JAK2/NFE2L2/TP53	3
GO:0019319	hexose biosynthetic process	3/186	94/18866	0.065968	0.223847	0.173665	DGAT2/LEP/ADIPOQ	3
GO:0060349	bone morphogenesis	3/186	94/18866	0.065968	0.223847	0.173665	TRIP11/COL1A1/CARM1	3
GO:0050670	regulation of lymphocyte proliferation	5/186	219/18866	0.066073	0.223993	0.173779	LEP/EPO/RIPK2/CD4/GAL	5
GO:0002706	regulation of lymphocyte mediated immunity	4/186	154/18866	0.066242	0.224356	0.17406	LEP/LAG3/TGFB1/MSH2	4
GO:0001953	negative regulation of cell-matrix adhesion	2/186	43/18866	0.0670998	0.225575	0.175006	SERPINE1/NF1	2
GO:0008631	intrinsic apoptotic signaling pathway in response to oxidative stress	2/186	43/18866	0.0670998	0.225575	0.175006	JAK2/NFE2L2	2
GO:0030517	negative regulation of axon extension	2/186	43/18866	0.0670998	0.225575	0.175006	NTN1/IFRD1	2
GO:0032008	positive regulation of TOR signaling	2/186	43/18866	0.0670998	0.225575	0.175006	LEP/PIK3CA	2
GO:0040019	positive regulation of embryonic development	2/186	43/18866	0.0670998	0.225575	0.175006	TENM4/GORAB	2
GO:0045773	positive regulation of axon extension	2/186	43/18866	0.0670998	0.225575	0.175006	TRPC5/NTN1	2
GO:0071364	cellular response to epidermal growth factor stimulus	2/186	43/18866	0.0670998	0.225575	0.175006	EGFR/COL1A1	2
GO:0090317	negative regulation of intracellular protein transport	2/186	43/18866	0.0670998	0.225575	0.175006	ADIPOQ/NF1	2
GO:0050773	regulation of dendrite development	4/186	155/18866	0.0674977	0.225942	0.175291	TRPC5/CARM1/NEDD4L/NLGN1	4
GO:0006903	vesicle targeting	3/186	95/18866	0.0676455	0.225942	0.175291	TRIP11/SEC24A/NLGN1	3
GO:0048814	regulation of dendrite morphogenesis	3/186	95/18866	0.0676455	0.225942	0.175291	TRPC5/NEDD4L/NLGN1	3
GO:0051668	localization within membrane	3/186	95/18866	0.0676455	0.225942	0.175291	SEC24A/AGRN/NLGN1	3
GO:0097194	execution phase of apoptosis	3/186	95/18866	0.0676455	0.225942	0.175291	BOK/MIR146A/TP53	3
GO:0097711	ciliary basal body-plasma membrane docking	3/186	95/18866	0.0676455	0.225942	0.175291	HAUS3/OFD1/PRKAR2B	3
GO:1903725	regulation of phospholipid metabolic process	3/186	95/18866	0.0676455	0.225942	0.175291	ABCA2/SCARB1/TGFB1	3
GO:0032944	regulation of mononuclear cell proliferation	5/186	221/18866	0.068128	0.227344	0.176379	LEP/EPO/RIPK2/CD4/GAL	5
GO:0006865	amino acid transport	4/186	156/18866	0.0687657	0.229261	0.177866	LEP/SLC6A20/SLC43A2/NF1	4
GO:0019722	calcium-mediated signaling	5/186	222/18866	0.0691687	0.230393	0.178744	EGFR/CD4/NUDT4/TBC1D10C/TMEM38A	5
GO:0006195	purine nucleotide catabolic process	2/186	44/18866	0.0698529	0.231396	0.179522	NUDT4/NT5E	2
GO:0031670	cellular response to nutrient	2/186	44/18866	0.0698529	0.231396	0.179522	LEP/COL1A1	2
GO:0032881	regulation of polysaccharide metabolic process	2/186	44/18866	0.0698529	0.231396	0.179522	POMC/TGFB1	2
GO:0035307	positive regulation of protein dephosphorylation	2/186	44/18866	0.0698529	0.231396	0.179522	JAK2/TGFB1	2
GO:0048489	synaptic vesicle transport	2/186	44/18866	0.0698529	0.231396	0.179522	RAB27A/NLGN1	2
GO:1903053	regulation of extracellular matrix organization	2/186	44/18866	0.0698529	0.231396	0.179522	TNFRSF1A/TGFB1	2
GO:2000146	negative regulation of cell motility	7/186	365/18866	0.0702389	0.232462	0.180349	ADIPOQ/MIR146A/NFE2L2/ATP1B2/TGFB1/SERPINE1/NF1	7
GO:0030516	regulation of axon extension	3/186	97/18866	0.0710583	0.23368	0.181294	TRPC5/NTN1/IFRD1	3
GO:0032651	regulation of interleukin-1 beta production	3/186	97/18866	0.0710583	0.23368	0.181294	JAK2/RIPK2/TNFAIP3	3
GO:0050764	regulation of phagocytosis	3/186	97/18866	0.0710583	0.23368	0.181294	ADIPOQ/RAB27A/SCARB1	3
GO:0071674	mononuclear cell migration	3/186	97/18866	0.0710583	0.23368	0.181294	LGMN/SERPINE1/CSF1R	3
GO:0098659	inorganic cation import across plasma membrane	3/186	97/18866	0.0710583	0.23368	0.181294	ATP1B2/KCNJ5/KCNJ15	3
GO:0099587	inorganic ion import across plasma membrane	3/186	97/18866	0.0710583	0.23368	0.181294	ATP1B2/KCNJ5/KCNJ15	3
GO:1901184	regulation of ERBB signaling pathway	3/186	97/18866	0.0710583	0.23368	0.181294	EGFR/ZFYVE28/LGMN	3
GO:0060402	calcium ion transport into cytosol	4/186	158/18866	0.0713386	0.233868	0.18144	EPO/TRPC1/CD4/TMEM38A	4
GO:0044262	cellular carbohydrate metabolic process	6/186	294/18866	0.0715094	0.233868	0.18144	DGAT2/LEP/ADIPOQ/POMC/GK/TP53	6
GO:0045665	negative regulation of neuron differentiation	5/186	225/18866	0.0723436	0.233868	0.18144	TRPC5/NTN1/CARM1/NLGN1/IFRD1	5
GO:0002639	positive regulation of immunoglobulin production	2/186	45/18866	0.0726426	0.233868	0.18144	TGFB1/MSH2	2
GO:0002715	regulation of natural killer cell mediated immunity	2/186	45/18866	0.0726426	0.233868	0.18144	LEP/LAG3	2
GO:0007520	myoblast fusion	2/186	45/18866	0.0726426	0.233868	0.18144	TNFSF14/ERVW-1	2
GO:0010828	positive regulation of glucose transmembrane transport	2/186	45/18866	0.0726426	0.233868	0.18144	ADIPOQ/NFE2L2	2
GO:0014002	astrocyte development	2/186	45/18866	0.0726426	0.233868	0.18144	EGFR/NF1	2
GO:0034105	positive regulation of tissue remodeling	2/186	45/18866	0.0726426	0.233868	0.18144	EGFR/ROCK1	2
GO:0034122	negative regulation of toll-like receptor signaling pathway	2/186	45/18866	0.0726426	0.233868	0.18144	MIR146A/TNFAIP3	2
GO:0042771	intrinsic apoptotic signaling pathway in response to DNA damage by p53 class mediator	2/186	45/18866	0.0726426	0.233868	0.18144	TP53/MSH2	2
GO:0043090	amino acid import	2/186	45/18866	0.0726426	0.233868	0.18144	SLC6A20/SLC43A2	2
GO:0045214	sarcomere organization	2/186	45/18866	0.0726426	0.233868	0.18144	TNNT3/TTN	2
GO:0045616	regulation of keratinocyte differentiation	2/186	45/18866	0.0726426	0.233868	0.18144	ROCK1/CD109	2
GO:0045911	positive regulation of DNA recombination	2/186	45/18866	0.0726426	0.233868	0.18144	TGFB1/MSH2	2
GO:0060443	mammary gland morphogenesis	2/186	45/18866	0.0726426	0.233868	0.18144	NTN1/CSF1R	2
GO:0070266	necroptotic process	2/186	45/18866	0.0726426	0.233868	0.18144	BOK/TP53	2
GO:0070316	regulation of G0 to G1 transition	2/186	45/18866	0.0726426	0.233868	0.18144	E2F1/CDC7	2
GO:0090311	regulation of protein deacetylation	2/186	45/18866	0.0726426	0.233868	0.18144	MAPK8/TP53	2
GO:1904646	cellular response to amyloid-beta	2/186	45/18866	0.0726426	0.233868	0.18144	MIR146A/LGMN	2
GO:0032675	regulation of interleukin-6 production	4/186	159/18866	0.0726433	0.233868	0.18144	MIR146A/RIPK2/IL17F/TNFAIP3	4
GO:0007018	microtubule-based movement	7/186	368/18866	0.0726655	0.233868	0.18144	TRIP11/LCA5/OFD1/CENPE/RPGR/PLTP/DNAH10	7
GO:0010657	muscle cell apoptotic process	3/186	98/18866	0.0727934	0.233868	0.18144	JAK2/NFE2L2/TP53	3
GO:0030316	osteoclast differentiation	3/186	98/18866	0.0727934	0.233868	0.18144	CSF1R/NF1/CD109	3
GO:0045833	negative regulation of lipid metabolic process	3/186	98/18866	0.0727934	0.233868	0.18144	DGAT2/SNAI1/ABCA2	3
GO:2001243	negative regulation of intrinsic apoptotic signaling pathway	3/186	98/18866	0.0727934	0.233868	0.18144	EPO/SNAI1/NFE2L2	3
GO:0032869	cellular response to insulin stimulus	5/186	226/18866	0.0734195	0.235462	0.182677	LEP/PIK3CA/ADIPOQ/ATP6V0E2/RPE65	5
GO:2001020	regulation of response to DNA damage stimulus	5/186	226/18866	0.0734195	0.235462	0.182677	EGFR/SNAI1/HDAC10/SKIL/TP53	5
GO:0010717	regulation of epithelial to mesenchymal transition	3/186	99/18866	0.0745473	0.238868	0.185319	SNAI1/COL1A1/TGFB1	3
GO:0034767	positive regulation of ion transmembrane transport	4/186	161/18866	0.0752892	0.24033	0.186453	TRPC1/ATP1B2/STIM1/GAL	4
GO:0017144	drug metabolic process	2/186	46/18866	0.0754677	0.24033	0.186453	CYP2C19/CYP2S1	2
GO:0044275	cellular carbohydrate catabolic process	2/186	46/18866	0.0754677	0.24033	0.186453	GK/TP53	2
GO:0045023	G0 to G1 transition	2/186	46/18866	0.0754677	0.24033	0.186453	E2F1/CDC7	2
GO:0050982	detection of mechanical stimulus	2/186	46/18866	0.0754677	0.24033	0.186453	SERPINE2/TTN	2
GO:0051489	regulation of filopodium assembly	2/186	46/18866	0.0754677	0.24033	0.186453	AGRN/NLGN1	2
GO:0061028	establishment of endothelial barrier	2/186	46/18866	0.0754677	0.24033	0.186453	ROCK1/TNFRSF1A	2
GO:0009314	response to radiation	8/186	447/18866	0.0756958	0.240844	0.186852	MAPK8/EGFR/NOX4/TIPIN/RPE65/TP53/MSH2/NF1	8
GO:0008585	female gonad development	3/186	100/18866	0.0763199	0.24198	0.187734	LEP/INHA/INHBA	3
GO:0045807	positive regulation of endocytosis	3/186	100/18866	0.0763199	0.24198	0.187734	NEDD4L/NLGN1/SERPINE1	3
GO:0046364	monosaccharide biosynthetic process	3/186	100/18866	0.0763199	0.24198	0.187734	DGAT2/LEP/ADIPOQ	3
GO:0070301	cellular response to hydrogen peroxide	3/186	100/18866	0.0763199	0.24198	0.187734	NFE2L2/ZNF277/TNFAIP3	3
GO:0043467	regulation of generation of precursor metabolites and energy	4/186	162/18866	0.0766303	0.242752	0.188332	TPR/PIK3CA/POMC/TP53	4
GO:0050920	regulation of chemotaxis	5/186	229/18866	0.0766995	0.242759	0.188338	TNFSF14/TGFB1/LGMN/SERPINE1/CSF1R	5
GO:0070646	protein modification by small protein removal	6/186	300/18866	0.0771173	0.243868	0.189198	ITCH/USP16/SENP6/SMURF2/TNFAIP3/TP53	6
GO:0098657	import into cell	5/186	230/18866	0.0778102	0.245128	0.190176	SLC6A20/ATP1B2/SLC43A2/KCNJ5/KCNJ15	5
GO:0045639	positive regulation of myeloid cell differentiation	3/186	101/18866	0.0781111	0.245128	0.190176	CD4/TGFB1/INHBA	3
GO:0007157	heterophilic cell-cell adhesion via plasma membrane cell adhesion molecules	2/186	47/18866	0.0783274	0.245128	0.190176	TENM4/NLGN1	2
GO:0010559	regulation of glycoprotein biosynthetic process	2/186	47/18866	0.0783274	0.245128	0.190176	ABCA2/RAMP1	2
GO:0022602	ovulation cycle process	2/186	47/18866	0.0783274	0.245128	0.190176	LEP/INHBA	2
GO:0032480	negative regulation of type I interferon production	2/186	47/18866	0.0783274	0.245128	0.190176	ITCH/TNFAIP3	2
GO:0042572	retinol metabolic process	2/186	47/18866	0.0783274	0.245128	0.190176	DGAT2/RPE65	2
GO:0043268	positive regulation of potassium ion transport	2/186	47/18866	0.0783274	0.245128	0.190176	ATP1B2/GAL	2
GO:0046677	response to antibiotic	2/186	47/18866	0.0783274	0.245128	0.190176	JAK2/TP53	2
GO:0120163	negative regulation of cold-induced thermogenesis	2/186	47/18866	0.0783274	0.245128	0.190176	ADIPOQ/NOVA1	2
GO:1904738	vascular associated smooth muscle cell migration	2/186	47/18866	0.0783274	0.245128	0.190176	ADIPOQ/NFE2L2	2
GO:1904752	regulation of vascular associated smooth muscle cell migration	2/186	47/18866	0.0783274	0.245128	0.190176	ADIPOQ/NFE2L2	2
GO:0001649	osteoblast differentiation	5/186	231/18866	0.0789296	0.2468	0.191473	SNAI1/BCAP29/COL1A1/SP7/NF1	5
GO:0019882	antigen processing and presentation	5/186	232/18866	0.0800577	0.249896	0.193875	RAB27A/SEC24A/CENPE/LAG3/LGMN	5
GO:0030595	leukocyte chemotaxis	5/186	232/18866	0.0800577	0.249896	0.193875	LYST/TNFSF14/LGMN/SERPINE1/CSF1R	5
GO:0060271	cilium assembly	7/186	377/18866	0.0802415	0.250254	0.194153	TRIP11/HAUS3/CDKL1/OFD1/GORAB/RPGR/PRKAR2B	7
GO:0050804	modulation of chemical synaptic transmission	8/186	454/18866	0.0811082	0.251147	0.194845	EGFR/ADIPOQ/JAK2/SERPINE2/NLGN1/PRKAR2B/LGMN/NF1	8
GO:0007188	adenylate cyclase-modulating G protein-coupled receptor signaling pathway	5/186	233/18866	0.0811945	0.251147	0.194845	UCN2/CRHR1/LGR5/PTH2R/RAMP1	5
GO:0009743	response to carbohydrate	5/186	233/18866	0.0811945	0.251147	0.194845	LEP/PIK3CA/ADIPOQ/NOX4/MIR146A	5
GO:0045601	regulation of endothelial cell differentiation	2/186	48/18866	0.0812207	0.251147	0.194845	ROCK1/TNFRSF1A	2
GO:0046461	neutral lipid catabolic process	2/186	48/18866	0.0812207	0.251147	0.194845	FABP4/ABHD5	2
GO:0046464	acylglycerol catabolic process	2/186	48/18866	0.0812207	0.251147	0.194845	FABP4/ABHD5	2
GO:0051932	synaptic transmission, GABAergic	2/186	48/18866	0.0812207	0.251147	0.194845	NLGN1/NF1	2
GO:0055010	ventricular cardiac muscle tissue morphogenesis	2/186	48/18866	0.0812207	0.251147	0.194845	TGFBR3/TGFB1	2
GO:1900271	regulation of long-term synaptic potentiation	2/186	48/18866	0.0812207	0.251147	0.194845	LGMN/NF1	2
GO:2001239	regulation of extrinsic apoptotic signaling pathway in absence of ligand	2/186	48/18866	0.0812207	0.251147	0.194845	INHBA/NF1	2
GO:1901890	positive regulation of cell junction assembly	3/186	103/18866	0.0817484	0.252563	0.195944	ROCK1/AGRN/NLGN1	3
GO:0006644	phospholipid metabolic process	8/186	455/18866	0.0818998	0.2526	0.195972	PIGO/PIK3CA/ABCA2/SCARB1/ABHD5/TGFB1/PLA2G15/CSF1R	8
GO:0099177	regulation of trans-synaptic signaling	8/186	455/18866	0.0818998	0.2526	0.195972	EGFR/ADIPOQ/JAK2/SERPINE2/NLGN1/PRKAR2B/LGMN/NF1	8
GO:0062012	regulation of small molecule metabolic process	8/186	456/18866	0.0826959	0.254839	0.197709	TPR/DGAT2/LEP/ADIPOQ/SNAI1/POMC/TGFB1/TP53	8
GO:0071453	cellular response to oxygen levels	5/186	235/18866	0.0834938	0.255614	0.198311	EPO/MIR146A/NFE2L2/E2F1/TP53	5
GO:0071695	anatomical structure maturation	5/186	235/18866	0.0834938	0.255614	0.198311	LEP/EPO/AGRN/GAL/NF1	5
GO:1904018	positive regulation of vasculature development	5/186	235/18866	0.0834938	0.255614	0.198311	MIR146A/NFE2L2/AKT3/STIM1/SERPINE1	5
GO:0042129	regulation of T cell proliferation	4/186	167/18866	0.0835147	0.255614	0.198311	LEP/EPO/RIPK2/CD4	4
GO:0032649	regulation of interferon-gamma production	3/186	104/18866	0.0835942	0.255614	0.198311	INHA/RIPK2/INHBA	3
GO:0003254	regulation of membrane depolarization	2/186	49/18866	0.0841467	0.255614	0.198311	BOK/NEDD4L	2
GO:0006692	prostanoid metabolic process	2/186	49/18866	0.0841467	0.255614	0.198311	CYP2S1/TNFRSF1A	2
GO:0006693	prostaglandin metabolic process	2/186	49/18866	0.0841467	0.255614	0.198311	CYP2S1/TNFRSF1A	2
GO:0007595	lactation	2/186	49/18866	0.0841467	0.255614	0.198311	CDO1/PRLR	2
GO:0009395	phospholipid catabolic process	2/186	49/18866	0.0841467	0.255614	0.198311	SCARB1/PLA2G15	2
GO:0042059	negative regulation of epidermal growth factor receptor signaling pathway	2/186	49/18866	0.0841467	0.255614	0.198311	EGFR/ZFYVE28	2
GO:0042149	cellular response to glucose starvation	2/186	49/18866	0.0841467	0.255614	0.198311	NFE2L2/TP53	2
GO:0042398	cellular modified amino acid biosynthetic process	2/186	49/18866	0.0841467	0.255614	0.198311	NFE2L2/CKM	2
GO:0048512	circadian behavior	2/186	49/18866	0.0841467	0.255614	0.198311	NLGN1/TP53	2
GO:0061383	trabecula morphogenesis	2/186	49/18866	0.0841467	0.255614	0.198311	TGFBR3/COL1A1	2
GO:0070231	T cell apoptotic process	2/186	49/18866	0.0841467	0.255614	0.198311	TSC22D3/TP53	2
GO:0090199	regulation of release of cytochrome c from mitochondria	2/186	49/18866	0.0841467	0.255614	0.198311	TNFSF10/TP53	2
GO:0045931	positive regulation of mitotic cell cycle	4/186	168/18866	0.084927	0.257768	0.199982	TPR/EGFR/CDC7/LGMN	4
GO:0046545	development of primary female sexual characteristics	3/186	105/18866	0.0854578	0.258946	0.200896	LEP/INHA/INHBA	3
GO:2001022	positive regulation of response to DNA damage stimulus	3/186	105/18866	0.0854578	0.258946	0.200896	EGFR/HDAC10/SKIL	3
GO:0046777	protein autophosphorylation	5/186	237/18866	0.0858274	0.259848	0.201596	EGFR/ADIPOQ/JAK2/MAP2K2/CSF1R	5
GO:0052126	movement in host environment	4/186	169/18866	0.086351	0.260533	0.202127	ITCH/EGFR/SCARB1/CD4	4
GO:0010769	regulation of cell morphogenesis involved in differentiation	6/186	310/18866	0.0870025	0.260533	0.202127	TRPC5/NTN1/NEDD4L/SKIL/NLGN1/IFRD1	6
GO:0044843	cell cycle G1/S phase transition	6/186	310/18866	0.0870025	0.260533	0.202127	EGFR/E2F1/CARM1/CDC7/TP53/INHBA	6
GO:0007528	neuromuscular junction development	2/186	50/18866	0.0871044	0.260533	0.202127	AGRN/COL4A5	2
GO:0007622	rhythmic behavior	2/186	50/18866	0.0871044	0.260533	0.202127	NLGN1/TP53	2
GO:0019674	NAD metabolic process	2/186	50/18866	0.0871044	0.260533	0.202127	TP53/NT5E	2
GO:0042987	amyloid precursor protein catabolic process	2/186	50/18866	0.0871044	0.260533	0.202127	ABCA2/ROCK1	2
GO:0043616	keratinocyte proliferation	2/186	50/18866	0.0871044	0.260533	0.202127	KLF9/CD109	2
GO:0048546	digestive tract morphogenesis	2/186	50/18866	0.0871044	0.260533	0.202127	EGFR/SFRP5	2
GO:0070671	response to interleukin-12	2/186	50/18866	0.0871044	0.260533	0.202127	JAK2/RIPK2	2
GO:0097300	programmed necrotic cell death	2/186	50/18866	0.0871044	0.260533	0.202127	BOK/TP53	2
GO:0002708	positive regulation of lymphocyte mediated immunity	3/186	106/18866	0.087339	0.260533	0.202127	LAG3/TGFB1/MSH2	3
GO:0007218	neuropeptide signaling pathway	3/186	106/18866	0.087339	0.260533	0.202127	POMC/SSTR5/GAL	3
GO:0019395	fatty acid oxidation	3/186	106/18866	0.087339	0.260533	0.202127	DGAT2/LEP/ADIPOQ	3
GO:0032414	positive regulation of ion transmembrane transporter activity	3/186	106/18866	0.087339	0.260533	0.202127	ATP1B2/STIM1/GAL	3
GO:0032611	interleukin-1 beta production	3/186	106/18866	0.087339	0.260533	0.202127	JAK2/RIPK2/TNFAIP3	3
GO:0071156	regulation of cell cycle arrest	3/186	106/18866	0.087339	0.260533	0.202127	E2F1/CARM1/TP53	3
GO:0006066	alcohol metabolic process	7/186	385/18866	0.0873476	0.260533	0.202127	DGAT2/LEP/ABCA2/GK/SCARB1/RPE65/NUDT4	7
GO:0070588	calcium ion transmembrane transport	6/186	312/18866	0.0890598	0.264649	0.205321	TRPC5/TRPC1/ORAI1/CRHR1/STIM1/TMEM38A	6
GO:0030307	positive regulation of cell growth	4/186	171/18866	0.0892338	0.264649	0.205321	EGFR/TRPC5/NTN1/NEDD4L	4
GO:0043266	regulation of potassium ion transport	3/186	107/18866	0.0892377	0.264649	0.205321	ATP1B2/NEDD4L/GAL	3
GO:0051963	regulation of synapse assembly	3/186	107/18866	0.0892377	0.264649	0.205321	NTN1/AGRN/NLGN1	3
GO:2001237	negative regulation of extrinsic apoptotic signaling pathway	3/186	107/18866	0.0892377	0.264649	0.205321	TNFSF10/TNFAIP3/SERPINE1	3
GO:0002204	somatic recombination of immunoglobulin genes involved in immune response	2/186	51/18866	0.0900929	0.264649	0.205321	TGFB1/MSH2	2
GO:0002208	somatic diversification of immunoglobulins involved in immune response	2/186	51/18866	0.0900929	0.264649	0.205321	TGFB1/MSH2	2
GO:0021879	forebrain neuron differentiation	2/186	51/18866	0.0900929	0.264649	0.205321	INHBA/CSF1R	2
GO:0035272	exocrine system development	2/186	51/18866	0.0900929	0.264649	0.205321	EGFR/TGFB1	2
GO:0045190	isotype switching	2/186	51/18866	0.0900929	0.264649	0.205321	TGFB1/MSH2	2
GO:0048146	positive regulation of fibroblast proliferation	2/186	51/18866	0.0900929	0.264649	0.205321	EGFR/E2F1	2
GO:0050435	amyloid-beta metabolic process	2/186	51/18866	0.0900929	0.264649	0.205321	ABCA2/ROCK1	2
GO:0071827	plasma lipoprotein particle organization	2/186	51/18866	0.0900929	0.264649	0.205321	SCARB1/PLTP	2
GO:0072523	purine-containing compound catabolic process	2/186	51/18866	0.0900929	0.264649	0.205321	NUDT4/NT5E	2
GO:1902893	regulation of pri-miRNA transcription by RNA polymerase II	2/186	51/18866	0.0900929	0.264649	0.205321	TGFB1/TP53	2
GO:0006814	sodium ion transport	5/186	241/18866	0.0905968	0.264649	0.205321	SLC6A20/SERPINE2/ATP1B2/SLC23A2/NEDD4L	5
GO:0001906	cell killing	4/186	172/18866	0.0906924	0.264649	0.205321	LEP/LYST/RAB27A/LAG3	4
GO:1990138	neuron projection extension	4/186	172/18866	0.0906924	0.264649	0.205321	TRPC5/NTN1/NEDD4L/IFRD1	4
GO:0031331	positive regulation of cellular catabolic process	7/186	390/18866	0.0919658	0.264649	0.205321	ITCH/ABCA2/NFE2L2/RIPK2/ROCK1/ABHD5/TNFAIP3	7
GO:0048660	regulation of smooth muscle cell proliferation	4/186	173/18866	0.0921626	0.264649	0.205321	EGFR/ADIPOQ/JAK2/TNFAIP3	4
GO:0010256	endomembrane system organization	8/186	468/18866	0.0926079	0.264649	0.205321	TRIP11/LYST/TRAPPC11/MAP2K2/RAB27A/SERPINE2/TMEM38A/COL5A1	8
GO:0002286	T cell activation involved in immune response	3/186	109/18866	0.0930868	0.264649	0.205321	RIPK2/RAB27A/TP53	3
GO:0043618	regulation of transcription from RNA polymerase II promoter in response to stress	3/186	109/18866	0.0930868	0.264649	0.205321	EPO/NFE2L2/TP53	3
GO:2000278	regulation of DNA biosynthetic process	3/186	109/18866	0.0930868	0.264649	0.205321	ADIPOQ/NOX4/TP53	3
GO:0030514	negative regulation of BMP signaling pathway	2/186	52/18866	0.0931115	0.264649	0.205321	SMURF2/SKIL	2
GO:0055078	sodium ion homeostasis	2/186	52/18866	0.0931115	0.264649	0.205321	ATP1B2/NEDD4L	2
GO:0090329	regulation of DNA-dependent DNA replication	2/186	52/18866	0.0931115	0.264649	0.205321	TIPIN/CDC7	2
GO:2001258	negative regulation of cation channel activity	2/186	52/18866	0.0931115	0.264649	0.205321	EPO/CRHR1	2
GO:0003205	cardiac chamber development	4/186	174/18866	0.0936441	0.264649	0.205321	TRIP11/TGFBR3/TGFB1/TP53	4
GO:0051099	positive regulation of binding	4/186	174/18866	0.0936441	0.264649	0.205321	JAK2/RIPK2/TGFB1/RAMP1	4
GO:0001553	luteinization	1/186	10/18866	0.0943506	0.264649	0.205321	INHBA	1
GO:0002676	regulation of chronic inflammatory response	1/186	10/18866	0.0943506	0.264649	0.205321	TNFAIP3	1
GO:0002934	desmosome organization	1/186	10/18866	0.0943506	0.264649	0.205321	PKP3	1
GO:0006560	proline metabolic process	1/186	10/18866	0.0943506	0.264649	0.205321	OAT	1
GO:0006930	substrate-dependent cell migration, cell extension	1/186	10/18866	0.0943506	0.264649	0.205321	NTN1	1
GO:0010749	regulation of nitric oxide mediated signal transduction	1/186	10/18866	0.0943506	0.264649	0.205321	EGFR	1
GO:0010887	negative regulation of cholesterol storage	1/186	10/18866	0.0943506	0.264649	0.205321	MIR146A	1
GO:0014051	gamma-aminobutyric acid secretion	1/186	10/18866	0.0943506	0.264649	0.205321	NF1	1
GO:0015851	nucleobase transport	1/186	10/18866	0.0943506	0.264649	0.205321	SLC23A2	1
GO:0021932	hindbrain radial glia guided cell migration	1/186	10/18866	0.0943506	0.264649	0.205321	ATP1B2	1
GO:0031943	regulation of glucocorticoid metabolic process	1/186	10/18866	0.0943506	0.264649	0.205321	GAL	1
GO:0032377	regulation of intracellular lipid transport	1/186	10/18866	0.0943506	0.264649	0.205321	ABCA2	1
GO:0032380	regulation of intracellular sterol transport	1/186	10/18866	0.0943506	0.264649	0.205321	ABCA2	1
GO:0032383	regulation of intracellular cholesterol transport	1/186	10/18866	0.0943506	0.264649	0.205321	ABCA2	1
GO:0032817	regulation of natural killer cell proliferation	1/186	10/18866	0.0943506	0.264649	0.205321	LEP	1
GO:0033083	regulation of immature T cell proliferation	1/186	10/18866	0.0943506	0.264649	0.205321	RIPK2	1
GO:0034135	regulation of toll-like receptor 2 signaling pathway	1/186	10/18866	0.0943506	0.264649	0.205321	TNFAIP3	1
GO:0035376	sterol import	1/186	10/18866	0.0943506	0.264649	0.205321	SCARB1	1
GO:0035524	proline transmembrane transport	1/186	10/18866	0.0943506	0.264649	0.205321	SLC6A20	1
GO:0035871	protein K11-linked deubiquitination	1/186	10/18866	0.0943506	0.264649	0.205321	TNFAIP3	1
GO:0045348	positive regulation of MHC class II biosynthetic process	1/186	10/18866	0.0943506	0.264649	0.205321	JAK2	1
GO:0045625	regulation of T-helper 1 cell differentiation	1/186	10/18866	0.0943506	0.264649	0.205321	RIPK2	1
GO:0046598	positive regulation of viral entry into host cell	1/186	10/18866	0.0943506	0.264649	0.205321	CD4	1
GO:0048304	positive regulation of isotype switching to IgG isotypes	1/186	10/18866	0.0943506	0.264649	0.205321	MSH2	1
GO:0048739	cardiac muscle fiber development	1/186	10/18866	0.0943506	0.264649	0.205321	TTN	1
GO:0051124	synaptic growth at neuromuscular junction	1/186	10/18866	0.0943506	0.264649	0.205321	AGRN	1
GO:0051541	elastin metabolic process	1/186	10/18866	0.0943506	0.264649	0.205321	LEP	1
GO:0051918	negative regulation of fibrinolysis	1/186	10/18866	0.0943506	0.264649	0.205321	SERPINE1	1
GO:0052646	alditol phosphate metabolic process	1/186	10/18866	0.0943506	0.264649	0.205321	GK	1
GO:0060346	bone trabecula formation	1/186	10/18866	0.0943506	0.264649	0.205321	COL1A1	1
GO:0070091	glucagon secretion	1/186	10/18866	0.0943506	0.264649	0.205321	LEP	1
GO:0070092	regulation of glucagon secretion	1/186	10/18866	0.0943506	0.264649	0.205321	LEP	1
GO:0070327	thyroid hormone transport	1/186	10/18866	0.0943506	0.264649	0.205321	SERPINA7	1
GO:0070341	fat cell proliferation	1/186	10/18866	0.0943506	0.264649	0.205321	E2F1	1
GO:0070344	regulation of fat cell proliferation	1/186	10/18866	0.0943506	0.264649	0.205321	E2F1	1
GO:0070391	response to lipoteichoic acid	1/186	10/18866	0.0943506	0.264649	0.205321	RIPK2	1
GO:0070424	regulation of nucleotide-binding oligomerization domain containing signaling pathway	1/186	10/18866	0.0943506	0.264649	0.205321	TNFAIP3	1
GO:0070508	cholesterol import	1/186	10/18866	0.0943506	0.264649	0.205321	SCARB1	1
GO:0071223	cellular response to lipoteichoic acid	1/186	10/18866	0.0943506	0.264649	0.205321	RIPK2	1
GO:0071313	cellular response to caffeine	1/186	10/18866	0.0943506	0.264649	0.205321	TMEM38A	1
GO:0075294	positive regulation by symbiont of entry into host	1/186	10/18866	0.0943506	0.264649	0.205321	CD4	1
GO:0097105	presynaptic membrane assembly	1/186	10/18866	0.0943506	0.264649	0.205321	NLGN1	1
GO:0097278	complement-dependent cytotoxicity	1/186	10/18866	0.0943506	0.264649	0.205321	RAB27A	1
GO:1901203	positive regulation of extracellular matrix assembly	1/186	10/18866	0.0943506	0.264649	0.205321	TGFB1	1
GO:1902237	positive regulation of endoplasmic reticulum stress-induced intrinsic apoptotic signaling pathway	1/186	10/18866	0.0943506	0.264649	0.205321	BOK	1
GO:1902415	regulation of mRNA binding	1/186	10/18866	0.0943506	0.264649	0.205321	CARM1	1
GO:1903897	regulation of PERK-mediated unfolded protein response	1/186	10/18866	0.0943506	0.264649	0.205321	BOK	1
GO:1904659	glucose transmembrane transport	3/186	110/18866	0.0950369	0.266368	0.206654	LEP/ADIPOQ/NFE2L2	3
GO:0048659	smooth muscle cell proliferation	4/186	175/18866	0.0951369	0.266442	0.206712	EGFR/ADIPOQ/JAK2/TNFAIP3	4
GO:0032731	positive regulation of interleukin-1 beta production	2/186	53/18866	0.0961591	0.268062	0.207968	JAK2/RIPK2	2
GO:0043124	negative regulation of I-kappaB kinase/NF-kappaB signaling	2/186	53/18866	0.0961591	0.268062	0.207968	ADIPOQ/TNFAIP3	2
GO:0043392	negative regulation of DNA binding	2/186	53/18866	0.0961591	0.268062	0.207968	JAK2/E2F1	2
GO:0045661	regulation of myoblast differentiation	2/186	53/18866	0.0961591	0.268062	0.207968	TNFSF14/TGFB1	2
GO:0061614	pri-miRNA transcription by RNA polymerase II	2/186	53/18866	0.0961591	0.268062	0.207968	TGFB1/TP53	2
GO:0071320	cellular response to cAMP	2/186	53/18866	0.0961591	0.268062	0.207968	ADIPOQ/NOX4	2
GO:0032652	regulation of interleukin-1 production	3/186	111/18866	0.0970036	0.269794	0.209312	JAK2/RIPK2/TNFAIP3	3
GO:0034440	lipid oxidation	3/186	111/18866	0.0970036	0.269794	0.209312	DGAT2/LEP/ADIPOQ	3
GO:0061387	regulation of extent of cell growth	3/186	111/18866	0.0970036	0.269794	0.209312	TRPC5/NTN1/IFRD1	3
GO:0016358	dendrite development	5/186	247/18866	0.0980032	0.271824	0.210887	TRPC5/NTN1/CARM1/NEDD4L/NLGN1	5
GO:0002478	antigen processing and presentation of exogenous peptide antigen	4/186	177/18866	0.0981562	0.271824	0.210887	SEC24A/CENPE/LAG3/LGMN	4
GO:0040013	negative regulation of locomotion	7/186	397/18866	0.0986582	0.271824	0.210887	ADIPOQ/MIR146A/NFE2L2/ATP1B2/TGFB1/SERPINE1/NF1	7
GO:0010524	positive regulation of calcium ion transport into cytosol	2/186	54/18866	0.0992349	0.271824	0.210887	TRPC1/CD4	2
GO:0032757	positive regulation of interleukin-8 production	2/186	54/18866	0.0992349	0.271824	0.210887	ADIPOQ/SERPINE1	2
GO:1903018	regulation of glycoprotein metabolic process	2/186	54/18866	0.0992349	0.271824	0.210887	ABCA2/RAMP1	2
GO:0060401	cytosolic calcium ion transport	4/186	178/18866	0.0996826	0.271824	0.210887	EPO/TRPC1/CD4/TMEM38A	4
GO:0001676	long-chain fatty acid metabolic process	3/186	113/18866	0.100987	0.271824	0.210887	CYP2C19/EPHX1/CYP2S1	3
GO:0001938	positive regulation of endothelial cell proliferation	3/186	113/18866	0.100987	0.271824	0.210887	MIR146A/AKT3/NF1	3
GO:0032963	collagen metabolic process	3/186	113/18866	0.100987	0.271824	0.210887	COL1A1/TGFB1/COL5A1	3
GO:0002931	response to ischemia	2/186	55/18866	0.102338	0.271824	0.210887	TP53/CSF1R	2
GO:0003229	ventricular cardiac muscle tissue development	2/186	55/18866	0.102338	0.271824	0.210887	TGFBR3/TGFB1	2
GO:0032655	regulation of interleukin-12 production	2/186	55/18866	0.102338	0.271824	0.210887	RIPK2/LTB	2
GO:0032781	positive regulation of ATPase activity	2/186	55/18866	0.102338	0.271824	0.210887	ATP1B2/MSH2	2
GO:0046164	alcohol catabolic process	2/186	55/18866	0.102338	0.271824	0.210887	GK/SCARB1	2
GO:0071825	protein-lipid complex subunit organization	2/186	55/18866	0.102338	0.271824	0.210887	SCARB1/PLTP	2
GO:0022406	membrane docking	4/186	180/18866	0.102768	0.271824	0.210887	HAUS3/OFD1/ROCK1/PRKAR2B	4
GO:0003279	cardiac septum development	3/186	114/18866	0.103002	0.271824	0.210887	TRIP11/TGFBR3/TP53	3
GO:0008645	hexose transmembrane transport	3/186	114/18866	0.103002	0.271824	0.210887	LEP/ADIPOQ/NFE2L2	3
GO:0030004	cellular monovalent inorganic cation homeostasis	3/186	114/18866	0.103002	0.271824	0.210887	ATP1B2/ATP6V0E2/NEDD4L	3
GO:0032411	positive regulation of transporter activity	3/186	114/18866	0.103002	0.271824	0.210887	ATP1B2/STIM1/GAL	3
GO:0043200	response to amino acid	3/186	114/18866	0.103002	0.271824	0.210887	EGFR/CDO1/COL1A1	3
GO:0001787	natural killer cell proliferation	1/186	11/18866	0.103284	0.271824	0.210887	LEP	1
GO:0006449	regulation of translational termination	1/186	11/18866	0.103284	0.271824	0.210887	EIF5A2	1
GO:0006527	arginine catabolic process	1/186	11/18866	0.103284	0.271824	0.210887	OAT	1
GO:0006702	androgen biosynthetic process	1/186	11/18866	0.103284	0.271824	0.210887	SCARB1	1
GO:0006707	cholesterol catabolic process	1/186	11/18866	0.103284	0.271824	0.210887	SCARB1	1
GO:0007256	activation of JNKK activity	1/186	11/18866	0.103284	0.271824	0.210887	RIPK2	1
GO:0010739	positive regulation of protein kinase A signaling	1/186	11/18866	0.103284	0.271824	0.210887	ADIPOQ	1
GO:0016127	sterol catabolic process	1/186	11/18866	0.103284	0.271824	0.210887	SCARB1	1
GO:0019852	L-ascorbic acid metabolic process	1/186	11/18866	0.103284	0.271824	0.210887	SLC23A2	1
GO:0032060	bleb assembly	1/186	11/18866	0.103284	0.271824	0.210887	ROCK1	1
GO:0033079	immature T cell proliferation	1/186	11/18866	0.103284	0.271824	0.210887	RIPK2	1
GO:0033210	leptin-mediated signaling pathway	1/186	11/18866	0.103284	0.271824	0.210887	LEP	1
GO:0034115	negative regulation of heterotypic cell-cell adhesion	1/186	11/18866	0.103284	0.271824	0.210887	ADIPOQ	1
GO:0034969	histone arginine methylation	1/186	11/18866	0.103284	0.271824	0.210887	CARM1	1
GO:0035246	peptidyl-arginine N-methylation	1/186	11/18866	0.103284	0.271824	0.210887	CARM1	1
GO:0035457	cellular response to interferon-alpha	1/186	11/18866	0.103284	0.271824	0.210887	TPR	1
GO:0040015	negative regulation of multicellular organism growth	1/186	11/18866	0.103284	0.271824	0.210887	LGMN	1
GO:0042447	hormone catabolic process	1/186	11/18866	0.103284	0.271824	0.210887	DIO2	1
GO:0043471	regulation of cellular carbohydrate catabolic process	1/186	11/18866	0.103284	0.271824	0.210887	TP53	1
GO:0043589	skin morphogenesis	1/186	11/18866	0.103284	0.271824	0.210887	COL1A1	1
GO:0043619	regulation of transcription from RNA polymerase II promoter in response to oxidative stress	1/186	11/18866	0.103284	0.271824	0.210887	NFE2L2	1
GO:0044803	multi-organism membrane organization	1/186	11/18866	0.103284	0.271824	0.210887	CD4	1
GO:0044848	biological phase	1/186	11/18866	0.103284	0.271824	0.210887	GAL	1
GO:0045657	positive regulation of monocyte differentiation	1/186	11/18866	0.103284	0.271824	0.210887	CD4	1
GO:0045899	positive regulation of RNA polymerase II transcription preinitiation complex assembly	1/186	11/18866	0.103284	0.271824	0.210887	TP53	1
GO:0048642	negative regulation of skeletal muscle tissue development	1/186	11/18866	0.103284	0.271824	0.210887	TGFB1	1
GO:0048853	forebrain morphogenesis	1/186	11/18866	0.103284	0.271824	0.210887	NF1	1
GO:0051006	positive regulation of lipoprotein lipase activity	1/186	11/18866	0.103284	0.271824	0.210887	ABHD5	1
GO:0051974	negative regulation of telomerase activity	1/186	11/18866	0.103284	0.271824	0.210887	TP53	1
GO:0060287	epithelial cilium movement involved in determination of left/right asymmetry	1/186	11/18866	0.103284	0.271824	0.210887	OFD1	1
GO:0061314	Notch signaling involved in heart development	1/186	11/18866	0.103284	0.271824	0.210887	SNAI1	1
GO:0070106	interleukin-27-mediated signaling pathway	1/186	11/18866	0.103284	0.271824	0.210887	JAK2	1
GO:0070475	rRNA base methylation	1/186	11/18866	0.103284	0.271824	0.210887	METTL15	1
GO:0070587	regulation of cell-cell adhesion involved in gastrulation	1/186	11/18866	0.103284	0.271824	0.210887	ADIPOQ	1
GO:0070673	response to interleukin-18	1/186	11/18866	0.103284	0.271824	0.210887	RIPK2	1
GO:0070757	interleukin-35-mediated signaling pathway	1/186	11/18866	0.103284	0.271824	0.210887	JAK2	1
GO:0071372	cellular response to follicle-stimulating hormone stimulus	1/186	11/18866	0.103284	0.271824	0.210887	INHBA	1
GO:0090193	positive regulation of glomerulus development	1/186	11/18866	0.103284	0.271824	0.210887	ADIPOQ	1
GO:0097090	presynaptic membrane organization	1/186	11/18866	0.103284	0.271824	0.210887	NLGN1	1
GO:0097396	response to interleukin-17	1/186	11/18866	0.103284	0.271824	0.210887	IL17F	1
GO:0097398	cellular response to interleukin-17	1/186	11/18866	0.103284	0.271824	0.210887	IL17F	1
GO:0097400	interleukin-17-mediated signaling pathway	1/186	11/18866	0.103284	0.271824	0.210887	IL17F	1
GO:0098917	retrograde trans-synaptic signaling	1/186	11/18866	0.103284	0.271824	0.210887	NLGN1	1
GO:0099624	atrial cardiac muscle cell membrane repolarization	1/186	11/18866	0.103284	0.271824	0.210887	KCNJ5	1
GO:0106049	regulation of cellular response to osmotic stress	1/186	11/18866	0.103284	0.271824	0.210887	EPO	1
GO:0140052	cellular response to oxidised low-density lipoprotein particle stimulus	1/186	11/18866	0.103284	0.271824	0.210887	MIR146A	1
GO:1902474	positive regulation of protein localization to synapse	1/186	11/18866	0.103284	0.271824	0.210887	NLGN1	1
GO:1904396	regulation of neuromuscular junction development	1/186	11/18866	0.103284	0.271824	0.210887	AGRN	1
GO:1904478	regulation of intestinal absorption	1/186	11/18866	0.103284	0.271824	0.210887	LEP	1
GO:1990440	positive regulation of transcription from RNA polymerase II promoter in response to endoplasmic reticulum stress	1/186	11/18866	0.103284	0.271824	0.210887	TP53	1
GO:2000480	negative regulation of cAMP-dependent protein kinase activity	1/186	11/18866	0.103284	0.271824	0.210887	PRKAR2B	1
GO:2001269	positive regulation of cysteine-type endopeptidase activity involved in apoptotic signaling pathway	1/186	11/18866	0.103284	0.271824	0.210887	JAK2	1
GO:0045619	regulation of lymphocyte differentiation	4/186	181/18866	0.104328	0.273402	0.212111	INHA/RIPK2/LAG3/INHBA	4
GO:0032609	interferon-gamma production	3/186	115/18866	0.105034	0.273402	0.212111	INHA/RIPK2/INHBA	3
GO:0043620	regulation of DNA-templated transcription in response to stress	3/186	115/18866	0.105034	0.273402	0.212111	EPO/NFE2L2/TP53	3
GO:0048640	negative regulation of developmental growth	3/186	115/18866	0.105034	0.273402	0.212111	NTN1/LGMN/IFRD1	3
GO:0051225	spindle assembly	3/186	115/18866	0.105034	0.273402	0.212111	TPR/HAUS3/SENP6	3
GO:0002712	regulation of B cell mediated immunity	2/186	56/18866	0.105468	0.273402	0.212111	TGFB1/MSH2	2
GO:0002889	regulation of immunoglobulin mediated immune response	2/186	56/18866	0.105468	0.273402	0.212111	TGFB1/MSH2	2
GO:0010332	response to gamma radiation	2/186	56/18866	0.105468	0.273402	0.212111	NOX4/TP53	2
GO:0016447	somatic recombination of immunoglobulin gene segments	2/186	56/18866	0.105468	0.273402	0.212111	TGFB1/MSH2	2
GO:0030071	regulation of mitotic metaphase/anaphase transition	2/186	56/18866	0.105468	0.273402	0.212111	TPR/CENPE	2
GO:0031295	T cell costimulation	2/186	56/18866	0.105468	0.273402	0.212111	PIK3CA/TNFSF14	2
GO:0031529	ruffle organization	2/186	56/18866	0.105468	0.273402	0.212111	NLGN1/CSF1R	2
GO:0034508	centromere complex assembly	2/186	56/18866	0.105468	0.273402	0.212111	SENP6/CENPE	2
GO:0043113	receptor clustering	2/186	56/18866	0.105468	0.273402	0.212111	AGRN/NLGN1	2
GO:0050732	negative regulation of peptidyl-tyrosine phosphorylation	2/186	56/18866	0.105468	0.273402	0.212111	MIR146A/ZFYVE28	2
GO:0060563	neuroepithelial cell differentiation	2/186	56/18866	0.105468	0.273402	0.212111	DSPP/SERPINE1	2
GO:0070228	regulation of lymphocyte apoptotic process	2/186	56/18866	0.105468	0.273402	0.212111	TSC22D3/TP53	2
GO:0086002	cardiac muscle cell action potential involved in contraction	2/186	56/18866	0.105468	0.273402	0.212111	NEDD4L/KCNJ5	2
GO:0086065	cell communication involved in cardiac conduction	2/186	56/18866	0.105468	0.273402	0.212111	ATP1B2/KCNJ5	2
GO:1903307	positive regulation of regulated secretory pathway	2/186	56/18866	0.105468	0.273402	0.212111	RAB27A/NLGN1	2
GO:1904645	response to amyloid-beta	2/186	56/18866	0.105468	0.273402	0.212111	MIR146A/LGMN	2
GO:0030217	T cell differentiation	5/186	253/18866	0.105707	0.273826	0.21244	LEP/RIPK2/CD4/LAG3/TP53	5
GO:0032392	DNA geometric change	3/186	116/18866	0.107082	0.276247	0.214318	CHD9/GTF2H3/TP53	3
GO:0007051	spindle organization	4/186	183/18866	0.107479	0.276247	0.214318	TPR/HAUS3/SENP6/CENPE	4
GO:0001541	ovarian follicle development	2/186	57/18866	0.108623	0.276247	0.214318	INHA/INHBA	2
GO:0019748	secondary metabolic process	2/186	57/18866	0.108623	0.276247	0.214318	NFE2L2/TRPC1	2
GO:0046148	pigment biosynthetic process	2/186	57/18866	0.108623	0.276247	0.214318	TRPC1/RPE65	2
GO:0071398	cellular response to fatty acid	2/186	57/18866	0.108623	0.276247	0.214318	DGAT2/E2F1	2
GO:0097479	synaptic vesicle localization	2/186	57/18866	0.108623	0.276247	0.214318	RAB27A/NLGN1	2
GO:0001936	regulation of endothelial cell proliferation	4/186	184/18866	0.10907	0.276247	0.214318	LEP/MIR146A/AKT3/NF1	4
GO:0046328	regulation of JNK cascade	4/186	184/18866	0.10907	0.276247	0.214318	ITCH/EGFR/RIPK2/ANKRD6	4
GO:0030282	bone mineralization	3/186	117/18866	0.109145	0.276247	0.214318	LEP/TUFT1/TGFB1	3
GO:0045446	endothelial cell differentiation	3/186	117/18866	0.109145	0.276247	0.214318	ROCK1/TNFRSF1A/COL18A1	3
GO:0051341	regulation of oxidoreductase activity	3/186	117/18866	0.109145	0.276247	0.214318	LEP/EGFR/SCARB1	3
GO:0019884	antigen processing and presentation of exogenous antigen	4/186	185/18866	0.110672	0.276247	0.214318	SEC24A/CENPE/LAG3/LGMN	4
GO:2000045	regulation of G1/S transition of mitotic cell cycle	4/186	185/18866	0.110672	0.276247	0.214318	EGFR/E2F1/CARM1/TP53	4
GO:0002831	regulation of response to biotic stimulus	7/186	409/18866	0.110739	0.276247	0.214318	ITCH/LEP/JAK2/RIPK2/LAG3/TNFAIP3/ICAM2	7
GO:0006805	xenobiotic metabolic process	3/186	118/18866	0.111224	0.276247	0.214318	CYP2C19/EPHX1/CYP2S1	3
GO:0002763	positive regulation of myeloid leukocyte differentiation	2/186	58/18866	0.111804	0.276247	0.214318	CD4/TGFB1	2
GO:0007091	metaphase/anaphase transition of mitotic cell cycle	2/186	58/18866	0.111804	0.276247	0.214318	TPR/CENPE	2
GO:0010656	negative regulation of muscle cell apoptotic process	2/186	58/18866	0.111804	0.276247	0.214318	JAK2/NFE2L2	2
GO:0031294	lymphocyte costimulation	2/186	58/18866	0.111804	0.276247	0.214318	PIK3CA/TNFSF14	2
GO:0035306	positive regulation of dephosphorylation	2/186	58/18866	0.111804	0.276247	0.214318	JAK2/TGFB1	2
GO:0051055	negative regulation of lipid biosynthetic process	2/186	58/18866	0.111804	0.276247	0.214318	SNAI1/ABCA2	2
GO:1902099	regulation of metaphase/anaphase transition of cell cycle	2/186	58/18866	0.111804	0.276247	0.214318	TPR/CENPE	2
GO:1902373	negative regulation of mRNA catabolic process	2/186	58/18866	0.111804	0.276247	0.214318	E2F1/PKP3	2
GO:0000727	double-strand break repair via break-induced replication	1/186	12/18866	0.11213	0.276247	0.214318	CDC7	1
GO:0006534	cysteine metabolic process	1/186	12/18866	0.11213	0.276247	0.214318	CDO1	1
GO:0006983	ER overload response	1/186	12/18866	0.11213	0.276247	0.214318	TP53	1
GO:0007320	insemination	1/186	12/18866	0.11213	0.276247	0.214318	SERPINE2	1
GO:0008343	adult feeding behavior	1/186	12/18866	0.11213	0.276247	0.214318	LEP	1
GO:0009071	serine family amino acid catabolic process	1/186	12/18866	0.11213	0.276247	0.214318	CDO1	1
GO:0010960	magnesium ion homeostasis	1/186	12/18866	0.11213	0.276247	0.214318	EGFR	1
GO:0015824	proline transport	1/186	12/18866	0.11213	0.276247	0.214318	SLC6A20	1
GO:0021670	lateral ventricle development	1/186	12/18866	0.11213	0.276247	0.214318	ATP1B2	1
GO:0032490	detection of molecule of bacterial origin	1/186	12/18866	0.11213	0.276247	0.214318	SCARB1	1
GO:0032494	response to peptidoglycan	1/186	12/18866	0.11213	0.276247	0.214318	RIPK2	1
GO:0033629	negative regulation of cell adhesion mediated by integrin	1/186	12/18866	0.11213	0.276247	0.214318	SERPINE1	1
GO:0035630	bone mineralization involved in bone maturation	1/186	12/18866	0.11213	0.276247	0.214318	LEP	1
GO:0036005	response to macrophage colony-stimulating factor	1/186	12/18866	0.11213	0.276247	0.214318	CSF1R	1
GO:0036006	cellular response to macrophage colony-stimulating factor stimulus	1/186	12/18866	0.11213	0.276247	0.214318	CSF1R	1
GO:0042368	vitamin D biosynthetic process	1/186	12/18866	0.11213	0.276247	0.214318	SNAI1	1
GO:0045161	neuronal ion channel clustering	1/186	12/18866	0.11213	0.276247	0.214318	AGRN	1
GO:0046322	negative regulation of fatty acid oxidation	1/186	12/18866	0.11213	0.276247	0.214318	DGAT2	1
GO:0046929	negative regulation of neurotransmitter secretion	1/186	12/18866	0.11213	0.276247	0.214318	NF1	1
GO:0051798	positive regulation of hair follicle development	1/186	12/18866	0.11213	0.276247	0.214318	GAL	1
GO:0060081	membrane hyperpolarization	1/186	12/18866	0.11213	0.276247	0.214318	TRPC5	1
GO:0060536	cartilage morphogenesis	1/186	12/18866	0.11213	0.276247	0.214318	SNAI1	1
GO:0060736	prostate gland growth	1/186	12/18866	0.11213	0.276247	0.214318	PRLR	1
GO:0061365	positive regulation of triglyceride lipase activity	1/186	12/18866	0.11213	0.276247	0.214318	ABHD5	1
GO:0061517	macrophage proliferation	1/186	12/18866	0.11213	0.276247	0.214318	CSF1R	1
GO:0070243	regulation of thymocyte apoptotic process	1/186	12/18866	0.11213	0.276247	0.214318	TP53	1
GO:0070278	extracellular matrix constituent secretion	1/186	12/18866	0.11213	0.276247	0.214318	TNFRSF1A	1
GO:0070586	cell-cell adhesion involved in gastrulation	1/186	12/18866	0.11213	0.276247	0.214318	ADIPOQ	1
GO:0070816	phosphorylation of RNA polymerase II C-terminal domain	1/186	12/18866	0.11213	0.276247	0.214318	GTF2H3	1
GO:0071257	cellular response to electrical stimulus	1/186	12/18866	0.11213	0.276247	0.214318	RPE65	1
GO:0071639	positive regulation of monocyte chemotactic protein-1 production	1/186	12/18866	0.11213	0.276247	0.214318	ADIPOQ	1
GO:0072015	glomerular visceral epithelial cell development	1/186	12/18866	0.11213	0.276247	0.214318	ADIPOQ	1
GO:0072537	fibroblast activation	1/186	12/18866	0.11213	0.276247	0.214318	LEP	1
GO:0072584	caveolin-mediated endocytosis	1/186	12/18866	0.11213	0.276247	0.214318	NEDD4L	1
GO:0090085	regulation of protein deubiquitination	1/186	12/18866	0.11213	0.276247	0.214318	ITCH	1
GO:0090154	positive regulation of sphingolipid biosynthetic process	1/186	12/18866	0.11213	0.276247	0.214318	TNFRSF1A	1
GO:0090331	negative regulation of platelet aggregation	1/186	12/18866	0.11213	0.276247	0.214318	SERPINE2	1
GO:0097104	postsynaptic membrane assembly	1/186	12/18866	0.11213	0.276247	0.214318	NLGN1	1
GO:0150065	regulation of deacetylase activity	1/186	12/18866	0.11213	0.276247	0.214318	MAPK8	1
GO:1902337	regulation of apoptotic process involved in morphogenesis	1/186	12/18866	0.11213	0.276247	0.214318	TNFRSF1A	1
GO:1902510	regulation of apoptotic DNA fragmentation	1/186	12/18866	0.11213	0.276247	0.214318	MIR146A	1
GO:1903441	protein localization to ciliary membrane	1/186	12/18866	0.11213	0.276247	0.214318	LZTFL1	1
GO:1904465	negative regulation of matrix metallopeptidase secretion	1/186	12/18866	0.11213	0.276247	0.214318	MIR146A	1
GO:1905214	regulation of RNA binding	1/186	12/18866	0.11213	0.276247	0.214318	CARM1	1
GO:2000105	positive regulation of DNA-dependent DNA replication	1/186	12/18866	0.11213	0.276247	0.214318	CDC7	1
GO:2000302	positive regulation of synaptic vesicle exocytosis	1/186	12/18866	0.11213	0.276247	0.214318	NLGN1	1
GO:2000304	positive regulation of ceramide biosynthetic process	1/186	12/18866	0.11213	0.276247	0.214318	TNFRSF1A	1
GO:2000650	negative regulation of sodium ion transmembrane transporter activity	1/186	12/18866	0.11213	0.276247	0.214318	NEDD4L	1
GO:0050770	regulation of axonogenesis	4/186	186/18866	0.112285	0.27641	0.214445	TRPC5/NTN1/SKIL/IFRD1	4
GO:1901617	organic hydroxy compound biosynthetic process	5/186	258/18866	0.112349	0.27641	0.214445	LEP/SNAI1/ABCA2/TRPC1/PLTP	5
GO:0046660	female sex differentiation	3/186	119/18866	0.113317	0.278415	0.216	LEP/INHA/INHBA	3
GO:1901222	regulation of NIK/NF-kappaB signaling	3/186	119/18866	0.113317	0.278415	0.216	EGFR/MIR146A/TNFSF14	3
GO:0021537	telencephalon development	5/186	259/18866	0.113701	0.279168	0.216585	EGFR/ATP1B2/INHBA/CSF1R/NF1	5
GO:0043525	positive regulation of neuron apoptotic process	2/186	59/18866	0.115008	0.281996	0.218779	TP53/NF1	2
GO:0048008	platelet-derived growth factor receptor signaling pathway	2/186	59/18866	0.115008	0.281996	0.218779	ADIPOQ/JAK2	2
GO:0032612	interleukin-1 production	3/186	121/18866	0.11755	0.283495	0.219942	JAK2/RIPK2/TNFAIP3	3
GO:0010823	negative regulation of mitochondrion organization	2/186	60/18866	0.118236	0.283495	0.219942	BOK/TP53	2
GO:0019229	regulation of vasoconstriction	2/186	60/18866	0.118236	0.283495	0.219942	LEP/EGFR	2
GO:0030865	cortical cytoskeleton organization	2/186	60/18866	0.118236	0.283495	0.219942	ROCK1/NLGN1	2
GO:0032732	positive regulation of interleukin-1 production	2/186	60/18866	0.118236	0.283495	0.219942	JAK2/RIPK2	2
GO:0033260	nuclear DNA replication	2/186	60/18866	0.118236	0.283495	0.219942	TIPIN/CDC7	2
GO:0043388	positive regulation of DNA binding	2/186	60/18866	0.118236	0.283495	0.219942	JAK2/TGFB1	2
GO:0044784	metaphase/anaphase transition of cell cycle	2/186	60/18866	0.118236	0.283495	0.219942	TPR/CENPE	2
GO:0048747	muscle fiber development	2/186	60/18866	0.118236	0.283495	0.219942	TTN/NEB	2
GO:0050994	regulation of lipid catabolic process	2/186	60/18866	0.118236	0.283495	0.219942	SCARB1/ABHD5	2
GO:0061098	positive regulation of protein tyrosine kinase activity	2/186	60/18866	0.118236	0.283495	0.219942	NOX4/CSF1R	2
GO:0061900	glial cell activation	2/186	60/18866	0.118236	0.283495	0.219942	EGFR/JAK2	2
GO:1903428	positive regulation of reactive oxygen species biosynthetic process	2/186	60/18866	0.118236	0.283495	0.219942	JAK2/RAB27A	2
GO:0099111	microtubule-based transport	4/186	190/18866	0.11884	0.283495	0.219942	TRIP11/LCA5/OFD1/RPGR	4
GO:0042752	regulation of circadian rhythm	3/186	122/18866	0.119688	0.283495	0.219942	MAPK8/NLGN1/TP53	3
GO:0045471	response to ethanol	3/186	122/18866	0.119688	0.283495	0.219942	LEP/ADIPOQ/CDO1	3
GO:0048167	regulation of synaptic plasticity	4/186	191/18866	0.120504	0.283495	0.219942	SERPINE2/NLGN1/LGMN/NF1	4
GO:0048863	stem cell differentiation	5/186	264/18866	0.120579	0.283495	0.219942	ITCH/MIR146A/NFE2L2/SP7/TP53	5
GO:0002087	regulation of respiratory gaseous exchange by nervous system process	1/186	13/18866	0.120889	0.283495	0.219942	NLGN1	1
GO:0005513	detection of calcium ion	1/186	13/18866	0.120889	0.283495	0.219942	STIM1	1
GO:0007171	activation of transmembrane receptor protein tyrosine kinase activity	1/186	13/18866	0.120889	0.283495	0.219942	PRLR	1
GO:0007183	SMAD protein complex assembly	1/186	13/18866	0.120889	0.283495	0.219942	TGFB1	1
GO:0007494	midgut development	1/186	13/18866	0.120889	0.283495	0.219942	EGFR	1
GO:0010642	negative regulation of platelet-derived growth factor receptor signaling pathway	1/186	13/18866	0.120889	0.283495	0.219942	ADIPOQ	1
GO:0010745	negative regulation of macrophage derived foam cell differentiation	1/186	13/18866	0.120889	0.283495	0.219942	ADIPOQ	1
GO:0010870	positive regulation of receptor biosynthetic process	1/186	13/18866	0.120889	0.283495	0.219942	JAK2	1
GO:0010958	regulation of amino acid import across plasma membrane	1/186	13/18866	0.120889	0.283495	0.219942	SLC43A2	1
GO:0014842	regulation of skeletal muscle satellite cell proliferation	1/186	13/18866	0.120889	0.283495	0.219942	JAK2	1
GO:0015697	quaternary ammonium group transport	1/186	13/18866	0.120889	0.283495	0.219942	SLC6A20	1
GO:0015816	glycine transport	1/186	13/18866	0.120889	0.283495	0.219942	SLC6A20	1
GO:0019336	phenol-containing compound catabolic process	1/186	13/18866	0.120889	0.283495	0.219942	DIO2	1
GO:0021681	cerebellar granular layer development	1/186	13/18866	0.120889	0.283495	0.219942	SERPINE2	1
GO:0030656	regulation of vitamin metabolic process	1/186	13/18866	0.120889	0.283495	0.219942	SNAI1	1
GO:0031453	positive regulation of heterochromatin assembly	1/186	13/18866	0.120889	0.283495	0.219942	TPR	1
GO:0031665	negative regulation of lipopolysaccharide-mediated signaling pathway	1/186	13/18866	0.120889	0.283495	0.219942	TNFAIP3	1
GO:0031953	negative regulation of protein autophosphorylation	1/186	13/18866	0.120889	0.283495	0.219942	ADIPOQ	1
GO:0032096	negative regulation of response to food	1/186	13/18866	0.120889	0.283495	0.219942	LEP	1
GO:0032099	negative regulation of appetite	1/186	13/18866	0.120889	0.283495	0.219942	LEP	1
GO:0032230	positive regulation of synaptic transmission, GABAergic	1/186	13/18866	0.120889	0.283495	0.219942	NLGN1	1
GO:0032429	regulation of phospholipase A2 activity	1/186	13/18866	0.120889	0.283495	0.219942	EGFR	1
GO:0035723	interleukin-15-mediated signaling pathway	1/186	13/18866	0.120889	0.283495	0.219942	CD4	1
GO:0038007	netrin-activated signaling pathway	1/186	13/18866	0.120889	0.283495	0.219942	NTN1	1
GO:0042308	negative regulation of protein import into nucleus	1/186	13/18866	0.120889	0.283495	0.219942	NF1	1
GO:0042635	positive regulation of hair cycle	1/186	13/18866	0.120889	0.283495	0.219942	GAL	1
GO:0048302	regulation of isotype switching to IgG isotypes	1/186	13/18866	0.120889	0.283495	0.219942	MSH2	1
GO:0048505	regulation of timing of cell differentiation	1/186	13/18866	0.120889	0.283495	0.219942	SERPINE2	1
GO:0048711	positive regulation of astrocyte differentiation	1/186	13/18866	0.120889	0.283495	0.219942	SERPINE2	1
GO:0048715	negative regulation of oligodendrocyte differentiation	1/186	13/18866	0.120889	0.283495	0.219942	NF1	1
GO:0051451	myoblast migration	1/186	13/18866	0.120889	0.283495	0.219942	ROCK1	1
GO:0060312	regulation of blood vessel remodeling	1/186	13/18866	0.120889	0.283495	0.219942	TGFB1	1
GO:0061000	negative regulation of dendritic spine development	1/186	13/18866	0.120889	0.283495	0.219942	NLGN1	1
GO:0061430	bone trabecula morphogenesis	1/186	13/18866	0.120889	0.283495	0.219942	COL1A1	1
GO:0071350	cellular response to interleukin-15	1/186	13/18866	0.120889	0.283495	0.219942	CD4	1
GO:0071415	cellular response to purine-containing compound	1/186	13/18866	0.120889	0.283495	0.219942	TMEM38A	1
GO:0071872	cellular response to epinephrine stimulus	1/186	13/18866	0.120889	0.283495	0.219942	ADIPOQ	1
GO:0072310	glomerular epithelial cell development	1/186	13/18866	0.120889	0.283495	0.219942	ADIPOQ	1
GO:0072578	neurotransmitter-gated ion channel clustering	1/186	13/18866	0.120889	0.283495	0.219942	NLGN1	1
GO:0106074	aminoacyl-tRNA metabolism involved in translational fidelity	1/186	13/18866	0.120889	0.283495	0.219942	PRORSD1P	1
GO:1900103	positive regulation of endoplasmic reticulum unfolded protein response	1/186	13/18866	0.120889	0.283495	0.219942	BOK	1
GO:1902306	negative regulation of sodium ion transmembrane transport	1/186	13/18866	0.120889	0.283495	0.219942	NEDD4L	1
GO:1903789	regulation of amino acid transmembrane transport	1/186	13/18866	0.120889	0.283495	0.219942	SLC43A2	1
GO:1904590	negative regulation of protein import	1/186	13/18866	0.120889	0.283495	0.219942	NF1	1
GO:1904995	negative regulation of leukocyte adhesion to vascular endothelial cell	1/186	13/18866	0.120889	0.283495	0.219942	MIR146A	1
GO:2000009	negative regulation of protein localization to cell surface	1/186	13/18866	0.120889	0.283495	0.219942	NEDD4L	1
GO:2000052	positive regulation of non-canonical Wnt signaling pathway	1/186	13/18866	0.120889	0.283495	0.219942	ANKRD6	1
GO:2000121	regulation of removal of superoxide radicals	1/186	13/18866	0.120889	0.283495	0.219942	NFE2L2	1
GO:0002381	immunoglobulin production involved in immunoglobulin mediated immune response	2/186	61/18866	0.121487	0.283495	0.219942	TGFB1/MSH2	2
GO:0006027	glycosaminoglycan catabolic process	2/186	61/18866	0.121487	0.283495	0.219942	AGRN/TGFB1	2
GO:0010574	regulation of vascular endothelial growth factor production	2/186	61/18866	0.121487	0.283495	0.219942	MIR146A/TGFB1	2
GO:0010965	regulation of mitotic sister chromatid separation	2/186	61/18866	0.121487	0.283495	0.219942	TPR/CENPE	2
GO:0021872	forebrain generation of neurons	2/186	61/18866	0.121487	0.283495	0.219942	INHBA/CSF1R	2
GO:0033619	membrane protein proteolysis	2/186	61/18866	0.121487	0.283495	0.219942	ROCK1/TGFB1	2
GO:0046847	filopodium assembly	2/186	61/18866	0.121487	0.283495	0.219942	AGRN/NLGN1	2
GO:0061912	selective autophagy	2/186	61/18866	0.121487	0.283495	0.219942	RIPK2/TP53	2
GO:0090303	positive regulation of wound healing	2/186	61/18866	0.121487	0.283495	0.219942	NFE2L2/SERPINE1	2
GO:0019058	viral life cycle	6/186	341/18866	0.12181	0.283955	0.220298	TPR/ITCH/EGFR/SCARB1/CD4/NEDD4L	6
GO:0048675	axon extension	3/186	123/18866	0.12184	0.283955	0.220298	TRPC5/NTN1/IFRD1	3
GO:0006650	glycerophospholipid metabolic process	6/186	343/18866	0.124264	0.288589	0.223893	PIGO/PIK3CA/SCARB1/ABHD5/PLA2G15/CSF1R	6
GO:0007405	neuroblast proliferation	2/186	62/18866	0.124759	0.288589	0.223893	TP53/NF1	2
GO:0048488	synaptic vesicle endocytosis	2/186	62/18866	0.124759	0.288589	0.223893	ROCK1/NLGN1	2
GO:0055025	positive regulation of cardiac muscle tissue development	2/186	62/18866	0.124759	0.288589	0.223893	TGFBR3/TGFB1	2
GO:0140238	presynaptic endocytosis	2/186	62/18866	0.124759	0.288589	0.223893	ROCK1/NLGN1	2
GO:1902475	L-alpha-amino acid transmembrane transport	2/186	62/18866	0.124759	0.288589	0.223893	SLC6A20/SLC43A2	2
GO:0048002	antigen processing and presentation of peptide antigen	4/186	194/18866	0.125557	0.288589	0.223893	SEC24A/CENPE/LAG3/LGMN	4
GO:0001952	regulation of cell-matrix adhesion	3/186	125/18866	0.126188	0.288589	0.223893	ROCK1/SERPINE1/NF1	3
GO:0032479	regulation of type I interferon production	3/186	125/18866	0.126188	0.288589	0.223893	ITCH/RIPK2/TNFAIP3	3
GO:1901136	carbohydrate derivative catabolic process	4/186	195/18866	0.127262	0.288589	0.223893	AGRN/NUDT4/TGFB1/NT5E	4
GO:0090596	sensory organ morphogenesis	5/186	269/18866	0.127648	0.288589	0.223893	NTN1/RPE65/LRIG3/NF1/COL5A1	5
GO:0007265	Ras protein signal transduction	6/186	346/18866	0.12799	0.288589	0.223893	EPO/JAK2/ROCK1/NTN1/TP53/NF1	6
GO:0070059	intrinsic apoptotic signaling pathway in response to endoplasmic reticulum stress	2/186	63/18866	0.128053	0.288589	0.223893	BOK/TP53	2
GO:2000134	negative regulation of G1/S transition of mitotic cell cycle	3/186	126/18866	0.128383	0.288589	0.223893	E2F1/CARM1/TP53	3
GO:0001886	endothelial cell morphogenesis	1/186	14/18866	0.129562	0.288589	0.223893	COL18A1	1
GO:0003413	chondrocyte differentiation involved in endochondral bone morphogenesis	1/186	14/18866	0.129562	0.288589	0.223893	TRIP11	1
GO:0006999	nuclear pore organization	1/186	14/18866	0.129562	0.288589	0.223893	TPR	1
GO:0007175	negative regulation of epidermal growth factor-activated receptor activity	1/186	14/18866	0.129562	0.288589	0.223893	ZFYVE28	1
GO:0010248	establishment or maintenance of transmembrane electrochemical gradient	1/186	14/18866	0.129562	0.288589	0.223893	ATP1B2	1
GO:0010872	regulation of cholesterol esterification	1/186	14/18866	0.129562	0.288589	0.223893	ABCA2	1
GO:0010889	regulation of sequestering of triglyceride	1/186	14/18866	0.129562	0.288589	0.223893	ABHD5	1
GO:0010896	regulation of triglyceride catabolic process	1/186	14/18866	0.129562	0.288589	0.223893	ABHD5	1
GO:0010935	regulation of macrophage cytokine production	1/186	14/18866	0.129562	0.288589	0.223893	TGFB1	1
GO:0014841	skeletal muscle satellite cell proliferation	1/186	14/18866	0.129562	0.288589	0.223893	JAK2	1
GO:0014857	regulation of skeletal muscle cell proliferation	1/186	14/18866	0.129562	0.288589	0.223893	JAK2	1
GO:0018410	C-terminal protein amino acid modification	1/186	14/18866	0.129562	0.288589	0.223893	ATG12	1
GO:0030007	cellular potassium ion homeostasis	1/186	14/18866	0.129562	0.288589	0.223893	ATP1B2	1
GO:0030213	hyaluronan biosynthetic process	1/186	14/18866	0.129562	0.288589	0.223893	TGFB1	1
GO:0031958	corticosteroid receptor signaling pathway	1/186	14/18866	0.129562	0.288589	0.223893	JAK2	1
GO:0032042	mitochondrial DNA metabolic process	1/186	14/18866	0.129562	0.288589	0.223893	TP53	1
GO:0032310	prostaglandin secretion	1/186	14/18866	0.129562	0.288589	0.223893	LEP	1
GO:0032488	Cdc42 protein signal transduction	1/186	14/18866	0.129562	0.288589	0.223893	NTN1	1
GO:0032802	low-density lipoprotein particle receptor catabolic process	1/186	14/18866	0.129562	0.288589	0.223893	ABCA2	1
GO:0034616	response to laminar fluid shear stress	1/186	14/18866	0.129562	0.288589	0.223893	NFE2L2	1
GO:0035358	regulation of peroxisome proliferator activated receptor signaling pathway	1/186	14/18866	0.129562	0.288589	0.223893	LEP	1
GO:0036092	phosphatidylinositol-3-phosphate biosynthetic process	1/186	14/18866	0.129562	0.288589	0.223893	PIK3CA	1
GO:0038166	angiotensin-activated signaling pathway	1/186	14/18866	0.129562	0.288589	0.223893	ROCK1	1
GO:0040034	regulation of development, heterochronic	1/186	14/18866	0.129562	0.288589	0.223893	SERPINE2	1
GO:0042762	regulation of sulfur metabolic process	1/186	14/18866	0.129562	0.288589	0.223893	NFE2L2	1
GO:0044794	positive regulation by host of viral process	1/186	14/18866	0.129562	0.288589	0.223893	CSF1R	1
GO:0044804	autophagy of nucleus	1/186	14/18866	0.129562	0.288589	0.223893	ATG12	1
GO:0045217	cell-cell junction maintenance	1/186	14/18866	0.129562	0.288589	0.223893	CSF1R	1
GO:0045799	positive regulation of chromatin assembly or disassembly	1/186	14/18866	0.129562	0.288589	0.223893	TPR	1
GO:0045898	regulation of RNA polymerase II transcription preinitiation complex assembly	1/186	14/18866	0.129562	0.288589	0.223893	TP53	1
GO:0046462	monoacylglycerol metabolic process	1/186	14/18866	0.129562	0.288589	0.223893	DGAT2	1
GO:0046512	sphingosine biosynthetic process	1/186	14/18866	0.129562	0.288589	0.223893	ABCA2	1
GO:0046520	sphingoid biosynthetic process	1/186	14/18866	0.129562	0.288589	0.223893	ABCA2	1
GO:0047484	regulation of response to osmotic stress	1/186	14/18866	0.129562	0.288589	0.223893	EPO	1
GO:0048291	isotype switching to IgG isotypes	1/186	14/18866	0.129562	0.288589	0.223893	MSH2	1
GO:0050667	homocysteine metabolic process	1/186	14/18866	0.129562	0.288589	0.223893	NOX4	1
GO:0050872	white fat cell differentiation	1/186	14/18866	0.129562	0.288589	0.223893	FABP4	1
GO:0051917	regulation of fibrinolysis	1/186	14/18866	0.129562	0.288589	0.223893	SERPINE1	1
GO:0060707	trophoblast giant cell differentiation	1/186	14/18866	0.129562	0.288589	0.223893	SNAI1	1
GO:0060831	smoothened signaling pathway involved in dorsal/ventral neural tube patterning	1/186	14/18866	0.129562	0.288589	0.223893	GORAB	1
GO:0060911	cardiac cell fate commitment	1/186	14/18866	0.129562	0.288589	0.223893	TENM4	1
GO:0070234	positive regulation of T cell apoptotic process	1/186	14/18866	0.129562	0.288589	0.223893	TP53	1
GO:0070672	response to interleukin-15	1/186	14/18866	0.129562	0.288589	0.223893	CD4	1
GO:0071236	cellular response to antibiotic	1/186	14/18866	0.129562	0.288589	0.223893	TP53	1
GO:0071285	cellular response to lithium ion	1/186	14/18866	0.129562	0.288589	0.223893	FABP4	1
GO:0072216	positive regulation of metanephros development	1/186	14/18866	0.129562	0.288589	0.223893	ADIPOQ	1
GO:0090161	Golgi ribbon formation	1/186	14/18866	0.129562	0.288589	0.223893	TRIP11	1
GO:0090231	regulation of spindle checkpoint	1/186	14/18866	0.129562	0.288589	0.223893	TPR	1
GO:0090266	regulation of mitotic cell cycle spindle assembly checkpoint	1/186	14/18866	0.129562	0.288589	0.223893	TPR	1
GO:0097154	GABAergic neuron differentiation	1/186	14/18866	0.129562	0.288589	0.223893	INHBA	1
GO:1901386	negative regulation of voltage-gated calcium channel activity	1/186	14/18866	0.129562	0.288589	0.223893	CRHR1	1
GO:1902430	negative regulation of amyloid-beta formation	1/186	14/18866	0.129562	0.288589	0.223893	ROCK1	1
GO:1903504	regulation of mitotic spindle checkpoint	1/186	14/18866	0.129562	0.288589	0.223893	TPR	1
GO:1903624	regulation of DNA catabolic process	1/186	14/18866	0.129562	0.288589	0.223893	MIR146A	1
GO:1903726	negative regulation of phospholipid metabolic process	1/186	14/18866	0.129562	0.288589	0.223893	ABCA2	1
GO:1904748	regulation of apoptotic process involved in development	1/186	14/18866	0.129562	0.288589	0.223893	TNFRSF1A	1
GO:1905205	positive regulation of connective tissue replacement	1/186	14/18866	0.129562	0.288589	0.223893	ROCK1	1
GO:2000543	positive regulation of gastrulation	1/186	14/18866	0.129562	0.288589	0.223893	TENM4	1
GO:0042742	defense response to bacterium	6/186	348/18866	0.130504	0.290229	0.225166	LYST/RIPK2/TNFRSF1A/CD4/RNASE3/SERPINE1	6
GO:0030258	lipid modification	5/186	271/18866	0.130528	0.290229	0.225166	DGAT2/LEP/PIK3CA/ADIPOQ/ABCA2	5
GO:0032606	type I interferon production	3/186	127/18866	0.130591	0.290229	0.225166	ITCH/RIPK2/TNFAIP3	3
GO:0009749	response to glucose	4/186	197/18866	0.130699	0.290229	0.225166	PIK3CA/ADIPOQ/NOX4/MIR146A	4
GO:0048839	inner ear development	4/186	197/18866	0.130699	0.290229	0.225166	TRIP11/NTN1/LRIG3/LGR5	4
GO:0046173	polyol biosynthetic process	2/186	64/18866	0.131366	0.290642	0.225487	LEP/ABCA2	2
GO:0046686	response to cadmium ion	2/186	64/18866	0.131366	0.290642	0.225487	MAPK8/EGFR	2
GO:0051306	mitotic sister chromatid separation	2/186	64/18866	0.131366	0.290642	0.225487	TPR/CENPE	2
GO:0051898	negative regulation of protein kinase B signaling	2/186	64/18866	0.131366	0.290642	0.225487	SFRP5/MIR146A	2
GO:0051926	negative regulation of calcium ion transport	2/186	64/18866	0.131366	0.290642	0.225487	EPO/CRHR1	2
GO:0070265	necrotic cell death	2/186	64/18866	0.131366	0.290642	0.225487	BOK/TP53	2
GO:1903409	reactive oxygen species biosynthetic process	3/186	128/18866	0.132813	0.293378	0.227609	JAK2/NOX4/RAB27A	3
GO:0046942	carboxylic acid transport	6/186	350/18866	0.133042	0.293378	0.227609	LEP/SLC6A20/FABP4/SLC43A2/SLC23A2/NF1	6
GO:0044839	cell cycle G2/M phase transition	5/186	273/18866	0.133438	0.293378	0.227609	HAUS3/OFD1/CDC7/PRKAR2B/TP53	5
GO:0010573	vascular endothelial growth factor production	2/186	65/18866	0.1347	0.293378	0.227609	MIR146A/TGFB1	2
GO:0031646	positive regulation of nervous system process	2/186	65/18866	0.1347	0.293378	0.227609	TENM4/NLGN1	2
GO:0044786	cell cycle DNA replication	2/186	65/18866	0.1347	0.293378	0.227609	TIPIN/CDC7	2
GO:0045604	regulation of epidermal cell differentiation	2/186	65/18866	0.1347	0.293378	0.227609	ROCK1/CD109	2
GO:1902305	regulation of sodium ion transmembrane transport	2/186	65/18866	0.1347	0.293378	0.227609	ATP1B2/NEDD4L	2
GO:0010389	regulation of G2/M transition of mitotic cell cycle	4/186	200/18866	0.135927	0.293378	0.227609	HAUS3/OFD1/CDC7/PRKAR2B	4
GO:0015849	organic acid transport	6/186	353/18866	0.136894	0.293378	0.227609	LEP/SLC6A20/FABP4/SLC43A2/SLC23A2/NF1	6
GO:0031099	regeneration	4/186	201/18866	0.137688	0.293378	0.227609	EGFR/JAK2/TGFBR3/IFRD1	4
GO:0002562	somatic diversification of immune receptors via germline recombination within a single locus	2/186	66/18866	0.138052	0.293378	0.227609	TGFB1/MSH2	2
GO:0016444	somatic cell DNA recombination	2/186	66/18866	0.138052	0.293378	0.227609	TGFB1/MSH2	2
GO:0016445	somatic diversification of immunoglobulins	2/186	66/18866	0.138052	0.293378	0.227609	TGFB1/MSH2	2
GO:0032715	negative regulation of interleukin-6 production	2/186	66/18866	0.138052	0.293378	0.227609	MIR146A/TNFAIP3	2
GO:0034394	protein localization to cell surface	2/186	66/18866	0.138052	0.293378	0.227609	ABCA2/NEDD4L	2
GO:1905207	regulation of cardiocyte differentiation	2/186	66/18866	0.138052	0.293378	0.227609	EGFR/TGFB1	2
GO:1905818	regulation of chromosome separation	2/186	66/18866	0.138052	0.293378	0.227609	TPR/CENPE	2
GO:0000098	sulfur amino acid catabolic process	1/186	15/18866	0.13815	0.293378	0.227609	CDO1	1
GO:0002467	germinal center formation	1/186	15/18866	0.13815	0.293378	0.227609	TNFAIP3	1
GO:0006089	lactate metabolic process	1/186	15/18866	0.13815	0.293378	0.227609	TP53	1
GO:0009404	toxin metabolic process	1/186	15/18866	0.13815	0.293378	0.227609	NFE2L2	1
GO:0009415	response to water	1/186	15/18866	0.13815	0.293378	0.227609	COL18A1	1
GO:0010763	positive regulation of fibroblast migration	1/186	15/18866	0.13815	0.293378	0.227609	TGFB1	1
GO:0014856	skeletal muscle cell proliferation	1/186	15/18866	0.13815	0.293378	0.227609	JAK2	1
GO:0016114	terpenoid biosynthetic process	1/186	15/18866	0.13815	0.293378	0.227609	RPE65	1
GO:0018216	peptidyl-arginine methylation	1/186	15/18866	0.13815	0.293378	0.227609	CARM1	1
GO:0021535	cell migration in hindbrain	1/186	15/18866	0.13815	0.293378	0.227609	ATP1B2	1
GO:0023035	CD40 signaling pathway	1/186	15/18866	0.13815	0.293378	0.227609	TNFAIP3	1
GO:0030852	regulation of granulocyte differentiation	1/186	15/18866	0.13815	0.293378	0.227609	ADIPOQ	1
GO:0032105	negative regulation of response to extracellular stimulus	1/186	15/18866	0.13815	0.293378	0.227609	LEP	1
GO:0032108	negative regulation of response to nutrient levels	1/186	15/18866	0.13815	0.293378	0.227609	LEP	1
GO:0032645	regulation of granulocyte macrophage colony-stimulating factor production	1/186	15/18866	0.13815	0.293378	0.227609	IL17F	1
GO:0034111	negative regulation of homotypic cell-cell adhesion	1/186	15/18866	0.13815	0.293378	0.227609	SERPINE2	1
GO:0034349	glial cell apoptotic process	1/186	15/18866	0.13815	0.293378	0.227609	TP53	1
GO:0036376	sodium ion export across plasma membrane	1/186	15/18866	0.13815	0.293378	0.227609	ATP1B2	1
GO:0042574	retinal metabolic process	1/186	15/18866	0.13815	0.293378	0.227609	RPE65	1
GO:0043518	negative regulation of DNA damage response, signal transduction by p53 class mediator	1/186	15/18866	0.13815	0.293378	0.227609	SNAI1	1
GO:0044406	adhesion of symbiont to host	1/186	15/18866	0.13815	0.293378	0.227609	SCARB1	1
GO:0045346	regulation of MHC class II biosynthetic process	1/186	15/18866	0.13815	0.293378	0.227609	JAK2	1
GO:0045651	positive regulation of macrophage differentiation	1/186	15/18866	0.13815	0.293378	0.227609	TGFB1	1
GO:0045779	negative regulation of bone resorption	1/186	15/18866	0.13815	0.293378	0.227609	TNFAIP3	1
GO:0046033	AMP metabolic process	1/186	15/18866	0.13815	0.293378	0.227609	NT5E	1
GO:0048308	organelle inheritance	1/186	15/18866	0.13815	0.293378	0.227609	MAP2K2	1
GO:0048313	Golgi inheritance	1/186	15/18866	0.13815	0.293378	0.227609	MAP2K2	1
GO:0048712	negative regulation of astrocyte differentiation	1/186	15/18866	0.13815	0.293378	0.227609	NF1	1
GO:0051315	attachment of mitotic spindle microtubules to kinetochore	1/186	15/18866	0.13815	0.293378	0.227609	CENPE	1
GO:0051589	negative regulation of neurotransmitter transport	1/186	15/18866	0.13815	0.293378	0.227609	NF1	1
GO:0060253	negative regulation of glial cell proliferation	1/186	15/18866	0.13815	0.293378	0.227609	MIR146A	1
GO:0060347	heart trabecula formation	1/186	15/18866	0.13815	0.293378	0.227609	TGFBR3	1
GO:0070885	negative regulation of calcineurin-NFAT signaling cascade	1/186	15/18866	0.13815	0.293378	0.227609	TBC1D10C	1
GO:0071474	cellular hyperosmotic response	1/186	15/18866	0.13815	0.293378	0.227609	EPO	1
GO:0072567	chemokine (C-X-C motif) ligand 2 production	1/186	15/18866	0.13815	0.293378	0.227609	MIR146A	1
GO:0090110	COPII-coated vesicle cargo loading	1/186	15/18866	0.13815	0.293378	0.227609	SEC24A	1
GO:0090192	regulation of glomerulus development	1/186	15/18866	0.13815	0.293378	0.227609	ADIPOQ	1
GO:0090594	inflammatory response to wounding	1/186	15/18866	0.13815	0.293378	0.227609	TGFB1	1
GO:0106057	negative regulation of calcineurin-mediated signaling	1/186	15/18866	0.13815	0.293378	0.227609	TBC1D10C	1
GO:1900029	positive regulation of ruffle assembly	1/186	15/18866	0.13815	0.293378	0.227609	NLGN1	1
GO:1902043	positive regulation of extrinsic apoptotic signaling pathway via death domain receptors	1/186	15/18866	0.13815	0.293378	0.227609	SKIL	1
GO:1903960	negative regulation of anion transmembrane transport	1/186	15/18866	0.13815	0.293378	0.227609	SLC43A2	1
GO:1904464	regulation of matrix metallopeptidase secretion	1/186	15/18866	0.13815	0.293378	0.227609	MIR146A	1
GO:1905203	regulation of connective tissue replacement	1/186	15/18866	0.13815	0.293378	0.227609	ROCK1	1
GO:1990773	matrix metallopeptidase secretion	1/186	15/18866	0.13815	0.293378	0.227609	MIR146A	1
GO:2000095	regulation of Wnt signaling pathway, planar cell polarity pathway	1/186	15/18866	0.13815	0.293378	0.227609	ANKRD6	1
GO:2000341	regulation of chemokine (C-X-C motif) ligand 2 production	1/186	15/18866	0.13815	0.293378	0.227609	MIR146A	1
GO:2000345	regulation of hepatocyte proliferation	1/186	15/18866	0.13815	0.293378	0.227609	TNFAIP3	1
GO:2001028	positive regulation of endothelial cell chemotaxis	1/186	15/18866	0.13815	0.293378	0.227609	LGMN	1
GO:2001256	regulation of store-operated calcium entry	1/186	15/18866	0.13815	0.293378	0.227609	STIM1	1
GO:0006913	nucleocytoplasmic transport	6/186	354/18866	0.138189	0.293378	0.227609	TPR/LEP/JAK2/TGFB1/TP53/NF1	6
GO:0007015	actin filament organization	7/186	434/18866	0.138295	0.293432	0.227651	JAK2/NOX4/ROCK1/MPRIP/TTN/TPM2/NEB	7
GO:0009746	response to hexose	4/186	202/18866	0.139459	0.295589	0.229324	PIK3CA/ADIPOQ/NOX4/MIR146A	4
GO:0003206	cardiac chamber morphogenesis	3/186	131/18866	0.139556	0.295589	0.229324	TGFBR3/TGFB1/TP53	3
GO:0003231	cardiac ventricle development	3/186	131/18866	0.139556	0.295589	0.229324	TRIP11/TGFBR3/TGFB1	3
GO:0002548	monocyte chemotaxis	2/186	67/18866	0.141423	0.297975	0.231176	LGMN/SERPINE1	2
GO:0006026	aminoglycan catabolic process	2/186	67/18866	0.141423	0.297975	0.231176	AGRN/TGFB1	2
GO:0009166	nucleotide catabolic process	2/186	67/18866	0.141423	0.297975	0.231176	NUDT4/NT5E	2
GO:0032890	regulation of organic acid transport	2/186	67/18866	0.141423	0.297975	0.231176	LEP/SLC43A2	2
GO:0045123	cellular extravasation	2/186	67/18866	0.141423	0.297975	0.231176	LEP/ROCK1	2
GO:0051965	positive regulation of synapse assembly	2/186	67/18866	0.141423	0.297975	0.231176	AGRN/NLGN1	2
GO:0070613	regulation of protein processing	2/186	67/18866	0.141423	0.297975	0.231176	SERPINE2/SERPINE1	2
GO:0071300	cellular response to retinoic acid	2/186	67/18866	0.141423	0.297975	0.231176	LEP/COL1A1	2
GO:1903672	positive regulation of sprouting angiogenesis	2/186	67/18866	0.141423	0.297975	0.231176	MIR146A/AKT3	2
GO:1902807	negative regulation of cell cycle G1/S phase transition	3/186	132/18866	0.14183	0.298658	0.231706	E2F1/CARM1/TP53	3
GO:0051169	nuclear transport	6/186	357/18866	0.142109	0.299074	0.232028	TPR/LEP/JAK2/TGFB1/TP53/NF1	6
GO:1903708	positive regulation of hemopoiesis	4/186	204/18866	0.143028	0.300832	0.233392	RIPK2/CD4/TGFB1/INHBA	4
GO:0042177	negative regulation of protein catabolic process	3/186	133/18866	0.144116	0.30146	0.233879	EGFR/ROCK1/SERPINE2	3
GO:0002637	regulation of immunoglobulin production	2/186	68/18866	0.144811	0.30146	0.233879	TGFB1/MSH2	2
GO:0040014	regulation of multicellular organism growth	2/186	68/18866	0.144811	0.30146	0.233879	PIK3CA/LGMN	2
GO:0042446	hormone biosynthetic process	2/186	68/18866	0.144811	0.30146	0.233879	SCARB1/DIO2	2
GO:0071479	cellular response to ionizing radiation	2/186	68/18866	0.144811	0.30146	0.233879	NOX4/TP53	2
GO:1902369	negative regulation of RNA catabolic process	2/186	68/18866	0.144811	0.30146	0.233879	E2F1/PKP3	2
GO:0007498	mesoderm development	3/186	134/18866	0.146414	0.30146	0.233879	JAK2/SNAI1/INHBA	3
GO:0043280	positive regulation of cysteine-type endopeptidase activity involved in apoptotic process	3/186	134/18866	0.146414	0.30146	0.233879	BOK/JAK2/TNFSF10	3
GO:0071333	cellular response to glucose stimulus	3/186	134/18866	0.146414	0.30146	0.233879	PIK3CA/NOX4/MIR146A	3
GO:0035637	multicellular organismal signaling	4/186	206/18866	0.146633	0.30146	0.233879	TRPC1/ATP1B2/STIM1/KCNJ5	4
GO:1902806	regulation of cell cycle G1/S phase transition	4/186	206/18866	0.146633	0.30146	0.233879	EGFR/E2F1/CARM1/TP53	4
GO:0006098	pentose-phosphate shunt	1/186	16/18866	0.146654	0.30146	0.233879	TP53	1
GO:0006595	polyamine metabolic process	1/186	16/18866	0.146654	0.30146	0.233879	HDAC10	1
GO:0007076	mitotic chromosome condensation	1/186	16/18866	0.146654	0.30146	0.233879	TTN	1
GO:0007567	parturition	1/186	16/18866	0.146654	0.30146	0.233879	CRHR1	1
GO:0010225	response to UV-C	1/186	16/18866	0.146654	0.30146	0.233879	TP53	1
GO:0010820	positive regulation of T cell chemotaxis	1/186	16/18866	0.146654	0.30146	0.233879	TNFSF14	1
GO:0010934	macrophage cytokine production	1/186	16/18866	0.146654	0.30146	0.233879	TGFB1	1
GO:0015812	gamma-aminobutyric acid transport	1/186	16/18866	0.146654	0.30146	0.233879	NF1	1
GO:0016446	somatic hypermutation of immunoglobulin genes	1/186	16/18866	0.146654	0.30146	0.233879	MSH2	1
GO:0030214	hyaluronan catabolic process	1/186	16/18866	0.146654	0.30146	0.233879	TGFB1	1
GO:0032604	granulocyte macrophage colony-stimulating factor production	1/186	16/18866	0.146654	0.30146	0.233879	IL17F	1
GO:0033033	negative regulation of myeloid cell apoptotic process	1/186	16/18866	0.146654	0.30146	0.233879	EPO	1
GO:0042035	regulation of cytokine biosynthetic process	1/186	16/18866	0.146654	0.30146	0.233879	IL17F	1
GO:0042532	negative regulation of tyrosine phosphorylation of STAT protein	1/186	16/18866	0.146654	0.30146	0.233879	MIR146A	1
GO:0043249	erythrocyte maturation	1/186	16/18866	0.146654	0.30146	0.233879	EPO	1
GO:0044065	regulation of respiratory system process	1/186	16/18866	0.146654	0.30146	0.233879	NLGN1	1
GO:0045342	MHC class II biosynthetic process	1/186	16/18866	0.146654	0.30146	0.233879	JAK2	1
GO:0046325	negative regulation of glucose import	1/186	16/18866	0.146654	0.30146	0.233879	LEP	1
GO:0046831	regulation of RNA export from nucleus	1/186	16/18866	0.146654	0.30146	0.233879	TPR	1
GO:0051770	positive regulation of nitric-oxide synthase biosynthetic process	1/186	16/18866	0.146654	0.30146	0.233879	JAK2	1
GO:0061450	trophoblast cell migration	1/186	16/18866	0.146654	0.30146	0.233879	SMURF2	1
GO:0071871	response to epinephrine	1/186	16/18866	0.146654	0.30146	0.233879	ADIPOQ	1
GO:0072224	metanephric glomerulus development	1/186	16/18866	0.146654	0.30146	0.233879	ADIPOQ	1
GO:0097091	synaptic vesicle clustering	1/186	16/18866	0.146654	0.30146	0.233879	NLGN1	1
GO:1900121	negative regulation of receptor binding	1/186	16/18866	0.146654	0.30146	0.233879	ADIPOQ	1
GO:1901163	regulation of trophoblast cell migration	1/186	16/18866	0.146654	0.30146	0.233879	SMURF2	1
GO:1901201	regulation of extracellular matrix assembly	1/186	16/18866	0.146654	0.30146	0.233879	TGFB1	1
GO:1903358	regulation of Golgi organization	1/186	16/18866	0.146654	0.30146	0.233879	MAP2K2	1
GO:1904294	positive regulation of ERAD pathway	1/186	16/18866	0.146654	0.30146	0.233879	NFE2L2	1
GO:0048662	negative regulation of smooth muscle cell proliferation	2/186	69/18866	0.148217	0.303982	0.235836	ADIPOQ/TNFAIP3	2
GO:0060038	cardiac muscle cell proliferation	2/186	69/18866	0.148217	0.303982	0.235836	TGFBR3/TENM4	2
GO:0071230	cellular response to amino acid stimulus	2/186	69/18866	0.148217	0.303982	0.235836	EGFR/COL1A1	2
GO:1903317	regulation of protein maturation	2/186	69/18866	0.148217	0.303982	0.235836	SERPINE2/SERPINE1	2
GO:0016579	protein deubiquitination	5/186	283/18866	0.148415	0.304218	0.236019	ITCH/USP16/SMURF2/TNFAIP3/TP53	5
GO:0003158	endothelium development	3/186	135/18866	0.148724	0.304505	0.236242	ROCK1/TNFRSF1A/COL18A1	3
GO:0006414	translational elongation	3/186	135/18866	0.148724	0.304505	0.236242	USP16/EIF5A2/DIO2	3
GO:0042391	regulation of membrane potential	7/186	443/18866	0.14897	0.304838	0.2365	TRPC5/BOK/CHRNG/ATP1B2/NEDD4L/KCNJ5/NLGN1	7
GO:0071331	cellular response to hexose stimulus	3/186	136/18866	0.151046	0.308617	0.239432	PIK3CA/NOX4/MIR146A	3
GO:0050771	negative regulation of axonogenesis	2/186	70/18866	0.151638	0.308617	0.239432	NTN1/IFRD1	2
GO:0035303	regulation of dephosphorylation	4/186	209/18866	0.152106	0.308617	0.239432	MPHOSPH10/JAK2/ROCK1/TGFB1	4
GO:0140014	mitotic nuclear division	5/186	286/18866	0.153044	0.308617	0.239432	TPR/USP16/CENPE/KNTC1/TTN	5
GO:0042552	myelination	3/186	137/18866	0.153379	0.308617	0.239432	ABCA2/TENM4/NF1	3
GO:0002449	lymphocyte mediated immunity	6/186	366/18866	0.154176	0.308617	0.239432	LEP/LYST/RAB27A/LAG3/TGFB1/MSH2	6
GO:0021700	developmental maturation	5/186	287/18866	0.1546	0.308617	0.239432	LEP/EPO/AGRN/GAL/NF1	5
GO:0000076	DNA replication checkpoint	1/186	17/18866	0.155074	0.308617	0.239432	TIPIN	1
GO:0000097	sulfur amino acid biosynthetic process	1/186	17/18866	0.155074	0.308617	0.239432	CDO1	1
GO:0002566	somatic diversification of immune receptors via somatic mutation	1/186	17/18866	0.155074	0.308617	0.239432	MSH2	1
GO:0003198	epithelial to mesenchymal transition involved in endocardial cushion formation	1/186	17/18866	0.155074	0.308617	0.239432	SNAI1	1
GO:0006750	glutathione biosynthetic process	1/186	17/18866	0.155074	0.308617	0.239432	NFE2L2	1
GO:0006978	DNA damage response, signal transduction by p53 class mediator resulting in transcription of p21 class mediator	1/186	17/18866	0.155074	0.308617	0.239432	TP53	1
GO:0007096	regulation of exit from mitosis	1/186	17/18866	0.155074	0.308617	0.239432	KNTC1	1
GO:0009084	glutamine family amino acid biosynthetic process	1/186	17/18866	0.155074	0.308617	0.239432	OAT	1
GO:0009299	mRNA transcription	1/186	17/18866	0.155074	0.308617	0.239432	TP53	1
GO:0010224	response to UV-B	1/186	17/18866	0.155074	0.308617	0.239432	MSH2	1
GO:0010715	regulation of extracellular matrix disassembly	1/186	17/18866	0.155074	0.308617	0.239432	TGFB1	1
GO:0010819	regulation of T cell chemotaxis	1/186	17/18866	0.155074	0.308617	0.239432	TNFSF14	1
GO:0014067	negative regulation of phosphatidylinositol 3-kinase signaling	1/186	17/18866	0.155074	0.308617	0.239432	SERPINE2	1
GO:0015732	prostaglandin transport	1/186	17/18866	0.155074	0.308617	0.239432	LEP	1
GO:0030299	intestinal cholesterol absorption	1/186	17/18866	0.155074	0.308617	0.239432	LEP	1
GO:0030730	sequestering of triglyceride	1/186	17/18866	0.155074	0.308617	0.239432	ABHD5	1
GO:0031000	response to caffeine	1/186	17/18866	0.155074	0.308617	0.239432	TMEM38A	1
GO:0031065	positive regulation of histone deacetylation	1/186	17/18866	0.155074	0.308617	0.239432	TP53	1
GO:0032682	negative regulation of chemokine production	1/186	17/18866	0.155074	0.308617	0.239432	MIR146A	1
GO:0034384	high-density lipoprotein particle clearance	1/186	17/18866	0.155074	0.308617	0.239432	SCARB1	1
GO:0035020	regulation of Rac protein signal transduction	1/186	17/18866	0.155074	0.308617	0.239432	NF1	1
GO:0035729	cellular response to hepatocyte growth factor stimulus	1/186	17/18866	0.155074	0.308617	0.239432	LGMN	1
GO:0042753	positive regulation of circadian rhythm	1/186	17/18866	0.155074	0.308617	0.239432	NLGN1	1
GO:0043117	positive regulation of vascular permeability	1/186	17/18866	0.155074	0.308617	0.239432	TGFB1	1
GO:0044764	multi-organism cellular process	1/186	17/18866	0.155074	0.308617	0.239432	CD4	1
GO:0045722	positive regulation of gluconeogenesis	1/186	17/18866	0.155074	0.308617	0.239432	DGAT2	1
GO:0046851	negative regulation of bone remodeling	1/186	17/18866	0.155074	0.308617	0.239432	TNFAIP3	1
GO:0055089	fatty acid homeostasis	1/186	17/18866	0.155074	0.308617	0.239432	DGAT2	1
GO:0060644	mammary gland epithelial cell differentiation	1/186	17/18866	0.155074	0.308617	0.239432	PRLR	1
GO:0070166	enamel mineralization	1/186	17/18866	0.155074	0.308617	0.239432	STIM1	1
GO:0070242	thymocyte apoptotic process	1/186	17/18866	0.155074	0.308617	0.239432	TP53	1
GO:0070293	renal absorption	1/186	17/18866	0.155074	0.308617	0.239432	ADIPOQ	1
GO:0071850	mitotic cell cycle arrest	1/186	17/18866	0.155074	0.308617	0.239432	TP53	1
GO:0090185	negative regulation of kidney development	1/186	17/18866	0.155074	0.308617	0.239432	ADIPOQ	1
GO:0090336	positive regulation of brown fat cell differentiation	1/186	17/18866	0.155074	0.308617	0.239432	FNDC5	1
GO:0097067	cellular response to thyroid hormone stimulus	1/186	17/18866	0.155074	0.308617	0.239432	KLF9	1
GO:1901673	regulation of mitotic spindle assembly	1/186	17/18866	0.155074	0.308617	0.239432	TPR	1
GO:1902992	negative regulation of amyloid precursor protein catabolic process	1/186	17/18866	0.155074	0.308617	0.239432	ROCK1	1
GO:2000811	negative regulation of anoikis	1/186	17/18866	0.155074	0.308617	0.239432	PIK3CA	1
GO:2001267	regulation of cysteine-type endopeptidase activity involved in apoptotic signaling pathway	1/186	17/18866	0.155074	0.308617	0.239432	JAK2	1
GO:0042982	amyloid precursor protein metabolic process	2/186	71/18866	0.155075	0.308617	0.239432	ABCA2/ROCK1	2
GO:0045739	positive regulation of DNA repair	2/186	71/18866	0.155075	0.308617	0.239432	EGFR/HDAC10	2
GO:0046579	positive regulation of Ras protein signal transduction	2/186	71/18866	0.155075	0.308617	0.239432	EPO/JAK2	2
GO:0002705	positive regulation of leukocyte mediated immunity	3/186	138/18866	0.155724	0.309715	0.240283	LAG3/TGFB1/MSH2	3
GO:0002703	regulation of leukocyte mediated immunity	4/186	211/18866	0.155797	0.309715	0.240283	LEP/LAG3/TGFB1/MSH2	4
GO:0006417	regulation of translation	7/186	450/18866	0.157536	0.312552	0.242485	TPR/USP16/MIR146A/ROCK1/EIF5A2/PIWIL4/DIO2	7
GO:0002685	regulation of leukocyte migration	4/186	212/18866	0.157656	0.312552	0.242485	TNFSF14/LGMN/SERPINE1/CSF1R	4
GO:0006643	membrane lipid metabolic process	4/186	212/18866	0.157656	0.312552	0.242485	PIGO/ABCA2/TNFRSF1A/PLA2G15	4
GO:0051650	establishment of vesicle localization	4/186	212/18866	0.157656	0.312552	0.242485	TRIP11/RAB27A/SEC24A/NLGN1	4
GO:0051701	interaction with host	4/186	212/18866	0.157656	0.312552	0.242485	ITCH/EGFR/SCARB1/CD4	4
GO:0007272	ensheathment of neurons	3/186	139/18866	0.15808	0.31288	0.242739	ABCA2/TENM4/NF1	3
GO:0008366	axon ensheathment	3/186	139/18866	0.15808	0.31288	0.242739	ABCA2/TENM4/NF1	3
GO:0035304	regulation of protein dephosphorylation	3/186	139/18866	0.15808	0.31288	0.242739	JAK2/ROCK1/TGFB1	3
GO:0033047	regulation of mitotic sister chromatid segregation	2/186	72/18866	0.158527	0.31291	0.242762	TPR/CENPE	2
GO:0042440	pigment metabolic process	2/186	72/18866	0.158527	0.31291	0.242762	TRPC1/RPE65	2
GO:0045600	positive regulation of fat cell differentiation	2/186	72/18866	0.158527	0.31291	0.242762	CARM1/FNDC5	2
GO:0061035	regulation of cartilage development	2/186	72/18866	0.158527	0.31291	0.242762	LEP/CARM1	2
GO:1904427	positive regulation of calcium ion transmembrane transport	2/186	72/18866	0.158527	0.31291	0.242762	TRPC1/STIM1	2
GO:0016051	carbohydrate biosynthetic process	4/186	213/18866	0.159523	0.314332	0.243866	DGAT2/LEP/ADIPOQ/TGFB1	4
GO:0030073	insulin secretion	4/186	213/18866	0.159523	0.314332	0.243866	LEP/JAK2/SSTR5/GAL	4
GO:0090276	regulation of peptide hormone secretion	4/186	213/18866	0.159523	0.314332	0.243866	LEP/EGFR/JAK2/SSTR5	4
GO:0002460	adaptive immune response based on somatic recombination of immune receptors built from immunoglobulin superfamily domains	6/186	370/18866	0.159681	0.314332	0.243866	RIPK2/RAB27A/CD4/TGFB1/TNFAIP3/MSH2	6
GO:0045862	positive regulation of proteolysis	6/186	370/18866	0.159681	0.314332	0.243866	BOK/JAK2/NFE2L2/RIPK2/TNFSF10/LGMN	6
GO:0072655	establishment of protein localization to mitochondrion	3/186	140/18866	0.160447	0.314501	0.243997	MAPK8/E2F1/TP53	3
GO:0031503	protein-containing complex localization	5/186	291/18866	0.16089	0.314501	0.243997	TPR/TRIP11/LCA5/RPGR/NLGN1	5
GO:0003208	cardiac ventricle morphogenesis	2/186	73/18866	0.161993	0.314501	0.243997	TGFBR3/TGFB1	2
GO:0010611	regulation of cardiac muscle hypertrophy	2/186	73/18866	0.161993	0.314501	0.243997	ROCK1/TNFRSF1A	2
GO:0015807	L-amino acid transport	2/186	73/18866	0.161993	0.314501	0.243997	SLC6A20/SLC43A2	2
GO:0051155	positive regulation of striated muscle cell differentiation	2/186	73/18866	0.161993	0.314501	0.243997	TNFSF14/TGFB1	2
GO:0070227	lymphocyte apoptotic process	2/186	73/18866	0.161993	0.314501	0.243997	TSC22D3/TP53	2
GO:1901292	nucleoside phosphate catabolic process	2/186	73/18866	0.161993	0.314501	0.243997	NUDT4/NT5E	2
GO:1902036	regulation of hematopoietic stem cell differentiation	2/186	73/18866	0.161993	0.314501	0.243997	ITCH/NFE2L2	2
GO:0007586	digestion	3/186	141/18866	0.162826	0.314501	0.243997	LEP/UCN2/SCARB1	3
GO:0009581	detection of external stimulus	3/186	141/18866	0.162826	0.314501	0.243997	SERPINE2/RPE65/TTN	3
GO:0043281	regulation of cysteine-type endopeptidase activity involved in apoptotic process	4/186	215/18866	0.16328	0.314501	0.243997	BOK/JAK2/TNFSF10/TNFSF14	4
GO:0006740	NADPH regeneration	1/186	18/18866	0.163412	0.314501	0.243997	TP53	1
GO:0006825	copper ion transport	1/186	18/18866	0.163412	0.314501	0.243997	CP	1
GO:0007597	blood coagulation, intrinsic pathway	1/186	18/18866	0.163412	0.314501	0.243997	KNG1	1
GO:0010523	negative regulation of calcium ion transport into cytosol	1/186	18/18866	0.163412	0.314501	0.243997	EPO	1
GO:0021756	striatum development	1/186	18/18866	0.163412	0.314501	0.243997	INHBA	1
GO:0031293	membrane protein intracellular domain proteolysis	1/186	18/18866	0.163412	0.314501	0.243997	TGFB1	1
GO:0032740	positive regulation of interleukin-17 production	1/186	18/18866	0.163412	0.314501	0.243997	TGFB1	1
GO:0032780	negative regulation of ATPase activity	1/186	18/18866	0.163412	0.314501	0.243997	TP53	1
GO:0033194	response to hydroperoxide	1/186	18/18866	0.163412	0.314501	0.243997	JAK2	1
GO:0034199	activation of protein kinase A activity	1/186	18/18866	0.163412	0.314501	0.243997	PRKAR2B	1
GO:0034433	steroid esterification	1/186	18/18866	0.163412	0.314501	0.243997	ABCA2	1
GO:0034434	sterol esterification	1/186	18/18866	0.163412	0.314501	0.243997	ABCA2	1
GO:0034435	cholesterol esterification	1/186	18/18866	0.163412	0.314501	0.243997	ABCA2	1
GO:0034587	piRNA metabolic process	1/186	18/18866	0.163412	0.314501	0.243997	PIWIL4	1
GO:0035313	wound healing, spreading of epidermal cells	1/186	18/18866	0.163412	0.314501	0.243997	COL5A1	1
GO:0035994	response to muscle stretch	1/186	18/18866	0.163412	0.314501	0.243997	TTN	1
GO:0042772	DNA damage response, signal transduction resulting in transcription	1/186	18/18866	0.163412	0.314501	0.243997	TP53	1
GO:0042983	amyloid precursor protein biosynthetic process	1/186	18/18866	0.163412	0.314501	0.243997	ABCA2	1
GO:0042984	regulation of amyloid precursor protein biosynthetic process	1/186	18/18866	0.163412	0.314501	0.243997	ABCA2	1
GO:0045653	negative regulation of megakaryocyte differentiation	1/186	18/18866	0.163412	0.314501	0.243997	GABPA	1
GO:0045721	negative regulation of gluconeogenesis	1/186	18/18866	0.163412	0.314501	0.243997	ADIPOQ	1
GO:0060977	coronary vasculature morphogenesis	1/186	18/18866	0.163412	0.314501	0.243997	TGFBR3	1
GO:0070230	positive regulation of lymphocyte apoptotic process	1/186	18/18866	0.163412	0.314501	0.243997	TP53	1
GO:0071371	cellular response to gonadotropin stimulus	1/186	18/18866	0.163412	0.314501	0.243997	INHBA	1
GO:0071605	monocyte chemotactic protein-1 production	1/186	18/18866	0.163412	0.314501	0.243997	ADIPOQ	1
GO:0071637	regulation of monocyte chemotactic protein-1 production	1/186	18/18866	0.163412	0.314501	0.243997	ADIPOQ	1
GO:1900221	regulation of amyloid-beta clearance	1/186	18/18866	0.163412	0.314501	0.243997	ROCK1	1
GO:1901524	regulation of mitophagy	1/186	18/18866	0.163412	0.314501	0.243997	TP53	1
GO:2000303	regulation of ceramide biosynthetic process	1/186	18/18866	0.163412	0.314501	0.243997	TNFRSF1A	1
GO:2000641	regulation of early endosome to late endosome transport	1/186	18/18866	0.163412	0.314501	0.243997	MAP2K2	1
GO:0051090	regulation of DNA-binding transcription factor activity	7/186	455/18866	0.163791	0.315062	0.244432	MAPK8/ITCH/JAK2/SFRP5/RIPK2/CARM1/TNFAIP3	7
GO:0007292	female gamete generation	3/186	142/18866	0.165214	0.316786	0.24577	LEP/LGR5/INHBA	3
GO:0006305	DNA alkylation	2/186	74/18866	0.165474	0.316786	0.24577	PIK3CA/PIWIL4	2
GO:0006306	DNA methylation	2/186	74/18866	0.165474	0.316786	0.24577	PIK3CA/PIWIL4	2
GO:0006635	fatty acid beta-oxidation	2/186	74/18866	0.165474	0.316786	0.24577	LEP/ADIPOQ	2
GO:0034121	regulation of toll-like receptor signaling pathway	2/186	74/18866	0.165474	0.316786	0.24577	MIR146A/TNFAIP3	2
GO:0036465	synaptic vesicle recycling	2/186	74/18866	0.165474	0.316786	0.24577	ROCK1/NLGN1	2
GO:0086003	cardiac muscle cell contraction	2/186	74/18866	0.165474	0.316786	0.24577	NEDD4L/KCNJ5	2
GO:1903036	positive regulation of response to wounding	2/186	74/18866	0.165474	0.316786	0.24577	NFE2L2/SERPINE1	2
GO:2001259	positive regulation of cation channel activity	2/186	74/18866	0.165474	0.316786	0.24577	STIM1/GAL	2
GO:0001707	mesoderm formation	2/186	75/18866	0.168967	0.320682	0.248792	SNAI1/INHBA	2
GO:0001910	regulation of leukocyte mediated cytotoxicity	2/186	75/18866	0.168967	0.320682	0.248792	LEP/LAG3	2
GO:0006353	DNA-templated transcription, termination	2/186	75/18866	0.168967	0.320682	0.248792	MAZ/GTF2H3	2
GO:0030858	positive regulation of epithelial cell differentiation	2/186	75/18866	0.168967	0.320682	0.248792	ADIPOQ/SERPINE1	2
GO:0031100	animal organ regeneration	2/186	75/18866	0.168967	0.320682	0.248792	EGFR/TGFBR3	2
GO:0043627	response to estrogen	2/186	75/18866	0.168967	0.320682	0.248792	EPO/GAL	2
GO:0050805	negative regulation of synaptic transmission	2/186	75/18866	0.168967	0.320682	0.248792	ADIPOQ/NF1	2
GO:0086001	cardiac muscle cell action potential	2/186	75/18866	0.168967	0.320682	0.248792	NEDD4L/KCNJ5	2
GO:0009582	detection of abiotic stimulus	3/186	144/18866	0.170023	0.320682	0.248792	SERPINE2/RPE65/TTN	3
GO:0010212	response to ionizing radiation	3/186	144/18866	0.170023	0.320682	0.248792	NOX4/TP53/MSH2	3
GO:0070585	protein localization to mitochondrion	3/186	144/18866	0.170023	0.320682	0.248792	MAPK8/E2F1/TP53	3
GO:0003417	growth plate cartilage development	1/186	19/18866	0.171668	0.320682	0.248792	CARM1	1
GO:0006670	sphingosine metabolic process	1/186	19/18866	0.171668	0.320682	0.248792	ABCA2	1
GO:0006704	glucocorticoid biosynthetic process	1/186	19/18866	0.171668	0.320682	0.248792	HSD11B1	1
GO:0007213	G protein-coupled acetylcholine receptor signaling pathway	1/186	19/18866	0.171668	0.320682	0.248792	AGRN	1
GO:0010544	negative regulation of platelet activation	1/186	19/18866	0.171668	0.320682	0.248792	SERPINE2	1
GO:0010663	positive regulation of striated muscle cell apoptotic process	1/186	19/18866	0.171668	0.320682	0.248792	TP53	1
GO:0010666	positive regulation of cardiac muscle cell apoptotic process	1/186	19/18866	0.171668	0.320682	0.248792	TP53	1
GO:0010759	positive regulation of macrophage chemotaxis	1/186	19/18866	0.171668	0.320682	0.248792	CSF1R	1
GO:0019054	modulation by virus of host cellular process	1/186	19/18866	0.171668	0.320682	0.248792	CD4	1
GO:0019184	nonribosomal peptide biosynthetic process	1/186	19/18866	0.171668	0.320682	0.248792	NFE2L2	1
GO:0031445	regulation of heterochromatin assembly	1/186	19/18866	0.171668	0.320682	0.248792	TPR	1
GO:0031643	positive regulation of myelination	1/186	19/18866	0.171668	0.320682	0.248792	TENM4	1
GO:0032095	regulation of response to food	1/186	19/18866	0.171668	0.320682	0.248792	LEP	1
GO:0032239	regulation of nucleobase-containing compound transport	1/186	19/18866	0.171668	0.320682	0.248792	TPR	1
GO:0033189	response to vitamin A	1/186	19/18866	0.171668	0.320682	0.248792	EPO	1
GO:0035728	response to hepatocyte growth factor	1/186	19/18866	0.171668	0.320682	0.248792	LGMN	1
GO:0044320	cellular response to leptin stimulus	1/186	19/18866	0.171668	0.320682	0.248792	LEP	1
GO:0045063	T-helper 1 cell differentiation	1/186	19/18866	0.171668	0.320682	0.248792	RIPK2	1
GO:0045780	positive regulation of bone resorption	1/186	19/18866	0.171668	0.320682	0.248792	EGFR	1
GO:0045947	negative regulation of translational initiation	1/186	19/18866	0.171668	0.320682	0.248792	TPR	1
GO:0046852	positive regulation of bone remodeling	1/186	19/18866	0.171668	0.320682	0.248792	EGFR	1
GO:0050908	detection of light stimulus involved in visual perception	1/186	19/18866	0.171668	0.320682	0.248792	RPE65	1
GO:0050962	detection of light stimulus involved in sensory perception	1/186	19/18866	0.171668	0.320682	0.248792	RPE65	1
GO:0060252	positive regulation of glial cell proliferation	1/186	19/18866	0.171668	0.320682	0.248792	E2F1	1
GO:0060749	mammary gland alveolus development	1/186	19/18866	0.171668	0.320682	0.248792	PRLR	1
GO:0061318	renal filtration cell differentiation	1/186	19/18866	0.171668	0.320682	0.248792	ADIPOQ	1
GO:0061377	mammary gland lobule development	1/186	19/18866	0.171668	0.320682	0.248792	PRLR	1
GO:0070233	negative regulation of T cell apoptotic process	1/186	19/18866	0.171668	0.320682	0.248792	TSC22D3	1
GO:0072112	glomerular visceral epithelial cell differentiation	1/186	19/18866	0.171668	0.320682	0.248792	ADIPOQ	1
GO:0098856	intestinal lipid absorption	1/186	19/18866	0.171668	0.320682	0.248792	LEP	1
GO:0098915	membrane repolarization during ventricular cardiac muscle cell action potential	1/186	19/18866	0.171668	0.320682	0.248792	KCNJ5	1
GO:1902176	negative regulation of oxidative stress-induced intrinsic apoptotic signaling pathway	1/186	19/18866	0.171668	0.320682	0.248792	NFE2L2	1
GO:1903975	regulation of glial cell migration	1/186	19/18866	0.171668	0.320682	0.248792	ATP1B2	1
GO:1990182	exosomal secretion	1/186	19/18866	0.171668	0.320682	0.248792	RAB27A	1
GO:2000104	negative regulation of DNA-dependent DNA replication	1/186	19/18866	0.171668	0.320682	0.248792	TIPIN	1
GO:2000696	regulation of epithelial cell differentiation involved in kidney development	1/186	19/18866	0.171668	0.320682	0.248792	ADIPOQ	1
GO:0007612	learning	3/186	145/18866	0.172442	0.321027	0.24906	PRKAR2B/LGMN/NF1	3
GO:0003281	ventricular septum development	2/186	76/18866	0.172473	0.321027	0.24906	TRIP11/TGFBR3	2
GO:0008306	associative learning	2/186	76/18866	0.172473	0.321027	0.24906	LGMN/NF1	2
GO:0014743	regulation of muscle hypertrophy	2/186	76/18866	0.172473	0.321027	0.24906	ROCK1/TNFRSF1A	2
GO:0060193	positive regulation of lipase activity	2/186	76/18866	0.172473	0.321027	0.24906	EGFR/ABHD5	2
GO:0071229	cellular response to acid chemical	2/186	76/18866	0.172473	0.321027	0.24906	EGFR/COL1A1	2
GO:0072091	regulation of stem cell proliferation	2/186	76/18866	0.172473	0.321027	0.24906	TP53/NF1	2
GO:0002064	epithelial cell development	4/186	221/18866	0.174743	0.325087	0.25221	ADIPOQ/ROCK1/TNFRSF1A/COL18A1	4
GO:0048813	dendrite morphogenesis	3/186	146/18866	0.174872	0.325159	0.252265	TRPC5/NEDD4L/NLGN1	3
GO:0002200	somatic diversification of immune receptors	2/186	77/18866	0.17599	0.326402	0.25323	TGFB1/MSH2	2
GO:0048332	mesoderm morphogenesis	2/186	77/18866	0.17599	0.326402	0.25323	SNAI1/INHBA	2
GO:0060411	cardiac septum morphogenesis	2/186	77/18866	0.17599	0.326402	0.25323	TGFBR3/TP53	2
GO:0070830	bicellular tight junction assembly	2/186	77/18866	0.17599	0.326402	0.25323	SNAI1/ROCK1	2
GO:0150076	neuroinflammatory response	2/186	77/18866	0.17599	0.326402	0.25323	EGFR/JAK2	2
GO:0006909	phagocytosis	6/186	382/18866	0.176699	0.327512	0.254091	LEP/PIK3CA/ADIPOQ/LYST/RAB27A/SCARB1	6
GO:0007043	cell-cell junction assembly	3/186	147/18866	0.177311	0.327512	0.254091	SNAI1/ROCK1/PKP3	3
GO:0046467	membrane lipid biosynthetic process	3/186	147/18866	0.177311	0.327512	0.254091	PIGO/ABCA2/TNFRSF1A	3
GO:0001701	in utero embryonic development	6/186	383/18866	0.178149	0.327512	0.254091	EGFR/SNAI1/GABPA/SKIL/TP53/MSH2	6
GO:0002699	positive regulation of immune effector process	4/186	223/18866	0.178625	0.327512	0.254091	RIPK2/LAG3/TGFB1/MSH2	4
GO:0016485	protein processing	4/186	223/18866	0.178625	0.327512	0.254091	RIPK2/SERPINE2/LGMN/SERPINE1	4
GO:0030433	ubiquitin-dependent ERAD pathway	2/186	78/18866	0.179519	0.327512	0.254091	NFE2L2/TMEM129	2
GO:0042310	vasoconstriction	2/186	78/18866	0.179519	0.327512	0.254091	LEP/EGFR	2
GO:0043900	regulation of multi-organism process	2/186	78/18866	0.179519	0.327512	0.254091	SMURF2/INHBA	2
GO:0050688	regulation of defense response to virus	2/186	78/18866	0.179519	0.327512	0.254091	ITCH/TNFAIP3	2
GO:0051057	positive regulation of small GTPase mediated signal transduction	2/186	78/18866	0.179519	0.327512	0.254091	EPO/JAK2	2
GO:0001654	eye development	6/186	384/18866	0.179605	0.327512	0.254091	EGFR/RPE65/SKIL/INHBA/NF1/COL5A1	6
GO:0002544	chronic inflammatory response	1/186	20/18866	0.179843	0.327512	0.254091	TNFAIP3	1
GO:0002827	positive regulation of T-helper 1 type immune response	1/186	20/18866	0.179843	0.327512	0.254091	RIPK2	1
GO:0006450	regulation of translational fidelity	1/186	20/18866	0.179843	0.327512	0.254091	PRORSD1P	1
GO:0006525	arginine metabolic process	1/186	20/18866	0.179843	0.327512	0.254091	OAT	1
GO:0007620	copulation	1/186	20/18866	0.179843	0.327512	0.254091	SERPINE2	1
GO:0032727	positive regulation of interferon-alpha production	1/186	20/18866	0.179843	0.327512	0.254091	RIPK2	1
GO:0034138	toll-like receptor 3 signaling pathway	1/186	20/18866	0.179843	0.327512	0.254091	TNFAIP3	1
GO:0042089	cytokine biosynthetic process	1/186	20/18866	0.179843	0.327512	0.254091	IL17F	1
GO:0043046	DNA methylation involved in gamete generation	1/186	20/18866	0.179843	0.327512	0.254091	PIWIL4	1
GO:0043931	ossification involved in bone maturation	1/186	20/18866	0.179843	0.327512	0.254091	LEP	1
GO:0048670	regulation of collateral sprouting	1/186	20/18866	0.179843	0.327512	0.254091	IFRD1	1
GO:0051767	nitric-oxide synthase biosynthetic process	1/186	20/18866	0.179843	0.327512	0.254091	JAK2	1
GO:0051769	regulation of nitric-oxide synthase biosynthetic process	1/186	20/18866	0.179843	0.327512	0.254091	JAK2	1
GO:0060546	negative regulation of necroptotic process	1/186	20/18866	0.179843	0.327512	0.254091	BOK	1
GO:0062099	negative regulation of programmed necrotic cell death	1/186	20/18866	0.179843	0.327512	0.254091	BOK	1
GO:0071071	regulation of phospholipid biosynthetic process	1/186	20/18866	0.179843	0.327512	0.254091	ABCA2	1
GO:0072311	glomerular epithelial cell differentiation	1/186	20/18866	0.179843	0.327512	0.254091	ADIPOQ	1
GO:0086014	atrial cardiac muscle cell action potential	1/186	20/18866	0.179843	0.327512	0.254091	KCNJ5	1
GO:0086026	atrial cardiac muscle cell to AV node cell signaling	1/186	20/18866	0.179843	0.327512	0.254091	KCNJ5	1
GO:0086066	atrial cardiac muscle cell to AV node cell communication	1/186	20/18866	0.179843	0.327512	0.254091	KCNJ5	1
GO:0097734	extracellular exosome biogenesis	1/186	20/18866	0.179843	0.327512	0.254091	RAB27A	1
GO:1901741	positive regulation of myoblast fusion	1/186	20/18866	0.179843	0.327512	0.254091	TNFSF14	1
GO:1902004	positive regulation of amyloid-beta formation	1/186	20/18866	0.179843	0.327512	0.254091	ABCA2	1
GO:2000774	positive regulation of cellular senescence	1/186	20/18866	0.179843	0.327512	0.254091	MIR146A	1
GO:0016570	histone modification	7/186	468/18866	0.180563	0.328519	0.254873	MAPK8/JAK2/USP16/HDAC10/PRDM5/CARM1/TP53	7
GO:0043583	ear development	4/186	224/18866	0.180577	0.328519	0.254873	TRIP11/NTN1/LRIG3/LGR5	4
GO:1903364	positive regulation of cellular protein catabolic process	3/186	149/18866	0.182217	0.331336	0.257058	ABCA2/NFE2L2/TNFAIP3	3
GO:0000422	autophagy of mitochondrion	2/186	79/18866	0.183059	0.331869	0.257472	ATG12/TP53	2
GO:0006826	iron ion transport	2/186	79/18866	0.183059	0.331869	0.257472	ATP6V0E2/CP	2
GO:0030104	water homeostasis	2/186	79/18866	0.183059	0.331869	0.257472	NEDD4L/PRKAR2B	2
GO:0061726	mitochondrion disassembly	2/186	79/18866	0.183059	0.331869	0.257472	ATG12/TP53	2
GO:0070373	negative regulation of ERK1 and ERK2 cascade	2/186	79/18866	0.183059	0.331869	0.257472	ADIPOQ/TBC1D10C	2
GO:0120192	tight junction assembly	2/186	79/18866	0.183059	0.331869	0.257472	SNAI1/ROCK1	2
[truncated: 1,625 more rows]

## Sheet: CC
ID	Description	GeneRatio	BgRatio	pvalue	p.adjust	qvalue	geneID	Count
GO:0098644	complex of collagen trimers	4/187	21/19559	4.26379e-05	0.00916001	0.00860567	COL1A1/COL4A5/COL4A2/COL5A1	4
GO:0005604	basement membrane	7/187	103/19559	5.96743e-05	0.00916001	0.00860567	NTN1/AGRN/ATRNL1/COL4A5/COL4A2/COL18A1/COL5A1	7
GO:0005581	collagen trimer	6/187	87/19559	0.000187337	0.0189464	0.0177998	ADIPOQ/COL1A1/COL4A5/COL4A2/COL18A1/COL5A1	6
GO:0062023	collagen-containing extracellular matrix	13/187	427/19559	0.000246858	0.0189464	0.0177998	ADIPOQ/NTN1/SERPINE2/COL1A1/AGRN/ATRNL1/COL4A5/TGFB1/COL4A2/KNG1/COL18A1/SERPINE1/COL5A1	13
GO:0098589	membrane region	11/187	343/19559	0.000481164	0.0295435	0.0277556	TRIP11/EGFR/TRPC5/JAK2/SMURF2/ORAI1/SCARB1/TNFRSF1A/STIM1/CD4/PRKAR2B	11
GO:0045121	membrane raft	10/187	329/19559	0.00129694	0.0581808	0.0546598	EGFR/TRPC5/JAK2/SMURF2/ORAI1/SCARB1/TNFRSF1A/STIM1/CD4/PRKAR2B	10
GO:0098857	membrane microdomain	10/187	330/19559	0.0013266	0.0581808	0.0546598	EGFR/TRPC5/JAK2/SMURF2/ORAI1/SCARB1/TNFRSF1A/STIM1/CD4/PRKAR2B	10
GO:0031091	platelet alpha granule	5/187	91/19559	0.0018127	0.0695625	0.0653527	SERPINE2/TGFB1/KNG1/SERPINE1/CD109	5
GO:0005788	endoplasmic reticulum lumen	9/187	308/19559	0.00292352	0.0997244	0.0936893	COL1A1/CERCAM/CD4/COL4A5/COL4A2/KNG1/COL18A1/CP/COL5A1	9
GO:0031904	endosome lumen	3/187	35/19559	0.00449491	0.137994	0.129643	JAK2/PRLR/LGMN	3
GO:0005583	fibrillar collagen trimer	2/187	12/19559	0.00563439	0.144146	0.135423	COL1A1/COL5A1	2
GO:0098643	banded collagen fibril	2/187	12/19559	0.00563439	0.144146	0.135423	COL1A1/COL5A1	2
GO:1902495	transmembrane transporter complex	8/187	322/19559	0.0124948	0.292656	0.274945	TRPC5/ABCA2/TRPC1/ORAI1/ATP1B2/KCNJ5/NLGN1/KCNN1	8
GO:0031983	vesicle lumen	8/187	328/19559	0.0138312	0.292656	0.274945	EGFR/POMC/ROCK1/RAB27A/TGFB1/RNASE3/KNG1/SERPINE1	8
GO:1990351	transporter complex	8/187	330/19559	0.0142991	0.292656	0.274945	TRPC5/ABCA2/TRPC1/ORAI1/ATP1B2/KCNJ5/NLGN1/KCNN1	8
GO:0005865	striated muscle thin filament	2/187	22/19559	0.0185244	0.318762	0.299471	TNNT3/TPM2	2
GO:0097038	perinuclear endoplasmic reticulum	2/187	22/19559	0.0185244	0.318762	0.299471	DGAT2/NOX4	2
GO:0009897	external side of plasma membrane	9/187	417/19559	0.0191796	0.318762	0.299471	PRLR/TGFBR3/SERPINE2/ATP1B2/CD4/LAG3/MCAM/KCNJ5/NLGN1	9
GO:0034703	cation channel complex	6/187	221/19559	0.0197279	0.318762	0.299471	TRPC5/TRPC1/ORAI1/KCNJ5/NLGN1/KCNN1	6
GO:0005771	multivesicular body	3/187	62/19559	0.0215372	0.31956	0.300221	EGFR/RAB27A/NEDD4L	3
GO:0098533	ATPase dependent transmembrane transport complex	2/187	24/19559	0.0218592	0.31956	0.300221	ABCA2/ATP1B2	2
GO:0044853	plasma membrane raft	4/187	113/19559	0.0232704	0.323669	0.304081	JAK2/ORAI1/SCARB1/STIM1	4
GO:0036379	myofilament	2/187	26/19559	0.0254219	0.323669	0.304081	TNNT3/TPM2	2
GO:0097733	photoreceptor cell cilium	4/187	117/19559	0.026027	0.323669	0.304081	LCA5/INHA/RAB27A/RPGR	4
GO:0031093	platelet alpha granule lumen	3/187	67/19559	0.0263574	0.323669	0.304081	TGFB1/KNG1/SERPINE1	3
GO:0034774	secretory granule lumen	7/187	322/19559	0.0355644	0.409321	0.38455	POMC/ROCK1/RAB27A/TGFB1/RNASE3/KNG1/SERPINE1	7
GO:0060205	cytoplasmic vesicle lumen	7/187	326/19559	0.0376181	0.409321	0.38455	POMC/ROCK1/RAB27A/TGFB1/RNASE3/KNG1/SERPINE1	7
GO:0072686	mitotic spindle	4/187	133/19559	0.038953	0.409321	0.38455	TPR/HAUS3/CENPE/CDC7	4
GO:0016591	RNA polymerase II, holoenzyme	3/187	79/19559	0.0400742	0.409321	0.38455	RPRD2/GTF2H3/TP53	3
GO:0005669	transcription factor TFIID complex	2/187	34/19559	0.0417613	0.409321	0.38455	GTF2H3/TP53	2
GO:0005777	peroxisome	4/187	137/19559	0.0426654	0.409321	0.38455	CCDC33/MAP2K2/NUDT19/FNDC5	4
GO:0042579	microbody	4/187	137/19559	0.0426654	0.409321	0.38455	CCDC33/MAP2K2/NUDT19/FNDC5	4
GO:0097731	9+0 non-motile cilium	4/187	139/19559	0.044594	0.414859	0.389753	LCA5/INHA/RAB27A/RPGR	4
GO:0043198	dendritic shaft	2/187	38/19559	0.0510578	0.459377	0.431577	NLGN1/PRKAR2B	2
GO:0001750	photoreceptor outer segment	3/187	89/19559	0.0537587	0.459377	0.431577	INHA/RAB27A/RPGR	3
GO:0072562	blood microparticle	4/187	148/19559	0.0538684	0.459377	0.431577	ZBTB38/TGFB1/KNG1/CP	4
GO:0033017	sarcoplasmic reticulum membrane	2/187	40/19559	0.0559581	0.464256	0.43616	STIM1/TMEM38A	2
GO:0005811	lipid droplet	3/187	93/19559	0.0597824	0.464256	0.43616	DGAT2/FABP4/ABHD5	3
GO:0005902	microvillus	3/187	93/19559	0.0597824	0.464256	0.43616	SCARB1/TGFB1/ICAM2	3
GO:0098858	actin-based cell projection	5/187	220/19559	0.0604894	0.464256	0.43616	SCARB1/TBC1D10C/TGFB1/NLGN1/ICAM2	5
GO:0034702	ion channel complex	6/187	299/19559	0.0679052	0.492291	0.462499	TRPC5/TRPC1/ORAI1/KCNJ5/NLGN1/KCNN1	6
GO:0031901	early endosome membrane	4/187	161/19559	0.0689651	0.492291	0.462499	ITCH/EGFR/BOK/ZFYVE28	4
GO:0090575	RNA polymerase II transcription regulator complex	4/187	161/19559	0.0689651	0.492291	0.462499	E2F1/GTF2H3/CARM1/TP53	4
GO:0055029	nuclear DNA-directed RNA polymerase complex	3/187	103/19559	0.0761453	0.492291	0.462499	RPRD2/GTF2H3/TP53	3
GO:0097730	non-motile cilium	4/187	167/19559	0.0765953	0.492291	0.462499	LCA5/INHA/RAB27A/RPGR	4
GO:0000428	DNA-directed RNA polymerase complex	3/187	104/19559	0.07788	0.492291	0.462499	RPRD2/GTF2H3/TP53	3
GO:0071005	U2-type precatalytic spliceosome	2/187	50/19559	0.0826686	0.492291	0.462499	SF3A2/CWC27	2
GO:0030880	RNA polymerase complex	3/187	108/19559	0.0849901	0.492291	0.462499	RPRD2/GTF2H3/TP53	3
GO:0009925	basal plasma membrane	2/187	51/19559	0.0855206	0.492291	0.462499	EGFR/SLC23A2	2
GO:0030286	dynein complex	2/187	53/19559	0.091312	0.492291	0.462499	TPR/DNAH10	2
GO:0071011	precatalytic spliceosome	2/187	53/19559	0.091312	0.492291	0.462499	SF3A2/CWC27	2
GO:0005952	cAMP-dependent protein kinase complex	1/187	10/19559	0.0916181	0.492291	0.462499	PRKAR2B	1
GO:0033179	proton-transporting V-type ATPase, V0 domain	1/187	10/19559	0.0916181	0.492291	0.462499	ATP6V0E2	1
GO:1990124	messenger ribonucleoprotein complex	1/187	10/19559	0.0916181	0.492291	0.462499	PKP3	1
GO:0017146	NMDA selective glutamate receptor complex	1/187	11/19559	0.100307	0.492291	0.462499	NLGN1	1
GO:0000439	transcription factor TFIIH core complex	1/187	12/19559	0.108914	0.492291	0.462499	GTF2H3	1
GO:0005890	sodium:potassium-exchanging ATPase complex	1/187	12/19559	0.108914	0.492291	0.462499	ATP1B2	1
GO:0032300	mismatch repair complex	1/187	12/19559	0.108914	0.492291	0.462499	MSH2	1
GO:0042405	nuclear inclusion body	1/187	12/19559	0.108914	0.492291	0.462499	TPR	1
GO:0043020	NADPH oxidase complex	1/187	12/19559	0.108914	0.492291	0.462499	NOX4	1
GO:0044615	nuclear pore nuclear basket	1/187	12/19559	0.108914	0.492291	0.462499	TPR	1
GO:0005778	peroxisomal membrane	2/187	60/19559	0.112418	0.492291	0.462499	MAP2K2/FNDC5	2
GO:0031903	microbody membrane	2/187	60/19559	0.112418	0.492291	0.462499	MAP2K2/FNDC5	2
GO:0001917	photoreceptor inner segment	2/187	61/19559	0.115529	0.492291	0.462499	INHA/ATP1B2	2
GO:0001931	uropod	1/187	13/19559	0.117439	0.492291	0.462499	ICAM2	1
GO:0005675	transcription factor TFIIH holo complex	1/187	13/19559	0.117439	0.492291	0.462499	GTF2H3	1
GO:0031254	cell trailing edge	1/187	13/19559	0.117439	0.492291	0.462499	ICAM2	1
GO:0032585	multivesicular body membrane	1/187	13/19559	0.117439	0.492291	0.462499	RAB27A	1
GO:0000775	chromosome, centromeric region	4/187	196/19559	0.118994	0.492291	0.462499	TPR/SNAI1/CENPE/KNTC1	4
GO:0045177	apical part of cell	7/187	433/19559	0.122413	0.492291	0.462499	EGFR/NOX4/SLC6A20/RAB27A/ATP1B2/SLC23A2/LGMN	7
GO:0033162	melanosome membrane	1/187	14/19559	0.125882	0.492291	0.462499	RAB27A	1
GO:0045009	chitosome	1/187	14/19559	0.125882	0.492291	0.462499	RAB27A	1
GO:0090741	pigment granule membrane	1/187	14/19559	0.125882	0.492291	0.462499	RAB27A	1
GO:1990023	mitotic spindle midzone	1/187	14/19559	0.125882	0.492291	0.462499	CENPE	1
GO:0005770	late endosome	5/187	278/19559	0.128535	0.492291	0.462499	EGFR/MAP2K2/RAB27A/NEDD4L/LGMN	5
GO:0034399	nuclear periphery	3/187	131/19559	0.130704	0.492291	0.462499	TPR/JAK2/TP53	3
GO:0005876	spindle microtubule	2/187	66/19559	0.131399	0.492291	0.462499	CENPE/KNTC1	2
GO:0016324	apical plasma membrane	6/187	361/19559	0.133187	0.492291	0.462499	EGFR/NOX4/SLC6A20/RAB27A/ATP1B2/SLC23A2	6
GO:0030008	TRAPP complex	1/187	15/19559	0.134246	0.492291	0.462499	TRAPPC11	1
GO:0030127	COPII vesicle coat	1/187	15/19559	0.134246	0.492291	0.462499	SEC24A	1
GO:0034704	calcium channel complex	2/187	67/19559	0.134632	0.492291	0.462499	TRPC5/ORAI1	2
GO:0030017	sarcomere	4/187	207/19559	0.137261	0.492291	0.462499	TNNT3/TTN/TPM2/NEB	4
GO:0035869	ciliary transition zone	2/187	68/19559	0.137881	0.492291	0.462499	LCA5/CDKL1	2
GO:0045178	basal part of cell	2/187	69/19559	0.141148	0.492291	0.462499	EGFR/SLC23A2	2
GO:0034045	phagophore assembly site membrane	1/187	16/19559	0.142529	0.492291	0.462499	ATG12	1
GO:0000776	kinetochore	3/187	137/19559	0.143814	0.492291	0.462499	TPR/CENPE/KNTC1	3
GO:0005801	cis-Golgi network	2/187	70/19559	0.144432	0.492291	0.462499	TRIP11/BOK	2
GO:0005657	replication fork	2/187	71/19559	0.147732	0.492291	0.462499	TIPIN/TP53	2
GO:0016529	sarcoplasmic reticulum	2/187	71/19559	0.147732	0.492291	0.462499	STIM1/TMEM38A	2
GO:0045171	intercellular bridge	2/187	71/19559	0.147732	0.492291	0.462499	HAUS3/CDC7	2
GO:0031092	platelet alpha granule membrane	1/187	17/19559	0.150734	0.492291	0.462499	CD109	1
GO:0043083	synaptic cleft	1/187	17/19559	0.150734	0.492291	0.462499	NLGN1	1
GO:0071004	U2-type prespliceosome	1/187	17/19559	0.150734	0.492291	0.462499	SF3A2	1
GO:0071010	prespliceosome	1/187	17/19559	0.150734	0.492291	0.462499	SF3A2	1
GO:0005769	early endosome	6/187	377/19559	0.153667	0.496586	0.466534	ITCH/EGFR/BOK/MAP2K2/CD4/ZFYVE28	6
GO:0031527	filopodium membrane	1/187	18/19559	0.158861	0.497121	0.467037	TBC1D10C	1
GO:0032433	filopodium tip	1/187	18/19559	0.158861	0.497121	0.467037	NLGN1	1
GO:0090533	cation-transporting ATPase complex	1/187	18/19559	0.158861	0.497121	0.467037	ATP1B2	1
GO:0031965	nuclear membrane	5/187	301/19559	0.162349	0.497121	0.467037	TPR/EGFR/BOK/TMEM38A/TP53	5
GO:0031594	neuromuscular junction	2/187	76/19559	0.164449	0.497121	0.467037	SERPINE2/COL4A5	2
GO:0089717	spanning component of membrane	1/187	19/19559	0.16691	0.497121	0.467037	NLGN1	1
GO:0097449	astrocyte projection	1/187	19/19559	0.16691	0.497121	0.467037	ATP1B2	1
GO:0030670	phagocytic vesicle membrane	2/187	77/19559	0.167832	0.497121	0.467037	ATG12/ATP6V0E2	2
GO:0030016	myofibril	4/187	227/19559	0.173103	0.497121	0.467037	TNNT3/TTN/TPM2/NEB	4
GO:0005721	pericentric heterochromatin	1/187	20/19559	0.174883	0.497121	0.467037	SNAI1	1
GO:0036019	endolysosome	1/187	20/19559	0.174883	0.497121	0.467037	LGMN	1
GO:0043186	P granule	1/187	20/19559	0.174883	0.497121	0.467037	PIWIL4	1
GO:0060293	germ plasm	1/187	20/19559	0.174883	0.497121	0.467037	PIWIL4	1
GO:0016528	sarcoplasm	2/187	80/19559	0.178051	0.499489	0.469261	STIM1/TMEM38A	2
GO:0005868	cytoplasmic dynein complex	1/187	21/19559	0.18278	0.499489	0.469261	TPR	1
GO:0032806	carboxy-terminal domain protein kinase complex	1/187	21/19559	0.18278	0.499489	0.469261	GTF2H3	1
GO:0045495	pole plasm	1/187	21/19559	0.18278	0.499489	0.469261	PIWIL4	1
GO:0005901	caveola	2/187	82/19559	0.184917	0.499489	0.469261	JAK2/SCARB1	2
GO:0036064	ciliary basal body	3/187	155/19559	0.185478	0.499489	0.469261	LCA5/OFD1/RPGR	3
GO:0032982	myosin filament	1/187	22/19559	0.190602	0.499603	0.469368	MYH7B	1
GO:0071782	endoplasmic reticulum tubular network	1/187	22/19559	0.190602	0.499603	0.469368	STIM1	1
GO:0030176	integral component of endoplasmic reticulum membrane	3/187	158/19559	0.192711	0.499603	0.469368	DGAT2/STIM1/HSD11B1	3
GO:0043292	contractile fiber	4/187	238/19559	0.194066	0.499603	0.469368	TNNT3/TTN/TPM2/NEB	4
GO:0005875	microtubule associated complex	3/187	159/19559	0.195138	0.499603	0.469368	TPR/HAUS3/DNAH10	3
GO:0005643	nuclear pore	2/187	85/19559	0.195284	0.499603	0.469368	TPR/EIF5A2	2
GO:0071013	catalytic step 2 spliceosome	2/187	87/19559	0.202237	0.50529	0.474711	SF3A2/CWC27	2
GO:0008076	voltage-gated potassium channel complex	2/187	88/19559	0.205724	0.50529	0.474711	KCNJ5/KCNN1	2
GO:0005686	U2 snRNP	1/187	24/19559	0.206022	0.50529	0.474711	SF3A2	1
GO:0033177	proton-transporting two-sector ATPase complex, proton-transporting domain	1/187	24/19559	0.206022	0.50529	0.474711	ATP6V0E2	1
GO:0005925	focal adhesion	6/187	415/19559	0.207326	0.50529	0.474711	EGFR/JAK2/NOX4/MAP2K2/MPRIP/MCAM	6
GO:0030666	endocytic vesicle membrane	3/187	164/19559	0.207383	0.50529	0.474711	SCARB1/ATG12/ATP6V0E2	3
GO:0031227	intrinsic component of endoplasmic reticulum membrane	3/187	166/19559	0.212329	0.509095	0.478286	DGAT2/STIM1/HSD11B1	3
GO:0030057	desmosome	1/187	25/19559	0.213623	0.509095	0.478286	PKP3	1
GO:0030055	cell-substrate junction	6/187	423/19559	0.219404	0.509095	0.478286	EGFR/JAK2/NOX4/MAP2K2/MPRIP/MCAM	6
GO:0002080	acrosomal membrane	1/187	26/19559	0.221151	0.509095	0.478286	TRIP11	1
GO:0031528	microvillus membrane	1/187	26/19559	0.221151	0.509095	0.478286	SCARB1	1
GO:0098827	endoplasmic reticulum subcompartment	1/187	26/19559	0.221151	0.509095	0.478286	STIM1	1
GO:0005684	U2-type spliceosomal complex	2/187	93/19559	0.223248	0.509095	0.478286	SF3A2/CWC27	2
GO:0061695	transferase complex, transferring phosphorus-containing groups	4/187	253/19559	0.223828	0.509095	0.478286	RPRD2/PIK3CA/GTF2H3/TP53	4
GO:0032588	trans-Golgi network membrane	2/187	94/19559	0.226768	0.509095	0.478286	BOK/LGR5	2
GO:0033176	proton-transporting V-type ATPase complex	1/187	27/19559	0.228607	0.509095	0.478286	ATP6V0E2	1
GO:0034364	high-density lipoprotein particle	1/187	27/19559	0.228607	0.509095	0.478286	PLTP	1
GO:0005775	vacuolar lumen	3/187	173/19559	0.229836	0.509095	0.478286	AGRN/RNASE3/LGMN	3
GO:0005874	microtubule	6/187	431/19559	0.231716	0.509095	0.478286	HAUS3/MAP2K2/CENPE/STIM1/KNTC1/DNAH10	6
GO:0034705	potassium channel complex	2/187	96/19559	0.233819	0.509095	0.478286	KCNJ5/KCNN1	2
GO:0043202	lysosomal lumen	2/187	96/19559	0.233819	0.509095	0.478286	AGRN/LGMN	2
GO:0005640	nuclear outer membrane	1/187	28/19559	0.235992	0.510209	0.479332	BOK	1
GO:0005942	phosphatidylinositol 3-kinase complex	1/187	29/19559	0.243307	0.513466	0.482393	PIK3CA	1
GO:0030686	90S preribosome	1/187	29/19559	0.243307	0.513466	0.482393	MPHOSPH10	1
GO:0030867	rough endoplasmic reticulum membrane	1/187	29/19559	0.243307	0.513466	0.482393	PLOD1	1
GO:0098687	chromosomal region	5/187	350/19559	0.244189	0.513466	0.482393	TPR/SNAI1/CENPE/KNTC1/MSH2	5
GO:0005732	small nucleolar ribonucleoprotein complex	1/187	30/19559	0.250553	0.523263	0.491596	MPHOSPH10	1
GO:0030662	coated vesicle membrane	3/187	183/19559	0.255279	0.52923	0.497202	EGFR/SEC24A/CD4	3
GO:0044298	cell body membrane	1/187	31/19559	0.257729	0.52923	0.497202	ATP1B2	1
GO:0005796	Golgi lumen	2/187	103/19559	0.258581	0.52923	0.497202	AGRN/TGFB1	2
GO:0000407	phagophore assembly site	1/187	32/19559	0.264837	0.538444	0.505858	ATG12	1
GO:0000777	condensed chromosome kinetochore	2/187	106/19559	0.269212	0.540183	0.507492	CENPE/KNTC1	2
GO:0030175	filopodium	2/187	106/19559	0.269212	0.540183	0.507492	TBC1D10C/NLGN1	2
GO:0070971	endoplasmic reticulum exit site	1/187	33/19559	0.271877	0.541989	0.509189	SEC24A	1
GO:0005819	spindle	5/187	367/19559	0.274862	0.544404	0.511458	TPR/HAUS3/CENPE/KNTC1/CDC7	5
GO:0097386	glial cell projection	1/187	34/19559	0.278851	0.547202	0.514087	ATP1B2	1
GO:0016363	nuclear matrix	2/187	109/19559	0.27984	0.547202	0.514087	JAK2/TP53	2
GO:0030136	clathrin-coated vesicle	3/187	194/19559	0.283691	0.551223	0.517864	EGFR/RAB27A/CD4	3
GO:0034358	plasma lipoprotein particle	1/187	36/19559	0.292598	0.554492	0.520935	PLTP	1
GO:0051233	spindle midzone	1/187	36/19559	0.292598	0.554492	0.520935	CENPE	1
GO:0097546	ciliary base	1/187	36/19559	0.292598	0.554492	0.520935	PRKAR2B	1
GO:1990777	lipoprotein particle	1/187	36/19559	0.292598	0.554492	0.520935	PLTP	1
GO:0005635	nuclear envelope	6/187	473/19559	0.299441	0.56356	0.529455	TPR/EGFR/BOK/EIF5A2/TMEM38A/TP53	6
GO:0001669	acrosomal vesicle	2/187	115/19559	0.301055	0.56356	0.529455	TRIP11/SKIL	2
GO:0030665	clathrin-coated vesicle membrane	2/187	118/19559	0.311627	0.574904	0.540112	EGFR/CD4	2
GO:0032040	small-subunit processome	1/187	39/19559	0.312733	0.574904	0.540112	MPHOSPH10	1
GO:0032994	protein-lipid complex	1/187	39/19559	0.312733	0.574904	0.540112	PLTP	1
GO:0030135	coated vesicle	4/187	298/19559	0.318564	0.576648	0.541751	EGFR/RAB27A/SEC24A/CD4	4
GO:0032391	photoreceptor connecting cilium	1/187	40/19559	0.319317	0.576648	0.541751	LCA5	1
GO:1990391	DNA repair complex	1/187	40/19559	0.319317	0.576648	0.541751	MSH2	1
GO:0000779	condensed chromosome, centromeric region	2/187	122/19559	0.32567	0.578221	0.543228	CENPE/KNTC1	2
GO:0005930	axoneme	2/187	122/19559	0.32567	0.578221	0.543228	LCA5/DNAH10	2
GO:0043596	nuclear replication fork	1/187	41/19559	0.325838	0.578221	0.543228	TIPIN	1
GO:0097014	ciliary plasm	2/187	124/19559	0.332665	0.586943	0.551423	LCA5/DNAH10	2
GO:0030667	secretory granule membrane	4/187	306/19559	0.335871	0.589213	0.553555	TRIP11/RAB27A/TBC1D10C/CD109	4
GO:0030018	Z disc	2/187	128/19559	0.346591	0.604565	0.567978	TTN/NEB	2
GO:0030139	endocytic vesicle	4/187	313/19559	0.35105	0.605906	0.569238	EGFR/SCARB1/ATG12/ATP6V0E2	4
GO:0001533	cornified envelope	1/187	45/19559	0.351307	0.605906	0.569238	PKP3	1
GO:0000793	condensed chromosome	3/187	222/19559	0.35677	0.611891	0.574861	CENPE/KNTC1/TTN	3
GO:0005667	transcription regulator complex	5/187	413/19559	0.36094	0.615603	0.578348	E2F1/GTF2H3/CARM1/SKIL/TP53	5
GO:0008328	ionotropic glutamate receptor complex	1/187	49/19559	0.375819	0.637439	0.598863	NLGN1	1
GO:0098878	neurotransmitter receptor complex	1/187	51/19559	0.387728	0.642735	0.603838	NLGN1	1
GO:0031674	I band	2/187	140/19559	0.387746	0.642735	0.603838	TTN/NEB	2
GO:0045335	phagocytic vesicle	2/187	140/19559	0.387746	0.642735	0.603838	ATG12/ATP6V0E2	2
GO:0005782	peroxisomal matrix	1/187	52/19559	0.393597	0.642735	0.603838	NUDT19	1
GO:0016469	proton-transporting two-sector ATPase complex	1/187	52/19559	0.393597	0.642735	0.603838	ATP6V0E2	1
GO:0031907	microbody lumen	1/187	52/19559	0.393597	0.642735	0.603838	NUDT19	1
GO:0060076	excitatory synapse	1/187	52/19559	0.393597	0.642735	0.603838	NLGN1	1
GO:0005814	centriole	2/187	143/19559	0.397863	0.646265	0.607154	OFD1/ROCK1	2
GO:0030315	T-tubule	1/187	54/19559	0.405168	0.651238	0.611826	KCNJ5	1
GO:0032154	cleavage furrow	1/187	54/19559	0.405168	0.651238	0.611826	ICAM2	1
GO:0030120	vesicle coat	1/187	56/19559	0.416519	0.665996	0.625692	SEC24A	1
GO:0016323	basolateral plasma membrane	3/187	246/19559	0.418708	0.666028	0.625721	EGFR/ORAI1/SLC23A2	3
GO:0016459	myosin complex	1/187	57/19559	0.422113	0.667984	0.627559	MYH7B	1
GO:0035861	site of double-strand break	1/187	61/19559	0.443963	0.695391	0.653308	TP53	1
GO:0101003	ficolin-1-rich granule membrane	1/187	61/19559	0.443963	0.695391	0.653308	TBC1D10C	1
GO:0012507	ER to Golgi transport vesicle membrane	1/187	62/19559	0.449296	0.696636	0.654477	SEC24A	1
GO:0035580	specific granule lumen	1/187	62/19559	0.449296	0.696636	0.654477	RAB27A	1
GO:0016328	lateral plasma membrane	1/187	65/19559	0.464991	0.71021	0.66723	ATP1B2	1
GO:0018995	host cellular component	1/187	65/19559	0.464991	0.71021	0.66723	TPR	1
GO:0043657	host cell	1/187	65/19559	0.464991	0.71021	0.66723	TPR	1
GO:0001725	stress fiber	1/187	68/19559	0.480241	0.726276	0.682323	NOX4	1
GO:0097517	contractile actin filament bundle	1/187	68/19559	0.480241	0.726276	0.682323	NOX4	1
GO:0031225	anchored component of membrane	2/187	171/19559	0.488121	0.734055	0.689631	NT5E/CD109	2
GO:0099023	vesicle tethering complex	1/187	70/19559	0.490167	0.734055	0.689631	TRAPPC11	1
GO:0032153	cell division site	1/187	72/19559	0.499904	0.742027	0.697121	ICAM2	1
GO:0043197	dendritic spine	2/187	175/19559	0.500324	0.742027	0.697121	NLGN1/PRKAR2B	2
GO:0044309	neuron spine	2/187	177/19559	0.506356	0.744776	0.699704	NLGN1/PRKAR2B	2
GO:0010494	cytoplasmic stress granule	1/187	74/19559	0.509456	0.744776	0.699704	ROCK1	1
GO:0099060	integral component of postsynaptic specialization membrane	1/187	74/19559	0.509456	0.744776	0.699704	NLGN1	1
GO:0033116	endoplasmic reticulum-Golgi intermediate compartment membrane	1/187	75/19559	0.514164	0.747014	0.701806	TRIP11	1
GO:0032432	actin filament bundle	1/187	76/19559	0.518827	0.747014	0.701806	NOX4	1
GO:0000118	histone deacetylase complex	1/187	77/19559	0.523445	0.747014	0.701806	HDAC10	1
GO:0098948	intrinsic component of postsynaptic specialization membrane	1/187	77/19559	0.523445	0.747014	0.701806	NLGN1	1
GO:0000792	heterochromatin	1/187	78/19559	0.528019	0.747014	0.701806	SNAI1	1
GO:0016234	inclusion body	1/187	78/19559	0.528019	0.747014	0.701806	TPR	1
GO:0030684	preribosome	1/187	78/19559	0.528019	0.747014	0.701806	MPHOSPH10	1
GO:0042641	actomyosin	1/187	79/19559	0.53255	0.749967	0.704581	NOX4	1
GO:0016607	nuclear speck	4/187	401/19559	0.535981	0.751352	0.705882	TRIP11/SF3A2/ZNF638/SMURF2	4
GO:0090734	site of DNA damage	1/187	82/19559	0.545884	0.760047	0.714051	TP53	1
GO:0005681	spliceosomal complex	2/187	192/19559	0.550069	0.760047	0.714051	SF3A2/CWC27	2
GO:0005741	mitochondrial outer membrane	2/187	192/19559	0.550069	0.760047	0.714051	BOK/GK	2
GO:0030133	transport vesicle	4/187	410/19559	0.553546	0.760047	0.714051	TRIP11/RAB27A/GALNT15/SEC24A	4
GO:0005791	rough endoplasmic reticulum	1/187	84/19559	0.554562	0.760047	0.714051	PLOD1	1
GO:0055038	recycling endosome membrane	1/187	85/19559	0.558839	0.762505	0.71636	BOK	1
GO:0019898	extrinsic component of membrane	3/187	306/19559	0.562626	0.763906	0.717676	TPR/PIK3CA/SERPINE2	3
GO:0098802	plasma membrane signaling receptor complex	3/187	307/19559	0.564842	0.763906	0.717676	CD4/NLGN1/RAMP1	3
GO:0031514	motile cilium	2/187	199/19559	0.569523	0.766858	0.72045	OFD1/RPGR	2
GO:0030027	lamellipodium	2/187	201/19559	0.57497	0.768225	0.721734	PIK3CA/ROCK1	2
GO:1902554	serine/threonine protein kinase complex	1/187	89/19559	0.575543	0.768225	0.721734	GTF2H3	1
GO:0035578	azurophil granule lumen	1/187	91/19559	0.583658	0.775059	0.728154	RNASE3	1
GO:0032993	protein-DNA complex	2/187	205/19559	0.585712	0.775059	0.728154	NFE2L2/GTF2H3	2
GO:0030117	membrane coat	1/187	94/19559	0.595541	0.778174	0.731081	SEC24A	1
GO:0048475	coated membrane	1/187	94/19559	0.595541	0.778174	0.731081	SEC24A	1
GO:0030134	COPII-coated ER to Golgi transport vesicle	1/187	95/19559	0.599427	0.778174	0.731081	SEC24A	1
GO:0034451	centriolar satellite	1/187	95/19559	0.599427	0.778174	0.731081	OFD1	1
GO:0032838	plasma membrane bounded cell projection cytoplasm	2/187	211/19559	0.60145	0.778174	0.731081	LCA5/DNAH10	2
GO:0097525	spliceosomal snRNP complex	1/187	96/19559	0.603275	0.778174	0.731081	SF3A2	1
GO:0005776	autophagosome	1/187	97/19559	0.607087	0.779814	0.732622	ATG12	1
GO:0031968	organelle outer membrane	2/187	218/19559	0.619239	0.790374	0.742543	BOK/GK	2
GO:0019867	outer membrane	2/187	220/19559	0.624209	0.790374	0.742543	BOK/GK	2
GO:0016605	PML body	1/187	102/19559	0.625606	0.790374	0.742543	TP53	1
GO:0030532	small nuclear ribonucleoprotein complex	1/187	102/19559	0.625606	0.790374	0.742543	SF3A2	1
GO:0000794	condensed nuclear chromosome	1/187	103/19559	0.629204	0.790864	0.743003	TTN	1
GO:1902911	protein kinase complex	1/187	104/19559	0.632768	0.790864	0.743003	GTF2H3	1
GO:0042470	melanosome	1/187	105/19559	0.636298	0.790864	0.743003	RAB27A	1
GO:0048770	pigment granule	1/187	105/19559	0.636298	0.790864	0.743003	RAB27A	1
GO:0031253	cell projection membrane	3/187	344/19559	0.641892	0.794601	0.746513	SCARB1/ATP1B2/TBC1D10C	3
GO:1990204	oxidoreductase complex	1/187	110/19559	0.653447	0.804707	0.756008	NOX4	1
GO:0036464	cytoplasmic ribonucleoprotein granule	2/187	233/19559	0.655299	0.804707	0.756008	ROCK1/PIWIL4	2
GO:0030660	Golgi-associated vesicle membrane	1/187	112/19559	0.660079	0.806162	0.757375	SEC24A	1
GO:0120114	Sm-like protein family complex	1/187	114/19559	0.666585	0.806162	0.757375	SF3A2	1
GO:0036126	sperm flagellum	1/187	115/19559	0.669792	0.806162	0.757375	RPGR	1
GO:0098978	glutamatergic synapse	3/187	361/19559	0.673942	0.806162	0.757375	JAK2/NLGN1/PRKAR2B	3
GO:0099055	integral component of postsynaptic membrane	1/187	117/19559	0.676113	0.806162	0.757375	NLGN1	1
GO:0035770	ribonucleoprotein granule	2/187	243/19559	0.6778	0.806162	0.757375	ROCK1/PIWIL4	2
GO:0005884	actin filament	1/187	118/19559	0.679228	0.806162	0.757375	TPM2	1
GO:0099634	postsynaptic specialization membrane	1/187	118/19559	0.679228	0.806162	0.757375	NLGN1	1
GO:0005802	trans-Golgi network	2/187	245/19559	0.682154	0.806162	0.757375	BOK/LGR5	2
GO:0031301	integral component of organelle membrane	3/187	367/19559	0.684742	0.806162	0.757375	DGAT2/STIM1/HSD11B1	3
GO:0097729	9+2 motile cilium	1/187	120/19559	0.685369	0.806162	0.757375	RPGR	1
GO:0098936	intrinsic component of postsynaptic membrane	1/187	122/19559	0.691394	0.809235	0.760262	NLGN1	1
GO:0000784	nuclear chromosome, telomeric region	1/187	124/19559	0.697304	0.809235	0.760262	MSH2	1
GO:0005765	lysosomal membrane	3/187	375/19559	0.698727	0.809235	0.760262	ABCA2/SCARB1/CP	3
GO:0098852	lytic vacuole membrane	3/187	375/19559	0.698727	0.809235	0.760262	ABCA2/SCARB1/CP	3
GO:0099568	cytoplasmic region	2/187	254/19559	0.701161	0.809235	0.760262	LCA5/DNAH10	2
GO:0005793	endoplasmic reticulum-Golgi intermediate compartment	1/187	130/19559	0.714366	0.821387	0.771678	TRIP11	1
GO:0031984	organelle subcompartment	3/187	392/19559	0.726882	0.83067	0.7804	BOK/STIM1/LGR5	3
GO:0042383	sarcolemma	1/187	135/19559	0.727851	0.83067	0.7804	KCNJ5	1
GO:0031300	intrinsic component of organelle membrane	3/187	398/19559	0.736319	0.836013	0.78542	DGAT2/STIM1/HSD11B1	3
GO:0031902	late endosome membrane	1/187	140/19559	0.740702	0.836013	0.78542	RAB27A	1
GO:0042101	T cell receptor complex	1/187	140/19559	0.740702	0.836013	0.78542	CD4	1
GO:0045211	postsynaptic membrane	2/187	280/19559	0.750838	0.84435	0.793251	CHRNG/NLGN1	2
GO:0099699	integral component of synaptic membrane	1/187	154/19559	0.773564	0.862651	0.810445	NLGN1	1
GO:0005766	primary lysosome	1/187	155/19559	0.775746	0.862651	0.810445	RNASE3	1
GO:0042582	azurophil granule	1/187	155/19559	0.775746	0.862651	0.810445	RNASE3	1
GO:0005774	vacuolar membrane	3/187	427/19559	0.778353	0.862651	0.810445	ABCA2/SCARB1/CP	3
GO:0042581	specific granule	1/187	160/19559	0.786347	0.863072	0.810841	RAB27A	1
GO:0000781	chromosome, telomeric region	1/187	164/19559	0.794468	0.863072	0.810841	MSH2	1
GO:0009898	cytoplasmic side of plasma membrane	1/187	164/19559	0.794468	0.863072	0.810841	MAP2K2	1
GO:0070820	tertiary granule	1/187	164/19559	0.794468	0.863072	0.810841	TBC1D10C	1
GO:0000922	spindle pole	1/187	165/19559	0.796449	0.863072	0.810841	KNTC1	1
GO:0005912	adherens junction	1/187	166/19559	0.798412	0.863072	0.810841	PKP3	1
GO:0099240	intrinsic component of synaptic membrane	1/187	166/19559	0.798412	0.863072	0.810841	NLGN1	1
GO:0019897	extrinsic component of plasma membrane	1/187	172/19559	0.809799	0.87231	0.819519	SERPINE2	1
GO:0001726	ruffle	1/187	179/19559	0.822277	0.881956	0.828582	ROCK1	1
GO:0005798	Golgi-associated vesicle	1/187	181/19559	0.825691	0.881956	0.828582	SEC24A	1
GO:0030496	midbody	1/187	182/19559	0.827373	0.881956	0.828582	CENPE	1
GO:0030426	growth cone	1/187	184/19559	0.830689	0.882026	0.828648	TRPC5	1
GO:0005759	mitochondrial matrix	3/187	473/19559	0.833659	0.882026	0.828648	METTL15/OAT/TP53	3
GO:0098562	cytoplasmic side of membrane	1/187	188/19559	0.837132	0.882026	0.828648	MAP2K2	1
GO:0055037	recycling endosome	1/187	190/19559	0.840261	0.882026	0.828648	BOK	1
GO:0030427	site of polarized growth	1/187	191/19559	0.841803	0.882026	0.828648	TRPC5	1
GO:0030658	transport vesicle membrane	1/187	209/19559	0.867163	0.902094	0.847501	SEC24A	1
GO:0098791	Golgi apparatus subcompartment	2/187	368/19559	0.869771	0.902094	0.847501	BOK/LGR5	2
GO:0098984	neuron to neuron synapse	2/187	368/19559	0.869771	0.902094	0.847501	ATP1B2/NLGN1	2
GO:0070382	exocytic vesicle	1/187	223/19559	0.884054	0.91382	0.858518	RAB27A	1
GO:0097060	synaptic membrane	2/187	387/19559	0.887426	0.914227	0.8589	CHRNG/NLGN1	2
GO:0031252	cell leading edge	2/187	421/19559	0.913617	0.938062	0.881292	PIK3CA/ROCK1	2
GO:0000151	ubiquitin ligase complex	1/187	287/19559	0.937813	0.959695	0.901617	SMURF2	1
GO:0005938	cell cortex	1/187	305/19559	0.947828	0.964001	0.905662	STIM1	1
GO:0150034	distal axon	1/187	309/19559	0.949825	0.964001	0.905662	TRPC5	1
GO:0005911	cell-cell junction	2/187	493/19559	0.951441	0.964001	0.905662	MAP2K2/PKP3	2
GO:0014069	postsynaptic density	1/187	337/19559	0.961832	0.970328	0.911606	NLGN1	1
GO:0032279	asymmetric synapse	1/187	343/19559	0.964007	0.970328	0.911606	NLGN1	1
GO:0099572	postsynaptic specialization	1/187	361/19559	0.969819	0.972988	0.914105	NLGN1	1
GO:0005743	mitochondrial inner membrane	1/187	489/19559	0.991414	0.991414	0.931416	BOK	1

## Sheet: MF
ID	Description	GeneRatio	BgRatio	pvalue	p.adjust	qvalue	geneID	Count
GO:0005179	hormone activity	10/186	122/18352	4.63723e-07	0.000235571	0.000211848	LEP/EPO/ADIPOQ/UCN2/INHA/POMC/GAST/FNDC5/GAL/INHBA	10
GO:0005201	extracellular matrix structural constituent	10/186	169/18352	8.91438e-06	0.00226425	0.00203623	ADIPOQ/TUFT1/COL1A1/CD4/AGRN/DSPP/COL4A5/COL4A2/COL18A1/COL5A1	10
GO:0005126	cytokine receptor binding	12/186	271/18352	2.15667e-05	0.002923	0.00262864	ITCH/EPO/JAK2/IL1F10/TNFSF10/SMURF2/PRLR/TGFBR3/IL17F/TNFSF14/LTB/TGFB1	12
GO:0042562	hormone binding	7/186	84/18352	2.30157e-05	0.002923	0.00262864	EGFR/UCN2/PRLR/CRHR1/PTH2R/RAMP1/INHBA	7
GO:0048018	receptor ligand activity	16/186	487/18352	3.80441e-05	0.00363875	0.00327231	LEP/EPO/ADIPOQ/UCN2/IL1F10/INHA/POMC/GAST/TNFSF10/IL17F/TNFSF14/LTB/FNDC5/TGFB1/GAL/INHBA	16
GO:0030546	signaling receptor activator activity	16/186	492/18352	4.29774e-05	0.00363875	0.00327231	LEP/EPO/ADIPOQ/UCN2/IL1F10/INHA/POMC/GAST/TNFSF10/IL17F/TNFSF14/LTB/FNDC5/TGFB1/GAL/INHBA	16
GO:0030020	extracellular matrix structural constituent conferring tensile strength	5/186	41/18352	5.64852e-05	0.00409921	0.0036864	COL1A1/COL4A5/COL4A2/COL18A1/COL5A1	5
GO:0015279	store-operated calcium channel activity	3/186	10/18352	0.000116657	0.00740773	0.00666173	TRPC5/TRPC1/ORAI1	3
GO:0005125	cytokine activity	10/186	235/18352	0.000146558	0.00827239	0.00743932	EPO/ADIPOQ/IL1F10/INHA/TNFSF10/IL17F/TNFSF14/LTB/TGFB1/INHBA	10
GO:0017046	peptide hormone binding	5/186	51/18352	0.000163138	0.00828741	0.00745283	PRLR/CRHR1/PTH2R/RAMP1/INHBA	5
GO:0019955	cytokine binding	7/186	135/18352	0.000456328	0.021074	0.0189518	PRLR/TGFBR3/IL17F/TNFRSF1A/CD4/CSF1R/CD109	7
GO:0002020	protease binding	7/186	137/18352	0.000498489	0.0211027	0.0189776	RIPK2/COL1A1/STIM1/TNFAIP3/TP53/TTN/SERPINE1	7
GO:0061135	endopeptidase regulator activity	8/186	192/18352	0.000776306	0.0303356	0.0272807	ABCA2/ROCK1/SERPINE2/SERPINA7/TNFSF14/KNG1/SERPINE1/CD109	8
GO:0051428	peptide hormone receptor binding	3/186	21/18352	0.00119101	0.0432165	0.0388644	LEP/JAK2/UCN2	3
GO:0016411	acylglycerol O-acyltransferase activity	3/186	23/18352	0.00156249	0.0529162	0.0475873	DGAT2/ABHD5/PLA2G15	3
GO:0005160	transforming growth factor beta receptor binding	3/186	24/18352	0.00177247	0.0562758	0.0506086	SMURF2/TGFBR3/TGFB1	3
GO:0061134	peptidase regulator activity	8/186	229/18352	0.00237597	0.0709995	0.0638495	ABCA2/ROCK1/SERPINE2/SERPINA7/TNFSF14/KNG1/SERPINE1/CD109	8
GO:0004713	protein tyrosine kinase activity	6/186	135/18352	0.00255223	0.0713875	0.0641984	EGFR/JAK2/RIPK2/MAP2K2/TTN/CSF1R	6
GO:0004866	endopeptidase inhibitor activity	7/186	183/18352	0.00267	0.0713875	0.0641984	ROCK1/SERPINE2/SERPINA7/TNFSF14/KNG1/SERPINE1/CD109	7
GO:0031210	phosphatidylcholine binding	3/186	29/18352	0.00308325	0.073748	0.0663213	RPE65/PLTP/NF1	3
GO:0050997	quaternary ammonium group binding	3/186	29/18352	0.00308325	0.073748	0.0663213	RPE65/PLTP/NF1	3
GO:0030414	peptidase inhibitor activity	7/186	189/18352	0.00319381	0.073748	0.0663213	ROCK1/SERPINE2/SERPINA7/TNFSF14/KNG1/SERPINE1/CD109	7
GO:0005164	tumor necrosis factor receptor binding	3/186	31/18352	0.00373707	0.0825404	0.0742282	TNFSF10/TNFSF14/LTB	3
GO:0008528	G protein-coupled peptide receptor activity	6/186	148/18352	0.00401921	0.0850733	0.0765061	SSTR5/CRHR1/GAL/LGR5/PTH2R/RAMP1	6
GO:0043560	insulin receptor substrate binding	2/186	10/18352	0.00435829	0.0860941	0.077424	PIK3CA/JAK2	2
GO:0071855	neuropeptide receptor binding	3/186	33/18352	0.00446933	0.0860941	0.077424	UCN2/POMC/GAL	3
GO:0001653	peptide receptor activity	6/186	152/18352	0.00457587	0.0860941	0.077424	SSTR5/CRHR1/GAL/LGR5/PTH2R/RAMP1	6
GO:0004674	protein serine/threonine kinase activity	11/186	435/18352	0.00492608	0.0893731	0.0803729	MAPK8/PIK3CA/EGFR/CDKL1/RIPK2/ROCK1/AKT3/TGFBR3/MAP2K2/CDC7/TTN	11
GO:0008429	phosphatidylethanolamine binding	2/186	11/18352	0.00529142	0.0896014	0.0805781	PLTP/NF1	2
GO:0048407	platelet-derived growth factor binding	2/186	11/18352	0.00529142	0.0896014	0.0805781	COL1A1/COL5A1	2
GO:0070679	inositol 1,4,5 trisphosphate binding	2/186	13/18352	0.00740497	0.121346	0.109126	TRPC5/TRPC1	2
GO:0046624	sphingolipid transporter activity	2/186	14/18352	0.00858189	0.136238	0.122518	ABCA2/PLTP	2
GO:0008307	structural constituent of muscle	3/186	43/18352	0.0093896	0.144543	0.129987	TTN/TPM2/NEB	3
GO:1901611	phosphatidylglycerol binding	2/186	15/18352	0.00983663	0.146971	0.13217	RPE65/PLTP	2
GO:0008035	high-density lipoprotein particle binding	2/186	16/18352	0.0111675	0.15342	0.13797	SCARB1/PLTP	2
GO:0008392	arachidonic acid epoxygenase activity	2/186	16/18352	0.0111675	0.15342	0.13797	CYP2C19/CYP2S1	2
GO:0046873	metal ion transmembrane transporter activity	10/186	428/18352	0.0121407	0.15342	0.13797	TRPC5/TRPC1/SLC6A20/ORAI1/ATP1B2/SLC23A2/TMEM38A/KCNJ5/KCNN1/KCNJ15	10
GO:0051117	ATPase binding	4/186	88/18352	0.0123063	0.15342	0.13797	EGFR/TRPC5/TRPC1/ATP1B2	4
GO:0019838	growth factor binding	5/186	136/18352	0.0125562	0.15342	0.13797	EGFR/TGFBR3/COL1A1/COL5A1/CD109	5
GO:0030169	low-density lipoprotein particle binding	2/186	17/18352	0.0125729	0.15342	0.13797	SCARB1/PLTP	2
GO:0015026	coreceptor activity	3/186	48/18352	0.0126843	0.15342	0.13797	TGFBR3/CD4/RAMP1	3
GO:0032813	tumor necrosis factor receptor superfamily binding	3/186	48/18352	0.0126843	0.15342	0.13797	TNFSF10/TNFSF14/LTB	3
GO:0020037	heme binding	5/186	138/18352	0.0133067	0.155367	0.139721	CYP2C19/JAK2/NOX4/CYP2S1/CYP20A1	5
GO:0042277	peptide binding	8/186	308/18352	0.013457	0.155367	0.139721	SSTR5/PRLR/CRHR1/SCARB1/NLGN1/PTH2R/RAMP1/INHBA	8
GO:0008374	O-acyltransferase activity	3/186	50/18352	0.0141644	0.159901	0.143798	DGAT2/ABHD5/PLA2G15	3
GO:0033218	amide binding	9/186	381/18352	0.0158986	0.175576	0.157894	SSTR5/PRLR/CRHR1/SCARB1/PLTP/NLGN1/PTH2R/RAMP1/INHBA	9
GO:0008391	arachidonic acid monooxygenase activity	2/186	20/18352	0.0172196	0.182913	0.164493	CYP2C19/CYP2S1	2
GO:0046906	tetrapyrrole binding	5/186	148/18352	0.0175149	0.182913	0.164493	CYP2C19/JAK2/NOX4/CYP2S1/CYP20A1	5
GO:0004867	serine-type endopeptidase inhibitor activity	4/186	98/18352	0.0176432	0.182913	0.164493	SERPINE2/SERPINA7/SERPINE1/CD109	4
GO:0051015	actin filament binding	6/186	206/18352	0.0186853	0.188568	0.169578	EGFR/MYH7B/MPRIP/TTN/TPM2/NEB	6
GO:0005506	iron ion binding	5/186	151/18352	0.018931	0.188568	0.169578	CYP2C19/CYP2S1/CDO1/CYP20A1/PLOD1	5
GO:0043621	protein self-association	3/186	57/18352	0.0200884	0.192381	0.173008	TNFAIP3/TP53/TTN	3
GO:0005242	inward rectifier potassium channel activity	2/186	22/18352	0.0206606	0.192381	0.173008	KCNJ5/KCNJ15	2
GO:0033691	sialic acid binding	2/186	22/18352	0.0206606	0.192381	0.173008	ADIPOQ/AGRN	2
GO:0005261	cation channel activity	8/186	334/18352	0.0208287	0.192381	0.173008	TRPC5/TRPC1/CHRNG/ORAI1/TMEM38A/KCNJ5/KCNN1/KCNJ15	8
GO:0015079	potassium ion transmembrane transporter activity	5/186	156/18352	0.0214549	0.194627	0.175027	ATP1B2/TMEM38A/KCNJ5/KCNN1/KCNJ15	5
GO:0050431	transforming growth factor beta binding	2/186	23/18352	0.0224795	0.200344	0.180168	TGFBR3/CD109	2
GO:0004709	MAP kinase kinase kinase activity	2/186	24/18352	0.024362	0.213377	0.191889	EGFR/RIPK2	2
GO:0016702	oxidoreductase activity, acting on single donors with incorporation of molecular oxygen, incorporation of two atoms of oxygen	2/186	25/18352	0.0263065	0.226504	0.203694	CDO1/RPE65	2
GO:0016701	oxidoreductase activity, acting on single donors with incorporation of molecular oxygen	2/186	26/18352	0.0283118	0.239707	0.215567	CDO1/RPE65	2
GO:0005267	potassium channel activity	4/186	120/18352	0.0338716	0.282078	0.253672	TMEM38A/KCNJ5/KCNN1/KCNJ15	4
GO:0005343	organic acid:sodium symporter activity	2/186	30/18352	0.0369118	0.302439	0.271982	SLC6A20/SLC23A2	2
GO:0001618	virus receptor activity	3/186	74/18352	0.039324	0.312134	0.280701	EGFR/SCARB1/CD4	3
GO:0140272	exogenous protein binding	3/186	74/18352	0.039324	0.312134	0.280701	EGFR/SCARB1/CD4	3
GO:0015077	monovalent inorganic cation transmembrane transporter activity	8/186	381/18352	0.0407244	0.318277	0.286225	SLC6A20/ATP1B2/ATP6V0E2/SLC23A2/TMEM38A/KCNJ5/KCNN1/KCNJ15	8
GO:0004857	enzyme inhibitor activity	8/186	383/18352	0.0417805	0.321583	0.289198	ROCK1/SERPINE2/SERPINA7/TNFSF14/PRKAR2B/KNG1/SERPINE1/CD109	8
GO:0001530	lipopolysaccharide binding	2/186	33/18352	0.0439318	0.32719	0.294241	SCARB1/RNASE3	2
GO:0051019	mitogen-activated protein kinase binding	2/186	33/18352	0.0439318	0.32719	0.294241	TPR/DUSP5	2
GO:0046332	SMAD binding	3/186	79/18352	0.0462667	0.32719	0.294241	SMURF2/TGFBR3/SKIL	3
GO:0015175	neutral amino acid transmembrane transporter activity	2/186	34/18352	0.0463734	0.32719	0.294241	SLC6A20/SLC43A2	2
GO:0071813	lipoprotein particle binding	2/186	34/18352	0.0463734	0.32719	0.294241	SCARB1/PLTP	2
GO:0071814	protein-lipid complex binding	2/186	34/18352	0.0463734	0.32719	0.294241	SCARB1/PLTP	2
GO:0019199	transmembrane receptor protein kinase activity	3/186	80/18352	0.0477233	0.332102	0.298657	EGFR/TGFBR3/CSF1R	3
GO:0016712	oxidoreductase activity, acting on paired donors, with incorporation or reduction of molecular oxygen, reduced flavin or flavoprotein as one donor, and incorporation of one atom of oxygen	2/186	35/18352	0.0488638	0.33477	0.301057	CYP2C19/CYP2S1	2
GO:0030295	protein kinase activator activity	3/186	82/18352	0.0507034	0.33477	0.301057	PIK3CA/EPO/MAP2K2	3
GO:0019825	oxygen binding	2/186	36/18352	0.0514016	0.33477	0.301057	CYP2C19/NOX4	2
GO:0042805	actinin binding	2/186	36/18352	0.0514016	0.33477	0.301057	TRPC5/TTN	2
GO:0043394	proteoglycan binding	2/186	36/18352	0.0514016	0.33477	0.301057	AGRN/COL5A1	2
GO:0030165	PDZ domain binding	3/186	85/18352	0.0553391	0.355852	0.320016	TGFBR3/MAP2K2/NLGN1	3
GO:0008395	steroid hydroxylase activity	2/186	38/18352	0.056615	0.359505	0.323301	CYP2C19/CYP2S1	2
GO:0052689	carboxylic ester hydrolase activity	4/186	143/18352	0.0577808	0.362378	0.325885	PRORSD1P/ABHD5/RPE65/PLA2G15	4
GO:0019209	kinase activator activity	3/186	89/18352	0.0618229	0.383001	0.344431	PIK3CA/EPO/MAP2K2	3
GO:0072341	modified amino acid binding	3/186	90/18352	0.0634969	0.388632	0.349495	NOX4/SCARB1/RPE65	3
GO:0051213	dioxygenase activity	3/186	91/18352	0.0651918	0.389068	0.349887	CDO1/RPE65/PLOD1	3
GO:0042287	MHC protein binding	2/186	42/18352	0.0675598	0.389068	0.349887	CD4/LAG3	2
GO:0005216	ion channel activity	8/186	431/18352	0.0727291	0.389068	0.349887	TRPC5/TRPC1/CHRNG/ORAI1/TMEM38A/KCNJ5/KCNN1/KCNJ15	8
GO:0008188	neuropeptide receptor activity	2/186	45/18352	0.0761866	0.389068	0.349887	SSTR5/GAL	2
GO:0048156	tau protein binding	2/186	45/18352	0.0761866	0.389068	0.349887	ROCK1/LGMN	2
GO:0003779	actin binding	8/186	437/18352	0.0773746	0.389068	0.349887	EGFR/TRPC5/MYH7B/MPRIP/TNNT3/TTN/TPM2/NEB	8
GO:1990782	protein tyrosine kinase binding	3/186	98/18352	0.0776263	0.389068	0.349887	NOX4/CD4/TP53	3
GO:0004715	non-membrane spanning protein tyrosine kinase activity	2/186	46/18352	0.0791361	0.389068	0.349887	JAK2/RIPK2	2
GO:0042626	ATPase-coupled transmembrane transporter activity	3/186	100/18352	0.0813569	0.389068	0.349887	ABCA2/ATP1B2/ATP6V0E2	3
GO:0016705	oxidoreductase activity, acting on paired donors, with incorporation or reduction of molecular oxygen	4/186	162/18352	0.0828379	0.389068	0.349887	CYP2C19/CYP2S1/CYP20A1/PLOD1	4
GO:0004497	monooxygenase activity	3/186	101/18352	0.083251	0.389068	0.349887	CYP2C19/CYP2S1/CYP20A1	3
GO:0005539	glycosaminoglycan binding	5/186	232/18352	0.0875694	0.389068	0.349887	TGFBR3/SERPINE2/AGRN/KNG1/COL5A1	5
GO:0008201	heparin binding	4/186	169/18352	0.0932205	0.389068	0.349887	TGFBR3/SERPINE2/KNG1/COL5A1	4
GO:0015399	primary active transmembrane transporter activity	3/186	107/18352	0.0950049	0.389068	0.349887	ABCA2/ATP1B2/ATP6V0E2	3
GO:0001094	TFIID-class transcription factor complex binding	1/186	10/18352	0.0968743	0.389068	0.349887	TP53	1
GO:0002162	dystroglycan binding	1/186	10/18352	0.0968743	0.389068	0.349887	AGRN	1
GO:0005031	tumor necrosis factor-activated receptor activity	1/186	10/18352	0.0968743	0.389068	0.349887	TNFRSF1A	1
GO:0008330	protein tyrosine/threonine phosphatase activity	1/186	10/18352	0.0968743	0.389068	0.349887	DUSP5	1
GO:0008401	retinoic acid 4-hydroxylase activity	1/186	10/18352	0.0968743	0.389068	0.349887	CYP2S1	1
GO:0008603	cAMP-dependent protein kinase regulator activity	1/186	10/18352	0.0968743	0.389068	0.349887	PRKAR2B	1
GO:0015651	quaternary ammonium group transmembrane transporter activity	1/186	10/18352	0.0968743	0.389068	0.349887	SLC6A20	1
GO:0016303	1-phosphatidylinositol-3-kinase activity	1/186	10/18352	0.0968743	0.389068	0.349887	PIK3CA	1
GO:0016803	ether hydrolase activity	1/186	10/18352	0.0968743	0.389068	0.349887	EPHX1	1
GO:0032356	oxidized DNA binding	1/186	10/18352	0.0968743	0.389068	0.349887	MSH2	1
GO:0035374	chondroitin sulfate binding	1/186	10/18352	0.0968743	0.389068	0.349887	AGRN	1
GO:0045294	alpha-catenin binding	1/186	10/18352	0.0968743	0.389068	0.349887	PKP3	1
GO:0052740	1-acyl-2-lysophosphatidylserine acylhydrolase activity	1/186	10/18352	0.0968743	0.389068	0.349887	PLA2G15	1
GO:0102545	phosphatidyl phospholipase B activity	1/186	10/18352	0.0968743	0.389068	0.349887	PLA2G15	1
GO:0099094	ligand-gated cation channel activity	3/186	108/18352	0.097027	0.389068	0.349887	CHRNG/KCNJ5/KCNJ15	3
GO:0044389	ubiquitin-like protein ligase binding	6/186	316/18352	0.102877	0.389068	0.349887	ITCH/EGFR/BOK/PRKAR2B/TP53/DIO2	6
GO:0019829	ATPase-coupled cation transmembrane transporter activity	2/186	54/18352	0.103918	0.389068	0.349887	ATP1B2/ATP6V0E2	2
GO:0051427	hormone receptor binding	4/186	177/18352	0.105803	0.389068	0.349887	LEP/JAK2/UCN2/FABP4	4
GO:0005078	MAP-kinase scaffold activity	1/186	11/18352	0.106033	0.389068	0.349887	MAP2K2	1
GO:0005391	sodium:potassium-exchanging ATPase activity	1/186	11/18352	0.106033	0.389068	0.349887	ATP1B2	1
GO:0008525	phosphatidylcholine transporter activity	1/186	11/18352	0.106033	0.389068	0.349887	PLTP	1
GO:0008556	potassium transmembrane transporter activity, phosphorylative mechanism	1/186	11/18352	0.106033	0.389068	0.349887	ATP1B2	1
GO:0016273	arginine N-methyltransferase activity	1/186	11/18352	0.106033	0.389068	0.349887	CARM1	1
GO:0016274	protein-arginine N-methyltransferase activity	1/186	11/18352	0.106033	0.389068	0.349887	CARM1	1
GO:0016801	hydrolase activity, acting on ether bonds	1/186	11/18352	0.106033	0.389068	0.349887	EPHX1	1
GO:0032404	mismatch repair complex binding	1/186	11/18352	0.106033	0.389068	0.349887	MSH2	1
GO:0051400	BH domain binding	1/186	11/18352	0.106033	0.389068	0.349887	BOK	1
GO:0052739	phosphatidylserine 1-acylhydrolase activity	1/186	11/18352	0.106033	0.389068	0.349887	PLA2G15	1
GO:0070697	activin receptor binding	1/186	11/18352	0.106033	0.389068	0.349887	INHBA	1
GO:0097493	structural molecule activity conferring elasticity	1/186	11/18352	0.106033	0.389068	0.349887	TTN	1
GO:0140299	small molecule sensor activity	1/186	11/18352	0.106033	0.389068	0.349887	NOX4	1
GO:0140326	ATPase-coupled intramembrane lipid transporter activity	1/186	11/18352	0.106033	0.389068	0.349887	ABCA2	1
GO:1901612	cardiolipin binding	1/186	11/18352	0.106033	0.389068	0.349887	RPE65	1
GO:0004197	cysteine-type endopeptidase activity	3/186	114/18352	0.10952	0.389068	0.349887	USP16/SENP6/LGMN	3
GO:0042826	histone deacetylase binding	3/186	115/18352	0.11166	0.389068	0.349887	MAPK8/HDAC10/TP53	3
GO:0015267	channel activity	8/186	479/18352	0.114765	0.389068	0.349887	TRPC5/TRPC1/CHRNG/ORAI1/TMEM38A/KCNJ5/KCNN1/KCNJ15	8
GO:0004000	adenosine deaminase activity	1/186	12/18352	0.115099	0.389068	0.349887	ADARB2	1
GO:0005035	death receptor activity	1/186	12/18352	0.115099	0.389068	0.349887	TNFRSF1A	1
GO:0008554	sodium transmembrane transporter activity, phosphorylative mechanism	1/186	12/18352	0.115099	0.389068	0.349887	ATP1B2	1
GO:0008970	phospholipase A1 activity	1/186	12/18352	0.115099	0.389068	0.349887	PLA2G15	1
GO:0015269	calcium-activated potassium channel activity	1/186	12/18352	0.115099	0.389068	0.349887	KCNN1	1
GO:0019992	diacylglycerol binding	1/186	12/18352	0.115099	0.389068	0.349887	PLTP	1
GO:0033130	acetylcholine receptor binding	1/186	12/18352	0.115099	0.389068	0.349887	JAK2	1
GO:0035004	phosphatidylinositol 3-kinase activity	1/186	12/18352	0.115099	0.389068	0.349887	PIK3CA	1
GO:0061578	Lys63-specific deubiquitinase activity	1/186	12/18352	0.115099	0.389068	0.349887	TNFAIP3	1
GO:0089720	caspase binding	1/186	12/18352	0.115099	0.389068	0.349887	RIPK2	1
GO:1902282	voltage-gated potassium channel activity involved in ventricular cardiac muscle cell action potential repolarization	1/186	12/18352	0.115099	0.389068	0.349887	KCNJ5	1
GO:0022803	passive transmembrane transporter activity	8/186	480/18352	0.115757	0.389068	0.349887	TRPC5/TRPC1/CHRNG/ORAI1/TMEM38A/KCNJ5/KCNN1/KCNJ15	8
GO:0003730	mRNA 3'-UTR binding	3/186	117/18352	0.115988	0.389068	0.349887	MIR146A/NOVA1/TP53	3
GO:0001786	phosphatidylserine binding	2/186	58/18352	0.117002	0.389068	0.349887	SCARB1/RPE65	2
GO:0042625	ATPase-coupled ion transmembrane transporter activity	2/186	58/18352	0.117002	0.389068	0.349887	ATP1B2/ATP6V0E2	2
GO:0005262	calcium channel activity	3/186	118/18352	0.118175	0.389068	0.349887	TRPC5/TRPC1/ORAI1	3
GO:0019887	protein kinase regulator activity	4/186	185/18352	0.119114	0.389068	0.349887	PIK3CA/EPO/MAP2K2/PRKAR2B	4
GO:0004869	cysteine-type endopeptidase inhibitor activity	2/186	59/18352	0.120336	0.389068	0.349887	TNFSF14/KNG1	2
GO:0015179	L-amino acid transmembrane transporter activity	2/186	59/18352	0.120336	0.389068	0.349887	SLC6A20/SLC43A2	2
GO:0016836	hydro-lyase activity	2/186	59/18352	0.120336	0.389068	0.349887	CYP2S1/TGDS	2
GO:0042054	histone methyltransferase activity	2/186	59/18352	0.120336	0.389068	0.349887	PRDM5/CARM1	2
GO:0005507	copper ion binding	2/186	60/18352	0.123693	0.389068	0.349887	TP53/CP	2
GO:0097110	scaffold protein binding	2/186	60/18352	0.123693	0.389068	0.349887	MAP2K2/NLGN1	2
GO:0002161	aminoacyl-tRNA editing activity	1/186	13/18352	0.124073	0.389068	0.349887	PRORSD1P	1
GO:0005024	transforming growth factor beta-activated receptor activity	1/186	13/18352	0.124073	0.389068	0.349887	TGFBR3	1
GO:0008253	5'-nucleotidase activity	1/186	13/18352	0.124073	0.389068	0.349887	NT5E	1
GO:0016175	superoxide-generating NAD(P)H oxidase activity	1/186	13/18352	0.124073	0.389068	0.349887	NOX4	1
GO:0017017	MAP kinase tyrosine/serine/threonine phosphatase activity	1/186	13/18352	0.124073	0.389068	0.349887	DUSP5	1
GO:0034236	protein kinase A catalytic subunit binding	1/186	13/18352	0.124073	0.389068	0.349887	PRKAR2B	1
GO:0004714	transmembrane receptor protein tyrosine kinase activity	2/186	61/18352	0.127072	0.393614	0.353975	EGFR/CSF1R	2
GO:1901681	sulfur compound binding	5/186	262/18352	0.128105	0.393614	0.353975	TGFBR3/SERPINE2/AGRN/KNG1/COL5A1	5
GO:0005545	1-phosphatidylinositol binding	1/186	14/18352	0.132957	0.393614	0.353975	SCARB1	1
GO:0030983	mismatched DNA binding	1/186	14/18352	0.132957	0.393614	0.353975	MSH2	1
GO:0033549	MAP kinase phosphatase activity	1/186	14/18352	0.132957	0.393614	0.353975	DUSP5	1
GO:0042043	neurexin family protein binding	1/186	14/18352	0.132957	0.393614	0.353975	NLGN1	1
GO:0003841	1-acylglycerol-3-phosphate O-acyltransferase activity	1/186	15/18352	0.141751	0.393614	0.353975	ABHD5	1
GO:0005283	amino acid:sodium symporter activity	1/186	15/18352	0.141751	0.393614	0.353975	SLC6A20	1
GO:0008252	nucleotidase activity	1/186	15/18352	0.141751	0.393614	0.353975	NT5E	1
GO:0036041	long-chain fatty acid binding	1/186	15/18352	0.141751	0.393614	0.353975	FABP4	1
GO:0048185	activin binding	1/186	15/18352	0.141751	0.393614	0.353975	TGFBR3	1
GO:0051371	muscle alpha-actinin binding	1/186	15/18352	0.141751	0.393614	0.353975	TTN	1
GO:0086008	voltage-gated potassium channel activity involved in cardiac muscle cell action potential repolarization	1/186	15/18352	0.141751	0.393614	0.353975	KCNJ5	1
GO:0005516	calmodulin binding	4/186	200/18352	0.145886	0.393614	0.353975	EGFR/ORAI1/TTN/KCNN1	4
GO:0003774	motor activity	3/186	132/18352	0.150319	0.393614	0.353975	MYH7B/CENPE/DNAH10	3
GO:0005149	interleukin-1 receptor binding	1/186	16/18352	0.150457	0.393614	0.353975	IL1F10	1
GO:0005402	carbohydrate:cation symporter activity	1/186	16/18352	0.150457	0.393614	0.353975	SLC23A2	1
GO:0005523	tropomyosin binding	1/186	16/18352	0.150457	0.393614	0.353975	TNNT3	1
GO:0016307	phosphatidylinositol phosphate kinase activity	1/186	16/18352	0.150457	0.393614	0.353975	PIK3CA	1
GO:0022848	acetylcholine-gated cation-selective channel activity	1/186	16/18352	0.150457	0.393614	0.353975	CHRNG	1
GO:0030228	lipoprotein particle receptor activity	1/186	16/18352	0.150457	0.393614	0.353975	SCARB1	1
GO:0043395	heparan sulfate proteoglycan binding	1/186	16/18352	0.150457	0.393614	0.353975	AGRN	1
GO:0050700	CARD domain binding	1/186	16/18352	0.150457	0.393614	0.353975	RIPK2	1
GO:0052742	phosphatidylinositol kinase activity	1/186	16/18352	0.150457	0.393614	0.353975	PIK3CA	1
GO:0097001	ceramide binding	1/186	16/18352	0.150457	0.393614	0.353975	PLTP	1
GO:0004842	ubiquitin-protein transferase activity	7/186	435/18352	0.154034	0.393614	0.353975	ITCH/IRF2BP1/SMURF2/TMEM129/HECTD2/NEDD4L/TNFAIP3	7
GO:0005319	lipid transporter activity	3/186	134/18352	0.155122	0.393614	0.353975	ABCA2/FABP4/PLTP	3
GO:0015085	calcium ion transmembrane transporter activity	3/186	134/18352	0.155122	0.393614	0.353975	TRPC5/TRPC1/ORAI1	3
GO:0000400	four-way junction DNA binding	1/186	17/18352	0.159075	0.393614	0.353975	MSH2	1
GO:0005324	long-chain fatty acid transporter activity	1/186	17/18352	0.159075	0.393614	0.353975	FABP4	1
GO:0031489	myosin V binding	1/186	17/18352	0.159075	0.393614	0.353975	RAB27A	1
GO:0034185	apolipoprotein binding	1/186	17/18352	0.159075	0.393614	0.353975	SCARB1	1
GO:0035173	histone kinase activity	1/186	17/18352	0.159075	0.393614	0.353975	JAK2	1
GO:0042171	lysophosphatidic acid acyltransferase activity	1/186	17/18352	0.159075	0.393614	0.353975	ABHD5	1
GO:0001098	basal transcription machinery binding	2/186	72/18352	0.165518	0.393614	0.353975	RPRD2/TP53	2
GO:0001099	basal RNA polymerase II transcription machinery binding	2/186	72/18352	0.165518	0.393614	0.353975	RPRD2/TP53	2
GO:0015370	solute:sodium symporter activity	2/186	72/18352	0.165518	0.393614	0.353975	SLC6A20/SLC23A2	2
GO:0008234	cysteine-type peptidase activity	3/186	139/18352	0.167336	0.393614	0.353975	USP16/SENP6/LGMN	3
GO:0015276	ligand-gated ion channel activity	3/186	139/18352	0.167336	0.393614	0.353975	CHRNG/KCNJ5/KCNJ15	3
GO:0022834	ligand-gated channel activity	3/186	139/18352	0.167336	0.393614	0.353975	CHRNG/KCNJ5/KCNJ15	3
GO:0004708	MAP kinase kinase activity	1/186	18/18352	0.167605	0.393614	0.353975	MAP2K2	1
GO:0008569	ATP-dependent microtubule motor activity, minus-end-directed	1/186	18/18352	0.167605	0.393614	0.353975	DNAH10	1
GO:0016500	protein-hormone receptor activity	1/186	18/18352	0.167605	0.393614	0.353975	LGR5	1
GO:0019783	ubiquitin-like protein-specific protease activity	1/186	18/18352	0.167605	0.393614	0.353975	SENP6	1
GO:0045236	CXCR chemokine receptor binding	1/186	18/18352	0.167605	0.393614	0.353975	ITCH	1
GO:0098641	cadherin binding involved in cell-cell adhesion	1/186	18/18352	0.167605	0.393614	0.353975	PKP3	1
GO:0031406	carboxylic acid binding	4/186	212/18352	0.168835	0.393614	0.353975	ADIPOQ/FABP4/AGRN/PLOD1	4
GO:0016835	carbon-oxygen lyase activity	2/186	74/18352	0.172715	0.393614	0.353975	CYP2S1/TGDS	2
GO:0061630	ubiquitin protein ligase activity	5/186	292/18352	0.175682	0.393614	0.353975	ITCH/IRF2BP1/SMURF2/TMEM129/NEDD4L	5
GO:0001091	RNA polymerase II general transcription initiation factor binding	1/186	19/18352	0.17605	0.393614	0.353975	TP53	1
GO:0003746	translation elongation factor activity	1/186	19/18352	0.17605	0.393614	0.353975	EIF5A2	1
GO:0004551	nucleotide diphosphatase activity	1/186	19/18352	0.17605	0.393614	0.353975	NUDT4	1
GO:0004653	polypeptide N-acetylgalactosaminyltransferase activity	1/186	19/18352	0.17605	0.393614	0.353975	GALNT15	1
GO:0004675	transmembrane receptor protein serine/threonine kinase activity	1/186	19/18352	0.17605	0.393614	0.353975	TGFBR3	1
GO:0005416	amino acid:cation symporter activity	1/186	19/18352	0.17605	0.393614	0.353975	SLC6A20	1
GO:0016722	oxidoreductase activity, oxidizing metal ions	1/186	19/18352	0.17605	0.393614	0.353975	CP	1
GO:0016780	phosphotransferase activity, for other substituted phosphate groups	1/186	19/18352	0.17605	0.393614	0.353975	PIGO	1
GO:0050664	oxidoreductase activity, acting on NAD(P)H, oxygen as acceptor	1/186	19/18352	0.17605	0.393614	0.353975	NOX4	1
GO:0070300	phosphatidic acid binding	1/186	19/18352	0.17605	0.393614	0.353975	PLTP	1
GO:0071617	lysophospholipid acyltransferase activity	1/186	19/18352	0.17605	0.393614	0.353975	ABHD5	1
GO:0019207	kinase regulator activity	4/186	216/18352	0.176754	0.393614	0.353975	PIK3CA/EPO/MAP2K2/PRKAR2B	4
GO:0001664	G protein-coupled receptor binding	5/186	293/18352	0.177374	0.393614	0.353975	ITCH/JAK2/UCN2/POMC/GAL	5
GO:0005178	integrin binding	3/186	144/18352	0.179821	0.393614	0.353975	EGFR/ICAM2/COL5A1	3
GO:0043130	ubiquitin binding	2/186	76/18352	0.179962	0.393614	0.353975	USP16/TNFAIP3	2
GO:0019787	ubiquitin-like protein transferase activity	7/186	457/18352	0.182915	0.393614	0.353975	ITCH/IRF2BP1/SMURF2/TMEM129/HECTD2/NEDD4L/TNFAIP3	7
GO:0001540	amyloid-beta binding	2/186	77/18352	0.183603	0.393614	0.353975	SCARB1/NLGN1	2
GO:0003777	microtubule motor activity	2/186	77/18352	0.183603	0.393614	0.353975	CENPE/DNAH10	2
GO:0031625	ubiquitin protein ligase binding	5/186	297/18352	0.184202	0.393614	0.353975	EGFR/BOK/PRKAR2B/TP53/DIO2	5
GO:0004707	MAP kinase activity	1/186	20/18352	0.18441	0.393614	0.353975	MAPK8	1
GO:0031418	L-ascorbic acid binding	1/186	20/18352	0.18441	0.393614	0.353975	PLOD1	1
GO:0044769	ATPase activity, coupled to transmembrane movement of ions, rotational mechanism	1/186	20/18352	0.18441	0.393614	0.353975	ATP6V0E2	1
GO:0046961	proton-transporting ATPase activity, rotational mechanism	1/186	20/18352	0.18441	0.393614	0.353975	ATP6V0E2	1
GO:0047617	acyl-CoA hydrolase activity	1/186	20/18352	0.18441	0.393614	0.353975	NUDT19	1
GO:0051010	microtubule plus-end binding	1/186	20/18352	0.18441	0.393614	0.353975	STIM1	1
GO:0072349	modified amino acid transmembrane transporter activity	1/186	20/18352	0.18441	0.393614	0.353975	SLC6A20	1
GO:0120020	cholesterol transfer activity	1/186	20/18352	0.18441	0.393614	0.353975	PLTP	1
GO:0061659	ubiquitin-like protein ligase activity	5/186	301/18352	0.191126	0.400099	0.359807	ITCH/IRF2BP1/SMURF2/TMEM129/NEDD4L	5
GO:0019903	protein phosphatase binding	3/186	149/18352	0.192551	0.400099	0.359807	EGFR/TP53/CSF1R	3
GO:0008483	transaminase activity	1/186	21/18352	0.192685	0.400099	0.359807	OAT	1
GO:0070530	K63-linked polyubiquitin modification-dependent protein binding	1/186	21/18352	0.192685	0.400099	0.359807	TNFAIP3	1
GO:0120015	sterol transfer activity	1/186	21/18352	0.192685	0.400099	0.359807	PLTP	1
GO:0140303	intramembrane lipid transporter activity	1/186	21/18352	0.192685	0.400099	0.359807	ABCA2	1
GO:0043177	organic acid binding	4/186	224/18352	0.192961	0.400099	0.359807	ADIPOQ/FABP4/AGRN/PLOD1	4
GO:0033613	activating transcription factor binding	2/186	80/18352	0.194589	0.400177	0.359878	GABPA/NFE2L2	2
GO:0015081	sodium ion transmembrane transporter activity	3/186	152/18352	0.200296	0.400177	0.359878	SLC6A20/ATP1B2/SLC23A2	3
GO:0015464	acetylcholine receptor activity	1/186	22/18352	0.200876	0.400177	0.359878	CHRNG	1
GO:0016289	CoA hydrolase activity	1/186	22/18352	0.200876	0.400177	0.359878	NUDT19	1
GO:0017049	GTP-Rho binding	1/186	22/18352	0.200876	0.400177	0.359878	ROCK1	1
GO:0030021	extracellular matrix structural constituent conferring compression resistance	1/186	22/18352	0.200876	0.400177	0.359878	TUFT1	1
GO:0050321	tau-protein kinase activity	1/186	22/18352	0.200876	0.400177	0.359878	ROCK1	1
GO:0070577	lysine-acetylated histone binding	1/186	22/18352	0.200876	0.400177	0.359878	CARM1	1
GO:0120014	phospholipid transfer activity	1/186	22/18352	0.200876	0.400177	0.359878	PLTP	1
GO:0140033	acetylation-dependent protein binding	1/186	22/18352	0.200876	0.400177	0.359878	CARM1	1
GO:0015171	amino acid transmembrane transporter activity	2/186	82/18352	0.201958	0.400761	0.360403	SLC6A20/SLC43A2	2
GO:0022853	active ion transmembrane transporter activity	4/186	229/18352	0.20332	0.401893	0.361421	SLC6A20/ATP1B2/ATP6V0E2/SLC23A2	4
GO:0015145	monosaccharide transmembrane transporter activity	1/186	23/18352	0.208985	0.403667	0.363016	SLC23A2	1
GO:0016769	transferase activity, transferring nitrogenous groups	1/186	23/18352	0.208985	0.403667	0.363016	OAT	1
GO:0017134	fibroblast growth factor binding	1/186	23/18352	0.208985	0.403667	0.363016	TGFBR3	1
GO:0030552	cAMP binding	1/186	23/18352	0.208985	0.403667	0.363016	PRKAR2B	1
GO:0038187	pattern recognition receptor activity	1/186	23/18352	0.208985	0.403667	0.363016	SCARB1	1
GO:0070840	dynein complex binding	1/186	23/18352	0.208985	0.403667	0.363016	TPR	1
GO:0043178	alcohol binding	2/186	86/18352	0.216789	0.406798	0.365832	TRPC5/TRPC1	2
GO:0004622	lysophospholipase activity	1/186	24/18352	0.217012	0.406798	0.365832	PLA2G15	1
GO:0008327	methyl-CpG binding	1/186	24/18352	0.217012	0.406798	0.365832	ZBTB38	1
GO:0008649	rRNA methyltransferase activity	1/186	24/18352	0.217012	0.406798	0.365832	METTL15	1
GO:0015101	organic cation transmembrane transporter activity	1/186	24/18352	0.217012	0.406798	0.365832	SLC6A20	1
GO:0019865	immunoglobulin binding	1/186	24/18352	0.217012	0.406798	0.365832	CD4	1
GO:0070696	transmembrane receptor protein serine/threonine kinase binding	1/186	24/18352	0.217012	0.406798	0.365832	INHBA	1
GO:0140102	catalytic activity, acting on a rRNA	1/186	24/18352	0.217012	0.406798	0.365832	METTL15	1
GO:0005249	voltage-gated potassium channel activity	2/186	88/18352	0.224242	0.407563	0.366519	KCNJ5/KCNJ15	2
GO:0001671	ATPase activator activity	1/186	25/18352	0.224958	0.407563	0.366519	ATP1B2	1
GO:0004407	histone deacetylase activity	1/186	25/18352	0.224958	0.407563	0.366519	HDAC10	1
GO:0005227	calcium activated cation channel activity	1/186	25/18352	0.224958	0.407563	0.366519	KCNN1	1
GO:0043027	cysteine-type endopeptidase inhibitor activity involved in apoptotic process	1/186	25/18352	0.224958	0.407563	0.366519	TNFSF14	1
GO:0046625	sphingolipid binding	1/186	25/18352	0.224958	0.407563	0.366519	PLTP	1
GO:0051119	sugar transmembrane transporter activity	1/186	25/18352	0.224958	0.407563	0.366519	SLC23A2	1
GO:0070330	aromatase activity	1/186	25/18352	0.224958	0.407563	0.366519	CYP2C19	1
GO:0008083	growth factor activity	3/186	162/18352	0.226611	0.407563	0.366519	INHA/TGFB1/INHBA	3
GO:0046943	carboxylic acid transmembrane transporter activity	3/186	162/18352	0.226611	0.407563	0.366519	SLC6A20/SLC43A2/SLC23A2	3
GO:0072509	divalent inorganic cation transmembrane transporter activity	3/186	162/18352	0.226611	0.407563	0.366519	TRPC5/TRPC1/ORAI1	3
GO:0046982	protein heterodimerization activity	5/186	321/18352	0.227048	0.407563	0.366519	BOK/TENM4/ATP1B2/TP53/TPM2	5
GO:0005342	organic acid transmembrane transporter activity	3/186	163/18352	0.22928	0.409255	0.368041	SLC6A20/SLC43A2/SLC23A2	3
GO:0008198	ferrous iron binding	1/186	26/18352	0.232824	0.409255	0.368041	CDO1	1
GO:0033558	protein deacetylase activity	1/186	26/18352	0.232824	0.409255	0.368041	HDAC10	1
GO:0042923	neuropeptide binding	1/186	26/18352	0.232824	0.409255	0.368041	SSTR5	1
GO:0102567	phospholipase A2 activity (consuming 1,2-dipalmitoylphosphatidylcholine)	1/186	26/18352	0.232824	0.409255	0.368041	PLA2G15	1
GO:0102568	phospholipase A2 activity consuming 1,2-dioleoylphosphatidylethanolamine)	1/186	26/18352	0.232824	0.409255	0.368041	PLA2G15	1
GO:0008276	protein methyltransferase activity	2/186	91/18352	0.235456	0.412453	0.370917	PRDM5/CARM1	2
GO:0051393	alpha-actinin binding	1/186	27/18352	0.240611	0.418597	0.376442	TTN	1
GO:0051959	dynein light intermediate chain binding	1/186	27/18352	0.240611	0.418597	0.376442	DNAH10	1
GO:0032182	ubiquitin-like protein binding	2/186	94/18352	0.246701	0.426168	0.383251	USP16/TNFAIP3	2
GO:0017056	structural constituent of nuclear pore	1/186	28/18352	0.248319	0.426168	0.383251	TPR	1
GO:0035035	histone acetyltransferase binding	1/186	28/18352	0.248319	0.426168	0.383251	TP53	1
GO:0043015	gamma-tubulin binding	1/186	28/18352	0.248319	0.426168	0.383251	OFD1	1
GO:0004693	cyclin-dependent protein serine/threonine kinase activity	1/186	29/18352	0.255949	0.430536	0.387179	CDKL1	1
GO:0004806	triglyceride lipase activity	1/186	29/18352	0.255949	0.430536	0.387179	PLA2G15	1
GO:0033612	receptor serine/threonine kinase binding	1/186	29/18352	0.255949	0.430536	0.387179	INHBA	1
GO:0043236	laminin binding	1/186	29/18352	0.255949	0.430536	0.387179	AGRN	1
GO:0090482	vitamin transmembrane transporter activity	1/186	29/18352	0.255949	0.430536	0.387179	SLC23A2	1
GO:0097472	cyclin-dependent protein kinase activity	1/186	29/18352	0.255949	0.430536	0.387179	CDKL1	1
GO:0004896	cytokine receptor activity	2/186	97/18352	0.257965	0.431803	0.388318	PRLR/CD4	2
GO:0015294	solute:cation symporter activity	2/186	98/18352	0.261722	0.431803	0.388318	SLC6A20/SLC23A2	2
GO:0005184	neuropeptide hormone activity	1/186	30/18352	0.263502	0.431803	0.388318	GAL	1
GO:0005231	excitatory extracellular ligand-gated ion channel activity	1/186	30/18352	0.263502	0.431803	0.388318	CHRNG	1
GO:0017147	Wnt-protein binding	1/186	30/18352	0.263502	0.431803	0.388318	SFRP5	1
GO:0033764	steroid dehydrogenase activity, acting on the CH-OH group of donors, NAD or NADP as acceptor	1/186	30/18352	0.263502	0.431803	0.388318	HSD11B1	1
GO:0043548	phosphatidylinositol 3-kinase binding	1/186	30/18352	0.263502	0.431803	0.388318	JAK2	1
GO:0045505	dynein intermediate chain binding	1/186	30/18352	0.263502	0.431803	0.388318	DNAH10	1
GO:0008170	N-methyltransferase activity	2/186	100/18352	0.269237	0.437006	0.392998	METTL15/CARM1	2
GO:0022804	active transmembrane transporter activity	5/186	344/18352	0.270562	0.437006	0.392998	ABCA2/SLC6A20/ATP1B2/ATP6V0E2/SLC23A2	5
GO:0009678	pyrophosphate hydrolysis-driven proton transmembrane transporter activity	1/186	31/18352	0.270978	0.437006	0.392998	ATP6V0E2	1
GO:0030291	protein serine/threonine kinase inhibitor activity	1/186	31/18352	0.270978	0.437006	0.392998	PRKAR2B	1
GO:0050699	WW domain binding	1/186	31/18352	0.270978	0.437006	0.392998	TCEAL2	1
GO:0019239	deaminase activity	1/186	32/18352	0.27838	0.444707	0.399923	ADARB2	1
GO:0030515	snoRNA binding	1/186	32/18352	0.27838	0.444707	0.399923	NUDT4	1
GO:0051721	protein phosphatase 2A binding	1/186	32/18352	0.27838	0.444707	0.399923	TP53	1
GO:0051087	chaperone binding	2/186	104/18352	0.284261	0.450741	0.40535	TP53/CP	2
GO:0004623	phospholipase A2 activity	1/186	33/18352	0.285706	0.450741	0.40535	PLA2G15	1
GO:0015248	sterol transporter activity	1/186	33/18352	0.285706	0.450741	0.40535	PLTP	1
GO:0015662	ion transmembrane transporter activity, phosphorylative mechanism	1/186	33/18352	0.285706	0.450741	0.40535	ATP1B2	1
GO:0000217	DNA secondary structure binding	1/186	34/18352	0.292959	0.457917	0.411803	MSH2	1
GO:0016229	steroid dehydrogenase activity	1/186	34/18352	0.292959	0.457917	0.411803	HSD11B1	1
GO:1990939	ATP-dependent microtubule motor activity	1/186	34/18352	0.292959	0.457917	0.411803	DNAH10	1
GO:0047485	protein N-terminus binding	2/186	107/18352	0.295511	0.46049	0.414116	GTF2H3/TP53	2
GO:0008094	DNA-dependent ATPase activity	2/186	108/18352	0.299256	0.464848	0.418035	CHD9/MSH2	2
GO:0016814	hydrolase activity, acting on carbon-nitrogen (but not peptide) bonds, in cyclic amidines	1/186	35/18352	0.300138	0.464848	0.418035	ADARB2	1
GO:0097718	disordered domain specific binding	1/186	36/18352	0.307245	0.474408	0.426633	TP53	1
GO:0005543	phospholipid binding	6/186	454/18352	0.313218	0.478006	0.429869	SCARB1/RPE65/ZFYVE28/PLTP/PLA2G15/NF1	6
GO:0019902	phosphatase binding	3/186	194/18352	0.314065	0.478006	0.429869	EGFR/TP53/CSF1R	3
GO:0015144	carbohydrate transmembrane transporter activity	1/186	37/18352	0.31428	0.478006	0.429869	SLC23A2	1
GO:0016251	RNA polymerase II general transcription initiation factor activity	1/186	37/18352	0.31428	0.478006	0.429869	GTF2H3	1
GO:0030551	cyclic nucleotide binding	1/186	37/18352	0.31428	0.478006	0.429869	PRKAR2B	1
GO:0008200	ion channel inhibitor activity	1/186	38/18352	0.321244	0.482816	0.434194	NEDD4L	1
GO:0043014	alpha-tubulin binding	1/186	38/18352	0.321244	0.482816	0.434194	OFD1	1
GO:0043531	ADP binding	1/186	38/18352	0.321244	0.482816	0.434194	MSH2	1
GO:0043539	protein serine/threonine kinase activator activity	1/186	38/18352	0.321244	0.482816	0.434194	MAP2K2	1
GO:0004843	thiol-dependent ubiquitin-specific protease activity	2/186	115/18352	0.325366	0.486135	0.437179	USP16/TNFAIP3	2
GO:0101005	ubiquitinyl hydrolase activity	2/186	115/18352	0.325366	0.486135	0.437179	USP16/TNFAIP3	2
GO:0005504	fatty acid binding	1/186	39/18352	0.328137	0.487408	0.438324	FABP4	1
GO:0016248	channel inhibitor activity	1/186	39/18352	0.328137	0.487408	0.438324	NEDD4L	1
GO:0016790	thiolester hydrolase activity	1/186	40/18352	0.334961	0.494652	0.444838	NUDT19	1
GO:0017080	sodium channel regulator activity	1/186	40/18352	0.334961	0.494652	0.444838	NEDD4L	1
GO:0099106	ion channel regulator activity	2/186	119/18352	0.340178	0.497397	0.447307	STIM1/NEDD4L	2
GO:0016859	cis-trans isomerase activity	1/186	41/18352	0.341716	0.497397	0.447307	RPE65	1
GO:0019213	deacetylase activity	1/186	41/18352	0.341716	0.497397	0.447307	HDAC10	1
GO:0042169	SH2 domain binding	1/186	41/18352	0.341716	0.497397	0.447307	JAK2	1
GO:0060590	ATPase regulator activity	1/186	41/18352	0.341716	0.497397	0.447307	ATP1B2	1
GO:0016810	hydrolase activity, acting on carbon-nitrogen (but not peptide) bonds	2/186	121/18352	0.347547	0.502808	0.452173	HDAC10/ADARB2	2
GO:0022839	ion gated channel activity	1/186	42/18352	0.348403	0.502808	0.452173	KCNN1	1
GO:0120013	lipid transfer activity	1/186	42/18352	0.348403	0.502808	0.452173	PLTP	1
GO:0043028	cysteine-type endopeptidase regulator activity involved in apoptotic process	1/186	43/18352	0.355022	0.509466	0.458161	TNFSF14	1
GO:0140223	general transcription initiation factor activity	1/186	43/18352	0.355022	0.509466	0.458161	GTF2H3	1
GO:0140296	general transcription initiation factor binding	1/186	44/18352	0.361574	0.517408	0.465302	TP53	1
GO:0004712	protein serine/threonine/tyrosine kinase activity	1/186	45/18352	0.36806	0.520821	0.468372	MAP2K2	1
GO:0008138	protein tyrosine/serine/threonine phosphatase activity	1/186	45/18352	0.36806	0.520821	0.468372	DUSP5	1
GO:0016709	oxidoreductase activity, acting on paired donors, with incorporation or reduction of molecular oxygen, NAD(P)H as one donor, and incorporation of one atom of oxygen	1/186	45/18352	0.36806	0.520821	0.468372	CYP2C19	1
GO:0061980	regulatory RNA binding	1/186	45/18352	0.36806	0.520821	0.468372	PIWIL4	1
GO:0008242	omega peptidase activity	2/186	128/18352	0.373112	0.525515	0.472593	USP16/TNFAIP3	2
GO:0001046	core promoter sequence-specific DNA binding	1/186	46/18352	0.374481	0.525515	0.472593	TP53	1
GO:0016706	2-oxoglutarate-dependent dioxygenase activity	1/186	46/18352	0.374481	0.525515	0.472593	PLOD1	1
GO:0008168	methyltransferase activity	3/186	218/18352	0.380425	0.52572	0.472778	METTL15/PRDM5/CARM1	3
GO:0001102	RNA polymerase II activating transcription factor binding	1/186	47/18352	0.380836	0.52572	0.472778	NFE2L2	1
GO:0005044	scavenger receptor activity	1/186	47/18352	0.380836	0.52572	0.472778	SCARB1	1
GO:0005246	calcium channel regulator activity	1/186	47/18352	0.380836	0.52572	0.472778	STIM1	1
GO:0008376	acetylgalactosaminyltransferase activity	1/186	47/18352	0.380836	0.52572	0.472778	GALNT15	1
GO:1904315	transmitter-gated ion channel activity involved in regulation of postsynaptic membrane potential	1/186	47/18352	0.380836	0.52572	0.472778	CHRNG	1
GO:0005548	phospholipid transporter activity	1/186	48/18352	0.387128	0.531516	0.47799	PLTP	1
GO:0032266	phosphatidylinositol-3-phosphate binding	1/186	48/18352	0.387128	0.531516	0.47799	ZFYVE28	1
GO:0043021	ribonucleoprotein complex binding	2/186	133/18352	0.391128	0.53556	0.481627	ITCH/EIF5A2	2
GO:0140375	immune receptor activity	2/186	135/18352	0.39827	0.541217	0.486714	PRLR/CD4	2
GO:0016860	intramolecular oxidoreductase activity	1/186	50/18352	0.399521	0.541217	0.486714	CYP2S1	1
GO:0070888	E-box binding	1/186	50/18352	0.399521	0.541217	0.486714	SNAI1	1
GO:0099529	neurotransmitter receptor activity involved in regulation of postsynaptic membrane potential	1/186	50/18352	0.399521	0.541217	0.486714	CHRNG	1
GO:0001221	transcription cofactor binding	1/186	51/18352	0.405623	0.543685	0.488933	NFE2L2	1
GO:0031593	polyubiquitin modification-dependent protein binding	1/186	51/18352	0.405623	0.543685	0.488933	TNFAIP3	1
GO:0051018	protein kinase A binding	1/186	51/18352	0.405623	0.543685	0.488933	PRKAR2B	1
GO:0098632	cell-cell adhesion mediator activity	1/186	51/18352	0.405623	0.543685	0.488933	PKP3	1
GO:0016741	transferase activity, transferring one-carbon groups	3/186	229/18352	0.410457	0.547276	0.492163	METTL15/PRDM5/CARM1	3
GO:0016747	transferase activity, transferring acyl groups other than amino-acyl groups	3/186	229/18352	0.410457	0.547276	0.492163	DGAT2/ABHD5/PLA2G15	3
GO:0022843	voltage-gated cation channel activity	2/186	140/18352	0.415953	0.552508	0.496868	KCNJ5/KCNJ15	2
GO:0000993	RNA polymerase II complex binding	1/186	53/18352	0.417644	0.552508	0.496868	RPRD2	1
GO:0015459	potassium channel regulator activity	1/186	53/18352	0.417644	0.552508	0.496868	NEDD4L	1
GO:0070851	growth factor receptor binding	2/186	141/18352	0.419459	0.553468	0.497731	JAK2/IL1F10	2
GO:0008514	organic anion transmembrane transporter activity	3/186	233/18352	0.421273	0.554421	0.498588	SLC6A20/SLC43A2/SLC23A2	3
GO:0030374	nuclear receptor transcription coactivator activity	1/186	54/18352	0.423563	0.554562	0.498715	CARM1	1
GO:0050661	NADP binding	1/186	54/18352	0.423563	0.554562	0.498715	HSD11B1	1
GO:0015293	symporter activity	2/186	143/18352	0.426439	0.555713	0.49975	SLC6A20/SLC23A2	2
GO:0016887	ATPase activity	5/186	423/18352	0.427985	0.555713	0.49975	CHD9/ABCA2/TNNT3/DNAH10/MSH2	5
GO:0030170	pyridoxal phosphate binding	1/186	55/18352	0.429423	0.555713	0.49975	OAT	1
GO:0070279	vitamin B6 binding	1/186	55/18352	0.429423	0.555713	0.49975	OAT	1
GO:0019842	vitamin binding	2/186	144/18352	0.429912	0.555713	0.49975	OAT/PLOD1	2
GO:0042393	histone binding	3/186	238/18352	0.434699	0.55973	0.503362	JAK2/USP16/CARM1	3
GO:0001085	RNA polymerase II transcription factor binding	1/186	56/18352	0.435223	0.55973	0.503362	TP53	1
GO:0043022	ribosome binding	1/186	57/18352	0.440965	0.564257	0.507434	EIF5A2	1
GO:0050840	extracellular matrix binding	1/186	57/18352	0.440965	0.564257	0.507434	AGRN	1
GO:0016247	channel regulator activity	2/186	148/18352	0.443694	0.566323	0.509292	STIM1/NEDD4L	2
GO:0022836	gated channel activity	4/186	337/18352	0.446321	0.567243	0.510119	CHRNG/KCNJ5/KCNN1/KCNJ15	4
GO:1990841	promoter-specific chromatin binding	1/186	58/18352	0.446648	0.567243	0.510119	TP53	1
GO:0022824	transmitter-gated ion channel activity	1/186	60/18352	0.457843	0.577133	0.519013	CHRNG	1
GO:0022835	transmitter-gated channel activity	1/186	60/18352	0.457843	0.577133	0.519013	CHRNG	1
GO:0098631	cell adhesion mediator activity	1/186	60/18352	0.457843	0.577133	0.519013	PKP3	1
GO:0140030	modification-dependent protein binding	2/186	153/18352	0.460661	0.579247	0.520914	CARM1/TNFAIP3	2
GO:0043175	RNA polymerase core enzyme binding	1/186	62/18352	0.468813	0.588042	0.528824	RPRD2	1
GO:0016853	isomerase activity	2/186	156/18352	0.470696	0.58895	0.52964	CYP2S1/RPE65	2
GO:0008757	S-adenosylmethionine-dependent methyltransferase activity	2/186	160/18352	0.483902	0.600748	0.54025	METTL15/CARM1	2
GO:0003684	damaged DNA binding	1/186	65/18352	0.484856	0.600748	0.54025	MSH2	1
GO:0004860	protein kinase inhibitor activity	1/186	65/18352	0.484856	0.600748	0.54025	PRKAR2B	1
GO:0098960	postsynaptic neurotransmitter receptor activity	1/186	65/18352	0.484856	0.600748	0.54025	CHRNG	1
GO:0016746	transferase activity, transferring acyl groups	3/186	259/18352	0.489719	0.604292	0.543437	DGAT2/ABHD5/PLA2G15	3
GO:0002039	p53 binding	1/186	66/18352	0.490095	0.604292	0.543437	TP53	1
GO:0030276	clathrin binding	1/186	67/18352	0.495282	0.609209	0.547859	TRPC5	1
GO:0035591	signaling adaptor activity	1/186	68/18352	0.500416	0.611671	0.550073	MAP2K2	1
GO:0008173	RNA methyltransferase activity	1/186	69/18352	0.505498	0.611671	0.550073	METTL15	1
GO:0016811	hydrolase activity, acting on carbon-nitrogen (but not peptide) bonds, in linear amides	1/186	69/18352	0.505498	0.611671	0.550073	HDAC10	1
GO:0019210	kinase inhibitor activity	1/186	69/18352	0.505498	0.611671	0.550073	PRKAR2B	1
GO:0048029	monosaccharide binding	1/186	69/18352	0.505498	0.611671	0.550073	PLOD1	1
GO:0015631	tubulin binding	4/186	365/18352	0.507902	0.611671	0.550073	TPR/OFD1/CENPE/STIM1	4
GO:0003823	antigen binding	2/186	168/18352	0.509697	0.611671	0.550073	LAG3/TGFB1	2
GO:0003713	transcription coactivator activity	3/186	267/18352	0.509998	0.611671	0.550073	TRIP11/USP16/CARM1	3
GO:0030246	carbohydrate binding	3/186	267/18352	0.509998	0.611671	0.550073	GALNT15/PLOD1/ATRNL1	3
GO:0005518	collagen binding	1/186	70/18352	0.510529	0.611671	0.550073	DSPP	1
GO:0042379	chemokine receptor binding	1/186	70/18352	0.510529	0.611671	0.550073	ITCH	1
GO:0017022	myosin binding	1/186	72/18352	0.520438	0.619163	0.556811	RAB27A	1
GO:0030971	receptor tyrosine kinase binding	1/186	72/18352	0.520438	0.619163	0.556811	TP53	1
GO:0033293	monocarboxylic acid binding	1/186	72/18352	0.520438	0.619163	0.556811	FABP4	1
GO:0038024	cargo receptor activity	1/186	73/18352	0.525318	0.623508	0.560718	SCARB1	1
GO:0005230	extracellular ligand-gated ion channel activity	1/186	74/18352	0.530148	0.624861	0.561935	CHRNG	1
GO:0019003	GDP binding	1/186	74/18352	0.530148	0.624861	0.561935	RAB27A	1
GO:0070491	repressing transcription factor binding	1/186	74/18352	0.530148	0.624861	0.561935	PRDM5	1
GO:0003725	double-stranded RNA binding	1/186	76/18352	0.539662	0.634603	0.570695	ADARB2	1
GO:0003678	DNA helicase activity	1/186	78/18352	0.548985	0.644074	0.579213	CHD9	1
GO:0070063	RNA polymerase binding	1/186	79/18352	0.553575	0.647964	0.582711	RPRD2	1
GO:0050660	flavin adenine dinucleotide binding	1/186	81/18352	0.562618	0.657034	0.590868	NOX4	1
GO:0008022	protein C-terminus binding	2/186	189/18352	0.573296	0.66644	0.599326	JAK2/MSH2	2
GO:0016829	lyase activity	2/186	189/18352	0.573296	0.66644	0.599326	CYP2S1/TGDS	2
GO:0008135	translation factor activity, RNA binding	1/186	84/18352	0.575841	0.66787	0.600612	EIF5A2	1
GO:0008013	beta-catenin binding	1/186	85/18352	0.580159	0.66982	0.602366	CARM1	1
GO:0048306	calcium-dependent protein binding	1/186	85/18352	0.580159	0.66982	0.602366	TNNT3	1
GO:0005244	voltage-gated ion channel activity	2/186	197/18352	0.595906	0.684887	0.615916	KCNJ5/KCNJ15	2
GO:0022832	voltage-gated channel activity	2/186	197/18352	0.595906	0.684887	0.615916	KCNJ5/KCNJ15	2
GO:0003727	single-stranded RNA binding	1/186	90/18352	0.601105	0.689304	0.619888	ADARB2	1
GO:0004725	protein tyrosine phosphatase activity	1/186	101/18352	0.643599	0.73637	0.662214	DUSP5	1
GO:0005200	structural constituent of cytoskeleton	1/186	104/18352	0.654386	0.747029	0.6718	AGRN	1
GO:0045296	cadherin binding	3/186	332/18352	0.657225	0.74769	0.672394	EGFR/MPRIP/PKP3	3
GO:0004620	phospholipase activity	1/186	105/18352	0.657908	0.74769	0.672394	PLA2G15	1
GO:0005496	steroid binding	1/186	106/18352	0.661395	0.748305	0.672947	HSD11B1	1
GO:0031490	chromatin DNA binding	1/186	106/18352	0.661395	0.748305	0.672947	REPIN1	1
GO:0001227	DNA-binding transcription repressor activity, RNA polymerase II-specific	3/186	335/18352	0.663197	0.748676	0.673281	SNAI1/PRDM5/SKIL	3
GO:0001217	DNA-binding transcription repressor activity	3/186	336/18352	0.665171	0.749239	0.673788	SNAI1/PRDM5/SKIL	3
GO:0016651	oxidoreductase activity, acting on NAD(P)H	1/186	109/18352	0.671646	0.753192	0.677343	NOX4	1
GO:0090079	translation regulator activity, nucleic acid binding	1/186	109/18352	0.671646	0.753192	0.677343	EIF5A2	1
GO:0009055	electron transfer activity	1/186	111/18352	0.678308	0.757319	0.681054	NOX4	1
GO:0030594	neurotransmitter receptor activity	1/186	111/18352	0.678308	0.757319	0.681054	CHRNG	1
GO:0140297	DNA-binding transcription factor binding	3/186	347/18352	0.686335	0.763341	0.686469	GABPA/NFE2L2/PRDM5	3
GO:0003697	single-stranded DNA binding	1/186	114/18352	0.688049	0.763341	0.686469	MSH2	1
GO:0060589	nucleoside-triphosphatase regulator activity	3/186	348/18352	0.688209	0.763341	0.686469	ATP1B2/TBC1D10C/NF1	3
GO:0000149	SNARE binding	1/186	115/18352	0.69123	0.765022	0.687981	SEC24A	1
GO:0015291	secondary active transmembrane transporter activity	2/186	236/18352	0.693302	0.765647	0.688543	SLC6A20/SLC23A2	2
GO:0004540	ribonuclease activity	1/186	118/18352	0.700582	0.772008	0.694264	RNASE3	1
GO:0008509	anion transmembrane transporter activity	3/186	357/18352	0.7047	0.774865	0.696833	SLC6A20/SLC43A2/SLC23A2	3
GO:0016616	oxidoreductase activity, acting on the CH-OH group of donors, NAD or NADP as acceptor	1/186	120/18352	0.70666	0.775342	0.697261	HSD11B1	1
GO:0140101	catalytic activity, acting on a tRNA	1/186	123/18352	0.715547	0.7834	0.704509	PRORSD1P	1
GO:0004519	endonuclease activity	1/186	127/18352	0.726981	0.790806	0.711168	RNASE3	1
GO:0015078	proton transmembrane transporter activity	1/186	127/18352	0.726981	0.790806	0.711168	ATP6V0E2	1
GO:0031072	heat shock protein binding	1/186	127/18352	0.726981	0.790806	0.711168	TPR	1
GO:0016298	lipase activity	1/186	130/18352	0.735256	0.796396	0.716196	PLA2G15	1
GO:0016614	oxidoreductase activity, acting on CH-OH group of donors	1/186	130/18352	0.735256	0.796396	0.716196	HSD11B1	1
GO:0044325	ion channel binding	1/186	132/18352	0.740633	0.800514	0.719898	NEDD4L	1
GO:0003712	transcription coregulator activity	4/186	498/18352	0.746853	0.803884	0.722929	TRIP11/USP16/IRF2BP1/CARM1	4
GO:0035091	phosphatidylinositol binding	2/186	262/18352	0.746916	0.803884	0.722929	SCARB1/ZFYVE28	2
GO:0008017	microtubule binding	2/186	265/18352	0.752558	0.808244	0.72685	CENPE/STIM1	2
GO:0045182	translation regulator activity	1/186	139/18352	0.758612	0.812274	0.730474	EIF5A2	1
GO:0140098	catalytic activity, acting on RNA	3/186	390/18352	0.759508	0.812274	0.730474	PRORSD1P/METTL15/RNASE3	3
GO:0005096	GTPase activator activity	2/186	275/18352	0.770592	0.820777	0.738121	TBC1D10C/NF1	2
GO:0008194	UDP-glycosyltransferase activity	1/186	144/18352	0.77069	0.820777	0.738121	GALNT15	1
GO:0016791	phosphatase activity	2/186	277/18352	0.774059	0.822641	0.739797	DUSP5/NT5E	2
GO:0004386	helicase activity	1/186	160/18352	0.805444	0.854207	0.768185	CHD9	1
GO:0017048	Rho GTPase binding	1/186	162/18352	0.809402	0.856617	0.770352	ROCK1	1
GO:0030695	GTPase regulator activity	2/186	307/18352	0.820835	0.866911	0.779609	TBC1D10C/NF1	2
GO:0004175	endopeptidase activity	3/186	440/18352	0.826657	0.870881	0.78318	USP16/SENP6/LGMN	3
GO:0017137	Rab GTPase binding	1/186	172/18352	0.828023	0.870881	0.78318	TBC1D10C	1
GO:0004721	phosphoprotein phosphatase activity	1/186	179/18352	0.83997	0.879803	0.791203	DUSP5	1
GO:1901981	phosphatidylinositol phosphate binding	1/186	179/18352	0.83997	0.879803	0.791203	ZFYVE28	1
GO:0003714	transcription corepressor activity	1/186	194/18352	0.862862	0.901922	0.811094	IRF2BP1	1
GO:0016758	transferase activity, transferring hexosyl groups	1/186	201/18352	0.8724	0.910019	0.818376	GALNT15	1
GO:0140097	catalytic activity, acting on DNA	1/186	209/18352	0.882495	0.918035	0.825585	CHD9	1
GO:0004518	nuclease activity	1/186	210/18352	0.883699	0.918035	0.825585	RNASE3	1
GO:0005085	guanyl-nucleotide exchange factor activity	1/186	215/18352	0.889541	0.920796	0.828068	RPGR	1
GO:0042578	phosphoric ester hydrolase activity	2/186	369/18352	0.891072	0.920796	0.828068	DUSP5/NT5E	2
GO:0000287	magnesium ion binding	1/186	217/18352	0.891795	0.920796	0.828068	MSH2	1
GO:0030674	protein-macromolecule adaptor activity	1/186	244/18352	0.918102	0.946036	0.850766	MAP2K2	1
GO:0017016	Ras GTPase binding	2/186	415/18352	0.925685	0.951919	0.856056	ROCK1/TBC1D10C	2
GO:0031267	small GTPase binding	2/186	428/18352	0.933413	0.957514	0.861088	ROCK1/TBC1D10C	2
GO:0061629	RNA polymerase II-specific DNA-binding transcription factor binding	1/186	267/18352	0.935423	0.957514	0.861088	NFE2L2	1
GO:0150100	RNA binding involved in posttranscriptional gene silencing	1/186	274/18352	0.939932	0.957514	0.861088	MIR146A	1
GO:1903231	mRNA binding involved in posttranscriptional gene silencing	1/186	274/18352	0.939932	0.957514	0.861088	MIR146A	1
GO:0016757	transferase activity, transferring glycosyl groups	1/186	275/18352	0.94055	0.957514	0.861088	GALNT15	1
GO:0060090	molecular adaptor activity	1/186	316/18352	0.961115	0.976492	0.878155	MAP2K2	1
GO:0003924	GTPase activity	1/186	326/18352	0.964945	0.978427	0.879895	RAB27A	1
GO:0005525	GTP binding	1/186	376/18352	0.979144	0.983239	0.884222	RAB27A	1
GO:0032550	purine ribonucleoside binding	1/186	380/18352	0.979994	0.983239	0.884222	RAB27A	1
GO:0001883	purine nucleoside binding	1/186	383/18352	0.980609	0.983239	0.884222	RAB27A	1
GO:0032549	ribonucleoside binding	1/186	383/18352	0.980609	0.983239	0.884222	RAB27A	1
GO:0001882	nucleoside binding	1/186	389/18352	0.981783	0.983239	0.884222	RAB27A	1
GO:0019001	guanyl nucleotide binding	1/186	397/18352	0.983239	0.983239	0.884222	RAB27A	1
GO:0032561	guanyl ribonucleotide binding	1/186	397/18352	0.983239	0.983239	0.884222	RAB27A	1
