# Supplementary material for: Bioinformatic analysis combined with immune infiltration to explore osteoarthritis biomarkers and drug prediction
Source: Medicine (Baltimore). 2024 Jun 21;103(25):e38430. doi: 10.1097/MD.0000000000038430 (PMC11191918; doi:10.1097/MD.0000000000038430)
Supplement: Supplementary file 9 [file medi-103-e38430-s009.xlsx]

## Sheet: immueScore-EPIC
ID	Bcells	CAFs	CD4_Tcells	CD8_Tcells	Endothelial	Macrophages	NKcells	otherCells
GSM6265690	0.00924325	0.10925	0.122998	0.0648546	0.0672995	0.0246172	1.21923e-09	0.601737
GSM6265691	0.0083456	0.0227699	0.129709	0.0575605	0.231234	0.0122699	9.11124e-10	0.538112
GSM6265692	0.00796223	0.11359	0.106974	0.0490444	0.0289818	0.0236641	1.40433e-08	0.669784
GSM6265693	0.0110305	0.0985678	0.140706	0.0782624	0.0494002	0.0268725	7.88321e-07	0.59516
GSM6265694	0.00846254	0.113192	0.101886	0.0564835	0.0912288	0.0358021	5.87997e-09	0.592945
GSM6265695	0.0103035	0.0677592	0.123961	0.0604383	0.0581016	0.0139239	3.63264e-09	0.665513
GSM6265696	0.00870026	0.106562	0.106011	0.0763114	0.0431842	0.0281936	2.81105e-10	0.631038
GSM6265697	0.0101602	0.155156	0.139755	0.0577384	0.090867	0.0540774	1.55802e-09	0.492246
GSM6265698	0.0128966	0.131824	0.160226	0.0680193	0.0585078	0.0371711	8.15853e-10	0.531355
GSM6265699	0.0161878	0.105005	0.236443	0.0958733	0.0832156	0.00909043	1.20352e-09	0.454185
GSM6265700	0.0121304	0.110972	0.135017	0.0683374	0.0764306	0.0369105	8.392e-08	0.560202
GSM6265701	0.0106359	0.131462	0.139758	0.0748288	0.0973565	0.0373468	4.31676e-09	0.508612
GSM6265702	0.00796661	0.143391	0.157272	0.0504047	0.0843372	0.0449466	3.78485e-09	0.511682
GSM6265703	0.0102218	0.109462	0.126145	0.0530209	0.156765	0.03848	1.74828e-09	0.505906

## Sheet: immueScore-MCPCounter
ID	T_cells	CD8_T_cells	Cytotoxic_lymphocytes	B_lineage	NK_cells	Monocytic_lineage	Myeloid_dendritic_cells	Neutrophils	Endothelial_cells	Fibroblasts
GSM6265690	28.97	1	180.526	692.136	16.3856	475.223	131.442	460.906	276.895	4736.71
GSM6265691	27.4937	1	102.867	53.9444	9.36667	179.949	125.98	586.369	549.948	3039.93
GSM6265692	27.5181	1	189.571	872.949	11.6378	556.473	108.682	404.271	235.461	4767.64
GSM6265693	43.4237	1	147.853	703.672	19.6767	557.499	154.232	491.889	244.989	4032.71
GSM6265694	27.77	1.04	183.609	161.68	10.6322	518.033	132.002	531.884	275.592	5060.72
GSM6265695	50.5112	7.1	144.226	186.441	13.5844	243.654	150.28	357.649	261.733	3338.65
GSM6265696	25.0225	1	104.924	59.7956	10.5422	503.861	148.283	417.912	251.915	4416.88
GSM6265697	49.4106	1	63.6386	352.563	16.9744	900.334	86.4783	446.81	246.477	4762.49
GSM6265698	43.6525	1	73.4357	689.352	17.1711	651.37	85.2817	547.802	229.869	4679.27
GSM6265699	21.8788	1	82.85	55.03	21.45	178.053	48.5317	228.473	319.23	4007.15
GSM6265700	33.6056	3.77	202.501	444.196	14.2833	756.076	122.985	470.456	309.061	4245.25
GSM6265701	34.0544	1.1	276.927	77.8789	15.3444	764.379	81.9867	395.133	288.022	5014.62
GSM6265702	48.8362	1.21	56.06	476.457	20.2078	852.916	103.493	503.083	284.405	4822.48
GSM6265703	38.6194	4.82	145.774	561.704	12.4233	566.751	57.8383	376.795	318.725	4552.59

## Sheet: immueScore-quanTlseq
ID	B_cells	Macrophages_M1	Macrophages_M2	Monocytes	Neutrophils	NK_cells	T_cells_CD4	T_cells_CD8	Tregs	Dendritic_cells	Other
GSM6265690	0.0580167	0.216172	0.172726	0	0.00169337	0.0415956	0	0	0.0380612	0	0.471735
GSM6265691	0.0396876	0.17318	0.228384	0	0.00832481	0.056425	0	0	0.0382692	0	0.455729
GSM6265692	0.0605526	0.228778	0.122596	0	0.0154794	0.0469844	0	0	0.0460076	0	0.479601
GSM6265693	0.0707074	0.0708619	0.231993	0	0.000442119	0.0520895	0	0	0.0656146	0.0613372	0.446954
GSM6265694	0.0601536	0.340614	0.113311	0	0	0.0341233	0	0	0.0324444	0	0.419355
GSM6265695	0.0624358	0.0737719	0.177743	0	0.0187252	0.0500467	0	0	0.0346381	0.0545764	0.528063
GSM6265696	0.0629146	0.18387	0.18256	0	0.0181218	0.0407712	0	0	0.0257098	0	0.486053
GSM6265697	0.0520858	0.166811	0.254515	0	0	0.0232208	0	0	0.043654	0.125408	0.334305
GSM6265698	0.0625047	0.15628	0.231094	0	0	0.0324343	0	0	0.0461612	0.0949954	0.37653
GSM6265699	0.0744016	0.0232779	0.0647825	0	0.0929958	0.0309708	0	0	0.0324234	0.12995	0.551198
GSM6265700	0.0537242	0.125138	0.248235	0	0	0.0328776	0	0	0.038267	0.069779	0.431978
GSM6265701	0.055621	0.124457	0.228896	0	0.00774593	0.035708	0	0	0.0465555	0.0817108	0.419306
GSM6265702	0.061501	0.0925966	0.250722	0	0.00560893	0.0308224	0	0	0.0447759	0.116876	0.397098
GSM6265703	0.0441036	0.124114	0.189022	0	0.0500253	0.0331582	0	0	0.0337904	0.0652833	0.460503

## Sheet: immueScore-xCell
ID	aDC	Adipocytes	Astrocytes	B-cells	Basophils	CD4+_memory_T-cells	CD4+_naive_T-cells	CD4+_T-cells	CD4+_Tcm	CD4+_Tem	CD8+_naive_T-cells	CD8+_T-cells	CD8+_Tcm	CD8+_Tem	cDC	Chondrocytes	Class-switched_memory_B-cells	CLP	CMP	DC	Endothelial_cells	Eosinophils	Epithelial_cells	Erythrocytes	Fibroblasts	GMP	Hepatocytes	HSC	iDC	Keratinocytes	ly_Endothelial_cells	Macrophages	Macrophages_M1	Macrophages_M2	Mast_cells	Megakaryocytes	Melanocytes	Memory_B-cells	MEP	Mesangial_cells	Monocytes	MPP	MSC	mv_Endothelial_cells	Myocytes	naive_B-cells	Neurons	Neutrophils	NK_cells
GSM6265690	0	0.00844501	0	0.00783682	0.00888284	8.38708e-05	7.31097e-19	0	0	0.0109731	0.00298367	0.0019917	0.00827891	1.9585e-18	0.0316679	0.00676631	7.38886e-20	0.0139979	0.00418304	0.00269811	0.0173289	8.55402e-19	0	0	0.0164432	6.89806e-19	1.64196e-19	0.00714775	0.117788	0	0.00725349	0.0199696	0.00103282	0.01667	0.0159634	1.24892e-21	0.000339701	5.55599e-20	1.75499e-18	7.0114e-20	0.00390135	1.54952e-18	0	0.0136984	0.00784217	3.8531e-20	0.000353655	0	0
GSM6265691	0.00171445	0.00939359	0	9.11063e-20	0.0301368	5.86127e-20	1.16075e-18	0	0	2.64312e-18	1.39299e-19	3.63407e-19	0	1.87487e-18	0.000622825	2.61705e-19	0	0.0166339	8.33312e-19	0.00265719	0.144288	0	0.00233411	9.26672e-19	2.46431e-18	8.07911e-20	0.000933208	5.89543e-20	0.17378	7.88464e-20	0.107099	0	0	1.4922e-19	0	3.19643e-21	0	5.76739e-19	0	0.0101285	0	2.08613e-19	2.69411e-18	0.0820497	2.85328e-19	0	0	1.14807e-19	2.73926e-18
GSM6265692	3.38992e-18	7.67845e-19	0	0.0151513	2.05942e-18	0	1.56256e-18	6.90948e-19	0	0.0200242	0.00156323	0.0108084	0.0201454	0	0.0204387	0.0118423	0.00378783	0.0171387	0.00311757	0.00133165	0	0	0.000123851	0	2.7379e-19	0	0	3.63667e-21	0.103817	0	7.14669e-21	0.0388336	0.00088269	0.0338587	0.0210873	0	0.00337525	2.02733e-05	0	0	0.00336532	0.000361359	2.57981e-18	3.10326e-19	0.00114551	0	0.000976116	0	0
GSM6265693	0	0	0	0.0102575	1.23835e-18	1.33383e-19	0	1.52151e-19	0	0.0279564	0.00148187	0.0190897	0.0317813	1.8039e-18	0.0569668	0.000461263	0.000879523	0.00660526	0.0200347	0.00167633	0.000928931	6.47862e-20	0	0	3.02457e-19	0.00737906	0	0	0.0939137	0	0	0.0125462	0.00213069	0.00664271	0.0366572	0.000246688	0.00064962	0.000264703	0.000250393	0	0.00537784	0.000948746	0	0.00205194	0.000548811	8.20777e-20	0.000536043	3.50745e-20	3.41118e-20
GSM6265694	0	4.2552e-19	0	0.00488282	0.0265076	1.03501e-19	2.85421e-19	0	0	0.0265357	5.6093e-20	6.56494e-19	0	8.0378e-18	0.060766	5.06661e-18	0.000368335	0.00330387	0.00953666	0	0.033724	0	0.00166777	9.27309e-21	0	0	2.17602e-19	8.06995e-22	0.065977	3.71073e-20	0.0175374	0.027357	0.00409872	0.022971	0.0178584	0	0.00243305	0	0.00206067	9.00907e-19	0.00698897	0	0.104209	0.0228929	4.92565e-21	2.8477e-19	0.000181921	0.000332448	6.84781e-18
GSM6265695	1.45806e-19	8.58863e-20	6.30438e-19	0.00151166	0.01672	0.000586481	0	0	0.000572367	0.00067903	0.00229543	0.0013039	0.0114071	6.595e-19	0.011365	4.96874e-19	0	0.00489556	0.00855967	2.91327e-21	0.00917943	0	0	4.99773e-20	5.00251e-18	0	0	0.00555072	0	0	0.0111784	3.39158e-05	0	0.00080512	0.0170824	0	0	2.65718e-19	0	0	6.80699e-21	9.17563e-19	0	0.00745816	0.00199153	7.29028e-20	0.000399908	4.38194e-20	7.64423e-19
GSM6265696	0	0	0	0.00680763	7.76116e-19	0.00242917	0	0	0	0.0152715	0.000595631	0.00576992	0.015759	1.76699e-18	0.0493405	0.00885446	0.000675784	0.0172616	0.016537	0.00528285	0.000684378	0	0.00067872	0	0.00354618	0.00296043	0	0.0251502	0.174097	0	0	0.021786	0.0019803	0.0126665	0.0242582	2.54087e-05	0.00435709	6.49663e-19	0.00316411	3.88114e-18	0.00295434	7.35347e-19	0.0214556	0.00258858	0.000888698	8.56938e-20	0.000549995	0.000761412	1.49284e-18
GSM6265697	1.19533e-18	0.0108762	0	0.0139407	0.0174219	0.0027131	0	0	4.9664e-18	0.0510837	2.14667e-21	0.00250536	0.019336	8.28767e-19	0.103821	1.8116e-18	0.00242751	0.00500953	0.0101125	0.00913894	0.0518447	0	0.00308986	9.73394e-20	4.87656e-19	6.18692e-18	5.41488e-20	0.0249407	0.250715	0	0.011761	0.0475294	0.00578213	0.0489833	0.0348074	9.31558e-21	0.00542033	1.17154e-20	0.0187642	1.72563e-18	0.0134719	3.02567e-19	0.0274711	0.0367176	0.00359616	0	8.42674e-21	0.000262604	2.54967e-18
GSM6265698	1.28989e-18	0.00127886	0	0.0091601	0.0760756	0.00107868	8.99079e-19	6.89342e-19	0	0.0325601	2.68193e-19	7.81821e-21	0.0089046	0	0.0441086	0	0	0.000681686	0.0155762	4.65432e-19	0.0106769	1.64244e-18	0.000496232	4.71466e-20	3.94853e-19	1.09541e-18	6.9691e-20	0.0369726	0.0129977	3.40474e-19	0.00454277	0.0194303	0.00182209	0.0289851	0.0373636	0	0.00453038	0.00114746	0.00539598	1.06353e-20	2.4077e-19	0	0.0119562	0.00814073	0.000777535	4.09352e-19	0.0005114	0	2.91823e-19
GSM6265699	0	0.090959	3.25857e-18	9.4739e-19	0.0914805	0	0	0	0	1.85526e-17	3.26121e-19	4.40719e-18	3.83087e-18	5.13995e-18	0	0	5.44909e-19	0.0265474	3.40011e-18	0	0.0158987	0	1.84069e-18	0	0	5.34832e-19	0	0.00159864	0	2.5705e-19	0.0214636	7.26532e-18	0	0	0.0032819	4.73999e-20	0	0	0.00277687	0	1.17126e-17	0	2.342e-19	0.01156	0.213728	0	0	1.84764e-18	2.29041e-17
GSM6265700	0	0.00790883	0	0.00905609	0.0349417	0.000802126	0.00157094	0	1.26209e-18	0.0319878	2.63398e-20	0.00021358	0.00879155	5.89796e-18	0.110027	0	0	0.00869243	0.0147435	0.00719331	0.0286772	0	0.00121587	6.96305e-21	0	0	5.10828e-19	0.00554514	0.229468	1.95413e-19	0.0110404	0.015537	0.00199808	0.0249811	0.0303176	0	0.00127596	0.000316905	0	4.95706e-19	0.000676569	3.69762e-20	2.35431e-19	0.0176328	0.00185585	0	0.000109415	0.00186087	1.02934e-18
GSM6265701	0	0.0497094	0	0.00329613	0.0190867	2.53445e-20	0	4.41436e-19	8.73544e-19	0.021192	0.000375781	0.000626943	0.00335501	0	0.0633307	5.7175e-19	1.65754e-19	0.00688354	0.0103112	0.00958227	0.036398	8.66842e-20	1.14669e-18	0	0	0	1.16218e-18	0.00970197	0.284044	0	0.0145301	0.0177488	0	0.0308576	0.0219914	0	8.15512e-19	1.0134e-18	0.00222592	6.53359e-20	0	0.000393164	0	0.0201622	0.129108	0	4.06013e-05	0	0
GSM6265702	1.34952e-18	0.0468685	0.00148142	0.0213702	0.0123846	0.00126007	1.36644e-19	1.65444e-19	0	0.0568721	0	0.00207268	0.0189959	0	0.0525206	0.00461235	0	0.00143691	0.0106356	0.00260304	0.0239173	1.93006e-20	0.00164447	2.90388e-19	0	0	1.2498e-19	0.00211039	0.132299	0	0.00925005	0.0345869	1.09388e-18	0.05268	0.0295321	0	0.00321453	0.00132723	0	0	0.0107555	0	0	0.00725529	0	1.15231e-20	0.000338246	0.00183278	0
GSM6265703	0	0.130322	0	0	0.0591615	0	0	2.94072e-18	1.34522e-17	0.027063	0	1.45563e-18	0	4.25229e-20	0.0423931	1.67919e-17	9.29354e-20	0	0.00962222	5.87875e-20	0.103245	0	0.00177768	7.38887e-19	0	3.9158e-18	0.000363548	0.0207958	0.0460216	0	0.0543598	0.00911638	0	0.0289237	0.0140726	0	0.00279394	0.000596895	0.0211609	0.0040143	0	1.65588e-18	0.0483422	0.0735415	0.01474	3.2628e-19	3.73876e-20	0	3.63947e-18
[truncated: 18 more columns]
