# Supplementary material for: Bioinformatic analysis combined with immune infiltration to explore osteoarthritis biomarkers and drug prediction
Source: Medicine (Baltimore). 2024 Jun 21;103(25):e38430. doi: 10.1097/MD.0000000000038430 (PMC11191918; doi:10.1097/MD.0000000000038430)
Supplement: Supplementary file 10 [file medi-103-e38430-s010.xlsx]

## Sheet: andidata.drug
drug_id	drug_name	distances	pvalue	FDR
DB03347	Triethyl phosphate	-7.6044	5.49e-63	3.02e-59
DB05404	AZD 3355	-7.6044	5.49e-63	3.02e-59
DB08363	1-(9-ethyl-9H-carbazol-3-yl)-N-methylmethanamine	-7.6044	5.49e-63	3.02e-59
DB00317	Gefitinib	-7.21671	4.04e-58	2.22e-54
DB01269	Panitumumab	-7.21671	4.04e-58	2.22e-54
DB05101	Matuzumab	-7.21671	4.04e-58	2.22e-54
DB05374	Rindopepimut	-7.21671	4.04e-58	2.22e-54
DB05424	Canertinib	-7.21671	4.04e-58	2.22e-54
DB05524	Pelitinib	-7.21671	4.04e-58	2.22e-54
DB07602	S-{3-[(4-ANILINOQUINAZOLIN-6-YL)AMINO]-3-OXOPROPYL}-L-CYSTEINE	-7.21671	4.04e-58	2.22e-54
DB09330	Osimertinib	-7.21671	4.04e-58	2.22e-54
DB09559	Necitumumab	-7.21671	4.04e-58	2.22e-54
DB11737	Icotinib	-7.21671	4.04e-58	2.22e-54
DB11828	Neratinib	-7.21671	4.04e-58	2.22e-54
DB11963	Dacomitinib	-7.21671	4.04e-58	2.22e-54
DB12202	Zalutumumab	-7.21671	4.04e-58	2.22e-54
DB13164	Olmutinib	-7.21671	4.04e-58	2.22e-54
DB07268	2-({2-[(3-HYDROXYPHENYL)AMINO]PYRIMIDIN-4-YL}AMINO)BENZAMIDE	-6.78219	6.64e-53	3.63e-49
DB07845	2-fluoro-6-{[2-({2-methoxy-4-[(methylsulfonyl)methyl]phenyl}amino)-7H-pyrrolo[2,3-d]pyrimidin-4-yl]amino}benzamide	-6.78219	6.64e-53	3.63e-49
DB05243	XL019	-6.2106	1.99e-46	1.09e-42
DB07161	5-phenyl-1H-indazol-3-amine	-6.2106	1.99e-46	1.09e-42
DB07162	4-(3-amino-1H-indazol-5-yl)-N-tert-butylbenzenesulfonamide	-6.2106	1.99e-46	1.09e-42
DB08067	4-[(2-{4-[(CYCLOPROPYLCARBAMOYL)AMINO]-1H-PYRAZOL-3-YL}-1H-BENZIMIDAZOL-6-YL)METHYL]MORPHOLIN-4-IUM	-6.2106	1.99e-46	1.09e-42
DB06241	Clenoliximab	-5.73657	2.17e-41	1.19e-37
DB00530	Erlotinib	-3.10835	1.45e-34	7.9e-31
DB01259	Lapatinib	-3.10835	1.45e-34	7.9e-31
DB04988	IGN311	-3.10835	1.45e-34	7.9e-31
DB05944	Varlitinib	-3.10835	1.45e-34	7.9e-31
DB06021	AV-412	-3.10835	1.45e-34	7.9e-31
DB07662	PD-168393	-3.10835	1.45e-34	7.9e-31
DB07218	6-CHLORO-9-HYDROXY-1,3-DIMETHYL-1,9-DIHYDRO-4H-PYRAZOLO[3,4-B]QUINOLIN-4-ONE	-2.8911	8.49e-32	4.64e-28
DB07272	N-(4-AMINO-5-CYANO-6-ETHOXYPYRIDIN-2-YL)-2-(4-BROMO-2,5-DIMETHOXYPHENYL)ACETAMIDE	-2.8911	8.49e-32	4.64e-28
DB07276	5-CYANO-N-(2,5-DIMETHOXYBENZYL)-6-ETHOXYPYRIDINE-2-CARBOXAMIDE	-2.8911	8.49e-32	4.64e-28
DB15624	Halicin	-2.8911	8.49e-32	4.64e-28
DB11731	Depatuxizumab mafodotin	-2.60835	2.24e-28	1.22e-24
DB08877	Ruxolitinib	-2.6053	2.44e-28	1.33e-24
DB00015	Reteplase	-2.3826	8.63e-26	4.7e-22
DB00029	Anistreplase	-2.3826	8.63e-26	4.7e-22
DB05254	Fibrinolysin	-2.3826	8.63e-26	4.7e-22
DB08916	Afatinib	-1.7389	3.1e-25	1.69e-21
DB01782	Pyrazolanthrone	-1.59406	2.06e-23	1.12e-19
DB12500	Fedratinib	-1.40353	3.97e-21	2.16e-17
DB00009	Alteplase	-1.25506	1.96e-19	1.07e-15
DB12698	Ibalizumab	-1.24552	2.5e-19	1.36e-15
DB05294	Vandetanib	-1.05418	6.14e-23	3.34e-19
DB08895	Tofacitinib	-0.80265	1.66e-19	9.05e-16
DB11817	Baricitinib	-0.80265	1.66e-19	9.05e-16
DB04716	2-tert-butyl-9-fluoro-1,6-dihydrobenzo[h]imidazo[4,5-f]isoquinolin-7-one	-0.44212	4.69e-22	2.55e-18
DB11986	Entrectinib	-0.24212	9.53e-19	5.18e-15
DB15035	Zanubrutinib	-0.0284873	1.72e-35	9.4e-32	免疫调节
DB12267	Brigatinib	-0.0270887	1e-18	5.45e-15
DB00002	Cetuximab	0.130548	8.23e-14	4.46e-10
DB00281	Lidocaine	0.130548	8.23e-14	4.46e-10
DB10772	Foreskin keratinocyte (neonatal)	0.178329	1.04e-19	5.66e-16
DB00055	Drotrecogin alfa	0.359423	8.6e-15	4.67e-11
DB00098	Antithymocyte immunoglobulin (rabbit)	0.362603	9.73e-15	5.28e-11
DB00031	Tenecteplase	0.423481	5.45e-15	2.96e-11
DB03496	Alvocidib	0.434845	1.65e-15	8.99e-12
DB00013	Urokinase	0.462116	4.44e-11	2.41e-07
DB00197	Troglitazone	0.654351	7.86e-09	4.26e-05
DB01017	Minocycline	0.748306	2.18e-16	1.18e-12
DB00675	Tamoxifen	0.826113	2.51e-14	1.36e-10
DB00945	Acetylsalicylic acid	0.903541	5.89e-18	3.2e-14
DB08515	(3AR,6R,6AS)-6-((S)-((S)-CYCLOHEX-2-ENYL)(HYDROXY)METHYL)-6A-METHYL-4-OXO-HEXAHYDRO-2H-FURO[3,2-C]PYRROLE-6-CARBALDEHYDE	1	1.88e-09	1.02e-05
DB08896	Regorafenib	1	2.62e-10	1.42e-06
DB08901	Ponatinib	1	4.24e-09	2.3e-05
DB09079	Nintedanib	1	9.91e-08	0.000536821
DB01254	Dasatinib	1.09091	3.74e-11	2.03e-07
DB00786	Marimastat	1.17391	3.29e-09	1.78e-05
DB12010	Fostamatinib	1.39101	1.45e-46	7.95e-43
DB14533	Zinc chloride	1.39995	4.17e-16	2.27e-12
DB14548	Zinc sulfate, unspecified form	1.39995	4.17e-16	2.27e-12
DB09130	Copper	1.4153	1.69e-20	9.17e-17
DB01593	Zinc	1.44996	2.56e-16	1.39e-12
DB14487	Zinc acetate	1.44996	2.56e-16	1.39e-12
DB11638	Artenimol	1.54667	1.57e-08	8.49e-05
